# Supplementary material for: Live-cell mapping of organelle-associated RNAs via proximity biotinylation combined with protein-RNA crosslinking
Source: eLife. 2017 Dec 14;6:e29224. doi: 10.7554/eLife.29224 (PMC5730372; doi:10.7554/eLife.29224)
Supplement: Supplementary file 1. — (A) RNAs enriched by mito-APEX2-RIP. (B) Unfiltered mito-APEX-RIP RNA-Seq data. (C) Column definitions. [file elife-29224-supp1.xlsx]

## Sheet: A-Mito enriched RNAs
Ensemble Gene ID	Gene name	Gene type	avg FPKM pre-SA	avg FPKM post-SA	log2 (enrichment)	p value (post- vs pre- enrichment)
ENSG00000198695.2	MT-ND6	protein_coding	111.586	3590.72	5.00804	5e-05
ENSG00000210191.1	MT-TL2	Mt_tRNA	1.36229	35.2243	4.69247	0.00345
ENSG00000211459.2	MT-RNR1	Mt_rRNA	11.3295	277.824	4.61601	5e-05
ENSG00000210082.2	MT-RNR2	Mt_rRNA	16.0967	377.276	4.55078	5e-05
ENSG00000228253.1	MT-ATP8	protein_coding	113.369	2625.63	4.53356	5e-05
ENSG00000198786.2	MT-ND5	protein_coding	422.087	9569.46	4.50282	5e-05
ENSG00000212907.2	MT-ND4L	protein_coding	190.28	3958.62	4.3788	5e-05
ENSG00000249119.1	MTND6P4	pseudogene	2.03481	41.8382	4.36186	5e-05
ENSG00000198886.2	MT-ND4	protein_coding	381.443	7626.15	4.32141	5e-05
ENSG00000210176.1	MT-TH	Mt_tRNA	1.29966	24.4211	4.23192	0.0026
ENSG00000198888.2	MT-ND1	protein_coding	126.356	2304.01	4.18858	5e-05
ENSG00000198840.2	MT-ND3	protein_coding	188.367	3263.31	4.11472	5e-05
ENSG00000198899.2	MT-ATP6	protein_coding	273.813	4743.2	4.1146	5e-05
ENSG00000247627.2	MTND4P12	pseudogene	2.26269	39.0578	4.1095	5e-05
ENSG00000210144.1	MT-TY	Mt_tRNA	6.43658	106.345	4.04632	5e-05
ENSG00000198727.2	MT-CYB	protein_coding	349.495	5747.09	4.03949	5e-05
ENSG00000198763.3	MT-ND2	protein_coding	128.935	2076.33	4.00932	5e-05
ENSG00000198712.1	MT-CO2	protein_coding	536.424	8428.7	3.97386	5e-05
ENSG00000249780.1	RP11-352E6.2	pseudogene	0.458765	6.57813	3.84185	0.0012
ENSG00000198744.5	RP5-857K21.11	pseudogene	83.9812	1190.57	3.82544	5e-05
ENSG00000198938.2	MT-CO3	protein_coding	1054.81	14089.7	3.73959	5e-05
ENSG00000237973.1	hsa-mir-6723	pseudogene	4.35365	57.4871	3.72294	5e-05
ENSG00000198804.2	MT-CO1	protein_coding	839.905	10990.6	3.7099	5e-05
ENSG00000210164.1	MT-TG	Mt_tRNA	2.71598	29.082	3.42058	0.00385

## Sheet: B-unfiltered data
Ensemble Gene ID	Gene name	Gene type	Average FPKM, pre-SA	Average FPKM, post-SA	log2(Fold Enrichment)	p value (post- vs pre- enrichment)
ENSG00000145416.9	MARCH1	protein_coding	3.77604	7.43524	0.977508	5e-05
ENSG00000186205.8	MARC1	protein_coding	43.1519	33.4154	-0.368909	0.0062
ENSG00000099785.6	MARCH2	protein_coding	5.01645	4.96852	-0.0138513	0.93965
ENSG00000117791.11	MARC2	protein_coding	10.7288	9.14624	-0.230233	0.2391
ENSG00000173926.5	MARCH3	protein_coding	5.07252	7.5912	0.581624	0.00345
ENSG00000144583.4	MARCH4	protein_coding	0.0104679	0.0130379	0.316738	1
ENSG00000198060.5	MARCH5	protein_coding	22.6105	15.9016	-0.507827	0.0015
ENSG00000145495.10	MARCH6	protein_coding	62.241	55.6068	-0.162606	0.21995
ENSG00000136536.10	MARCH7	protein_coding	62.0563	50.973	-0.283844	0.05415
ENSG00000165406.11	MARCH8	protein_coding	19.63	20.3236	0.0500962	0.757
ENSG00000139266.5	MARCH9	protein_coding	13.6503	15.8985	0.219958	0.5363
ENSG00000173838.7	MARCH10	protein_coding	0.0822451	0.0894526	0.121195	1
ENSG00000183654.8	MARCH11	protein_coding	0	0	0	1
ENSG00000180096.7	SEPT1	protein_coding	4.14908	7.69261	0.890682	0.0238
ENSG00000270466.1	SEPT1	protein_coding	5.30465e-23	4.39892e-10	42.915	1
ENSG00000168385.13	SEPT2	protein_coding	142.525	131.216	-0.119274	0.5974
ENSG00000100167.15	SEPT3	protein_coding	6.91661	6.61022	-0.0653669	0.7024
ENSG00000108387.10	SEPT4	protein_coding	1.93346	2.53764	0.392308	0.10495
ENSG00000184702.13	SEPT5	protein_coding	6.63965	10.0698	0.600862	0.0014
ENSG00000125354.18	SEPT6	protein_coding	22.4248	19.0316	-0.236701	0.04425
ENSG00000122545.13	SEPT7	protein_coding	54.0618	43.1218	-0.326193	0.01195
ENSG00000164402.9	SEPT8	protein_coding	45.8525	45.2571	-0.0188549	0.8687
ENSG00000184640.13	SEPT9	protein_coding	34.3804	33.432	-0.0403577	0.7642
ENSG00000186522.10	SEPT10	protein_coding	19.5743	16.3328	-0.261183	0.064
ENSG00000138758.7	SEPT11	protein_coding	57.3277	49.9074	-0.199977	0.12085
ENSG00000140623.9	SEPT12	protein_coding	0.19088	0.0523281	-1.86701	1
ENSG00000154997.8	SEPT14	protein_coding	0	0.00916389	infinity	1
ENSG00000183291.11	SEP15	protein_coding	171.435	89.7977	-0.932912	5e-05
ENSG00000173077.10	DEC1	protein_coding	0	0	0	1
ENSG00000201285.1	5S_rRNA	rRNA	0	0	0	1
ENSG00000212595.1	5S_rRNA	rRNA	0	0	0	1
ENSG00000261122.2	5S_rRNA	lincRNA	0	0	0	1
ENSG00000271924.1	5S_rRNA	rRNA	0	0	0	1
ENSG00000272253.1	5S_rRNA	rRNA	0	0	0	1
ENSG00000272351.1	5S_rRNA	rRNA	0	0	0	1
ENSG00000272435.1	5S_rRNA	rRNA	0	0	0	1
ENSG00000232512.2	7SK	lincRNA	0	0.0622181	infinity	1
ENSG00000249352.3	7SK	lincRNA	0.0476917	0	-infinity	1
ENSG00000254144.2	7SK	antisense	0.446961	0.96184	1.10565	0.36165
ENSG00000260682.2	7SK	lincRNA	1.55612	0.997922	-0.640952	0.2503
ENSG00000271765.1	7SK	misc_RNA	0.280211	0.873182	1.63977	0.4553
ENSG00000271814.1	7SK	misc_RNA	0	0	0	1
ENSG00000271818.1	7SK	misc_RNA	0.706884	1.14476	0.695495	0.756
ENSG00000121410.7	A1BG	protein_coding	6.87621	4.89936	-0.489021	0.24175
ENSG00000268895.1	A1BG-AS1	antisense	4.89432	7.18775	0.55443	0.0497
ENSG00000148584.10	A1CF	protein_coding	0.140625	0.315349	1.1651	1
ENSG00000175899.10	A2M	protein_coding	0.514114	2.10804	2.03574	0.0002
ENSG00000245105.1	A2M-AS1	antisense	0.226278	0.596936	1.39948	1
ENSG00000166535.15	A2ML1	protein_coding	0.12176	0.0238065	-2.35462	1
ENSG00000256661.1	A2ML1-AS1	antisense	0.451865	0.492139	0.123172	1
ENSG00000256904.1	A2ML1-AS2	antisense	0	0.0898584	infinity	1
ENSG00000256069.3	A2MP1	pseudogene	0.0256701	0.00839839	-1.61191	1
ENSG00000184389.8	A3GALT2	protein_coding	0	0	0	1
ENSG00000128274.11	A4GALT	protein_coding	1.29131	1.03133	-0.32432	0.2831
ENSG00000118017.3	A4GNT	protein_coding	0.0111533	0.0202717	0.861996	1
ENSG00000094914.8	AAAS	protein_coding	45.2521	36.9563	-0.292164	0.0268
ENSG00000081760.12	AACS	protein_coding	12.2868	15.1033	0.297758	0.01605
ENSG00000250420.4	AACSP1	pseudogene	0.0479062	0.012291	-1.96261	1
ENSG00000114771.9	AADAC	protein_coding	0	0	0	1
ENSG00000197953.5	AADACL2	protein_coding	0	0	0	1
ENSG00000188984.7	AADACL3	protein_coding	0	0	0	1
ENSG00000204518.2	AADACL4	protein_coding	0	0	0	1
ENSG00000109576.9	AADAT	protein_coding	6.04983	7.35627	0.282081	0.03845
ENSG00000158122.7	AAED1	protein_coding	7.2188	5.18256	-0.478094	0.0062
ENSG00000103591.8	AAGAB	protein_coding	56.3848	43.5055	-0.37411	0.00245
ENSG00000115977.14	AAK1	protein_coding	6.98547	10.2754	0.556768	0.1466
ENSG00000087884.10	AAMDC	protein_coding	6.65882	4.52069	-0.558723	0.16565
ENSG00000127837.5	AAMP	protein_coding	128.109	99.6719	-0.362114	0.0011
ENSG00000129673.5	AANAT	protein_coding	0.341899	0.746462	1.1265	1
ENSG00000131043.7	AAR2	protein_coding	22.9568	15.9764	-0.52298	5e-05
ENSG00000205002.3	AARD	protein_coding	0.199446	0.161171	-0.30741	1
ENSG00000090861.11	AARS	protein_coding	85.2623	76.0764	-0.164459	0.18055
ENSG00000124608.4	AARS2	protein_coding	27.7555	32.4665	0.22618	0.05125
ENSG00000266967.2	AARSD1	protein_coding	37.2564	40.6639	0.12626	0.3234
ENSG00000157426.9	AASDH	protein_coding	14.0497	15.9771	0.185464	0.13145
ENSG00000149313.6	AASDHPPT	protein_coding	22.2774	14.3387	-0.635668	5e-05
ENSG00000008311.10	AASS	protein_coding	21.6956	20.9269	-0.0520404	0.61855
ENSG00000108270.6	AATF	protein_coding	34.1064	28.5547	-0.256317	0.029
ENSG00000181409.7	AATK	protein_coding	1.80233	2.96878	0.720006	0.0267
ENSG00000225180.2	AATK-AS1	antisense	0.612591	1.24339	1.02128	0.09605
ENSG00000254180.1	AB015752.3	processed_transcript	0.25084	0.0600092	-2.06351	1
ENSG00000228757.1	AB019438.66	pseudogene	0	0	0	1
ENSG00000221180.1	AB019440.1	miRNA	0	0	0	1
ENSG00000271201.1	AB019440.50	lincRNA	0	0	0	1
ENSG00000225200.2	AB019441.29	pseudogene	7.66753	3.7951	-1.01462	5e-05
ENSG00000183044.7	ABAT	protein_coding	2.95913	3.02289	0.030752	0.94065
ENSG00000237215.3	ABC12-47043100G14.2	pseudogene	0	0	0	1
ENSG00000226210.3	ABC7-42389800N19.1	pseudogene	1.68628	2.74087	0.700789	0.00015
ENSG00000271153.1	ABC7-43041300I9.1	pseudogene	0	0	0	1
ENSG00000165029.11	ABCA1	protein_coding	0.987718	0.604572	-0.708184	0.07735
ENSG00000154263.13	ABCA10	protein_coding	0.378367	0.676792	0.838926	1
ENSG00000251595.3	ABCA11P	pseudogene	6.46462	8.85259	0.453535	0.10185
ENSG00000144452.10	ABCA12	protein_coding	0.0589589	0.0910843	0.627493	1
ENSG00000179869.10	ABCA13	protein_coding	0.00586802	0.00201847	-1.53961	1
ENSG00000238098.4	ABCA17P	pseudogene	0.335659	0.548352	0.708106	1
ENSG00000107331.12	ABCA2	protein_coding	11.9254	17.8801	0.584316	0.00175
ENSG00000167972.9	ABCA3	protein_coding	16.0325	14.9021	-0.10549	0.3949
ENSG00000198691.7	ABCA4	protein_coding	0.0362898	0.106071	1.5474	1
ENSG00000154265.11	ABCA5	protein_coding	10.8154	17.5735	0.700316	5e-05
ENSG00000154262.8	ABCA6	protein_coding	0.107131	0.157557	0.556493	1
ENSG00000064687.8	ABCA7	protein_coding	10.7592	16.263	0.596014	0.00195
ENSG00000141338.9	ABCA8	protein_coding	0.192223	0.224726	0.225387	1
ENSG00000154258.12	ABCA9	protein_coding	0.0409128	0.0413605	0.0157031	1
ENSG00000231749.1	ABCA9-AS1	antisense	0	0	0	1
ENSG00000085563.10	ABCB1	protein_coding	3.45173	2.30329	-0.583625	0.0296
ENSG00000135776.4	ABCB10	protein_coding	33.047	27.9453	-0.241916	0.0653
ENSG00000259689.1	ABCB10P1	pseudogene	0	0	0	1
ENSG00000261524.1	ABCB10P3	pseudogene	0	0	0	1
ENSG00000260053.2	ABCB10P4	pseudogene	0	0	0	1
ENSG00000073734.8	ABCB11	protein_coding	0	0.00607115	infinity	1
ENSG00000005471.11	ABCB4	protein_coding	0.580669	1.13104	0.96186	0.0234
ENSG00000004846.12	ABCB5	protein_coding	0.01602	0.0149663	-0.0981525	1
ENSG00000115657.8	ABCB6	protein_coding	13.3001	18.521	0.477727	0.1482
ENSG00000131269.11	ABCB7	protein_coding	30.8353	23.6576	-0.382278	0.00245
ENSG00000197150.8	ABCB8	protein_coding	28.5905	32.4977	0.184799	0.20955
ENSG00000150967.13	ABCB9	protein_coding	7.30722	10.1535	0.47458	0.1405
ENSG00000103222.14	ABCC1	protein_coding	21.0463	17.6113	-0.257066	0.12455
ENSG00000124574.10	ABCC10	protein_coding	16.549	22.9056	0.468961	0.01155
ENSG00000121270.11	ABCC11	protein_coding	0.25677	0.529049	1.04293	1
ENSG00000140798.11	ABCC12	protein_coding	0	0	0	1
ENSG00000243064.4	ABCC13	pseudogene	0	0	0	1
ENSG00000023839.6	ABCC2	protein_coding	0.538518	0.995596	0.886566	0.1189
ENSG00000108846.11	ABCC3	protein_coding	0.0802597	0.0645682	-0.313853	1
ENSG00000125257.9	ABCC4	protein_coding	16.5715	13.4466	-0.301457	0.02145
ENSG00000114770.12	ABCC5	protein_coding	21.441	24.7117	0.204826	0.08725
ENSG00000223882.1	ABCC5-AS1	antisense	0.179837	0.562993	1.64643	1
ENSG00000091262.10	ABCC6	protein_coding	1.44472	1.41966	-0.0252459	0.9237
ENSG00000256340.4	ABCC6P1	pseudogene	0.357293	0.422403	0.241514	1
ENSG00000255277.2	ABCC6P2	pseudogene	0.388554	0.190088	-1.03145	1
ENSG00000006071.7	ABCC8	protein_coding	2.59513	4.33793	0.741199	0.00595
ENSG00000069431.6	ABCC9	protein_coding	0.133864	0.115843	-0.208602	1
ENSG00000101986.8	ABCD1	protein_coding	2.35306	2.45053	0.0585569	0.8254
ENSG00000215151.4	ABCD1P2	pseudogene	0	0	0	1
ENSG00000261233.2	ABCD1P3	pseudogene	0	0	0	1
ENSG00000225293.1	ABCD1P4	pseudogene	0	0	0	1
ENSG00000214330.4	ABCD1P5	pseudogene	0	0	0	1
ENSG00000173208.3	ABCD2	protein_coding	0.163118	0.144579	-0.174057	1
ENSG00000117528.7	ABCD3	protein_coding	56.3251	46.2208	-0.285238	0.02065
ENSG00000119688.16	ABCD4	protein_coding	45.3074	71.7472	0.663176	5e-05
ENSG00000164163.6	ABCE1	protein_coding	91.0343	63.7426	-0.514151	0.00665
ENSG00000204574.8	ABCF1	protein_coding	61.9279	50.6048	-0.291315	0.0143
ENSG00000033050.3	ABCF2	protein_coding	76.514	57.2035	-0.419621	0.00065
ENSG00000242159.1	ABCF2P1	pseudogene	0	0	0	1
ENSG00000228769.1	ABCF2P2	pseudogene	0	0	0	1
ENSG00000161204.7	ABCF3	protein_coding	18.9964	20.5311	0.112083	0.8449
ENSG00000160179.14	ABCG1	protein_coding	1.77856	1.77629	-0.00184357	0.9912
ENSG00000118777.6	ABCG2	protein_coding	1.87462	1.33515	-0.489599	0.10925
ENSG00000172350.5	ABCG4	protein_coding	0.942848	1.66093	0.816894	0.0045
ENSG00000138075.7	ABCG5	protein_coding	0.118083	0.173293	0.553408	1
ENSG00000143921.6	ABCG8	protein_coding	0.0564049	0.0612576	0.119069	1
ENSG00000143994.9	ABHD1	protein_coding	1.15466	2.52163	1.12688	0.2766
ENSG00000144827.4	ABHD10	protein_coding	38.826	26.1721	-0.568992	5e-05
ENSG00000106077.14	ABHD11	protein_coding	11.8398	12.1089	0.0324206	0.80685
ENSG00000100997.14	ABHD12	protein_coding	21.3156	18.4193	-0.21069	0.2767
ENSG00000131969.10	ABHD12B	protein_coding	1.14358	1.67533	0.550885	0.55635
ENSG00000139826.5	ABHD13	protein_coding	3.74574	3.22793	-0.214643	0.08005
ENSG00000248487.4	ABHD14A	protein_coding	12.0748	9.03543	-0.418333	0.1686
ENSG00000114786.11	ABHD14A-ACY1	protein_coding	0.949635	1.11526	0.231934	0.7796
ENSG00000114779.15	ABHD14B	protein_coding	14.1341	11.344	-0.317245	0.0884
ENSG00000168792.4	ABHD15	protein_coding	0.0069838	0.0199895	1.51716	1
ENSG00000204427.7	ABHD16A	protein_coding	17.1861	19.0931	0.151808	0.29855
ENSG00000183260.5	ABHD16B	protein_coding	1.79613	2.47123	0.460335	0.0197
ENSG00000129968.11	ABHD17A	protein_coding	9.86194	15.778	0.677968	5e-05
ENSG00000203835.5	ABHD17AP1	pseudogene	0	0	0	1
ENSG00000198658.4	ABHD17AP2	pseudogene	0	0	0	1
ENSG00000250536.1	ABHD17AP3	pseudogene	0.31184	0.82597	1.40528	1
ENSG00000229107.2	ABHD17AP4	pseudogene	0	0	0	1
ENSG00000182502.2	ABHD17AP5	pseudogene	0.0297758	0	-infinity	1
ENSG00000226981.2	ABHD17AP6	pseudogene	0	0.0953796	infinity	1
ENSG00000107362.9	ABHD17B	protein_coding	15.4647	14.5579	-0.0871793	0.4574
ENSG00000136379.7	ABHD17C	protein_coding	7.48807	8.1382	0.120116	0.362
ENSG00000140526.12	ABHD2	protein_coding	22.4361	22.2908	-0.00937132	0.97355
ENSG00000158201.5	ABHD3	protein_coding	23.4228	22.1028	-0.0836807	0.53435
ENSG00000100439.6	ABHD4	protein_coding	3.33316	3.84897	0.207582	0.34265
ENSG00000011198.3	ABHD5	protein_coding	15.1401	15.2641	0.0117696	0.9677
ENSG00000163686.9	ABHD6	protein_coding	7.2221	5.98595	-0.270838	0.1327
ENSG00000127220.5	ABHD8	protein_coding	0.342759	0.380293	0.149916	1
ENSG00000136754.12	ABI1	protein_coding	16.5439	15.93	-0.0545556	0.71285
ENSG00000138443.11	ABI2	protein_coding	23.541	26.632	0.177984	0.5031
ENSG00000108798.4	ABI3	protein_coding	0.136475	0.213337	0.644504	1
ENSG00000154175.12	ABI3BP	protein_coding	1.87657	3.77777	1.00943	0.0006
ENSG00000097007.13	ABL1	protein_coding	22.257	26.3461	0.243332	0.12835
ENSG00000143322.15	ABL2	protein_coding	20.918	24.3326	0.218147	0.08175
ENSG00000099204.14	ABLIM1	protein_coding	23.2549	19.1153	-0.282806	0.03695
ENSG00000163995.14	ABLIM2	protein_coding	0.867183	1.03913	0.260969	0.45375
ENSG00000173210.15	ABLIM3	protein_coding	0.0342723	0.0307421	-0.156829	1
ENSG00000175164.9	ABO	processed_transcript	1.53545e-06	1.19057e-06	-0.367004	1
ENSG00000159842.10	ABR	protein_coding	23.0225	27.4525	0.253892	0.19385
ENSG00000174429.3	ABRA	protein_coding	0.343194	0.566199	0.722287	1
ENSG00000146386.7	ABRACL	protein_coding	39.0909	22.5217	-0.795516	5e-05
ENSG00000146109.3	ABT1	protein_coding	38.4165	27.5534	-0.479493	5e-05
ENSG00000250496.2	ABT1P1	pseudogene	0.829643	2.23499	1.42971	0.154
ENSG00000114626.13	ABTB1	protein_coding	2.22641	3.23882	0.540747	0.03365
ENSG00000166016.4	ABTB2	protein_coding	2.72575	2.88431	0.0815733	0.54655
ENSG00000221486.1	AC000003.1	miRNA	0	0	0	1
ENSG00000264194.1	AC000003.2	protein_coding	0.082861	0.24258	1.54969	1
ENSG00000221069.1	AC000029.1	miRNA	0	0	0	1
ENSG00000260246.1	AC000032.2	antisense	0.186129	0.141284	-0.397696	1
ENSG00000225929.1	AC000036.4	antisense	0.0582204	0.247469	2.08765	1
ENSG00000242156.1	AC000041.8	pseudogene	0	0	0	1
ENSG00000225007.1	AC000067.1	lincRNA	0	0	0	1
ENSG00000273212.1	AC000068.10	antisense	0.906767	1.06023	0.225575	0.9023
ENSG00000185065.6	AC000068.5	antisense	2.30533	3.13109	0.441692	0.55865
ENSG00000273300.1	AC000068.9	antisense	4.33697	9.30821	1.10182	0.4773
ENSG00000230485.1	AC000077.2	pseudogene	0	0	0	1
ENSG00000232926.1	AC000078.5	pseudogene	1.33471	3.63749	1.44642	0.2702
ENSG00000230194.1	AC000081.2	pseudogene	0.688347	0.47533	-0.534207	1
ENSG00000235776.2	AC000089.3	pseudogene	1.97248	2.17775	0.14283	0.88185
ENSG00000270393.1	AC000095.9	pseudogene	0.225626	1.00525	2.15555	0.16185
ENSG00000236340.1	AC000099.1	antisense	0	0.0940795	infinity	1
ENSG00000236105.1	AC000110.1	pseudogene	0	0	0	1
ENSG00000232661.1	AC000111.3	antisense	0	0	0	1
ENSG00000237974.1	AC000111.4	pseudogene	0	0	0	1
ENSG00000234001.1	AC000111.5	pseudogene	0	0	0	1
ENSG00000083622.8	AC000111.6	antisense	0	0	0	1
ENSG00000243107.1	AC000120.7	sense_overlapping	2.69624	4.78023	0.826131	0.0573
ENSG00000224138.1	AC000123.4	antisense	2.60677	2.75154	0.0779732	0.9092
ENSG00000226770.1	AC000124.1	lincRNA	0	0	0	1
ENSG00000230820.2	AC000362.1	pseudogene	0	0	0	1
ENSG00000224981.1	AC000367.1	pseudogene	0.0111849	0.0596103	2.41401	1
ENSG00000241921.1	AC000370.2	antisense	0	0	0	1
ENSG00000227249.1	AC000374.1	pseudogene	0.0113195	0	-infinity	1
ENSG00000264908.1	AC000403.1	miRNA	0	0	0	1
ENSG00000272330.1	AC002044.4	sense_intronic	0.125016	0.403007	1.68869	1
ENSG00000184319.11	AC002055.4	pseudogene	7.74893	5.42811	-0.513547	0.02325
ENSG00000213683.3	AC002056.3	pseudogene	1.15077	0.316665	-1.86157	0.01205
ENSG00000254499.1	AC002056.5	antisense	0.0943601	0	-infinity	1
ENSG00000273216.1	AC002059.10	sense_intronic	0.446955	0.417511	-0.0983152	1
ENSG00000234459.1	AC002064.4	antisense	0.0868022	0	-infinity	1
ENSG00000225498.1	AC002064.5	lincRNA	0.0635072	0.369652	2.54118	1
ENSG00000237813.3	AC002066.1	antisense	3.15402e-10	2.73618e-16	-20.1366	1
ENSG00000216076.1	AC002066.2	miRNA	0	0	0	1
ENSG00000228928.1	AC002069.5	pseudogene	0.0625262	0.0427637	-0.548076	1
ENSG00000235639.1	AC002069.6	pseudogene	0	0.0250127	infinity	1
ENSG00000222647.1	AC002070.1	miRNA	0	0	0	1
ENSG00000225898.1	AC002075.3	pseudogene	2.68084	7.70288	1.52271	5e-05
ENSG00000237729.2	AC002075.4	pseudogene	0.106342	0.945705	3.15267	0.3603
ENSG00000234695.1	AC002076.10	antisense	0.666295	0.727018	0.12583	1
ENSG00000224910.1	AC002115.5	lincRNA	0	0	0	1
ENSG00000267626.1	AC002115.9	lincRNA	0.0789407	0	-infinity	1
ENSG00000267698.1	AC002116.7	antisense	0.233778	0.0450852	-2.37441	1
ENSG00000248101.2	AC002116.8	processed_transcript	0.0297771	1.55967e-05	-10.8987	1
ENSG00000224505.2	AC002117.1	antisense	6.543	5.35272	-0.289681	0.46725
ENSG00000227979.1	AC002127.2	pseudogene	0	0	0	1
ENSG00000233420.1	AC002127.4	lincRNA	0	0	0	1
ENSG00000262497.1	AC002128.4	pseudogene	0.092992	0.048647	-0.934754	1
ENSG00000271366.1	AC002128.5	antisense	0.544851	1.17086	1.10364	0.25895
ENSG00000259242.2	AC002306.1	antisense	0.482186	0.649785	0.430374	1
ENSG00000260494.1	AC002310.10	pseudogene	0.540307	0.256334	-1.07575	1
ENSG00000235560.3	AC002310.12	antisense	2.07345	2.09535	0.0151597	0.9833
ENSG00000260869.1	AC002310.13	protein_coding	2.05086e-12	4.10668e-23	-35.5395	1
ENSG00000261588.1	AC002310.17	pseudogene	0.400649	0.277229	-0.53126	1
ENSG00000239791.1	AC002310.7	antisense	0.1452	0.208354	0.520999	1
ENSG00000267190.1	AC002314.4	pseudogene	0	0	0	1
ENSG00000236481.1	AC002331.1	lincRNA	0	0	0	1
ENSG00000234469.2	AC002365.1	protein_coding	0	0	0	1
ENSG00000232392.1	AC002366.3	pseudogene	0	0	0	1
ENSG00000237741.1	AC002368.4	antisense	0	0	0	1
ENSG00000227863.2	AC002383.2	lincRNA	0	0	0	1
ENSG00000230941.1	AC002386.1	lincRNA	0	0	0	1
ENSG00000266269.1	AC002395.1	miRNA	0	0	0	1
ENSG00000267439.1	AC002398.11	antisense	1.53114	0.472907	-1.69498	0.1415
ENSG00000267328.1	AC002398.12	antisense	0	0	0	1
ENSG00000267049.1	AC002398.13	antisense	4.00775	4.2541	0.0860623	0.85455
ENSG00000225872.2	AC002398.5	lincRNA	0.0473462	0	-infinity	1
ENSG00000188223.9	AC002398.9	protein_coding	3.49174	0.893365	-1.96663	0.00655
ENSG00000261528.2	AC002400.1	pseudogene	2.04302	4.11887	1.01155	0.29685
ENSG00000236472.1	AC002401.1	antisense	0.459209	0.640908	0.480966	1
ENSG00000231153.1	AC002429.4	pseudogene	0.169499	0	-infinity	1
ENSG00000236197.2	AC002429.5	antisense	0.160415	0.323637	1.01256	1
ENSG00000269449.1	AC002451.1	protein_coding	0	0	0	1
ENSG00000231170.1	AC002451.3	antisense	0	0	0	1
ENSG00000237819.1	AC002454.1	antisense	0.062033	0.150211	1.27589	1
ENSG00000223969.1	AC002456.2	antisense	0.42467	0.0914504	-2.21528	1
ENSG00000223646.1	AC002463.3	lincRNA	0	0	0	1
ENSG00000238202.1	AC002465.2	antisense	0	0	0	1
ENSG00000241764.3	AC002467.7	antisense	1.92362	1.35136	-0.509408	0.56485
ENSG00000269103.1	AC002472.1	protein_coding	0	0.186985	infinity	1
ENSG00000226872.1	AC002472.11	antisense	0	0	0	1
ENSG00000187905.6	AC002472.13	protein_coding	0.0489496	0.0594319	0.279941	1
ENSG00000264392.1	AC002477.1	miRNA	0	0	0	1
ENSG00000238033.1	AC002480.2	lincRNA	0	0.0111843	infinity	1
ENSG00000232759.1	AC002480.3	antisense	0	0	0	1
ENSG00000232949.1	AC002480.4	antisense	0	0	0	1
ENSG00000225541.1	AC002480.5	sense_overlapping	0	0	0	1
ENSG00000221281.1	AC002485.1	miRNA	0	0	0	1
ENSG00000231525.1	AC002486.2	pseudogene	0	0	0	1
ENSG00000223866.1	AC002486.3	pseudogene	0.0685378	0	-infinity	1
ENSG00000205786.4	AC002511.1	lincRNA	0.00596392	0.0104726	0.81229	1
ENSG00000233214.1	AC002511.2	lincRNA	0	0	0	1
ENSG00000232680.2	AC002511.3	lincRNA	0	0	0	1
ENSG00000261457.2	AC002519.6	pseudogene	0.0299711	0	-infinity	1
ENSG00000259810.2	AC002519.8	sense_intronic	0.0494054	0.127761	1.37071	1
ENSG00000242186.1	AC002523.1	pseudogene	0	0	0	1
ENSG00000230258.2	AC002539.1	antisense	0	0	0	1
ENSG00000252100.2	AC002539.2	miRNA	0	0	0	1
ENSG00000227532.1	AC002542.2	pseudogene	0	0.150206	infinity	1
ENSG00000235945.1	AC002543.2	pseudogene	0.971191	2.34224	1.27006	0.0841
ENSG00000261312.1	AC002550.5	antisense	15.6876	13.8067	-0.184256	0.48665
ENSG00000261736.1	AC002551.1	sense_intronic	0.351122	0.627303	0.837192	1
ENSG00000227782.1	AC002553.1	protein_coding	0	0	0	1
ENSG00000233979.1	AC002553.4	pseudogene	0.0737818	0.313199	2.08574	1
ENSG00000221016.1	AC002558.1	miRNA	0.278731	0	-infinity	1
ENSG00000221259.1	AC002978.1	miRNA	0	0	0	1
ENSG00000221386.1	AC002979.1	miRNA	0	0	0	1
ENSG00000252111.1	AC002981.1	miRNA	0	0	0	1
ENSG00000267005.1	AC002984.2	pseudogene	0.156081	0.157559	0.013602	1
ENSG00000268193.1	AC002985.3	protein_coding	0.164777	0.0829988	-0.989354	1
ENSG00000252586.1	AC002992.1	miRNA	0	0	0	1
ENSG00000196861.4	AC002994.1	pseudogene	7.86987e-05	0.144857	10.846	1
ENSG00000264517.1	AC003001.1	miRNA	0	0	0	1
ENSG00000268133.1	AC003002.4	protein_coding	0.0981247	0.00374371	-4.71208	1
ENSG00000269533.1	AC003002.6	protein_coding	1.12803	0.691707	-0.705576	0.4948
ENSG00000188477.8	AC003003.5	sense_intronic	0.0105358	0	-infinity	1
ENSG00000268266.1	AC003005.2	lincRNA	0.0522331	0.264083	2.33796	1
ENSG00000268107.1	AC003005.4	protein_coding	2.34285e-194	8.13698e-28	553.236	1
ENSG00000264453.1	AC003006.1	miRNA	0	0	0	1
ENSG00000269026.2	AC003006.7	protein_coding	0.290359	0.126133	-1.20289	1
ENSG00000262011.1	AC003009.1	antisense	0	0	0	1
ENSG00000262235.2	AC003009.2	pseudogene	0	0	0	1
ENSG00000248594.2	AC003029.1	pseudogene	7.39317	5.83735	-0.34088	0.50545
ENSG00000264331.1	AC003035.1	miRNA	0	0	0	1
ENSG00000268413.1	AC003043.1	protein_coding	0	0	0	1
ENSG00000214684.2	AC003045.1	pseudogene	0	0	0	1
ENSG00000227517.2	AC003051.1	lincRNA	0.0128055	0.0543699	2.08604	1
ENSG00000237773.1	AC003075.4	antisense	0.084318	0.0978234	0.214339	1
ENSG00000203505.2	AC003079.1	pseudogene	0	0	0	1
ENSG00000234358.1	AC003080.4	pseudogene	0.927458	1.42825	0.622894	0.48855
ENSG00000234826.1	AC003084.2	lincRNA	0	0	0	1
ENSG00000231328.1	AC003087.4	pseudogene	0	0	0	1
ENSG00000226965.1	AC003088.1	lincRNA	0	0.362638	infinity	1
ENSG00000223561.2	AC003090.1	lincRNA	0.412234	0.692158	0.747639	1
ENSG00000236453.1	AC003092.1	lincRNA	0	0	0	1
ENSG00000236938.1	AC003092.2	lincRNA	0	0	0	1
ENSG00000228768.1	AC003101.1	protein_coding	0	0	0	1
ENSG00000214921.2	AC003102.1	protein_coding	0.0485314	0.0743109	0.614657	1
ENSG00000267750.1	AC003102.3	antisense	0.29511	0.591401	1.00288	1
ENSG00000236194.2	AC003104.1	sense_intronic	3.18303	5.57851	0.809476	0.1894
ENSG00000221278.1	AC003658.1	miRNA	0	0	0	1
ENSG00000234634.1	AC003664.1	lincRNA	0	0	0	1
ENSG00000234494.3	AC003665.1	antisense	4.73035	6.63978	0.48919	0.0022
ENSG00000222133.1	AC003666.1	miRNA	0	0	0	1
ENSG00000221736.1	AC003681.1	miRNA	0	0	0	1
ENSG00000268392.1	AC003682.16	lincRNA	0.108597	0	-infinity	1
ENSG00000269097.1	AC003682.17	pseudogene	0	0	0	1
ENSG00000268564.1	AC003956.1	antisense	0	0	0	1
ENSG00000234859.1	AC003958.2	antisense	0.0410285	0.0327378	-0.325667	1
ENSG00000108516.5	AC003958.6	pseudogene	0	0	0	1
ENSG00000221418.1	AC003968.1	miRNA	0	0	0	1
ENSG00000269615.1	AC003973.1	pseudogene	0	0	0	1
ENSG00000269504.1	AC003973.4	lincRNA	0	0	0	1
ENSG00000269199.1	AC003973.5	lincRNA	0	0	0	1
ENSG00000271095.1	AC003973.6	pseudogene	0	0	0	1
ENSG00000235139.2	AC003984.1	lincRNA	0	0	0	1
ENSG00000233824.1	AC003985.1	lincRNA	0	0	0	1
ENSG00000229533.1	AC003986.5	antisense	0	0	0	1
ENSG00000232821.1	AC003986.6	antisense	0.154928	0.411723	1.41008	1
ENSG00000236536.1	AC003986.7	antisense	0.13454	0.092016	-0.548076	1
ENSG00000234223.2	AC003988.1	lincRNA	0	0	0	1
ENSG00000243621.1	AC003989.3	pseudogene	0.382194	0.38397	0.00668772	1
ENSG00000227948.3	AC003989.4	pseudogene	0.954423	1.486	0.638737	0.2604
ENSG00000228113.3	AC003991.3	antisense	0.165828	0.31995	0.948163	1
ENSG00000264952.1	AC004000.1	miRNA	0	0	0	1
ENSG00000270317.1	AC004004.2	pseudogene	0	0	0	1
ENSG00000228711.1	AC004006.2	pseudogene	0	0	0	1
ENSG00000224322.1	AC004009.3	lincRNA	0	0	0	1
ENSG00000233942.1	AC004012.1	lincRNA	0	0	0	1
ENSG00000229603.1	AC004014.3	lincRNA	0	0	0	1
ENSG00000227968.1	AC004014.4	pseudogene	0	0	0	1
ENSG00000238976.1	AC004016.1	miRNA	0	0	0	1
ENSG00000234999.1	AC004016.2	pseudogene	0.362275	1.41429	1.96492	0.3903
ENSG00000268948.1	AC004017.1	protein_coding	0.15136	0.248624	0.715981	1
ENSG00000229492.1	AC004019.10	pseudogene	1.3781	2.27606	0.723864	0.3543
ENSG00000236754.1	AC004019.13	antisense	0.244599	0.512065	1.06591	1
ENSG00000272675.1	AC004019.18	lincRNA	7.65281e-11	6.98615e-12	-3.45342	1
ENSG00000237160.2	AC004022.7	pseudogene	0	0	0	1
ENSG00000228751.1	AC004022.8	pseudogene	0.0185296	0	-infinity	1
ENSG00000223442.1	AC004041.2	antisense	2.14453	3.54961	0.726995	0.59145
ENSG00000246774.1	AC004051.2	lincRNA	0.122033	0.1027	-0.248835	1
ENSG00000215999.2	AC004052.1	miRNA	0	0	0	1
ENSG00000245384.1	AC004053.1	antisense	0	0.0120961	infinity	1
ENSG00000248984.1	AC004054.1	antisense	0.0731575	0.128464	0.81229	1
ENSG00000196656.6	AC004057.1	pseudogene	0.0770065	0	-infinity	1
ENSG00000251312.2	AC004062.2	pseudogene	0	0	0	1
ENSG00000250670.1	AC004063.1	lincRNA	0	0.0634101	infinity	1
ENSG00000216425.4	AC004066.2	pseudogene	0	0	0	1
ENSG00000250522.1	AC004066.3	antisense	0	0	0	1
ENSG00000273447.1	AC004067.5	antisense	0.872693	1.44711	0.729629	0.42195
ENSG00000251473.2	AC004069.1	pseudogene	0	0	0	1
ENSG00000251259.1	AC004069.2	lincRNA	0.40741	0.715136	0.811737	1
ENSG00000231110.1	AC004070.1	lincRNA	0	0	0	1
ENSG00000230311.2	AC004074.3	pseudogene	2.04566	1.90073	-0.106016	0.78075
ENSG00000237014.1	AC004074.4	pseudogene	0	0	0	1
ENSG00000268533.1	AC004076.7	protein_coding	0.0379127	0.0665745	0.81229	1
ENSG00000268163.1	AC004076.9	protein_coding	0.000134951	7.60958e-36	-103.806	1
ENSG00000266055.1	AC004079.1	miRNA	0	0	0	1
ENSG00000226851.1	AC004112.4	antisense	0.0352095	0.0618277	0.81229	1
ENSG00000232922.1	AC004112.5	pseudogene	0	0	0	1
ENSG00000236232.1	AC004112.7	pseudogene	0.0357188	0.0586718	0.715981	1
ENSG00000260264.1	AC004125.3	lincRNA	0	0	0	1
ENSG00000234406.1	AC004129.7	pseudogene	0	0	0	1
ENSG00000213798.3	AC004129.9	pseudogene	0	0	0	1
ENSG00000267666.1	AC004156.3	lincRNA	0.186577	0.192563	0.0455639	1
ENSG00000261008.2	AC004158.2	lincRNA	3.27427	7.49616	1.19498	5e-05
ENSG00000260664.1	AC004158.3	lincRNA	0.632933	1.35223	1.09521	5e-05
ENSG00000230853.1	AC004159.1	pseudogene	0	0	0	1
ENSG00000230435.1	AC004160.4	antisense	0	0	0	1
ENSG00000184616.7	AC004166.6	pseudogene	0.0881552	0.153423	0.799399	1
ENSG00000267778.1	AC004221.2	lincRNA	0.061474	0.353944	2.52547	1
ENSG00000234477.1	AC004231.2	antisense	0	0	0	1
ENSG00000230612.1	AC004237.1	antisense	0.132078	0.195937	0.568998	1
ENSG00000269635.1	AC004257.1	lincRNA	0.0967446	0.500871	2.37219	1
ENSG00000270143.1	AC004257.3	lincRNA	3.54998	4.04671	0.188938	0.46785
ENSG00000005189.15	AC004381.6	protein_coding	8.98755	8.49004	-0.0821564	0.8095
ENSG00000260510.1	AC004381.7	antisense	0.316643	0	-infinity	1
ENSG00000226107.1	AC004383.3	pseudogene	2.38718	3.65325	0.613874	0.11785
ENSG00000226515.1	AC004386.3	pseudogene	0	0	0	1
ENSG00000213269.2	AC004386.4	pseudogene	0	0	0	1
ENSG00000273309.1	AC004410.3	sense_intronic	0.500403	0.326539	-0.615836	1
ENSG00000269131.1	AC004447.2	antisense	15.9343	27.7701	0.801395	0.0011
ENSG00000227078.1	AC004448.2	lincRNA	0	0	0	1
ENSG00000235979.4	AC004448.5	lincRNA	0.0238269	0.0524756	1.13905	1
ENSG00000261204.1	AC004449.6	lincRNA	0.612197	0.914257	0.578604	0.40915
ENSG00000146677.6	AC004453.8	pseudogene	6.47467	5.20394	-0.315202	0.65225
ENSG00000238385.1	AC004458.1	miRNA	0	0	0	1
ENSG00000221379.1	AC004460.1	miRNA	0	0	0	1
ENSG00000237347.2	AC004461.4	pseudogene	0.866573	1.24354	0.521057	0.81655
ENSG00000260924.2	AC004463.6	antisense	3.12134	3.92899	0.331992	0.05385
ENSG00000268069.1	AC004466.1	protein_coding	0.912603	1.66843	0.870429	0.22905
ENSG00000272682.1	AC004471.10	lincRNA	0.113593	0.270605	1.25232	1
ENSG00000223461.1	AC004471.9	antisense	2.18785	4.45513	1.02596	0.4483
ENSG00000228944.1	AC004485.3	antisense	0	0	0	1
ENSG00000267122.1	AC004490.1	antisense	0.7878	1.31851	0.743011	0.621
ENSG00000221356.1	AC004492.1	miRNA	0	0	0	1
ENSG00000267308.1	AC004510.3	lincRNA	0	0	0	1
ENSG00000266430.1	AC004520.1	miRNA	0	0	0	1
ENSG00000269169.1	AC004528.1	protein_coding	0	0	0	1
ENSG00000266990.1	AC004528.4	antisense	0	0.0541113	infinity	1
ENSG00000236414.1	AC004535.2	lincRNA	0	0.0799581	infinity	1
ENSG00000230333.2	AC004538.3	processed_transcript	0.263232	0.356259	0.436588	1
ENSG00000225792.1	AC004540.4	antisense	0.86234	0.456292	-0.918298	0.3361
ENSG00000214870.4	AC004540.5	lincRNA	0.9167	0.656113	-0.482505	0.3469
ENSG00000221576.2	AC004543.1	miRNA	0	0	0	1
ENSG00000237921.2	AC004543.2	lincRNA	0	0	0	1
ENSG00000229893.1	AC004549.6	antisense	0	0	0	1
ENSG00000264746.1	AC004552.1	miRNA	0	0	0	1
ENSG00000237560.1	AC004562.1	lincRNA	0	0	0	1
ENSG00000235669.1	AC004593.3	antisense	0.356935	0.789112	1.14457	1
ENSG00000266862.1	AC004595.1	miRNA	0	0	0	1
ENSG00000225877.1	AC004603.4	lincRNA	0	0.0154777	infinity	1
ENSG00000267392.3	AC004609.1	pseudogene	0	0	0	1
ENSG00000267755.1	AC004623.2	antisense	4.23277	6.1915	0.548687	0.4049
ENSG00000267304.1	AC004637.1	antisense	0.241649	0.338696	0.487076	1
ENSG00000264224.1	AC004655.1	miRNA	0	0	0	1
ENSG00000265506.1	AC004656.1	miRNA	0	0	0	1
ENSG00000221786.1	AC004673.1	miRNA	0	0	0	1
ENSG00000229263.1	AC004691.5	antisense	0.219195	0.192453	-0.187709	1
ENSG00000228680.1	AC004692.4	antisense	0	0.15946	infinity	1
ENSG00000213717.3	AC004692.5	pseudogene	0	0.136744	infinity	1
ENSG00000223201.1	AC004699.1	miRNA	0	0	0	1
ENSG00000263494.1	AC004702.2	lincRNA	0.358585	0.184109	-0.961759	1
ENSG00000256806.1	AC004706.1	pseudogene	1.0076	1.00698	-0.000884239	0.96775
ENSG00000226522.1	AC004744.3	antisense	0	0	0	1
ENSG00000221192.1	AC004745.1	miRNA	0	0	0	1
ENSG00000263954.1	AC004769.1	miRNA	0	0	0	1
ENSG00000203562.2	AC004771.1	pseudogene	0.329711	0.859307	1.38197	0.24815
ENSG00000272203.1	AC004775.5	lincRNA	0.085778	0.347426	2.01803	1
ENSG00000267453.2	AC004791.2	processed_transcript	0	0	0	1
ENSG00000229944.2	AC004797.1	pseudogene	1.79514	1.4058	-0.352703	0.86115
ENSG00000263913.1	AC004812.1	miRNA	0	0	0	1
ENSG00000267901.1	AC004817.1	protein_coding	0	0	0	1
ENSG00000266727.1	AC004824.1	miRNA	0	0	0	1
ENSG00000269468.1	AC004824.2	protein_coding	0.613168	0.498369	-0.29907	1
ENSG00000203606.3	AC004832.1	pseudogene	0.197392	0.488921	1.30854	1
ENSG00000106540.4	AC004837.3	pseudogene	0.0350222	0.0636524	0.861945	1
ENSG00000231951.1	AC004837.4	antisense	0	0.0635419	infinity	1
ENSG00000228554.1	AC004837.5	antisense	0.553939	1.17353	1.08306	0.2886
ENSG00000230914.2	AC004840.8	lincRNA	0.0765638	0.365866	2.25658	1
ENSG00000175873.3	AC004840.9	lincRNA	1.78192	2.64841	0.571697	0.00175
ENSG00000252378.1	AC004851.1	miRNA	0	0	0	1
ENSG00000234183.1	AC004854.4	antisense	0.527619	0.465036	-0.182154	1
ENSG00000230160.1	AC004854.5	pseudogene	0	0	0	1
ENSG00000232667.5	AC004862.6	antisense	0	0	0	1
ENSG00000223514.1	AC004866.1	pseudogene	0	0	0	1
ENSG00000224134.1	AC004866.3	pseudogene	0	0	0	1
ENSG00000230680.2	AC004869.2	lincRNA	0	0	0	1
ENSG00000240355.1	AC004869.3	lincRNA	0	0	0	1
ENSG00000229192.2	AC004870.3	lincRNA	0	0	0	1
ENSG00000223829.1	AC004870.4	processed_transcript	0	0	0	1
ENSG00000214754.3	AC004870.5	pseudogene	0	0	0	1
ENSG00000221690.1	AC004875.1	miRNA	0	0	0	1
ENSG00000224804.4	AC004878.2	antisense	0	0	0	1
ENSG00000198632.7	AC004878.3	pseudogene	0.212518	0.0478045	-2.15237	1
ENSG00000205508.3	AC004878.5	pseudogene	0	0.0458508	infinity	1
ENSG00000205506.5	AC004878.6	pseudogene	0	0	0	1
ENSG00000249595.1	AC004878.7	sense_intronic	0.0643404	0	-infinity	1
ENSG00000254977.1	AC004878.8	antisense	0	0	0	1
ENSG00000256178.1	AC004889.1	pseudogene	0	0	0	1
ENSG00000238109.1	AC004893.10	pseudogene	2.21709	3.77134	0.766413	0.44805
ENSG00000242687.2	AC004893.11	antisense	1.11971	2.01053	0.844455	0.3559
ENSG00000264605.1	AC004895.1	miRNA	0	0	0	1
ENSG00000231704.1	AC004895.4	lincRNA	0	0.25852	infinity	1
ENSG00000267970.1	AC004899.1	protein_coding	0	0	0	1
ENSG00000225705.2	AC004899.3	pseudogene	0.0825909	0.0169135	-2.28781	1
ENSG00000232072.1	AC004901.1	processed_transcript	0	0	0	1
ENSG00000237286.1	AC004906.3	antisense	0	0	0	1
ENSG00000226592.1	AC004911.2	pseudogene	0	0	0	1
ENSG00000177820.5	AC004917.1	pseudogene	0.124022	0.176746	0.511083	1
ENSG00000228085.1	AC004920.2	pseudogene	0	0	0	1
ENSG00000236046.1	AC004920.3	lincRNA	0	0	0	1
ENSG00000221553.1	AC004924.1	miRNA	0	0	0	1
ENSG00000225443.1	AC004938.5	pseudogene	0	0	0	1
ENSG00000228151.1	AC004941.3	antisense	0.033259	0.0389919	0.229427	1
ENSG00000231397.1	AC004941.5	pseudogene	0	0	0	1
ENSG00000265573.1	AC004943.1	miRNA	0	0	0	1
ENSG00000222024.2	AC004945.1	pseudogene	0.721721	1.71061	1.245	0.1534
ENSG00000233760.1	AC004947.2	lincRNA	0	0.0637687	infinity	1
ENSG00000239556.2	AC004951.5	pseudogene	0.894921	0.708739	-0.336505	0.69295
ENSG00000228434.1	AC004951.6	lincRNA	1.41187	2.2651	0.681967	0.0437
ENSG00000243554.1	AC004967.7	pseudogene	1.14259	1.62965	0.512257	0.27565
ENSG00000223029.1	AC004969.1	miRNA	0	0	0	1
ENSG00000221249.1	AC004980.1	miRNA	0	0	0	1
ENSG00000214243.3	AC004980.10	pseudogene	0.432414	1.06525	1.30071	0.1933
ENSG00000185040.11	AC004980.11	pseudogene	0.031343	0.0407043	0.377038	1
ENSG00000205485.9	AC004980.7	pseudogene	4.63488	5.53901	0.257095	0.48985
ENSG00000250778.1	AC004980.8	pseudogene	0	0	0	1
ENSG00000230305.2	AC004980.9	pseudogene	0.411833	0.196719	-1.06592	1
ENSG00000241057.1	AC004985.12	pseudogene	0.153013	0.152309	-0.00665642	1
ENSG00000231198.1	AC004987.10	pseudogene	0	0	0	1
ENSG00000233225.2	AC004987.9	pseudogene	0.291462	0.278389	-0.0662057	1
ENSG00000203446.2	AC004988.1	antisense	0.648164	1.35387	1.06266	0.0099
ENSG00000255927.1	AC005000.1	pseudogene	8.07383e-05	2.09442e-05	-1.9467	1
ENSG00000264759.1	AC005000.2	miRNA	0	0	0	1
ENSG00000213888.2	AC005003.1	protein_coding	2.75101	3.38604	0.299637	0.0704
ENSG00000230370.1	AC005007.3	pseudogene	0.858977	2.16258	1.33206	0.61205
ENSG00000237896.2	AC005008.2	protein_coding	0	0	0	1
ENSG00000226671.1	AC005008.3	pseudogene	0	0	0	1
ENSG00000231255.1	AC005009.1	antisense	0.0734294	0.107769	0.553507	1
ENSG00000233073.1	AC005009.2	antisense	0.144738	0.343102	1.24519	1
ENSG00000255690.1	AC005013.1	pseudogene	0.000407919	0.000562103	0.462552	1
ENSG00000228421.2	AC005013.5	lincRNA	0	0.0589887	infinity	1
ENSG00000224280.1	AC005014.5	pseudogene	0.0132745	0.0353736	1.41401	1
ENSG00000174495.11	AC005017.2	pseudogene	0.0561704	0.0707864	0.333662	1
ENSG00000213875.3	AC005019.2	pseudogene	0	0	0	1
ENSG00000224330.1	AC005019.3	lincRNA	0	0	0	1
ENSG00000265324.1	AC005020.1	miRNA	0	0	0	1
ENSG00000224017.1	AC005022.1	lincRNA	0.0161906	0.243863	3.91284	1
ENSG00000236310.1	AC005027.3	sense_overlapping	0	0	0	1
ENSG00000232458.1	AC005029.1	lincRNA	0.116874	0.307659	1.39637	1
ENSG00000233872.1	AC005033.6	pseudogene	0	0	0	1
ENSG00000230477.1	AC005034.2	pseudogene	0	0	0	1
ENSG00000226247.1	AC005034.3	pseudogene	0.753892	1.07342	0.509789	0.81995
ENSG00000224346.1	AC005037.1	pseudogene	0.0586224	0.139249	1.24815	1
ENSG00000221530.1	AC005037.2	miRNA	0	0	0	1
ENSG00000183308.6	AC005037.3	antisense	1.2088	2.7187	1.16934	0.50945
ENSG00000226658.1	AC005037.4	pseudogene	0.925476	1.25793	0.442785	0.83655
ENSG00000235318.3	AC005037.6	pseudogene	0.132567	0	-infinity	1
ENSG00000226905.1	AC005040.3	pseudogene	0	0	0	1
ENSG00000234521.1	AC005041.11	pseudogene	0	0	0	1
ENSG00000258821.1	AC005041.17	antisense	0.878484	2.41224	1.45729	0.0928
ENSG00000227331.1	AC005042.2	pseudogene	2.27486	4.36326	0.939632	0.1215
ENSG00000231675.1	AC005042.3	pseudogene	0	0	0	1
ENSG00000204380.2	AC005042.4	antisense	1.58856	2.95364	0.894779	0.1323
ENSG00000228586.1	AC005042.5	lincRNA	0	0	0	1
ENSG00000216085.1	AC005048.1	miRNA	0	0	0	1
ENSG00000243004.1	AC005062.2	sense_overlapping	0	0	0	1
ENSG00000222482.1	AC005071.1	miRNA	0	0	0	1
ENSG00000224046.1	AC005076.5	antisense	2.19305	1.29762	-0.75707	0.5661
ENSG00000227038.2	AC005077.12	pseudogene	0.43827	0.548222	0.322939	1
ENSG00000230882.1	AC005077.14	pseudogene	0.130103	0.157616	0.276765	1
ENSG00000228829.1	AC005077.5	pseudogene	0	0	0	1
ENSG00000224273.1	AC005077.7	pseudogene	0.315021	0.0459426	-2.77754	1
ENSG00000213549.3	AC005077.8	pseudogene	0.281282	0.0957365	-1.55487	1
ENSG00000241778.1	AC005077.9	pseudogene	0	0	0	1
ENSG00000214871.3	AC005082.1	protein_coding	5.15502e-183	1.1269e-104	260.239	1
ENSG00000226816.2	AC005082.12	lincRNA	0.140266	0.230042	0.713729	1
ENSG00000233834.2	AC005083.1	processed_transcript	0	0	0	1
ENSG00000230110.3	AC005086.1	pseudogene	0.509824	0.691029	0.438748	1
ENSG00000256295.2	AC005086.2	pseudogene	0.178756	0	-infinity	1
ENSG00000258040.1	AC005086.3	pseudogene	0	0	0	1
ENSG00000258093.1	AC005086.4	pseudogene	0	0.306898	infinity	1
ENSG00000264642.1	AC005088.1	miRNA	0	0	0	1
ENSG00000229949.1	AC005094.2	pseudogene	0	0	0	1
ENSG00000219039.2	AC005102.1	pseudogene	0	0	0	1
ENSG00000223374.1	AC005104.3	antisense	3.1652	4.5713	0.530307	0.7573
ENSG00000225286.1	AC005105.2	pseudogene	2.1358	5.41712	1.34275	0.02585
ENSG00000248431.1	AC005150.1	lincRNA	0	0.101393	infinity	1
ENSG00000234899.5	AC005152.2	processed_transcript	0	0	0	1
ENSG00000228639.2	AC005152.3	lincRNA	0	0	0	1
ENSG00000196295.7	AC005154.6	processed_transcript	10.1881	14.789	0.537646	0.17415
ENSG00000244480.1	AC005154.7	pseudogene	0.479896	0.788981	0.717269	1
ENSG00000226874.1	AC005154.8	pseudogene	0.31184	0.693477	1.15304	1
ENSG00000221262.1	AC005159.1	miRNA	0	0	0	1
ENSG00000227658.1	AC005160.3	sense_intronic	0.0518439	0	-infinity	1
ENSG00000221279.1	AC005161.1	miRNA	0	0	0	1
ENSG00000229452.1	AC005162.4	antisense	0	0	0	1
ENSG00000233517.1	AC005162.5	antisense	0	0.0501553	infinity	1
ENSG00000269519.1	AC005176.1	pseudogene	0	0	0	1
ENSG00000268153.1	AC005176.2	pseudogene	0.0107878	0.0189434	0.81229	1
ENSG00000268243.1	AC005176.3	pseudogene	0	0	0	1
ENSG00000251243.1	AC005178.1	pseudogene	0.0448921	0	-infinity	1
ENSG00000229497.1	AC005189.6	pseudogene	0	0.302841	infinity	1
ENSG00000263545.1	AC005195.1	miRNA	0	0	0	1
ENSG00000269694.1	AC005197.2	antisense	0.602898	0.725402	0.266867	1
ENSG00000252831.1	AC005215.1	miRNA	0	0	0	1
ENSG00000236352.1	AC005220.3	antisense	0	0.0406122	infinity	1
ENSG00000231595.1	AC005224.2	antisense	1.1338	1.69193	0.577506	0.0223
ENSG00000264918.1	AC005229.1	miRNA	0	0.289898	infinity	1
ENSG00000213210.3	AC005229.5	pseudogene	0	0	0	1
ENSG00000213209.2	AC005229.7	pseudogene	0	0	0	1
ENSG00000236653.1	AC005235.1	lincRNA	0	0.0514002	infinity	1
ENSG00000235861.1	AC005237.2	pseudogene	0	0.132373	infinity	1
ENSG00000225521.1	AC005237.4	antisense	0	0.167944	infinity	1
ENSG00000234839.1	AC005251.4	pseudogene	0	0	0	1
ENSG00000268030.1	AC005253.2	antisense	2.00318	3.08315	0.622115	0.03165
ENSG00000268983.1	AC005253.4	antisense	18.3638	13.8262	-0.409462	0.1096
ENSG00000256210.2	AC005255.3	pseudogene	0.124066	0.16058	0.372186	1
ENSG00000269552.1	AC005255.5	pseudogene	0	0	0	1
ENSG00000172148.2	AC005255.6	pseudogene	0	0	0	1
ENSG00000267073.1	AC005256.1	lincRNA	0	0	0	1
ENSG00000267688.1	AC005262.2	antisense	4.99816	4.94457	-0.0155543	0.98105
ENSG00000267139.1	AC005262.3	antisense	1.05771	2.26021	1.09552	0.29175
ENSG00000266944.1	AC005262.4	pseudogene	0.217355	0	-infinity	1
ENSG00000267551.3	AC005264.2	antisense	0.0223735	0.0723291	1.69279	1
ENSG00000197462.3	AC005276.1	lincRNA	0	0	0	1
ENSG00000170468.5	AC005280.1	pseudogene	0.000259457	0.000391139	0.592186	1
ENSG00000226690.2	AC005281.1	lincRNA	0.324928	0.329301	0.0192865	1
ENSG00000225606.1	AC005281.2	antisense	0	0	0	1
ENSG00000221701.1	AC005284.1	miRNA	0	0	0	1
ENSG00000265904.1	AC005288.1	miRNA	0	0	0	1
ENSG00000236325.1	AC005300.5	pseudogene	0	0	0	1
ENSG00000235343.1	AC005301.8	lincRNA	0	0	0	1
ENSG00000233852.1	AC005304.1	lincRNA	0.0487716	0.0886449	0.861996	1
ENSG00000267283.1	AC005306.3	antisense	5.77009	6.67559	0.2103	0.6765
ENSG00000260725.1	AC005307.1	lincRNA	0	0	0	1
ENSG00000267243.1	AC005307.3	lincRNA	0	0	0	1
ENSG00000233002.2	AC005324.6	antisense	0	0.122301	infinity	1
ENSG00000233193.1	AC005324.7	lincRNA	0	0	0	1
ENSG00000231812.1	AC005326.2	pseudogene	0.242375	0.307609	0.343857	1
ENSG00000248015.2	AC005329.7	antisense	4.05906	8.97006	1.14397	5e-05
ENSG00000267372.1	AC005330.2	lincRNA	0.103954	0.023081	-2.17117	1
ENSG00000267056.2	AC005336.4	pseudogene	0	0.0279045	infinity	1
ENSG00000267218.2	AC005336.5	pseudogene	0.0210357	0.030873	0.553507	1
ENSG00000268565.1	AC005339.2	antisense	2.32481	3.79546	0.70716	0.39165
ENSG00000248493.1	AC005351.1	pseudogene	0.0319158	0.0456758	0.51716	1
ENSG00000250994.1	AC005355.1	lincRNA	0.0276646	0.0812038	1.55351	1
ENSG00000251169.2	AC005355.2	lincRNA	0	0.0324311	infinity	1
ENSG00000262686.1	AC005356.1	lincRNA	0	0	0	1
ENSG00000266906.1	AC005357.1	pseudogene	0	0	0	1
ENSG00000273452.1	AC005358.1	protein_coding	0	0.0174702	infinity	1
ENSG00000227274.1	AC005358.3	antisense	0	0	0	1
ENSG00000255513.1	AC005363.9	pseudogene	1.77885	4.60405	1.37196	0.5518
ENSG00000252968.1	AC005370.1	miRNA	0	0	0	1
ENSG00000266115.1	AC005375.1	miRNA	0	0	0	1
ENSG00000269191.1	AC005387.2	antisense	0.239729	0.229073	-0.0655944	1
ENSG00000268938.2	AC005387.3	antisense	0	0	0	1
ENSG00000267159.1	AC005391.2	antisense	0.0598561	0.301746	2.33377	1
ENSG00000227606.2	AC005392.13	lincRNA	0	0.0718024	infinity	1
ENSG00000267537.1	AC005394.1	lincRNA	0	0	0	1
ENSG00000269774.1	AC005399.1	pseudogene	0	0	0	1
ENSG00000257040.1	AC005477.1	protein_coding	0.0477789	0.0303797	-0.653268	1
ENSG00000222012.1	AC005481.5	protein_coding	0.0378745	0.0311642	-0.281334	1
ENSG00000225647.1	AC005487.2	lincRNA	0	0.0521584	infinity	1
ENSG00000267985.1	AC005488.1	protein_coding	0	0	0	1
ENSG00000205584.6	AC005488.11	pseudogene	0	0	0	1
ENSG00000214841.1	AC005493.1	protein_coding	0	0	0	1
ENSG00000267421.2	AC005498.3	lincRNA	0.0764998	0	-infinity	1
ENSG00000267224.1	AC005498.4	lincRNA	0	0	0	1
ENSG00000252177.1	AC005513.1	miRNA	0	0	0	1
ENSG00000223878.1	AC005517.3	pseudogene	2.7841	6.18292	1.15108	0.0478
ENSG00000230190.1	AC005518.2	sense_intronic	0	0	0	1
ENSG00000258559.2	AC005519.4	sense_overlapping	3.60506	8.22932	1.19075	0.0028
ENSG00000213548.3	AC005522.6	pseudogene	0	0	0	1
ENSG00000225703.1	AC005522.7	lincRNA	0.265112	0.372951	0.492385	1
ENSG00000269604.1	AC005523.2	antisense	32.87	30.6749	-0.0997134	0.47925
ENSG00000268536.1	AC005523.3	lincRNA	0.390014	0.152333	-1.3563	1
ENSG00000230825.1	AC005532.5	processed_transcript	0.0734906	0.130992	0.833848	1
ENSG00000234450.1	AC005534.6	pseudogene	0.103553	0.457129	2.14223	1
ENSG00000224903.1	AC005534.8	antisense	1.23122	2.41741	0.973376	0.6113
ENSG00000232006.4	AC005537.2	processed_transcript	0.478937	0.246932	-0.95572	1
ENSG00000237581.1	AC005538.5	antisense	0	0	0	1
ENSG00000228937.1	AC005539.2	pseudogene	0.0314745	0	-infinity	1
ENSG00000235852.1	AC005540.3	antisense	0	0	0	1
ENSG00000214167.1	AC005544.1	protein_coding	0.0333625	0.0259135	-0.364521	1
ENSG00000266897.1	AC005546.2	lincRNA	0.993867	1.32016	0.409592	0.80965
ENSG00000263383.1	AC005549.1	miRNA	0	0	0	1
ENSG00000265501.1	AC005549.2	miRNA	0	0	0	1
ENSG00000268024.1	AC005549.3	protein_coding	0	0	0	1
ENSG00000237070.1	AC005550.3	antisense	0	0	0	1
ENSG00000229108.1	AC005550.4	lincRNA	0	0	0	1
ENSG00000225974.1	AC005550.5	lincRNA	0	0	0	1
ENSG00000266939.1	AC005559.2	antisense	0.0390366	0.391179	3.32493	1
ENSG00000267036.1	AC005559.3	pseudogene	0.22824	0.410301	0.846134	1
ENSG00000214719.7	AC005562.1	processed_transcript	4.16301	5.00178	0.264814	0.3383
ENSG00000226509.1	AC005588.2	pseudogene	0	0.214107	infinity	1
ENSG00000236714.1	AC005592.1	lincRNA	0	0	0	1
ENSG00000231185.2	AC005592.2	antisense	0.036645	0.0643481	0.812279	1
ENSG00000261757.1	AC005592.3	lincRNA	0	0	0	1
ENSG00000205790.1	AC005594.3	antisense	0.776881	1.64664	1.08376	0.01625
ENSG00000267223.1	AC005597.1	antisense	0	0	0	1
ENSG00000269205.1	AC005606.1	protein_coding	3.33253	7.18077	1.10752	0.00945
ENSG00000261790.1	AC005606.14	lincRNA	13.199	15.1535	0.199216	0.2212
ENSG00000260107.1	AC005606.15	lincRNA	0.0531712	0.0575194	0.113404	1
ENSG00000249034.1	AC005609.1	protein_coding	0.00869827	0	-infinity	1
ENSG00000248106.2	AC005609.2	pseudogene	0	0	0	1
ENSG00000269296.1	AC005614.3	antisense	0.0642382	0.0852275	0.407886	1
ENSG00000269749.1	AC005614.5	processed_transcript	3.08183e-26	4.66536e-38	-39.2649	1
ENSG00000266893.1	AC005616.1	lincRNA	0	0	0	1
ENSG00000267423.1	AC005616.2	lincRNA	0	0	0	1
ENSG00000255729.1	AC005618.1	pseudogene	2.62281	1.35175	-0.956279	0.4292
ENSG00000272070.1	AC005618.6	lincRNA	0.228519	0.197207	-0.212601	1
ENSG00000263780.1	AC005621.1	miRNA	0	0	0	1
ENSG00000267201.1	AC005624.2	lincRNA	0.3427	0.365168	0.0916176	1
ENSG00000266963.1	AC005625.1	antisense	0.113552	0	-infinity	1
ENSG00000269354.1	AC005626.3	pseudogene	0	0	0	1
ENSG00000221454.1	AC005631.1	miRNA	0	0	0	1
ENSG00000228649.4	AC005682.5	processed_transcript	4.00247	6.05849	0.598068	0.00215
ENSG00000226329.2	AC005682.6	pseudogene	0.141693	0.16411	0.211892	1
ENSG00000226279.2	AC005682.7	pseudogene	0.133139	0.202394	0.604231	1
ENSG00000235664.1	AC005682.8	lincRNA	0.167191	0.0429478	-1.96084	1
ENSG00000265985.1	AC005686.1	miRNA	0	0.373971	infinity	1
ENSG00000263623.1	AC005701.1	miRNA	0	0	0	1
ENSG00000263422.1	AC005702.1	miRNA	2.81758	4.12066	0.548419	0.4545
ENSG00000263820.1	AC005702.2	miRNA	0.759712	0.904956	0.252394	0.54295
ENSG00000265638.1	AC005702.3	miRNA	2.56368	2.87249	0.164084	0.87625
ENSG00000266701.1	AC005702.4	miRNA	0.808577	0.353534	-1.19354	1
ENSG00000237377.2	AC005703.2	lincRNA	0	0	0	1
ENSG00000230971.1	AC005703.3	lincRNA	0	0.0195631	infinity	1
ENSG00000230607.3	AC005722.4	pseudogene	0	0	0	1
ENSG00000253002.1	AC005725.1	miRNA	0	0	0	1
ENSG00000225681.2	AC005730.2	pseudogene	0.36405	1.19451	1.71421	0.57615
ENSG00000226040.2	AC005740.3	pseudogene	0	0	0	1
ENSG00000250347.1	AC005740.4	pseudogene	0	0.069188	infinity	1
ENSG00000254099.1	AC005740.5	antisense	0.0574201	0.514751	3.16425	1
ENSG00000271871.1	AC005740.6	antisense	0.256352	0.887037	1.79087	0.18815
ENSG00000249418.2	AC005741.2	pseudogene	0	0	0	1
ENSG00000272154.1	AC005754.7	antisense	0	0.0498963	infinity	1
ENSG00000272108.1	AC005754.8	lincRNA	0.0256934	0.0166277	-0.627813	1
ENSG00000267044.1	AC005757.6	antisense	0.429091	0.635476	0.566556	1
ENSG00000267037.1	AC005757.7	lincRNA	0.538303	0.482792	-0.157018	1
ENSG00000267630.1	AC005758.1	pseudogene	0	0	0	1
ENSG00000232058.1	AC005772.2	lincRNA	0	0	0	1
ENSG00000266933.1	AC005775.2	antisense	0.179044	0.259681	0.536427	1
ENSG00000270802.2	AC005776.1	pseudogene	1.27303	1.32999	0.0631584	0.93475
ENSG00000267148.1	AC005777.3	pseudogene	0	0	0	1
ENSG00000225157.1	AC005779.1	pseudogene	0.152127	0	-infinity	1
ENSG00000267545.1	AC005779.2	protein_coding	5.44765e-46	0.0527087	146.117	1
ENSG00000267320.1	AC005780.1	lincRNA	0	0	0	1
ENSG00000266209.1	AC005783.1	miRNA	0	0	0	1
ENSG00000268189.2	AC005785.2	processed_transcript	0.177116	0.313868	0.825466	1
ENSG00000266959.1	AC005786.3	pseudogene	0	0.834845	infinity	1
ENSG00000267231.1	AC005786.5	lincRNA	0.296556	0.645847	1.12289	1
ENSG00000267436.1	AC005786.7	antisense	12.7627	12.3867	-0.0431379	0.93185
ENSG00000267473.1	AC005789.11	lincRNA	0.304284	0.347176	0.190247	1
ENSG00000267090.1	AC005789.9	antisense	0.0844641	0.390435	2.20867	1
ENSG00000268582.1	AC005794.1	pseudogene	0	0	0	1
ENSG00000268034.1	AC005795.1	pseudogene	0.28999	0.345847	0.254134	1
ENSG00000235415.1	AC005808.3	lincRNA	0	0	0	1
ENSG00000235554.1	AC005822.1	pseudogene	0.663075	0.377348	-0.813275	1
ENSG00000196138.3	AC005831.1	pseudogene	0.0635798	0.269897	2.08577	1
ENSG00000223544.1	AC005838.2	pseudogene	0	0	0	1
ENSG00000206044.3	AC005841.1	protein_coding	0.32837	0.593266	0.853359	1
ENSG00000205325.1	AC005863.1	lincRNA	0	0	0	1
ENSG00000238212.2	AC005863.2	lincRNA	0	0	0	1
ENSG00000227694.1	AC005884.1	pseudogene	0.665275	0.907208	0.447482	0.7369
ENSG00000266257.1	AC005926.1	miRNA	0	0	0	1
ENSG00000269019.1	AC005932.1	antisense	0.0748554	0.0362438	-1.04637	1
ENSG00000266926.1	AC005943.4	processed_transcript	1.9389	4.72449	1.28492	0.54955
ENSG00000267161.1	AC005943.5	lincRNA	3.00241	3.14941	0.0689584	0.65625
ENSG00000267469.1	AC005944.2	antisense	0	0	0	1
ENSG00000267138.1	AC005954.3	sense_intronic	0.138133	0.312379	1.17724	1
ENSG00000267205.1	AC005954.4	antisense	0.0451184	0.0623837	0.467454	1
ENSG00000237713.1	AC006000.5	lincRNA	0	0	0	1
ENSG00000177418.1	AC006001.1	pseudogene	0.35616	0.853185	1.26034	0.23295
ENSG00000231515.1	AC006003.3	sense_intronic	0	0	0	1
ENSG00000236795.1	AC006004.1	antisense	0.011695	0.013515	0.208671	1
ENSG00000230746.1	AC006007.1	lincRNA	0	0	0	1
ENSG00000244563.1	AC006011.4	pseudogene	1.65676	3.02726	0.869652	0.57475
ENSG00000268891.1	AC006014.1	protein_coding	0	0	0	1
ENSG00000205505.7	AC006014.10	pseudogene	0	0	0	1
ENSG00000242073.2	AC006014.7	pseudogene	0.310496	0.130032	-1.25571	1
ENSG00000146722.7	AC006014.8	pseudogene	0	0.0353932	infinity	1
ENSG00000203335.4	AC006019.3	antisense	0	0.0380084	infinity	1
ENSG00000233363.1	AC006019.4	antisense	0.00824107	0	-infinity	1
ENSG00000223419.1	AC006022.4	pseudogene	0	0	0	1
ENSG00000248711.1	AC006023.8	pseudogene	0.404529	0.598656	0.565486	1
ENSG00000218305.2	AC006024.4	pseudogene	0.0667413	0.0208267	-1.68015	1
ENSG00000223275.1	AC006026.1	miRNA	0	0	0	1
ENSG00000232553.3	AC006026.10	pseudogene	0.123188	0.208454	0.758869	1
ENSG00000228953.1	AC006026.12	pseudogene	0	0	0	1
ENSG00000234286.1	AC006026.13	antisense	0.175425	0	-infinity	1
ENSG00000224785.1	AC006026.9	pseudogene	0.113388	0.110456	-0.0377973	1
ENSG00000231357.1	AC006028.11	pseudogene	0.26239	0.639632	1.28553	1
ENSG00000231916.1	AC006033.22	pseudogene	0	0	0	1
ENSG00000230981.2	AC006035.1	pseudogene	4.59272e-06	5.89031e-07	-2.96293	1
ENSG00000226442.2	AC006037.2	lincRNA	0	0	0	1
ENSG00000229379.1	AC006041.1	lincRNA	0	0	0	1
ENSG00000227719.1	AC006042.6	antisense	0	0.271735	infinity	1
ENSG00000233108.1	AC006042.7	antisense	0.04718	0.236376	2.32484	1
ENSG00000233264.2	AC006042.8	pseudogene	1.60828	2.74904	0.773414	0.2284
ENSG00000225816.1	AC006045.3	pseudogene	0	0	0	1
ENSG00000231421.3	AC006050.2	processed_transcript	0	0	0	1
ENSG00000251439.1	AC006070.12	pseudogene	0	0	0	1
ENSG00000225563.1	AC006076.1	lincRNA	0	0	0	1
ENSG00000270892.1	AC006077.4	pseudogene	0.433255	0.847235	0.967545	0.41775
ENSG00000265189.1	AC006080.1	miRNA	0	0	0	1
ENSG00000178430.4	AC006111.1	pseudogene	2.8232	5.46149	0.951965	0.1265
ENSG00000265070.1	AC006115.1	miRNA	0	0	0	1
ENSG00000269793.1	AC006115.3	antisense	0	0	0	1
ENSG00000268407.1	AC006115.6	pseudogene	0	0	0	1
ENSG00000266631.1	AC006116.1	miRNA	0	0	0	1
ENSG00000267192.1	AC006116.12	antisense	0	0.284438	infinity	1
ENSG00000266932.1	AC006116.13	pseudogene	0.0271237	0.0293419	0.113404	1
ENSG00000267145.1	AC006116.14	pseudogene	0	0.160608	infinity	1
ENSG00000267429.1	AC006116.15	sense_intronic	0.0422038	0.063995	0.600588	1
ENSG00000267549.1	AC006116.17	antisense	0.062789	0.219176	1.8035	1
ENSG00000267298.1	AC006116.19	sense_intronic	0.865374	1.59083	0.878387	0.1308
ENSG00000267710.1	AC006116.20	protein_coding	1.97947	3.35195	0.759889	0.0754
ENSG00000267606.1	AC006116.21	lincRNA	0.038653	0	-infinity	1
ENSG00000266907.1	AC006116.22	pseudogene	0.0337858	0.0319533	-0.0804521	1
ENSG00000267776.1	AC006116.24	sense_intronic	0.0339974	0.17348	2.35128	1
ENSG00000267459.1	AC006116.27	pseudogene	0.253355	0.325985	0.363647	1
ENSG00000266958.1	AC006126.3	protein_coding	0.0496264	0	-infinity	1
ENSG00000267045.1	AC006126.4	lincRNA	0	0	0	1
ENSG00000268355.1	AC006129.1	lincRNA	0.042232	0.0604397	0.51716	1
ENSG00000268027.1	AC006129.2	lincRNA	0	0	0	1
ENSG00000270164.1	AC006129.4	lincRNA	0.0292795	0	-infinity	1
ENSG00000263997.1	AC006130.1	miRNA	0	0	0	1
ENSG00000267063.1	AC006130.3	antisense	0.428986	0.386161	-0.151727	1
ENSG00000267398.1	AC006130.4	pseudogene	0	0	0	1
ENSG00000267757.1	AC006132.1	protein_coding	1.58579	1.55872	-0.0248429	0.95945
ENSG00000240320.1	AC006133.3	pseudogene	0	0	0	1
ENSG00000263416.1	AC006145.1	miRNA	0	0	0	1
ENSG00000226323.1	AC006150.1	antisense	0	0	0	1
ENSG00000221428.1	AC006150.2	miRNA	0	0	0	1
ENSG00000251154.1	AC006153.3	pseudogene	0.0519803	0	-infinity	1
ENSG00000225516.2	AC006156.1	protein_coding	0	0	0	1
ENSG00000270073.1	AC006156.2	pseudogene	0	0	0	1
ENSG00000231210.2	AC006159.3	lincRNA	0.0572604	0	-infinity	1
ENSG00000243220.1	AC006159.4	antisense	0	0	0	1
ENSG00000235427.1	AC006159.5	antisense	0.120598	0	-infinity	1
ENSG00000249488.1	AC006160.4	pseudogene	0	0	0	1
ENSG00000249502.1	AC006160.5	antisense	0.434298	0.263916	-0.718609	1
ENSG00000238090.1	AC006195.2	pseudogene	0.528235	0.963462	0.867048	0.34095
ENSG00000230173.1	AC006196.1	lincRNA	0	0	0	1
ENSG00000229457.1	AC006227.1	lincRNA	0	0	0	1
ENSG00000269745.1	AC006262.10	antisense	0	0	0	1
ENSG00000269729.1	AC006262.4	lincRNA	0	0	0	1
ENSG00000268621.1	AC006262.5	lincRNA	0.0859279	0	-infinity	1
ENSG00000268460.1	AC006262.6	processed_transcript	0.0337281	0.0318254	-0.0837711	1
ENSG00000269483.1	AC006272.1	lincRNA	0.140089	0.405151	1.53212	1
ENSG00000268316.1	AC006272.2	lincRNA	0.0908907	0.0650384	-0.48284	1
ENSG00000272473.1	AC006273.4	lincRNA	0.0458827	0.0402849	-0.18771	1
ENSG00000267530.2	AC006273.5	lincRNA	0.100893	0.0994143	-0.0212992	1
ENSG00000266927.2	AC006273.7	lincRNA	0	0	0	1
ENSG00000253392.2	AC006277.2	antisense	0.508071	1.15975	1.19071	0.05445
ENSG00000251412.1	AC006296.1	lincRNA	0	0	0	1
ENSG00000248425.1	AC006296.2	lincRNA	0	0	0	1
ENSG00000222994.1	AC006322.1	miRNA	0	0	0	1
ENSG00000230785.2	AC006326.3	pseudogene	0	0	0	1
ENSG00000230605.1	AC006326.5	pseudogene	0	0	0	1
ENSG00000252471.1	AC006328.1	miRNA	0	0	0	1
ENSG00000233619.1	AC006328.9	pseudogene	0	0	0	1
ENSG00000235094.2	AC006335.10	pseudogene	0	0	0	1
ENSG00000242879.1	AC006335.11	pseudogene	0	0	0	1
ENSG00000251275.1	AC006335.2	pseudogene	0	0	0	1
ENSG00000250204.1	AC006335.6	pseudogene	0	0	0	1
ENSG00000229110.1	AC006355.3	pseudogene	0.115094	0.295187	1.35882	1
ENSG00000244000.1	AC006366.3	pseudogene	0	0	0	1
ENSG00000236213.1	AC006369.2	antisense	0	0	0	1
ENSG00000236572.1	AC006369.3	lincRNA	0	0	0	1
ENSG00000252694.1	AC006371.1	miRNA	0	0	0	1
ENSG00000236669.1	AC006372.1	protein_coding	0	0.0187879	infinity	1
ENSG00000234210.1	AC006372.4	lincRNA	0.0283434	0.0480792	0.762401	1
ENSG00000223872.1	AC006372.5	lincRNA	0	0	0	1
ENSG00000233191.1	AC006372.6	antisense	0	0.118785	infinity	1
ENSG00000235431.1	AC006373.1	lincRNA	0	0	0	1
ENSG00000223070.1	AC006377.1	miRNA	0	0	0	1
ENSG00000236861.2	AC006378.2	antisense	0.127951	0.104636	-0.29021	1
ENSG00000221751.1	AC006380.1	miRNA	0	0	0	1
ENSG00000231418.1	AC006380.3	lincRNA	0	0	0	1
ENSG00000251638.1	AC006390.4	pseudogene	0	0	0	1
ENSG00000248851.1	AC006427.2	pseudogene	0	0	0	1
ENSG00000266633.1	AC006432.1	miRNA	0	0	0	1
ENSG00000205821.4	AC006435.1	protein_coding	0.146115	0.174799	0.258588	1
ENSG00000242209.1	AC006445.6	pseudogene	0	0	0	1
ENSG00000249148.2	AC006445.7	pseudogene	0.360321	0.061419	-2.55253	1
ENSG00000246095.2	AC006445.8	lincRNA	0	0	0	1
ENSG00000269094.1	AC006449.1	protein_coding	13.4928	16.4854	0.288995	0.5171
ENSG00000221732.1	AC006452.1	miRNA	0	0	0	1
ENSG00000230000.1	AC006455.1	protein_coding	0	0	0	1
ENSG00000227489.1	AC006458.3	lincRNA	0	0	0	1
ENSG00000228509.1	AC006460.2	antisense	0.88423	0.839249	-0.0753228	0.91145
ENSG00000228568.1	AC006461.2	pseudogene	0.846257	1.71884	1.02226	0.6433
ENSG00000214998.2	AC006465.4	pseudogene	0.428718	0.932937	1.12175	0.46105
ENSG00000232887.1	AC006466.5	pseudogene	0	0	0	1
ENSG00000265600.1	AC006480.1	miRNA	0	0	0	1
ENSG00000232790.2	AC006481.1	lincRNA	0	0	0	1
ENSG00000228675.1	AC006482.1	lincRNA	0	0	0	1
ENSG00000263900.1	AC006483.1	miRNA	0	0	0	1
ENSG00000228974.4	AC006483.5	pseudogene	0.378754	0.114473	-1.72625	1
ENSG00000204957.1	AC006486.1	protein_coding	0.875295	1.19428	0.448303	0.5036
ENSG00000268643.1	AC006486.9	protein_coding	3.90374	3.17691	-0.297233	0.70355
ENSG00000252789.1	AC006487.1	miRNA	0	0	0	1
ENSG00000251338.1	AC006499.1	pseudogene	0	0.0621045	infinity	1
ENSG00000251278.1	AC006499.2	pseudogene	0	0	0	1
ENSG00000250505.1	AC006499.3	pseudogene	0.0358266	0	-infinity	1
ENSG00000250074.1	AC006499.4	pseudogene	0	0	0	1
ENSG00000250573.1	AC006499.5	pseudogene	0	0.0499789	infinity	1
ENSG00000248777.1	AC006499.6	pseudogene	0	0.0341056	infinity	1
ENSG00000251296.1	AC006499.7	pseudogene	0	0.0571422	infinity	1
ENSG00000250040.2	AC006499.8	pseudogene	0.0116465	0.0955398	3.0362	1
ENSG00000271544.1	AC006499.9	pseudogene	0	0	0	1
ENSG00000224443.1	AC006509.4	pseudogene	0	0	0	1
ENSG00000224058.2	AC006509.7	pseudogene	0.0311554	0	-infinity	1
ENSG00000222548.2	AC006534.1	miRNA	0	0	0	1
ENSG00000265086.1	AC006534.2	miRNA	0	0	0	1
ENSG00000261342.1	AC006538.1	sense_intronic	1.21146	1.36675	0.174004	0.79075
ENSG00000267001.1	AC006538.4	protein_coding	0.000703264	0.475288	9.40052	1
ENSG00000264441.1	AC006539.1	miRNA	0	0	0	1
ENSG00000240673.1	AC006539.2	pseudogene	0.0500715	0	-infinity	1
ENSG00000268070.1	AC006539.3	pseudogene	0.0345324	0.188293	2.44696	1
ENSG00000269154.1	AC006539.4	pseudogene	0	0	0	1
ENSG00000236540.3	AC006547.13	antisense	2.64156	2.92482	0.146957	0.64375
ENSG00000234409.4	AC006547.14	protein_coding	0.317588	0.512531	0.690486	1
ENSG00000268292.1	AC006547.15	antisense	0.807954	1.04313	0.368575	0.5888
ENSG00000243762.1	AC006547.8	antisense	13.9795	23.9945	0.779393	0.278
ENSG00000225480.1	AC006548.19	pseudogene	0	0	0	1
ENSG00000270226.1	AC006548.26	pseudogene	0	0	0	1
ENSG00000250456.1	AC006552.1	lincRNA	0	0	0	1
ENSG00000252234.1	AC006557.1	miRNA	0.181216	0	-infinity	1
ENSG00000222226.1	AC006926.1	miRNA	0	0	0	1
ENSG00000269194.1	AC006942.4	antisense	0.709579	1.02047	0.524205	0.7853
ENSG00000235328.1	AC006946.12	pseudogene	0.90554	0.970266	0.0996028	0.91865
ENSG00000235478.1	AC006946.15	protein_coding	0.163307	0.416998	1.35245	1
ENSG00000273203.1	AC006946.16	lincRNA	0	0.012149	infinity	1
ENSG00000273442.1	AC006946.17	lincRNA	0	0	0	1
ENSG00000229330.2	AC006947.1	sense_intronic	0.10366	0	-infinity	1
ENSG00000264133.1	AC006953.1	miRNA	0	0	0	1
ENSG00000234457.1	AC006960.5	pseudogene	0	0	0	1
ENSG00000237400.1	AC006960.7	antisense	0	0.0545947	infinity	1
ENSG00000269446.1	AC006967.1	protein_coding	0.297286	0.273812	-0.118666	1
ENSG00000235859.4	AC006978.6	pseudogene	5.72417	9.81463	0.777867	0.00035
ENSG00000235193.1	AC006987.4	pseudogene	0	0	0	1
ENSG00000235691.1	AC006987.5	pseudogene	0	0	0	1
ENSG00000226975.1	AC006987.6	pseudogene	0	0	0	1
ENSG00000231411.1	AC006987.7	pseudogene	0	0	0	1
ENSG00000211518.1	AC006988.1	miRNA	0	0	0	1
ENSG00000224518.2	AC006989.2	pseudogene	0	0	0	1
ENSG00000231063.1	AC006994.1	pseudogene	0.63394	1.34687	1.08719	0.5886
ENSG00000231294.1	AC006994.2	antisense	0.052961	0.070951	0.421892	1
ENSG00000263530.1	AC006994.3	miRNA	0	0	0	1
ENSG00000205580.4	AC006995.8	pseudogene	0	0	0	1
ENSG00000225726.1	AC007000.10	pseudogene	0.455761	0.898296	0.978914	0.35455
ENSG00000237815.1	AC007000.11	pseudogene	0	0	0	1
ENSG00000205482.7	AC007000.12	pseudogene	0.137574	0.397192	1.52963	1
ENSG00000231183.3	AC007003.1	processed_transcript	0.0767859	0	-infinity	1
ENSG00000244239.1	AC007009.1	antisense	2.06954e-15	7.16629e-182	-552.97	1
ENSG00000265212.1	AC007009.2	miRNA	0	0	0	1
ENSG00000229917.2	AC007014.1	pseudogene	0.70665	1.017	0.525255	0.6245
ENSG00000249930.1	AC007016.3	pseudogene	0	0.674046	infinity	1
ENSG00000263653.1	AC007025.1	miRNA	0	0	0	1
ENSG00000230751.1	AC007036.4	sense_intronic	0.447033	0.522065	0.223849	1
ENSG00000251660.1	AC007036.5	sense_overlapping	2.38599e-18	1.35755e-07	35.7276	1
ENSG00000227017.1	AC007036.6	lincRNA	0.451909	1.25227	1.47044	0.04415
ENSG00000229127.1	AC007038.7	antisense	2.3305	4.65013	0.99663	0.04675
ENSG00000265812.1	AC007040.1	miRNA	0	0	0	1
ENSG00000258881.2	AC007040.11	protein_coding	1.0898	1.92501	0.820803	0.11665
ENSG00000266029.1	AC007040.2	miRNA	0	0	0	1
ENSG00000266186.1	AC007040.3	miRNA	0	0	0	1
ENSG00000237751.2	AC007040.5	lincRNA	0	0.0463836	infinity	1
ENSG00000228384.3	AC007040.6	antisense	0.020715	0.0789003	1.92936	1
ENSG00000239322.1	AC007040.7	antisense	1.50258	1.96557	0.387506	0.70265
ENSG00000236469.1	AC007040.8	antisense	0	0	0	1
ENSG00000252216.1	AC007041.1	miRNA	0	0	0	1
ENSG00000235411.1	AC007041.2	pseudogene	0.621997	1.677	1.43091	0.00165
ENSG00000264718.1	AC007050.1	miRNA	0	0	0	1
ENSG00000236003.1	AC007050.17	antisense	0.601771	1.24987	1.05449	0.50945
ENSG00000250261.1	AC007050.18	pseudogene	0.180348	0.352514	0.966899	1
ENSG00000239163.1	AC007056.1	miRNA	0	0	0	1
ENSG00000237835.1	AC007064.22	pseudogene	0	0	0	1
ENSG00000237689.1	AC007064.24	lincRNA	0.982235	1.06782	0.120531	0.82335
ENSG00000237358.1	AC007064.25	pseudogene	0	0	0	1
ENSG00000250614.1	AC007078.4	antisense	0.0436038	0.153136	1.81229	1
ENSG00000223838.1	AC007091.1	lincRNA	0	0	0	1
ENSG00000233723.3	AC007092.1	lincRNA	0.244703	0.18736	-0.385213	1
ENSG00000223052.1	AC007096.1	miRNA	0	0	0	1
ENSG00000226605.1	AC007098.1	antisense	5.717	9.29177	0.700695	0.2863
ENSG00000231172.2	AC007099.1	antisense	0.0771216	0.0733918	-0.0715162	1
ENSG00000237293.1	AC007099.2	antisense	0	0	0	1
ENSG00000251410.1	AC007106.1	lincRNA	0	0	0	1
ENSG00000265809.1	AC007114.1	miRNA	0	0.355457	infinity	1
ENSG00000258148.2	AC007115.3	pseudogene	0	0	0	1
ENSG00000250497.1	AC007126.1	lincRNA	0.0160991	0.0121271	-0.408751	1
ENSG00000229970.3	AC007128.1	antisense	2.10055	3.50205	0.737435	0.00025
ENSG00000222030.1	AC007131.1	lincRNA	0	0	0	1
ENSG00000233891.3	AC007131.2	lincRNA	0	0	0	1
ENSG00000221653.1	AC007131.3	miRNA	0	0	0	1
ENSG00000267180.1	AC007136.1	pseudogene	0	0	0	1
ENSG00000234718.5	AC007161.5	lincRNA	0.71764	1.90546	1.40881	0.3847
ENSG00000224590.1	AC007163.10	pseudogene	0	0.100829	infinity	1
ENSG00000234731.2	AC007163.11	pseudogene	0	0	0	1
ENSG00000237166.1	AC007163.3	lincRNA	0.0803601	0.0338394	-1.24778	1
ENSG00000230408.3	AC007163.6	antisense	0	0	0	1
ENSG00000234842.1	AC007163.8	pseudogene	0	0	0	1
ENSG00000227736.1	AC007163.9	pseudogene	0	0	0	1
ENSG00000231815.1	AC007179.1	lincRNA	0	0	0	1
ENSG00000252455.2	AC007179.2	miRNA	0	0	0	1
ENSG00000224721.1	AC007182.6	antisense	0	0.0294929	infinity	1
ENSG00000269145.2	AC007192.6	antisense	3.661	2.93271	-0.320002	0.4976
ENSG00000269124.1	AC007193.10	antisense	0	0	0	1
ENSG00000267922.1	AC007193.6	lincRNA	0	0	0	1
ENSG00000269151.1	AC007193.8	antisense	2.66732	1.63221	-0.708561	0.7619
ENSG00000268810.1	AC007193.9	antisense	1.40767	3.86984	1.45896	0.13055
ENSG00000268461.1	AC007204.1	protein_coding	0	0	0	1
ENSG00000267268.1	AC007204.2	lincRNA	0	0	0	1
ENSG00000266163.1	AC007216.1	miRNA	0	0	0	1
ENSG00000269121.1	AC007216.2	protein_coding	0	0	0	1
ENSG00000269696.1	AC007228.11	antisense	0.210181	0.33509	0.672919	1
ENSG00000268352.1	AC007228.5	lincRNA	0	0	0	1
ENSG00000268036.1	AC007228.8	pseudogene	0	0.110197	infinity	1
ENSG00000268568.1	AC007228.9	lincRNA	0.0148739	0	-infinity	1
ENSG00000267544.1	AC007229.3	pseudogene	0.473683	0.336751	-0.492239	1
ENSG00000226230.1	AC007237.2	pseudogene	0	0.0695097	infinity	1
ENSG00000231043.2	AC007238.1	pseudogene	2.00469	1.59061	-0.333798	0.3845
ENSG00000252439.1	AC007241.1	miRNA	0	0	0	1
ENSG00000221374.1	AC007242.1	miRNA	0	0	0	1
ENSG00000231312.2	AC007246.3	antisense	4.44925	4.38781	-0.0200614	0.96995
ENSG00000205716.4	AC007248.6	pseudogene	0	0	0	1
ENSG00000236785.1	AC007248.7	pseudogene	0.0456178	0.0414563	-0.138004	1
ENSG00000217258.2	AC007249.3	lincRNA	0	0.271785	infinity	1
ENSG00000225226.1	AC007250.4	lincRNA	0	0.0441589	infinity	1
ENSG00000236757.1	AC007251.2	lincRNA	0.0936487	0.0489906	-0.934754	1
ENSG00000235653.1	AC007253.1	pseudogene	0	0	0	1
ENSG00000223813.2	AC007255.8	antisense	0.305051	0.508426	0.736989	1
ENSG00000213090.2	AC007256.5	pseudogene	0.408558	0.99455	1.2835	0.1032
ENSG00000226925.1	AC007271.3	antisense	0	0	0	1
ENSG00000237078.1	AC007272.1	pseudogene	0	0	0	1
ENSG00000224672.4	AC007272.3	pseudogene	0.119465	0.0646868	-0.885048	1
ENSG00000223422.1	AC007274.2	pseudogene	0	0	0	1
ENSG00000236690.2	AC007274.5	pseudogene	0	0	0	1
ENSG00000227855.3	AC007276.5	pseudogene	0.547394	0.899826	0.717066	0.0384
ENSG00000213981.4	AC007277.3	antisense	0	0.032246	infinity	1
ENSG00000236525.1	AC007278.2	sense_intronic	0	0.0241581	infinity	1
ENSG00000234389.1	AC007278.3	sense_intronic	0	0	0	1
ENSG00000230799.1	AC007279.2	pseudogene	0.823856	1.6589	1.00976	0.33875
ENSG00000224299.1	AC007282.6	pseudogene	0	0	0	1
ENSG00000235579.1	AC007283.4	pseudogene	0.100267	0	-infinity	1
ENSG00000234431.2	AC007283.5	lincRNA	0.063681	0.479356	2.91216	1
ENSG00000227014.1	AC007285.6	antisense	0.0881452	0.179144	1.02317	1
ENSG00000231519.1	AC007285.7	antisense	0.176427	0.894201	2.34153	0.4457
ENSG00000267938.1	AC007292.1	pseudogene	0.0591393	0	-infinity	1
ENSG00000269318.1	AC007292.3	antisense	2.02872	3.52457	0.796874	0.00175
ENSG00000269807.1	AC007292.4	antisense	0.140537	0.275519	0.971206	1
ENSG00000267980.1	AC007292.6	antisense	2.90254	3.99043	0.459228	0.4159
ENSG00000269425.1	AC007292.7	antisense	0.957425	1.52717	0.673625	0.29185
ENSG00000234252.1	AC007308.6	antisense	1.23572	2.43914	0.981021	0.20925
ENSG00000272600.1	AC007308.7	antisense	4.80314	5.10416	0.0876972	0.94675
ENSG00000224946.1	AC007312.3	pseudogene	0.347584	0.385955	0.15107	1
ENSG00000226046.1	AC007316.3	pseudogene	0	0	0	1
ENSG00000233128.1	AC007317.1	lincRNA	0	0	0	1
ENSG00000172974.10	AC007318.5	pseudogene	11.7571	6.60661	-0.831546	5e-05
ENSG00000224063.1	AC007319.1	antisense	0	0	0	1
ENSG00000229725.1	AC007322.1	pseudogene	0	0	0	1
ENSG00000251618.1	AC007322.3	pseudogene	0	0	0	1
ENSG00000227444.1	AC007322.5	pseudogene	0	0	0	1
ENSG00000237968.1	AC007322.7	pseudogene	0	0	0	1
ENSG00000271275.1	AC007326.9	pseudogene	0.31699	0.434831	0.456015	1
ENSG00000229679.1	AC007327.5	antisense	0	0	0	1
ENSG00000228770.1	AC007327.6	pseudogene	0	0	0	1
ENSG00000221515.1	AC007333.1	miRNA	0	0	0	1
ENSG00000221134.1	AC007339.1	miRNA	0	0	0	1
ENSG00000214696.3	AC007347.1	pseudogene	0.915189	1.12147	0.293245	0.855
ENSG00000229424.1	AC007349.4	lincRNA	0.0427356	0	-infinity	1
ENSG00000235728.1	AC007349.5	lincRNA	0	0.0744162	infinity	1
ENSG00000230831.1	AC007349.7	antisense	0	0	0	1
ENSG00000221532.1	AC007353.1	miRNA	0	0	0	1
ENSG00000221489.1	AC007358.1	miRNA	0	0	0	1
ENSG00000236951.1	AC007359.6	lincRNA	0	0.0465575	infinity	1
ENSG00000180672.4	AC007362.1	pseudogene	0.547736	0.530679	-0.0456408	1
ENSG00000225216.2	AC007362.3	antisense	0.147959	0.37108	1.32653	1
ENSG00000162947.4	AC007364.1	lincRNA	0.0146279	0.0195967	0.421892	1
ENSG00000233694.1	AC007365.1	lincRNA	0	0.0468175	infinity	1
ENSG00000253082.1	AC007365.2	miRNA	0	0	0	1
ENSG00000226756.1	AC007365.3	lincRNA	0.402511	0.723848	0.846658	1
ENSG00000227791.3	AC007365.4	pseudogene	0.109545	0.525654	2.26259	1
ENSG00000269883.1	AC007375.1	protein_coding	0.314189	0.328217	0.0630172	1
ENSG00000268898.1	AC007377.1	protein_coding	0	0	0	1
ENSG00000223929.1	AC007381.2	lincRNA	0.0840532	0	-infinity	1
ENSG00000228590.1	AC007381.3	lincRNA	0	0	0	1
ENSG00000268688.1	AC007382.1	protein_coding	0.861434	1.11238	0.368844	0.6631
ENSG00000227946.1	AC007383.3	lincRNA	3.69554	3.67288	-0.0088746	0.98865
ENSG00000231955.1	AC007383.4	antisense	3.23029	3.38598	0.0679102	0.948
ENSG00000159186.4	AC007383.6	pseudogene	0	0	0	1
ENSG00000237638.1	AC007386.2	lincRNA	0.0355519	0.10091	1.50507	1
ENSG00000227394.1	AC007386.3	pseudogene	0.775403	0.829407	0.0971331	1
ENSG00000232613.2	AC007386.4	antisense	0.438017	0.682614	0.640084	1
ENSG00000224646.2	AC007387.2	pseudogene	0.178655	0	-infinity	1
ENSG00000237979.1	AC007389.1	pseudogene	0	0	0	1
ENSG00000223739.1	AC007389.2	pseudogene	0	0	0	1
ENSG00000235725.1	AC007389.3	lincRNA	0	0.0433589	infinity	1
ENSG00000265899.1	AC007389.4	miRNA	0	0	0	1
ENSG00000233159.1	AC007390.4	pseudogene	0.0554846	0	-infinity	1
ENSG00000218739.5	AC007390.5	protein_coding	9.93258	7.03624	-0.497364	0.64985
ENSG00000232028.1	AC007391.2	lincRNA	0.0391915	0	-infinity	1
ENSG00000232046.2	AC007392.3	lincRNA	0.112239	0.248064	1.14414	1
ENSG00000237179.1	AC007392.4	lincRNA	0	0.122083	infinity	1
ENSG00000223604.1	AC007394.3	pseudogene	0.0371987	0.307441	3.04699	1
ENSG00000235035.1	AC007395.3	antisense	0	0.149518	infinity	1
ENSG00000231386.1	AC007395.4	pseudogene	0.137521	0.28396	1.04604	1
ENSG00000256845.1	AC007401.1	pseudogene	0.410928	0.749843	0.867703	1
ENSG00000217075.1	AC007401.2	protein_coding	0.412663	1.12259	1.4438	0.61325
ENSG00000222692.1	AC007402.1	miRNA	0	0	0	1
ENSG00000232688.1	AC007403.1	lincRNA	0	0	0	1
ENSG00000230525.1	AC007403.2	lincRNA	0	0.0554965	infinity	1
ENSG00000223859.1	AC007403.3	lincRNA	0.0442431	0	-infinity	1
ENSG00000222033.1	AC007405.2	protein_coding	0.0929947	0.141684	0.607456	1
ENSG00000234350.1	AC007405.4	lincRNA	0.249298	0.473108	0.924302	1
ENSG00000239467.1	AC007405.6	lincRNA	1.67403	1.21377	-0.463825	0.19915
ENSG00000235934.1	AC007405.8	antisense	0.841455	1.49393	0.828154	0.2365
ENSG00000268503.1	AC007421.1	protein_coding	0.120442	0.395677	1.71598	1
ENSG00000224173.1	AC007422.1	lincRNA	0	0	0	1
ENSG00000166329.2	AC007431.1	protein_coding	0	0.161372	infinity	1
ENSG00000266510.1	AC007435.1	miRNA	0.266926	0	-infinity	1
ENSG00000211542.1	AC007436.1	miRNA	0	0	0	1
ENSG00000221128.1	AC007450.1	miRNA	0	0	0	1
ENSG00000267893.1	AC007461.1	protein_coding	0	0.0506364	infinity	1
ENSG00000226101.1	AC007461.2	lincRNA	0.0217345	0.0308653	0.505997	1
ENSG00000226506.1	AC007463.2	lincRNA	0	0	0	1
ENSG00000235665.1	AC007464.1	lincRNA	0	0	0	1
ENSG00000212032.2	AC007486.1	miRNA	0	0	0	1
ENSG00000215923.1	AC007528.1	miRNA	0	0	0	1
ENSG00000252445.1	AC007535.1	miRNA	0	0	0	1
ENSG00000221156.1	AC007551.1	miRNA	0	0	0	1
ENSG00000232736.1	AC007551.2	pseudogene	0	0.0691738	infinity	1
ENSG00000228878.3	AC007551.3	lincRNA	0.235618	0.181876	-0.373496	1
ENSG00000235321.1	AC007556.3	antisense	0	0	0	1
ENSG00000223874.1	AC007557.1	protein_coding	0	0	0	1
ENSG00000237479.1	AC007557.2	antisense	0	0	0	1
ENSG00000227021.1	AC007557.3	lincRNA	0	0	0	1
ENSG00000231597.1	AC007557.4	antisense	0	0	0	1
ENSG00000235993.1	AC007559.1	pseudogene	0	0.0977052	infinity	1
ENSG00000238165.1	AC007560.1	pseudogene	0	0.12232	infinity	1
ENSG00000215968.2	AC007560.2	miRNA	0	0	0	1
ENSG00000235583.2	AC007562.1	pseudogene	0	0	0	1
ENSG00000236295.1	AC007563.1	antisense	0.00630064	0.0110639	0.81229	1
ENSG00000229352.1	AC007563.3	lincRNA	0.0388944	0	-infinity	1
ENSG00000237930.1	AC007563.4	pseudogene	0	0	0	1
ENSG00000236886.2	AC007563.5	antisense	0.265757	0.23291	-0.19034	1
ENSG00000244055.1	AC007566.10	antisense	0.11141	0.217663	0.966217	1
ENSG00000230927.2	AC007566.11	pseudogene	0.0208223	0	-infinity	1
ENSG00000266112.1	AC007567.1	miRNA	0	0	0	1
ENSG00000224136.1	AC007568.1	pseudogene	0	0	0	1
ENSG00000220993.1	AC007611.1	miRNA	0	0	0	1
ENSG00000203648.3	AC007618.3	pseudogene	0	0.185079	infinity	1
ENSG00000242539.2	AC007620.3	antisense	22.2484	19.6306	-0.180602	0.2344
ENSG00000264131.1	AC007631.1	lincRNA	0	0	0	1
ENSG00000235464.1	AC007652.1	lincRNA	0	0	0	1
ENSG00000226297.1	AC007677.2	pseudogene	0	0	0	1
ENSG00000213739.3	AC007679.1	pseudogene	0	0	0	1
ENSG00000225610.1	AC007679.3	antisense	0.0252913	0	-infinity	1
ENSG00000237041.1	AC007679.4	pseudogene	0.424475	1.19767	1.49647	0.57
ENSG00000237374.1	AC007680.2	lincRNA	0	0	0	1
ENSG00000231918.1	AC007682.1	lincRNA	0	0	0	1
ENSG00000216011.1	AC007682.2	miRNA	0	0	0	1
ENSG00000272385.1	AC007682.3	miRNA	0	0	0	1
ENSG00000203632.3	AC007690.1	pseudogene	0.703437	1.1325	0.687015	0.1164
ENSG00000265300.1	AC007731.1	miRNA	1.26856e-277	0	-infinity	1
ENSG00000237750.2	AC007740.1	antisense	0	0	0	1
ENSG00000225896.1	AC007742.3	pseudogene	0	0	0	1
ENSG00000250868.2	AC007742.7	pseudogene	0	0	0	1
ENSG00000233251.3	AC007743.1	antisense	0.0119205	0.0818001	2.77865	1
ENSG00000236841.3	AC007750.5	antisense	0	0	0	1
ENSG00000263960.1	AC007773.1	miRNA	0	0	0	1
ENSG00000267213.3	AC007773.2	antisense	0.600913	0.172563	-1.80003	1
ENSG00000269093.1	AC007773.3	protein_coding	0.636118	0.706844	0.152097	1
ENSG00000267610.1	AC007787.2	antisense	0.199654	0.267004	0.419362	1
ENSG00000226205.1	AC007790.4	pseudogene	1.15022	2.31716	1.01045	0.35185
ENSG00000267617.1	AC007795.1	lincRNA	0	0	0	1
ENSG00000267662.1	AC007796.1	antisense	0.175777	0	-infinity	1
ENSG00000221233.2	AC007842.1	miRNA	0	0	0	1
ENSG00000231859.1	AC007875.2	pseudogene	0.994992	1.0897	0.131178	0.82355
ENSG00000235982.1	AC007875.3	pseudogene	1.71856	2.38375	0.472034	0.1737
ENSG00000224342.1	AC007879.1	lincRNA	0	0	0	1
ENSG00000234902.2	AC007879.2	lincRNA	0	0.0942849	infinity	1
ENSG00000240440.1	AC007879.3	lincRNA	0	0	0	1
ENSG00000225916.1	AC007879.4	lincRNA	0	0	0	1
ENSG00000223725.2	AC007879.5	antisense	0.0873373	0.119465	0.451924	1
ENSG00000225064.1	AC007879.6	lincRNA	0	0	0	1
ENSG00000229647.1	AC007879.7	lincRNA	0	0	0	1
ENSG00000234572.1	AC007880.1	lincRNA	0	0	0	1
ENSG00000264051.1	AC007881.1	miRNA	0	0	0	1
ENSG00000264382.1	AC007881.2	miRNA	0	0	0	1
ENSG00000233870.1	AC007881.4	pseudogene	0.134149	0	-infinity	1
ENSG00000224891.1	AC007899.3	pseudogene	1.40843	2.5603	0.862225	0.66245
ENSG00000264711.1	AC007919.1	miRNA	0	0	0	1
ENSG00000224611.1	AC007919.18	pseudogene	0	0	0	1
ENSG00000231384.1	AC007919.19	pseudogene	0.154618	0.319474	1.04699	1
ENSG00000269496.1	AC007919.2	protein_coding	0.0765601	0.134439	0.81229	1
ENSG00000263863.1	AC007948.1	lincRNA	0	0	0	1
ENSG00000259268.1	AC007950.1	lincRNA	0	0	0	1
ENSG00000214844.3	AC007952.1	protein_coding	0	0	0	1
ENSG00000266311.2	AC007952.4	lincRNA	0	0	0	1
ENSG00000228157.2	AC007952.5	protein_coding	0.135665	0.087309	-0.635843	1
ENSG00000197665.5	AC007952.6	protein_coding	0	0	0	1
ENSG00000214670.3	AC007956.1	protein_coding	0.108212	0.1015	-0.0923897	1
ENSG00000269393.1	AC007965.1	protein_coding	0	0	0	1
ENSG00000226747.2	AC007966.1	antisense	0.130982	0.358981	1.45454	1
ENSG00000228207.1	AC007967.2	pseudogene	0	0	0	1
ENSG00000173357.8	AC007967.3	pseudogene	0	0	0	1
ENSG00000230025.1	AC007967.4	pseudogene	0	0	0	1
ENSG00000234061.1	AC007969.4	pseudogene	0	0.187964	infinity	1
ENSG00000233762.2	AC007969.5	pseudogene	10.3933	6.29889	-0.722483	0.00035
ENSG00000234281.1	AC007970.1	antisense	0	0.0401451	infinity	1
ENSG00000221178.1	AC008045.1	miRNA	0	0	0	1
ENSG00000227365.1	AC008060.5	antisense	0	0	0	1
ENSG00000218672.1	AC008060.7	protein_coding	0.0172781	0	-infinity	1
ENSG00000236544.1	AC008060.8	lincRNA	0.0839669	0.318657	1.92411	1
ENSG00000230918.1	AC008063.2	antisense	0	0.0541958	infinity	1
ENSG00000233397.1	AC008063.3	lincRNA	0	0	0	1
ENSG00000264740.1	AC008064.1	miRNA	0	0	0	1
ENSG00000224553.1	AC008065.1	pseudogene	0.277938	0.835062	1.58712	1
ENSG00000237031.3	AC008067.2	antisense	0	0	0	1
ENSG00000223536.1	AC008069.1	lincRNA	0	0	0	1
ENSG00000224604.1	AC008069.2	pseudogene	0	0	0	1
ENSG00000228681.1	AC008072.1	pseudogene	0	0	0	1
ENSG00000232642.1	AC008073.7	antisense	0.0338362	0	-infinity	1
ENSG00000223754.1	AC008073.9	antisense	0.0493522	0.0638772	0.372187	1
ENSG00000223935.1	AC008074.3	antisense	0.0967139	0.080193	-0.270247	1
ENSG00000223863.1	AC008074.4	lincRNA	0.0345324	0	-infinity	1
ENSG00000237217.1	AC008074.5	pseudogene	0.0920863	0.148427	0.688693	1
ENSG00000187979.4	AC008079.9	antisense	0.25161	0.751933	1.57941	1
ENSG00000252811.1	AC008085.1	miRNA	0	0	0	1
ENSG00000260907.1	AC008088.4	lincRNA	0.178951	0.231753	0.373025	1
ENSG00000238641.1	AC008122.1	miRNA	0	0	0	1
ENSG00000182824.6	AC008132.1	protein_coding	0	0	0	1
ENSG00000234764.2	AC008132.12	pseudogene	0	0	0	1
ENSG00000161103.7	AC008132.13	protein_coding	0.00757404	0.0224739	1.56912	1
ENSG00000239989.1	AC008132.14	pseudogene	0	0	0	1
ENSG00000203432.1	AC008147.1	pseudogene	0	0	0	1
ENSG00000203433.1	AC008147.2	pseudogene	0	0	0	1
ENSG00000231098.1	AC008154.4	antisense	0	0.226765	infinity	1
ENSG00000229177.1	AC008154.5	lincRNA	0	0	0	1
ENSG00000213237.4	AC008155.1	pseudogene	0	0	0	1
ENSG00000213238.5	AC008155.2	pseudogene	0	0	0	1
ENSG00000234113.2	AC008163.4	lincRNA	0	0	0	1
ENSG00000232968.1	AC008163.6	pseudogene	0	0	0	1
ENSG00000266512.1	AC008166.1	miRNA	0	0	0	1
ENSG00000223890.1	AC008171.1	pseudogene	0.0987626	0	-infinity	1
ENSG00000231570.1	AC008173.1	pseudogene	0	0	0	1
ENSG00000231646.1	AC008174.3	antisense	0.899851	1.33713	0.571378	0.40005
ENSG00000235059.1	AC008175.1	lincRNA	0	0	0	1
ENSG00000224545.1	AC008264.4	pseudogene	0.122175	0.523818	2.10011	1
ENSG00000214815.2	AC008265.2	pseudogene	0	0	0	1
ENSG00000267941.1	AC008267.1	protein_coding	0.409668	1.05644	1.36668	0.11465
ENSG00000235584.2	AC008268.1	lincRNA	0	0.0259068	infinity	1
ENSG00000237510.3	AC008268.2	pseudogene	0.0118137	0	-infinity	1
ENSG00000229321.1	AC008269.2	lincRNA	0.102637	0.368913	1.84573	1
ENSG00000231031.2	AC008271.1	protein_coding	0	0.11733	infinity	1
ENSG00000223642.3	AC008277.1	antisense	0.322064	1.04706	1.70092	0.14815
ENSG00000234022.1	AC008278.2	antisense	0.0613345	0.172583	1.49252	1
ENSG00000224194.1	AC008278.3	antisense	0	0	0	1
ENSG00000235937.1	AC008280.1	pseudogene	0.095886	0.0703635	-0.446493	1
ENSG00000241114.1	AC008280.3	pseudogene	0.379397	0.225963	-0.747622	1
ENSG00000228909.1	AC008281.1	lincRNA	0	0	0	1
ENSG00000268208.1	AC008372.1	protein_coding	0	0	0	1
ENSG00000268217.1	AC008387.1	protein_coding	0	0	0	1
ENSG00000265665.1	AC008391.1	miRNA	0	0	0	1
ENSG00000233828.2	AC008394.1	protein_coding	0.0592781	0.018544	-1.67655	1
ENSG00000221167.1	AC008397.1	miRNA	0	0	0	1
ENSG00000221131.2	AC008410.1	miRNA	0	0	0	1
ENSG00000251583.1	AC008427.2	pseudogene	0	0	0	1
ENSG00000232324.1	AC008440.10	lincRNA	0.0838753	0.244104	1.54118	1
ENSG00000232220.2	AC008440.5	antisense	1.98477	1.3439	-0.562552	0.3354
ENSG00000268397.1	AC008443.1	protein_coding	11.8552	13.6713	0.205622	0.81835
ENSG00000269267.1	AC008498.1	protein_coding	0	0.571405	infinity	1
ENSG00000266499.1	AC008536.1	miRNA	0	0	0	1
ENSG00000203442.2	AC008555.1	pseudogene	0	0	0	1
ENSG00000213084.1	AC008555.2	pseudogene	0.0533741	0.0737986	0.467454	1
ENSG00000251135.2	AC008565.1	pseudogene	0	0	0	1
ENSG00000222316.1	AC008581.1	miRNA	0	0	0	1
ENSG00000251000.1	AC008592.3	pseudogene	0.124125	0	-infinity	1
ENSG00000251409.1	AC008592.4	antisense	0	0	0	1
ENSG00000250362.1	AC008592.5	processed_transcript	0	0	0	1
ENSG00000250955.1	AC008592.7	lincRNA	0.0345928	0.186493	2.43058	1
ENSG00000272021.1	AC008592.8	lincRNA	0	0	0	1
ENSG00000221070.1	AC008625.1	miRNA	0	0	0	1
ENSG00000222732.1	AC008671.1	miRNA	0.235072	0	-infinity	1
ENSG00000263401.1	AC008674.1	miRNA	0	0	0	1
ENSG00000214109.3	AC008686.1	protein_coding	0	0.0934927	infinity	1
ENSG00000254199.1	AC008691.1	lincRNA	0	0	0	1
ENSG00000254336.1	AC008694.2	pseudogene	0	0	0	1
ENSG00000253798.1	AC008694.3	antisense	0	0	0	1
ENSG00000249738.2	AC008697.1	lincRNA	0.735768	1.20481	0.711481	0.0316
ENSG00000253298.1	AC008703.1	lincRNA	0.216442	0.488042	1.17303	1
ENSG00000266432.1	AC008703.2	miRNA	0	0	0	1
ENSG00000239048.1	AC008706.1	miRNA	0	0	0	1
ENSG00000256439.1	AC008731.1	pseudogene	1.75242	2.81897	0.685813	0.1068
ENSG00000230259.2	AC008738.1	pseudogene	4.44464	5.10758	0.200575	0.28085
ENSG00000264355.1	AC008738.2	miRNA	0	0	0	1
ENSG00000237955.1	AC008746.10	pseudogene	0	0	0	1
ENSG00000267838.1	AC008746.12	lincRNA	2.56645	3.76715	0.553702	0.0537
ENSG00000227407.1	AC008746.3	antisense	0.745918	1.22825	0.719509	0.33305
ENSG00000235681.1	AC008746.5	pseudogene	0.534289	2.51812	2.23665	0.3046
ENSG00000213016.3	AC008746.9	pseudogene	0	0	0	1
ENSG00000221584.2	AC008747.1	miRNA	0	0	0	1
ENSG00000216102.1	AC008752.1	miRNA	0	0	0	1
ENSG00000265379.1	AC008752.2	miRNA	0	0	0	1
ENSG00000266247.1	AC008752.3	miRNA	0	0	0	1
ENSG00000238150.1	AC008753.3	pseudogene	0	0	0	1
ENSG00000269564.1	AC008753.4	lincRNA	0	0	0	1
ENSG00000228323.2	AC008753.6	antisense	0	0	0	1
ENSG00000221195.2	AC008780.1	miRNA	0	0	0	1
ENSG00000228737.2	AC008781.7	antisense	0.0431534	0.055854	0.372187	1
ENSG00000248901.1	AC008834.1	lincRNA	0	0	0	1
ENSG00000249101.1	AC008834.2	pseudogene	0	0	0	1
ENSG00000223200.1	AC008836.1	miRNA	0	0	0	1
ENSG00000227836.1	AC008850.3	pseudogene	0.10913	0.175898	0.688693	1
ENSG00000213702.2	AC008865.1	pseudogene	0.212868	0.353792	0.73294	1
ENSG00000238335.1	AC008869.1	miRNA	0	0	0	1
ENSG00000268280.1	AC008914.1	protein_coding	0	0.402636	infinity	1
ENSG00000237705.1	AC008937.2	antisense	0.66023	0.800404	0.277759	1
ENSG00000225230.1	AC008937.3	antisense	0.0490573	0.0379489	-0.370407	1
ENSG00000264465.1	AC008938.1	miRNA	0	0	0	1
ENSG00000228650.2	AC008940.1	lincRNA	0	0	0	1
ENSG00000268424.1	AC008948.1	protein_coding	1.13429	0.758729	-0.580126	0.1138
ENSG00000222961.1	AC008949.1	miRNA	0	0	0	1
ENSG00000269215.1	AC008964.1	protein_coding	0	0	0	1
ENSG00000221310.1	AC008967.1	miRNA	0	0	0	1
ENSG00000269688.1	AC008982.2	sense_intronic	1.65942	5.22202	1.65393	0.504
ENSG00000248166.1	AC008984.2	processed_transcript	4.90748e-07	3.94615e-08	-3.63646	1
ENSG00000251431.1	AC008984.5	pseudogene	0	0	0	1
ENSG00000250507.1	AC008984.6	pseudogene	0.0251147	0	-infinity	1
ENSG00000234436.1	AC008984.7	pseudogene	0	0	0	1
ENSG00000267683.1	AC008991.1	lincRNA	0	0	0	1
ENSG00000267636.1	AC008992.1	lincRNA	0	0	0	1
ENSG00000267751.1	AC009005.2	antisense	0.812358	0.687293	-0.24119	1
ENSG00000238393.1	AC009009.1	miRNA	0	0	0	1
ENSG00000271824.1	AC009014.3	lincRNA	0.489176	1.62663	1.73346	0.0001
ENSG00000264935.1	AC009035.1	miRNA	0	0	0	1
ENSG00000181791.1	AC009041.1	pseudogene	0	0	0	1
ENSG00000269047.1	AC009041.2	protein_coding	0	0	0	1
ENSG00000260345.1	AC009052.12	processed_transcript	0.0899271	0	-infinity	1
ENSG00000269746.1	AC009060.1	protein_coding	0.188023	0.0760886	-1.30515	1
ENSG00000203401.4	AC009061.1	pseudogene	0.491282	0.784428	0.675089	1
ENSG00000167970.6	AC009065.1	protein_coding	20.3236	17.9261	-0.181097	0.6569
ENSG00000207715.1	AC009065.2	miRNA	0	0	0	1
ENSG00000252958.1	AC009065.3	miRNA	0	0	0	1
ENSG00000265127.1	AC009080.1	miRNA	0	0	0	1
ENSG00000265167.1	AC009081.1	miRNA	0	0	0	1
ENSG00000196927.4	AC009093.1	pseudogene	0.0245004	0.112092	2.19381	1
ENSG00000237718.1	AC009095.4	antisense	1.97288	2.23149	0.177706	0.88095
ENSG00000203343.2	AC009107.1	pseudogene	0.161445	0.590616	1.87118	1
ENSG00000231589.1	AC009110.1	lincRNA	0	0	0	1
ENSG00000261248.1	AC009120.10	lincRNA	0.0415842	0.0755815	0.861996	1
ENSG00000239763.2	AC009120.3	pseudogene	3.32246	5.50303	0.727976	0.29615
ENSG00000261404.1	AC009120.4	lincRNA	0.198596	0.33983	0.774979	1
ENSG00000260884.1	AC009120.5	lincRNA	2.93955	4.92263	0.743833	0.28355
ENSG00000259972.1	AC009120.6	antisense	27.7565	20.5301	-0.435086	0.11065
ENSG00000260471.1	AC009120.8	pseudogene	0	0	0	1
ENSG00000238774.1	AC009121.1	miRNA	0	0	0	1
ENSG00000263661.1	AC009132.1	miRNA	0	0.343419	infinity	1
ENSG00000261690.1	AC009133.12	antisense	0.415486	0.527828	0.345267	1
ENSG00000238045.5	AC009133.14	antisense	120.414	99.7609	-0.271451	0.0429
ENSG00000259952.1	AC009133.15	antisense	58.4248	54.9314	-0.0889501	0.8258
ENSG00000260719.1	AC009133.17	antisense	0	0.0209453	infinity	1
ENSG00000261962.1	AC009133.20	antisense	0.644766	1.00962	0.646958	0.73185
ENSG00000262756.1	AC009133.21	lincRNA	0	0	0	1
ENSG00000262116.1	AC009134.1	antisense	0	0	0	1
ENSG00000222299.1	AC009142.1	miRNA	0	0	0	1
ENSG00000231876.3	AC009158.1	lincRNA	0	0	0	1
ENSG00000221330.1	AC009159.1	miRNA	0	0	0	1
ENSG00000237901.1	AC009161.1	pseudogene	0	0	0	1
ENSG00000261238.1	AC009166.5	antisense	0.143581	0	-infinity	1
ENSG00000221157.1	AC009196.1	miRNA	0	0	0	1
ENSG00000224675.1	AC009227.2	antisense	0.27084	0.735537	1.44136	1
ENSG00000238004.1	AC009227.3	lincRNA	0.14354	0	-infinity	1
ENSG00000242628.1	AC009228.1	antisense	0.338353	0.789198	1.22186	1
ENSG00000227770.1	AC009229.4	pseudogene	0.035731	0.038653	0.113404	1
ENSG00000227292.1	AC009229.5	lincRNA	0	0	0	1
ENSG00000229160.1	AC009229.6	lincRNA	0	0.264002	infinity	1
ENSG00000225619.1	AC009232.2	lincRNA	0	0	0	1
ENSG00000230327.1	AC009234.1	pseudogene	0	0	0	1
ENSG00000216191.1	AC009234.2	miRNA	0	0	0	1
ENSG00000205054.2	AC009236.1	processed_transcript	0.0381818	0.0155819	-1.29301	1
ENSG00000231054.1	AC009236.2	lincRNA	0.297899	0.0524227	-2.50656	1
ENSG00000233037.2	AC009237.10	pseudogene	0	0	0	1
ENSG00000236431.1	AC009237.11	pseudogene	0	0	0	1
ENSG00000230083.1	AC009237.13	pseudogene	0	0	0	1
ENSG00000236026.1	AC009237.14	pseudogene	0	0	0	1
ENSG00000236750.1	AC009237.16	pseudogene	0	0	0	1
ENSG00000235959.1	AC009237.17	pseudogene	0	0	0	1
ENSG00000223917.1	AC009237.2	pseudogene	0	0	0	1
ENSG00000238162.1	AC009237.4	pseudogene	0	0	0	1
ENSG00000237308.1	AC009237.5	pseudogene	0	0	0	1
ENSG00000224719.1	AC009237.6	pseudogene	0	0	0	1
ENSG00000229689.2	AC009237.8	pseudogene	0	0	0	1
ENSG00000248821.1	AC009238.6	pseudogene	0	0	0	1
ENSG00000227120.1	AC009238.7	pseudogene	0	0	0	1
ENSG00000233275.1	AC009238.8	pseudogene	0	0	0	1
ENSG00000230383.1	AC009245.3	pseudogene	0.0291019	0.0336308	0.208671	1
ENSG00000236212.1	AC009262.2	lincRNA	1.13145	2.42692	1.10095	0.02195
ENSG00000234639.1	AC009263.2	pseudogene	0.0159423	0.0467954	1.55351	1
ENSG00000226045.1	AC009274.6	pseudogene	0.552009	2.09662	1.9253	0.1518
ENSG00000224375.1	AC009276.4	lincRNA	0	0	0	1
ENSG00000212001.2	AC009297.1	miRNA	0	0	0	1
ENSG00000221590.1	AC009299.1	miRNA	0.186099	0.201318	0.113404	1
ENSG00000235724.4	AC009299.2	antisense	0.196203	0.814427	2.05344	1
ENSG00000227403.1	AC009299.3	lincRNA	1.15246	1.63079	0.500849	0.19155
ENSG00000225813.1	AC009299.4	pseudogene	0.0373755	0.347287	3.21596	1
ENSG00000232320.5	AC009299.5	pseudogene	0.974035	1.44518	0.569204	0.7569
ENSG00000233868.1	AC009302.2	pseudogene	0.854095	0.478322	-0.836415	0.2853
ENSG00000226331.1	AC009302.4	pseudogene	0	0	0	1
ENSG00000235066.4	AC009303.1	antisense	0.986771	2.14383	1.1194	0.3636
ENSG00000224967.1	AC009303.3	pseudogene	0.244477	0.56232	1.2017	1
ENSG00000234579.1	AC009305.1	antisense	0	0	0	1
ENSG00000216093.1	AC009305.2	miRNA	0.291285	0	-infinity	1
ENSG00000225911.1	AC009310.1	pseudogene	0	0	0	1
ENSG00000238207.1	AC009312.1	antisense	0	0	0	1
ENSG00000224467.1	AC009313.1	antisense	0	0	0	1
ENSG00000232337.1	AC009313.2	pseudogene	0	0	0	1
ENSG00000216193.2	AC009336.1	miRNA	0	0	0	1
ENSG00000226363.3	AC009336.24	lincRNA	0.140671	0.14563	0.0499822	1
ENSG00000233287.1	AC009362.2	pseudogene	0.0617877	0	-infinity	1
ENSG00000183470.5	AC009365.3	protein_coding	0	0.0179686	infinity	1
ENSG00000225881.1	AC009365.4	antisense	0	0.0386015	infinity	1
ENSG00000216895.4	AC009403.2	protein_coding	6.42098	5.85163	-0.133955	0.83825
ENSG00000236255.1	AC009404.2	lincRNA	2.93406	5.71201	0.9611	5e-05
ENSG00000232023.2	AC009410.1	lincRNA	0	0	0	1
ENSG00000228538.1	AC009411.1	lincRNA	0	0	0	1
ENSG00000235537.1	AC009411.2	lincRNA	0	0	0	1
ENSG00000236533.1	AC009413.2	pseudogene	0	0.0869307	infinity	1
ENSG00000233752.1	AC009414.1	pseudogene	0	0	0	1
ENSG00000256309.1	AC009469.1	pseudogene	0.106571	0.172854	0.697733	1
ENSG00000234141.1	AC009473.1	antisense	0.359944	0.209464	-0.781074	1
ENSG00000224071.1	AC009474.1	pseudogene	0	0.0221632	infinity	1
ENSG00000230355.1	AC009474.2	pseudogene	0	0	0	1
ENSG00000225448.1	AC009477.7	pseudogene	0	0	0	1
ENSG00000225258.1	AC009478.1	lincRNA	0.0476837	0.0515832	0.113404	1
ENSG00000264976.1	AC009478.2	miRNA	0	0	0	1
ENSG00000265049.1	AC009480.1	miRNA	0	0	0	1
ENSG00000223911.1	AC009480.3	antisense	0.108831	0.407114	1.90335	1
ENSG00000229143.1	AC009480.4	pseudogene	0	0	0	1
ENSG00000224076.1	AC009487.4	antisense	0.0664969	0.0890849	0.421892	1
ENSG00000251621.1	AC009487.5	3prime_overlapping_ncrna	0	0	0	1
ENSG00000233143.1	AC009492.1	lincRNA	0	0	0	1
ENSG00000216844.1	AC009494.3	pseudogene	0	0	0	1
ENSG00000221234.1	AC009495.1	miRNA	0	0	0	1
ENSG00000235192.1	AC009495.2	lincRNA	0	0	0	1
ENSG00000232411.1	AC009495.3	lincRNA	0.105922	0.057292	-0.886596	1
ENSG00000229195.1	AC009495.4	lincRNA	0.125136	0	-infinity	1
ENSG00000237271.1	AC009498.1	lincRNA	0	0	0	1
ENSG00000203386.2	AC009499.1	lincRNA	0	0.0460863	infinity	1
ENSG00000237790.1	AC009499.2	lincRNA	0	0	0	1
ENSG00000236748.1	AC009500.2	pseudogene	0	0	0	1
ENSG00000231609.1	AC009501.4	antisense	0.460156	0.866177	0.912539	0.34945
ENSG00000231802.1	AC009502.1	pseudogene	0.0349847	0	-infinity	1
ENSG00000227308.2	AC009502.4	lincRNA	0.0498758	0	-infinity	1
ENSG00000235522.2	AC009505.2	antisense	4.25383	3.06857	-0.471194	0.35955
ENSG00000234162.1	AC009505.4	lincRNA	0	0	0	1
ENSG00000224152.1	AC009506.1	antisense	1.34475	1.92525	0.517709	0.3684
ENSG00000225369.1	AC009506.2	pseudogene	0.276246	0.281349	0.0264056	1
ENSG00000227930.1	AC009508.1	lincRNA	0	0	0	1
ENSG00000224469.1	AC009517.2	pseudogene	0	0	0	1
ENSG00000233263.1	AC009518.2	pseudogene	0	0	0	1
ENSG00000236386.1	AC009518.3	pseudogene	0	0	0	1
ENSG00000224865.3	AC009518.4	lincRNA	0.0479394	0.113859	1.24797	1
ENSG00000227197.1	AC009518.8	antisense	0.703913	1.67677	1.25221	0.45855
ENSG00000226063.1	AC009531.2	lincRNA	0	0	0	1
ENSG00000226066.1	AC009541.1	pseudogene	0	0	0	1
ENSG00000231794.3	AC009542.2	antisense	0.576978	0.855165	0.567685	0.40065
ENSG00000238870.1	AC009677.1	miRNA	0	0	0	1
ENSG00000266713.1	AC009695.1	miRNA	0	0	0	1
ENSG00000266016.1	AC009779.1	miRNA	0	0	0	1
ENSG00000220982.2	AC009784.1	miRNA	0	0	0	1
ENSG00000232053.2	AC009784.3	lincRNA	0	0	0	1
ENSG00000236503.1	AC009784.4	pseudogene	0	0	0	1
ENSG00000265835.1	AC009800.1	miRNA	0	0	0	1
ENSG00000268706.1	AC009802.1	protein_coding	0	0	0	1
ENSG00000265063.1	AC009831.1	miRNA	0	0	0	1
ENSG00000221621.1	AC009835.1	miRNA	0	0	0	1
ENSG00000235160.1	AC009878.2	lincRNA	0	0	0	1
ENSG00000264799.1	AC009892.1	miRNA	0	0	0	1
ENSG00000224730.1	AC009892.10	protein_coding	0	0	0	1
ENSG00000235181.1	AC009892.2	pseudogene	0	0	0	1
ENSG00000238094.1	AC009892.5	pseudogene	0	0	0	1
ENSG00000237323.1	AC009892.9	pseudogene	0	0	0	1
ENSG00000264969.1	AC009941.1	miRNA	0	0	0	1
ENSG00000234356.1	AC009945.4	pseudogene	0	0	0	1
ENSG00000230073.1	AC009947.2	pseudogene	0	0	0	1
ENSG00000215540.6	AC009947.3	pseudogene	0	0	0	1
ENSG00000236647.1	AC009947.5	pseudogene	0	0	0	1
ENSG00000223960.2	AC009948.5	antisense	5.27095	5.21487	-0.0154321	0.97025
ENSG00000238082.1	AC009948.7	pseudogene	0.592951	1.20998	1.029	0.3592
ENSG00000225963.3	AC009950.2	antisense	0	0	0	1
ENSG00000176824.2	AC009951.1	pseudogene	0.552349	1.09337	0.985134	0.0714
ENSG00000213410.2	AC009951.2	pseudogene	0	0.325413	infinity	1
ENSG00000228973.1	AC009955.8	antisense	0	0	0	1
ENSG00000223619.1	AC009960.1	pseudogene	0.10567	0	-infinity	1
ENSG00000233888.2	AC009960.2	pseudogene	0.0395838	0	-infinity	1
ENSG00000233311.1	AC009960.3	pseudogene	0	0	0	1
ENSG00000235433.1	AC009960.4	pseudogene	0.0667237	0.0516151	-0.370407	1
ENSG00000237542.1	AC009960.5	pseudogene	0.0907423	0	-infinity	1
ENSG00000241221.2	AC009960.6	pseudogene	0	0	0	1
ENSG00000233134.1	AC009960.7	pseudogene	0	0	0	1
ENSG00000230783.1	AC009961.2	pseudogene	0.119463	0.33612	1.49242	1
ENSG00000226266.2	AC009961.3	lincRNA	0.998063	1.07161	0.102584	0.8497
ENSG00000227055.1	AC009961.5	pseudogene	0	0	0	1
ENSG00000233494.1	AC009963.3	pseudogene	0	0	0	1
ENSG00000227270.1	AC009963.4	pseudogene	0	0	0	1
ENSG00000237745.1	AC009963.5	pseudogene	0	0	0	1
ENSG00000235325.1	AC009963.6	pseudogene	0	0	0	1
ENSG00000235951.1	AC009965.1	pseudogene	0	0	0	1
ENSG00000234714.1	AC009965.2	lincRNA	0	0	0	1
ENSG00000214369.2	AC009967.3	pseudogene	0.677852	1.28749	0.925516	0.0509
ENSG00000234932.2	AC009969.1	pseudogene	0	0	0	1
ENSG00000233953.1	AC009970.1	antisense	0.315341	0.854897	1.43884	0.32065
ENSG00000232625.1	AC009974.11	pseudogene	0.0960136	0	-infinity	1
ENSG00000269084.1	AC009977.1	protein_coding	0	0	0	1
ENSG00000221293.2	AC009987.1	miRNA	0	0	0	1
ENSG00000266566.1	AC009994.2	miRNA	0.237982	0	-infinity	1
ENSG00000221218.1	AC009997.1	miRNA	0	0	0	1
ENSG00000225000.1	AC010082.2	antisense	0	0.0635263	infinity	1
ENSG00000229308.1	AC010084.1	lincRNA	0.0448762	0	-infinity	1
ENSG00000226918.1	AC010086.1	pseudogene	0	0	0	1
ENSG00000236615.1	AC010086.5	pseudogene	0	0	0	1
ENSG00000232606.1	AC010090.1	lincRNA	0	0	0	1
ENSG00000233491.2	AC010091.1	lincRNA	0	0	0	1
ENSG00000230196.1	AC010091.4	pseudogene	0	0	0	1
ENSG00000266020.1	AC010092.1	miRNA	0	0	0	1
ENSG00000228763.1	AC010095.5	antisense	0.18041	0.330306	0.872519	1
ENSG00000233648.1	AC010095.6	pseudogene	0	0	0	1
ENSG00000235644.1	AC010095.7	pseudogene	0.0309116	0.108561	1.81229	1
ENSG00000234597.1	AC010096.1	lincRNA	0.0565959	0.113199	1.00009	1
ENSG00000237992.1	AC010096.2	lincRNA	0.0355415	0.0844497	1.24859	1
ENSG00000237498.2	AC010105.1	lincRNA	0	0	0	1
ENSG00000236107.3	AC010127.3	antisense	0.0201956	0	-infinity	1
ENSG00000224490.1	AC010127.5	processed_transcript	0.865633	1.49266	0.786063	0.18395
ENSG00000231539.1	AC010132.10	lincRNA	0.0352095	0	-infinity	1
ENSG00000234983.1	AC010132.11	pseudogene	0.927789	1.44949	0.643678	0.70825
ENSG00000223923.1	AC010136.2	antisense	0.0819556	0	-infinity	1
ENSG00000264034.1	AC010139.1	miRNA	0	0	0	1
ENSG00000235719.3	AC010141.1	pseudogene	0	0	0	1
ENSG00000242393.1	AC010141.4	pseudogene	0	0	0	1
ENSG00000228257.1	AC010141.6	pseudogene	0	0	0	1
ENSG00000227989.1	AC010141.8	pseudogene	0	0	0	1
ENSG00000226764.2	AC010145.4	lincRNA	0	0	0	1
ENSG00000229568.1	AC010146.1	pseudogene	0	0	0	1
ENSG00000216081.1	AC010146.2	miRNA	0	0	0	1
ENSG00000235726.1	AC010148.1	processed_transcript	0.845219	1.83191	1.11595	0.00335
ENSG00000235419.1	AC010149.4	antisense	0	0	0	1
ENSG00000218682.1	AC010150.1	pseudogene	0.778529	1.53474	0.979175	0.6884
ENSG00000222070.1	AC010150.2	miRNA	0	0	0	1
ENSG00000240566.1	AC010153.3	pseudogene	0	0	0	1
ENSG00000235895.1	AC010154.2	pseudogene	0	0	0	1
ENSG00000178550.3	AC010170.1	pseudogene	1.54273e-07	4.09423e-07	1.40811	1
ENSG00000264077.1	AC010196.1	miRNA	0	0	0	1
ENSG00000221770.1	AC010203.1	miRNA	0	0	0	1
ENSG00000221313.2	AC010207.1	miRNA	0	0	0	1
ENSG00000239036.1	AC010209.1	miRNA	0	0	0	1
ENSG00000249249.1	AC010226.4	antisense	0.235118	0.178709	-0.395769	1
ENSG00000265637.1	AC010235.1	miRNA	0	0	0	1
ENSG00000235253.1	AC010240.2	pseudogene	2.07466	3.50815	0.757836	0.40395
ENSG00000229738.1	AC010240.3	pseudogene	0.0546532	0.141375	1.37115	1
ENSG00000197071.1	AC010243.1	pseudogene	0.446774	2.17309	2.28213	0.3755
ENSG00000265122.1	AC010247.1	miRNA	0	0	0	1
ENSG00000251710.1	AC010295.1	miRNA	0	0	0	1
ENSG00000256121.1	AC010296.1	pseudogene	2.80015	1.80162	-0.63621	0.2901
ENSG00000221373.1	AC010297.1	miRNA	0	0	0	1
ENSG00000266483.1	AC010311.1	miRNA	0	0	0	1
ENSG00000222805.1	AC010319.1	miRNA	0	0	0	1
ENSG00000265364.1	AC010323.1	miRNA	0	0	0	1
ENSG00000266462.1	AC010327.1	miRNA	0	0	0	1
ENSG00000269808.1	AC010327.2	protein_coding	1.3595	2.76163	1.02244	0.0547
ENSG00000266156.1	AC010329.1	miRNA	0	0	0	1
ENSG00000256989.1	AC010335.1	pseudogene	1.32675e-05	0.343255	14.6591	1
ENSG00000214248.2	AC010336.1	protein_coding	3.6051	3.72389	0.0467713	0.7131
ENSG00000212082.2	AC010368.1	miRNA	0	0	0	1
ENSG00000269027.1	AC010368.2	protein_coding	0	0	0	1
ENSG00000223149.1	AC010376.1	miRNA	0	0	0	1
ENSG00000221343.1	AC010422.1	miRNA	0	0	0	1
ENSG00000226926.2	AC010423.1	pseudogene	0.0110782	0.0194534	0.81229	1
ENSG00000269636.1	AC010441.1	protein_coding	2.76743	2.64132	-0.0672862	0.68465
ENSG00000221721.1	AC010455.1	miRNA	0	0	0	1
ENSG00000221595.1	AC010458.1	miRNA	0	0	0	1
ENSG00000214784.4	AC010468.1	pseudogene	0.0241769	0.0439427	0.861996	1
ENSG00000249318.1	AC010468.2	antisense	0.470218	0.303757	-0.630411	1
ENSG00000250728.1	AC010468.3	pseudogene	0	0	0	1
ENSG00000235081.1	AC010492.2	pseudogene	0.379999	0.580714	0.611833	1
ENSG00000249189.1	AC010492.4	pseudogene	0	0	0	1
ENSG00000240296.1	AC010492.5	pseudogene	0	0	0	1
ENSG00000267219.1	AC010504.2	antisense	0.56647	0.813339	0.521858	1
ENSG00000240197.1	AC010518.3	pseudogene	0	0	0	1
ENSG00000269304.1	AC010522.1	pseudogene	0.653661	2.07903	1.6693	0.53655
ENSG00000268686.1	AC010524.2	antisense	0.0439084	0.00888439	-2.30515	1
ENSG00000268157.1	AC010524.4	antisense	0.311222	0.0702132	-2.14813	1
ENSG00000203305.1	AC010525.1	pseudogene	0.454008	1.09223	1.26648	0.49795
ENSG00000211571.1	AC010525.2	miRNA	0	0	0	1
ENSG00000267117.1	AC010525.4	antisense	0.398486	1.50192	1.91421	0.3283
ENSG00000267689.1	AC010525.5	pseudogene	0.624658	0.665548	0.0914776	1
ENSG00000267183.1	AC010525.6	lincRNA	1.14078	1.71357	0.586983	0.5341
ENSG00000267018.1	AC010525.7	lincRNA	1.42716	2.27024	0.669695	0.3064
ENSG00000264645.1	AC010528.1	miRNA	0	0	0	1
ENSG00000226180.2	AC010536.1	protein_coding	2.03349	4.68096	1.20284	0.00345
ENSG00000265209.1	AC010543.1	miRNA	0	0	0	1
ENSG00000223123.1	AC010546.1	miRNA	0	0	0	1
ENSG00000261611.3	AC010547.9	protein_coding	0.208657	0.289483	0.472347	1
ENSG00000265704.1	AC010595.1	miRNA	0	0	0	1
ENSG00000222086.1	AC010609.1	miRNA	0	0	0	1
ENSG00000256240.1	AC010620.1	pseudogene	0.000563175	0.0538921	6.58035	1
ENSG00000267443.1	AC010641.1	lincRNA	0	0	0	1
ENSG00000267216.1	AC010642.1	protein_coding	2.05669	3.20325	0.639213	0.04015
ENSG00000269794.1	AC010642.2	pseudogene	0.5478	1.03769	0.921654	0.0327
ENSG00000269095.1	AC010646.3	protein_coding	0.0387673	3.19714e-212	-697.883	1
ENSG00000267448.1	AC010649.1	antisense	0.401918	0.520511	0.373027	1
ENSG00000232383.1	AC010677.5	pseudogene	0	0	0	1
ENSG00000223517.1	AC010723.1	lincRNA	0	0	0	1
ENSG00000266220.1	AC010723.2	miRNA	0	0	0	1
ENSG00000221517.1	AC010724.1	miRNA	0	0	0	1
ENSG00000242540.2	AC010729.1	3prime_overlapping_ncrna	0	0	0	1
ENSG00000236106.1	AC010729.2	lincRNA	0	0	0	1
ENSG00000237266.1	AC010729.3	lincRNA	0	0	0	1
ENSG00000228577.1	AC010731.2	antisense	0.33385	0.7134	1.09551	1
ENSG00000231653.1	AC010731.3	antisense	0	0.0634297	infinity	1
ENSG00000235118.3	AC010731.4	lincRNA	0	0.162081	infinity	1
ENSG00000213083.3	AC010731.6	pseudogene	0	0	0	1
ENSG00000228414.2	AC010733.4	lincRNA	0	0.0340056	infinity	1
ENSG00000232713.2	AC010733.5	pseudogene	1.86296	2.03045	0.124197	0.772
ENSG00000237024.1	AC010733.7	pseudogene	0	0.074176	infinity	1
ENSG00000221372.1	AC010739.1	miRNA	0	0	0	1
ENSG00000238065.1	AC010740.1	pseudogene	0.427204	0.517948	0.277884	1
ENSG00000232548.1	AC010744.1	lincRNA	0	0	0	1
ENSG00000226041.1	AC010745.1	lincRNA	0	0	0	1
ENSG00000228876.1	AC010745.2	lincRNA	0	0	0	1
ENSG00000231266.1	AC010745.3	lincRNA	0	0	0	1
ENSG00000232444.1	AC010745.4	lincRNA	0	0	0	1
ENSG00000225979.1	AC010746.3	antisense	0	0	0	1
ENSG00000237824.2	AC010747.2	pseudogene	0.0554996	0.235592	2.08574	1
ENSG00000221389.1	AC010754.1	miRNA	0	0	0	1
ENSG00000269182.1	AC010760.1	protein_coding	0	0	0	1
ENSG00000265840.1	AC010761.10	antisense	5.17402	5.84072	0.17486	0.7805
ENSG00000265205.1	AC010761.13	antisense	1.89241	2.19917	0.21674	0.8072
ENSG00000267729.1	AC010761.14	antisense	0	0	0	1
ENSG00000265073.1	AC010761.6	antisense	0.961118	2.24155	1.22171	0.4971
ENSG00000264577.1	AC010761.8	antisense	12.5629	11.8224	-0.0876385	0.87635
ENSG00000265474.1	AC010761.9	antisense	2.08775	4.42868	1.08493	0.1001
ENSG00000251879.2	AC010874.1	miRNA	0	0	0	1
ENSG00000269291.1	AC010877.1	protein_coding	0	0	0	1
ENSG00000225402.1	AC010878.3	pseudogene	0	0.0685792	infinity	1
ENSG00000224400.1	AC010880.1	lincRNA	0	0	0	1
ENSG00000234936.1	AC010883.5	antisense	1.73258	2.51832	0.539537	0.70435
ENSG00000224509.1	AC010884.1	antisense	0.197249	0.061419	-1.68326	1
ENSG00000263685.1	AC010884.2	miRNA	0	0	0	1
ENSG00000224414.1	AC010886.2	pseudogene	0.178548	0.524028	1.55333	1
ENSG00000251849.1	AC010887.1	miRNA	0	0	0	1
ENSG00000226953.3	AC010890.1	antisense	0.0821585	0.242579	1.56198	1
ENSG00000228379.1	AC010891.2	lincRNA	0	0	0	1
ENSG00000226853.2	AC010894.3	lincRNA	0.637111	0.666226	0.0644677	1
ENSG00000179997.7	AC010894.4	pseudogene	0	0	0	1
ENSG00000237798.1	AC010894.5	antisense	0.0548924	0.0634349	0.208671	1
ENSG00000232479.2	AC010900.2	pseudogene	0.275054	0.3458	0.330223	1
ENSG00000213774.3	AC010904.1	pseudogene	0.0627064	0.092031	0.553507	1
ENSG00000237370.1	AC010907.2	antisense	0.0570058	0.050051	-0.18771	1
ENSG00000224661.1	AC010907.5	antisense	0	0	0	1
ENSG00000253011.1	AC010928.1	miRNA	0	0	0	1
ENSG00000221030.1	AC010930.1	miRNA	0	0	0	1
ENSG00000232668.1	AC010967.1	pseudogene	0	0	0	1
ENSG00000228033.1	AC010967.2	lincRNA	0	0	0	1
ENSG00000232604.1	AC010967.3	lincRNA	0	0	0	1
ENSG00000188525.3	AC010969.1	antisense	0.0482898	0.181372	1.90917	1
ENSG00000251966.2	AC010970.1	miRNA	0	0	0	1
ENSG00000225840.1	AC010970.2	pseudogene	0	0.203096	infinity	1
ENSG00000234686.1	AC010971.1	lincRNA	0	0	0	1
ENSG00000230065.1	AC010974.3	antisense	0.172703	0.640464	1.89083	1
ENSG00000229385.1	AC010975.1	antisense	0	0	0	1
ENSG00000230237.1	AC010975.2	pseudogene	0	0	0	1
ENSG00000231731.3	AC010976.2	antisense	1.9565	3.91846	1.00201	0.0061
ENSG00000237732.5	AC010980.2	pseudogene	1.33925	1.4215	0.0859882	0.81885
ENSG00000234199.2	AC010982.1	lincRNA	0.0235926	0.0343481	0.541894	1
ENSG00000235242.1	AC010982.2	lincRNA	0	0	0	1
ENSG00000235056.1	AC010983.1	lincRNA	0	0.0349233	infinity	1
ENSG00000230646.1	AC010984.3	pseudogene	0	0	0	1
ENSG00000223349.1	AC010984.4	pseudogene	0	0	0	1
ENSG00000235495.1	AC010987.5	lincRNA	0	0.207697	infinity	1
ENSG00000237013.1	AC010987.6	lincRNA	0	0	0	1
ENSG00000222586.1	AC010999.1	miRNA	0	0	0	1
ENSG00000264277.1	AC011073.1	miRNA	0	0	0	1
ENSG00000225582.1	AC011193.1	lincRNA	0	0	0	1
ENSG00000235518.2	AC011196.3	lincRNA	0.313276	0.507551	0.696119	1
ENSG00000225253.1	AC011225.1	pseudogene	0	0	0	1
ENSG00000232089.1	AC011233.2	pseudogene	0	0	0	1
ENSG00000224361.1	AC011239.1	protein_coding	0.555375	0.878508	0.661592	0.56565
ENSG00000229695.1	AC011242.5	pseudogene	0.26138	0.432768	0.727445	1
ENSG00000223658.5	AC011242.6	pseudogene	0.781335	0.530721	-0.557988	1
ENSG00000223430.1	AC011243.1	lincRNA	0	0	0	1
ENSG00000235586.1	AC011247.3	antisense	0.422467	0.427366	0.0166331	1
ENSG00000236510.1	AC011284.3	antisense	0.152914	0.60885	1.99337	1
ENSG00000232328.1	AC011286.1	lincRNA	0	0	0	1
ENSG00000229618.1	AC011288.2	lincRNA	0	0	0	1
ENSG00000227172.2	AC011290.4	antisense	0	0.0700236	infinity	1
ENSG00000236015.1	AC011290.5	pseudogene	0.879392	0.903551	0.0391	0.95615
ENSG00000265161.1	AC011293.1	miRNA	0	0	0	1
ENSG00000233539.2	AC011294.3	protein_coding	0	0.0148895	infinity	1
ENSG00000268822.1	AC011298.1	protein_coding	0	0	0	1
ENSG00000219159.3	AC011298.2	lincRNA	0.0136995	0.0617551	2.17244	1
ENSG00000229805.1	AC011306.1	lincRNA	0	0	0	1
ENSG00000226702.1	AC011306.2	lincRNA	0.0498204	0	-infinity	1
ENSG00000268857.1	AC011308.1	protein_coding	0	0	0	1
ENSG00000264749.1	AC011313.1	miRNA	0	0	0	1
ENSG00000233487.6	AC011322.1	pseudogene	0.0918895	0	-infinity	1
ENSG00000249839.1	AC011330.5	pseudogene	0	0	0	1
ENSG00000224677.1	AC011330.6	pseudogene	0.464234	0.8935	0.944615	0.718
ENSG00000253311.1	AC011343.1	lincRNA	0	0.0155108	infinity	1
ENSG00000265875.1	AC011357.1	miRNA	0	0	0	1
ENSG00000239192.1	AC011363.1	miRNA	0	0	0	1
ENSG00000254106.1	AC011366.3	protein_coding	0	0.0669601	infinity	1
ENSG00000264890.1	AC011379.1	miRNA	0	0	0	1
ENSG00000197830.2	AC011385.1	pseudogene	1.07708	1.50051	0.478321	0.0756
ENSG00000232129.1	AC011385.2	pseudogene	0.356401	0.351177	-0.0213038	1
ENSG00000248696.1	AC011406.2	pseudogene	0.702022	3.08525	2.1358	0.3422
ENSG00000216127.1	AC011407.1	miRNA	0	0	0	1
ENSG00000264303.1	AC011410.1	miRNA	0	0	0	1
ENSG00000265104.1	AC011416.1	miRNA	0	0	0	1
ENSG00000223539.4	AC011431.1	pseudogene	0	0	0	1
ENSG00000263840.1	AC011431.2	miRNA	0	0	0	1
ENSG00000265023.1	AC011450.1	miRNA	1.29234	2.79941	1.11513	0.3095
ENSG00000265569.1	AC011453.1	miRNA	0	0	0	1
ENSG00000221504.1	AC011456.1	miRNA	0	0	0	1
ENSG00000221258.1	AC011465.1	miRNA	0	0	0	1
ENSG00000221790.1	AC011467.1	miRNA	0	0	0	1
ENSG00000226104.1	AC011475.1	protein_coding	0	0	0	1
ENSG00000265339.1	AC011477.1	miRNA	0	0	0	1
ENSG00000223148.1	AC011478.1	miRNA	0	0	0	1
ENSG00000204850.3	AC011484.1	protein_coding	0.0260593	0	-infinity	1
ENSG00000220693.2	AC011498.1	pseudogene	0.942302	1.17004	0.312298	0.7284
ENSG00000263995.1	AC011499.1	miRNA	0	0	0	1
ENSG00000213922.1	AC011500.1	protein_coding	0.0422062	0.0619439	0.553507	1
ENSG00000268833.1	AC011513.4	antisense	0	0	0	1
ENSG00000225370.1	AC011515.2	pseudogene	0	0	0	1
ENSG00000269796.1	AC011516.1	lincRNA	0	0	0	1
ENSG00000268038.1	AC011516.2	lincRNA	0	0	0	1
ENSG00000267204.1	AC011518.1	lincRNA	0	0	0	1
ENSG00000267133.1	AC011518.2	lincRNA	0	0	0	1
ENSG00000267968.1	AC011523.2	antisense	0	0	0	1
ENSG00000267528.1	AC011524.1	lincRNA	0	0	0	1
ENSG00000267027.1	AC011524.2	lincRNA	0	0	0	1
ENSG00000267240.1	AC011524.3	lincRNA	0	0	0	1
ENSG00000261400.1	AC011525.2	lincRNA	0	0	0	1
ENSG00000267465.2	AC011525.4	lincRNA	0	0	0	1
ENSG00000267107.2	AC011526.1	lincRNA	0.0630667	0.0814998	0.369918	1
ENSG00000268434.1	AC011530.4	protein_coding	1.74187e-57	0.079305	184.893	1
ENSG00000268423.1	AC011551.3	protein_coding	0.178614	0.135755	-0.395837	1
ENSG00000267020.1	AC011558.5	antisense	6.49813	4.88237	-0.412444	0.41275
ENSG00000263690.1	AC011591.1	miRNA	0	0	0	1
ENSG00000223436.1	AC011625.1	antisense	0	0	0	1
ENSG00000252093.1	AC011626.1	miRNA	0	0	0	1
ENSG00000259252.1	AC011648.1	lincRNA	0	0	0	1
ENSG00000265219.1	AC011652.1	miRNA	0	0	0	1
ENSG00000266096.1	AC011652.2	miRNA	0	0	0	1
ENSG00000216522.3	AC011718.1	pseudogene	0	0	0	1
ENSG00000223579.2	AC011718.2	lincRNA	0.0053763	0.195914	5.18747	1
ENSG00000227005.1	AC011718.3	lincRNA	0	0	0	1
ENSG00000204196.4	AC011737.2	pseudogene	7.21305	2.76563	-1.383	0.06935
ENSG00000252308.1	AC011738.1	miRNA	0	0	0	1
ENSG00000231638.1	AC011738.4	antisense	0.0245667	0.0440899	0.843741	1
ENSG00000231655.1	AC011742.3	pseudogene	0.672076	1.21736	0.85706	0.2562
ENSG00000227133.1	AC011742.5	pseudogene	0.0455127	0	-infinity	1
ENSG00000231435.1	AC011747.3	lincRNA	0	0	0	1
ENSG00000236008.1	AC011747.4	lincRNA	0.0156058	0.0270996	0.796188	1
ENSG00000231083.1	AC011747.6	lincRNA	0	0	0	1
ENSG00000235092.1	AC011747.7	antisense	0.702643	0.55982	-0.32783	1
ENSG00000212025.2	AC011748.1	miRNA	0	0	0	1
ENSG00000231204.1	AC011752.1	lincRNA	0	0	0	1
ENSG00000230696.1	AC011753.5	sense_intronic	0.214581	0.222094	0.0496527	1
ENSG00000230603.1	AC011753.6	pseudogene	0.0897841	0	-infinity	1
ENSG00000224879.1	AC011754.1	sense_overlapping	0	0	0	1
ENSG00000269686.1	AC011755.1	protein_coding	0.0830022	0.158754	0.935572	1
ENSG00000234073.1	AC011816.1	pseudogene	0	0	0	1
ENSG00000229233.1	AC011891.5	lincRNA	0	0.0802901	infinity	1
ENSG00000226806.1	AC011893.3	antisense	0.0798102	0.093793	0.232908	1
ENSG00000228505.1	AC011897.2	lincRNA	0	0	0	1
ENSG00000231980.1	AC011899.10	antisense	0.00696828	0.0199451	1.51716	1
ENSG00000233038.1	AC011899.9	antisense	0.0124585	0.00834523	-0.578108	1
ENSG00000224612.1	AC011901.2	lincRNA	0	0	0	1
ENSG00000257073.1	AC011933.1	pseudogene	6.6177	9.45437	0.514652	0.2668
ENSG00000228007.1	AC011933.2	pseudogene	0.491254	0.414473	-0.24519	1
ENSG00000265583.1	AC011994.1	miRNA	0	0	0	1
ENSG00000237720.1	AC011995.1	lincRNA	0	0	0	1
ENSG00000228391.1	AC011995.3	lincRNA	0	0	0	1
ENSG00000222017.1	AC011997.1	protein_coding	0	0	0	1
ENSG00000236664.1	AC011998.1	sense_intronic	0	0	0	1
ENSG00000229744.1	AC011998.2	pseudogene	0.0530356	0	-infinity	1
ENSG00000227241.1	AC011998.4	pseudogene	0	0	0	1
ENSG00000214070.3	AC011999.1	pseudogene	0.139915	0.357098	1.35177	1
ENSG00000266259.1	AC012003.1	miRNA	0	0.312481	infinity	1
ENSG00000172332.8	AC012005.2	pseudogene	0	0	0	1
ENSG00000221232.1	AC012047.1	miRNA	0	0	0	1
ENSG00000221202.1	AC012050.1	miRNA	0	0	0	1
ENSG00000227047.1	AC012065.4	lincRNA	0	0	0	1
ENSG00000233416.1	AC012065.5	pseudogene	0.176809	0.0957365	-0.885048	1
ENSG00000260396.1	AC012065.7	lincRNA	1.00958	1.49732	0.568617	0.0515
ENSG00000213197.3	AC012066.1	pseudogene	2.08817	3.24503	0.635991	0.3831
ENSG00000269464.1	AC012067.1	protein_coding	0	0	0	1
ENSG00000179061.1	AC012074.1	pseudogene	0.350147	0.286065	-0.291617	1
ENSG00000235072.1	AC012074.2	lincRNA	0.389083	0.657362	0.756611	1
ENSG00000231722.1	AC012075.1	pseudogene	0	0	0	1
ENSG00000235519.1	AC012075.2	lincRNA	0	0	0	1
ENSG00000218410.1	AC012078.2	pseudogene	0	0	0	1
ENSG00000216123.1	AC012119.1	miRNA	0	0	0	1
ENSG00000228835.1	AC012123.1	protein_coding	0.0582314	0.158967	1.44885	1
ENSG00000234327.3	AC012146.7	processed_transcript	8.6328	4.31442	-1.00066	0.0161
ENSG00000222481.1	AC012150.1	miRNA	0	0	0	1
ENSG00000221257.1	AC012175.1	miRNA	0	0	0	1
ENSG00000263441.1	AC012181.1	miRNA	0	0	0	1
ENSG00000233863.1	AC012215.1	protein_coding	0	0	0	1
ENSG00000221704.1	AC012305.1	miRNA	0	0	0	1
ENSG00000204399.3	AC012306.2	pseudogene	0	0	0	1
ENSG00000228873.1	AC012307.2	lincRNA	0	0	0	1
ENSG00000204685.5	AC012307.3	processed_transcript	10.9405	10.1787	-0.104132	0.8517
ENSG00000226686.3	AC012309.5	lincRNA	0.994616	1.37248	0.464573	0.3087
ENSG00000269855.1	AC012313.1	protein_coding	0.139095	0.369099	1.40794	1
ENSG00000224579.1	AC012314.19	pseudogene	1.161	2.68349	1.20874	0.5808
ENSG00000223660.1	AC012314.20	antisense	0.109362	0.333398	1.60814	1
ENSG00000237017.1	AC012314.8	antisense	2.27918	3.11523	0.450824	0.1481
ENSG00000224310.1	AC012317.1	lincRNA	0.0172589	0.0099724	-0.791329	1
ENSG00000224543.3	AC012318.3	pseudogene	1.77069	3.47615	0.973175	0.16225
ENSG00000261028.1	AC012322.1	lincRNA	0	0	0	1
ENSG00000265224.1	AC012353.1	miRNA	0	0	0	1
ENSG00000225156.2	AC012354.6	lincRNA	0.142744	0.0927392	-0.622183	1
ENSG00000231848.1	AC012354.8	pseudogene	0	0	0	1
ENSG00000227799.1	AC012358.4	pseudogene	2.45798	4.0735	0.728797	0.4219
ENSG00000203327.2	AC012358.7	antisense	0.930207	2.14076	1.2025	0.57195
ENSG00000240401.4	AC012358.8	antisense	2.79674	4.78271	0.774082	0.4462
ENSG00000268556.1	AC012360.1	protein_coding	0	0	0	1
ENSG00000268809.1	AC012360.2	protein_coding	8.7994e-69	2.04157e-26	140.735	1
ENSG00000235319.1	AC012360.4	lincRNA	0.135592	0.147739	0.12378	1
ENSG00000238273.3	AC012360.6	antisense	0.537741	0.645325	0.263113	1
ENSG00000236436.1	AC012361.1	lincRNA	0	0	0	1
ENSG00000265454.1	AC012362.1	miRNA	0	0	0	1
ENSG00000213081.3	AC012362.3	pseudogene	0.0362629	0.299365	3.04534	1
ENSG00000243104.1	AC012363.10	pseudogene	0.155689	0.124657	-0.320701	1
ENSG00000235840.1	AC012363.13	lincRNA	0	0	0	1
ENSG00000224789.1	AC012363.4	antisense	0.949167	1.52442	0.683525	0.49175
ENSG00000236878.1	AC012363.7	pseudogene	0.0703184	0.152254	1.11451	1
ENSG00000227788.1	AC012363.8	pseudogene	0.111616	0.0465645	-1.26124	1
ENSG00000228898.1	AC012365.3	pseudogene	0	0	0	1
ENSG00000228079.1	AC012368.1	lincRNA	0.0701688	0.0616081	-0.18771	1
ENSG00000232693.2	AC012370.2	sense_intronic	0	0.231831	infinity	1
ENSG00000234255.4	AC012370.3	lincRNA	0	0.10453	infinity	1
ENSG00000235883.2	AC012379.1	pseudogene	11.4416	5.67433	-1.01176	0.11385
ENSG00000265463.1	AC012391.1	miRNA	0	0	0	1
ENSG00000268343.1	AC012414.1	protein_coding	0	0	0	1
ENSG00000251564.2	AC012441.1	pseudogene	0.286884	0.507547	0.823073	1
ENSG00000243389.1	AC012442.5	3prime_overlapping_ncrna	0.316094	0.390209	0.303895	1
ENSG00000228251.1	AC012442.6	lincRNA	0.172758	0.431271	1.31984	1
ENSG00000229550.1	AC012445.1	lincRNA	0	0	0	1
ENSG00000237532.1	AC012451.1	lincRNA	0	0	0	1
ENSG00000203363.2	AC012454.4	pseudogene	0.0252119	0	-infinity	1
ENSG00000203643.3	AC012456.3	antisense	0	0	0	1
ENSG00000230790.2	AC012456.4	antisense	0	0	0	1
ENSG00000230452.1	AC012457.2	antisense	0	0	0	1
ENSG00000230695.1	AC012462.1	antisense	0	0	0	1
ENSG00000225166.1	AC012462.2	lincRNA	0	0	0	1
ENSG00000228618.1	AC012462.3	lincRNA	0	0	0	1
ENSG00000222888.1	AC012467.1	miRNA	0	0	0	1
ENSG00000268396.1	AC012485.1	protein_coding	0	0	0	1
ENSG00000232306.1	AC012485.2	antisense	0	0	0	1
ENSG00000214184.3	AC012487.2	antisense	0.645089	1.38752	1.10494	0.53535
ENSG00000238029.1	AC012493.1	pseudogene	0	0	0	1
ENSG00000269383.1	AC012493.2	protein_coding	0	0	0	1
ENSG00000229494.1	AC012494.1	lincRNA	0	0	0	1
ENSG00000228374.1	AC012497.2	pseudogene	0	0	0	1
ENSG00000229941.1	AC012499.1	antisense	0	0	0	1
ENSG00000214024.2	AC012501.1	pseudogene	0.0591573	0.222499	1.91117	1
ENSG00000227400.2	AC012501.2	sense_overlapping	0.0457308	0.113433	1.3106	1
ENSG00000242575.1	AC012501.3	pseudogene	0.071342	0.105862	0.569364	1
ENSG00000223530.1	AC012506.1	lincRNA	0	0	0	1
ENSG00000233714.1	AC012506.2	lincRNA	0.0281231	0.116655	2.05242	1
ENSG00000223634.1	AC012506.3	lincRNA	0.0370591	0.0673568	0.861996	1
ENSG00000235497.1	AC012506.4	lincRNA	0	0.0641134	infinity	1
ENSG00000232520.1	AC012507.3	antisense	0.0263744	0	-infinity	1
ENSG00000230385.1	AC012507.4	antisense	0	0	0	1
ENSG00000226539.1	AC012512.1	pseudogene	0.132326	0.138686	0.0677233	1
ENSG00000236478.2	AC012513.4	pseudogene	0.886875	2.84685	1.68256	0.40255
ENSG00000231092.1	AC012513.6	antisense	0.0319972	0.0369767	0.208671	1
ENSG00000271090.1	AC012531.23	lincRNA	0.296967	0.41591	0.485968	1
ENSG00000260597.1	AC012531.25	lincRNA	4.73891	9.49835	1.00312	0.0005
ENSG00000263732.1	AC012564.1	miRNA	0	0	0	1
ENSG00000226994.3	AC012593.1	lincRNA	0	0	0	1
ENSG00000231898.4	AC012594.1	antisense	0	0.0461591	infinity	1
ENSG00000266090.1	AC012603.1	miRNA	0	0	0	1
ENSG00000253406.1	AC012613.2	antisense	0	0.0298869	infinity	1
ENSG00000198683.2	AC012615.1	pseudogene	1.00814e-26	0.0330187	81.4379	1
ENSG00000265650.1	AC012627.1	miRNA	0	0	0	1
ENSG00000252059.2	AC012667.1	miRNA	0	0	0	1
ENSG00000234938.2	AC012668.1	lincRNA	0	0	0	1
ENSG00000237525.2	AC012668.2	lincRNA	0	0	0	1
ENSG00000227981.2	AC012668.3	lincRNA	0	0	0	1
ENSG00000220999.2	AC012671.1	miRNA	0	0	0	1
ENSG00000224291.1	AC012671.2	pseudogene	0	0	0	1
ENSG00000221619.2	AC012671.3	miRNA	0	0	0	1
ENSG00000266309.1	AC012671.4	miRNA	0	0	0	1
ENSG00000226130.1	AC013248.2	lincRNA	0	0	0	1
ENSG00000233444.1	AC013262.1	pseudogene	0	0	0	1
ENSG00000231621.1	AC013264.2	antisense	0.0434121	0.234039	2.43058	1
ENSG00000237953.1	AC013267.1	pseudogene	0	0	0	1
ENSG00000212091.1	AC013268.1	miRNA	0	0	0	1
ENSG00000225108.1	AC013268.2	pseudogene	0	0	0	1
ENSG00000235721.1	AC013268.3	pseudogene	0.0107942	0	-infinity	1
ENSG00000229730.2	AC013268.4	pseudogene	0	0	0	1
ENSG00000204588.5	AC013268.5	lincRNA	0.665341	0.7606	0.193042	1
ENSG00000256066.1	AC013269.1	pseudogene	0	0	0	1
ENSG00000225819.1	AC013269.3	antisense	0	0	0	1
ENSG00000225341.1	AC013269.4	antisense	0	0	0	1
ENSG00000184761.7	AC013269.5	protein_coding	0	0	0	1
ENSG00000186148.7	AC013271.3	processed_transcript	0	0	0	1
ENSG00000265553.1	AC013275.1	miRNA	0	0	0	1
ENSG00000231013.1	AC013275.2	antisense	0.013273	0	-infinity	1
ENSG00000221625.1	AC013283.1	miRNA	0.308026	0.999647	1.69837	0.23245
ENSG00000272888.1	AC013394.2	processed_transcript	27.3763	39.0977	0.514159	0.0633
ENSG00000232723.1	AC013399.3	pseudogene	0	0	0	1
ENSG00000229395.1	AC013401.1	lincRNA	0	0	0	1
ENSG00000232227.1	AC013401.2	lincRNA	0	0.0554578	infinity	1
ENSG00000221654.1	AC013402.1	miRNA	0	0	0	1
ENSG00000235597.1	AC013402.2	lincRNA	0	0.0136229	infinity	1
ENSG00000236109.1	AC013402.3	lincRNA	0	0	0	1
ENSG00000231626.1	AC013402.4	lincRNA	0	0	0	1
ENSG00000230690.1	AC013402.5	lincRNA	0	0	0	1
ENSG00000236099.1	AC013403.13	pseudogene	0	0	0	1
ENSG00000231017.1	AC013404.1	pseudogene	0	0	0	1
ENSG00000221289.2	AC013406.1	miRNA	0	0	0	1
ENSG00000237016.1	AC013410.1	pseudogene	0.38137	0.590292	0.630236	1
ENSG00000237617.1	AC013410.2	pseudogene	0	0.144228	infinity	1
ENSG00000234658.1	AC013429.4	pseudogene	0	0	0	1
ENSG00000234995.1	AC013429.5	pseudogene	0.878964	1.4809	0.752599	0.55275
ENSG00000228596.1	AC013436.6	antisense	0.063503	0.0686961	0.113404	1
ENSG00000224288.2	AC013437.2	pseudogene	0	0	0	1
ENSG00000236300.2	AC013437.4	pseudogene	0	0	0	1
ENSG00000225476.1	AC013437.6	pseudogene	0	0	0	1
ENSG00000231766.1	AC013437.7	pseudogene	0	0	0	1
ENSG00000233996.1	AC013439.4	pseudogene	0.056436	0.0839839	0.573497	1
ENSG00000196085.5	AC013442.1	pseudogene	0	0	0	1
ENSG00000229781.1	AC013444.1	pseudogene	0	0.0364342	infinity	1
ENSG00000221169.2	AC013444.2	miRNA	0	0	0	1
ENSG00000231189.1	AC013448.1	lincRNA	0	0	0	1
ENSG00000235610.1	AC013448.2	lincRNA	0	0	0	1
ENSG00000268412.1	AC013449.1	protein_coding	0	0.0850131	infinity	1
ENSG00000229727.2	AC013460.1	processed_transcript	0	0.0128672	infinity	1
ENSG00000236283.1	AC013463.2	antisense	0	0	0	1
ENSG00000227180.1	AC013467.1	pseudogene	0	0	0	1
ENSG00000231145.1	AC013468.1	protein_coding	0	0	0	1
ENSG00000267963.1	AC013469.1	protein_coding	0	0	0	1
ENSG00000236048.2	AC013470.6	pseudogene	0.0420198	0.0290497	-0.532546	1
ENSG00000224667.1	AC013470.8	pseudogene	0.0580049	0.215533	1.89366	1
ENSG00000205500.4	AC013472.3	processed_transcript	0.470656	1.04935	1.15675	0.27115
ENSG00000230286.1	AC013472.4	antisense	0.152127	0.208089	0.451924	1
ENSG00000235128.1	AC013474.4	pseudogene	0.219941	0.292663	0.412128	1
ENSG00000265621.1	AC013476.1	miRNA	0	0	0	1
ENSG00000263596.1	AC013477.1	miRNA	0	0	0	1
ENSG00000226398.1	AC013480.2	antisense	0	0	0	1
ENSG00000221391.1	AC013489.1	miRNA	0	0	0	1
ENSG00000264059.1	AC013558.1	miRNA	0	0	0	1
ENSG00000226972.2	AC013717.3	pseudogene	0.040643	0.207391	2.35128	1
ENSG00000255674.1	AC013718.1	pseudogene	0.160717	0.712956	2.14929	1
ENSG00000232597.1	AC013727.1	lincRNA	0	0	0	1
ENSG00000236141.1	AC013727.2	lincRNA	0	0	0	1
ENSG00000215934.1	AC013731.1	miRNA	0	0	0	1
ENSG00000234595.1	AC013733.3	antisense	0	0	0	1
ENSG00000225570.1	AC013733.4	lincRNA	0	0	0	1
ENSG00000223873.1	AC013733.5	pseudogene	0	0	0	1
ENSG00000263921.1	AC013737.1	miRNA	0	0	0	1
ENSG00000221137.1	AC013751.1	miRNA	0	0	0	1
ENSG00000236041.1	AC013791.2	pseudogene	0.0889753	0	-infinity	1
ENSG00000265208.1	AC015600.1	miRNA	0	0	0	1
ENSG00000269810.1	AC015660.1	protein_coding	0	0	0	1
ENSG00000266728.1	AC015688.3	protein_coding	1.75434e-39	1.37215e-19	66.0841	1
ENSG00000239920.1	AC015691.13	antisense	0	0	0	1
ENSG00000231096.1	AC015726.1	pseudogene	0.0687135	0.326539	2.24859	1
ENSG00000203314.1	AC015815.1	pseudogene	0.197046	0	-infinity	1
ENSG00000203315.1	AC015815.2	pseudogene	0	0	0	1
ENSG00000203316.1	AC015815.3	pseudogene	0	0	0	1
ENSG00000203317.1	AC015815.4	pseudogene	0	0	0	1
ENSG00000203318.1	AC015815.5	pseudogene	0	0	0	1
ENSG00000213135.1	AC015815.6	pseudogene	0	0.228266	infinity	1
ENSG00000225646.1	AC015815.7	pseudogene	0	0	0	1
ENSG00000228733.1	AC015815.8	pseudogene	0	0	0	1
ENSG00000205215.4	AC015818.3	pseudogene	0	0	0	1
ENSG00000263976.1	AC015818.5	pseudogene	0	0	0	1
ENSG00000266042.1	AC015818.6	pseudogene	0	0	0	1
ENSG00000265837.1	AC015820.1	miRNA	0	0	0	1
ENSG00000267578.1	AC015849.12	lincRNA	0.0613345	0.0848052	0.467454	1
ENSG00000267347.1	AC015849.13	sense_overlapping	2.05786	2.9912	0.539582	0.7165
ENSG00000267326.1	AC015849.14	pseudogene	0.0565364	0.0611598	0.113404	1
ENSG00000266999.1	AC015849.16	lincRNA	0.922346	1.46226	0.664822	0.17055
ENSG00000267025.1	AC015849.19	antisense	6.10256	9.01819	0.563424	0.3342
ENSG00000237805.1	AC015849.2	antisense	0	0.152254	infinity	1
ENSG00000180725.4	AC015871.1	pseudogene	0	0	0	1
ENSG00000265403.1	AC015884.1	miRNA	0	0	0	1
ENSG00000227790.2	AC015922.5	pseudogene	0	0	0	1
[truncated: 55,797 more rows]

## Sheet: C-Column definition
A: Mito enriched RNAs
Ensemble Gene ID	Ensemble Gene ID
Gene name	Gene name
Gene type	Gene type
Avg FPKM pre-SA	Average RNA abundance (FPKM) of mito-APEX2 RIP before streptavidin enrichment
Avg FPKM post-SA	Average RNA abundance (FPKM) of mito-APEX2 RIP after streptavidin enrichment
log2 enrichment	log2[(Post-SA FPKM)/(Pre-SA FPKM)]
p value (post- vs pre- enrichment)	p value comparing difference between pre- and post- streptavidin enrichment
B: Unfiltered data
Ensemble Gene ID	Ensemble Gene ID
Gene name	Gene name
Gene type	Gene type
Avg FPKM pre-SA	Average RNA abundance (FPKM) of mito-APEX2 RIP before streptavidin enrichment
Avg FPKM post-SA	Average RNA abundance (FPKM) of mito-APEX2 RIP after streptavidin enrichment
log2 enrichment	log2[(Post-SA FPKM)/(Pre-SA FPKM)]
p value (post- vs pre- enrichment)	p value comparing difference between pre- and post- streptavidin enrichment
