# Supplementary material for: Live-cell mapping of organelle-associated RNAs via proximity biotinylation combined with protein-RNA crosslinking
Source: eLife. 2017 Dec 14;6:e29224. doi: 10.7554/eLife.29224 (PMC5730372; doi:10.7554/eLife.29224)
Supplement: Supplementary file 2. — (A) APEX2-RIP-enriched nuclear RNAs. (B) APEX2-RIP-enriched cytosolic RNAs. (C) Unfiltered APEX-RIP RNA-Seq data. (D) Unfiltered nuclear and cytosolic fractionation-seq data (Sultan et al., 2014). (E) Fractionation-Seq-enriched Nuclear RNAs. (F) Fractionation-Seq-enriched cytosolic RNAs. (G) lncRNAs used to determine coverage analysis (Figure 2F). (H) Column definitions. [file elife-29224-supp2.xlsx]

## Sheet: A-APEX-enriched nuclear RNAs
Ensemble Gene ID	Gene name	Gene type	Coordinates	Avg FPKM of NES post-SA	Avg FPKM of NLS post-SA	log2 combined enrichment (NLS vs NES post-SA)	p value (NLS vs NES post-SA)	ER proximal mRNAs (Jan et al)
ENSG00000229683.1	ASNSP5	pseudogene	chr1:142799586-142799739	0	1.87673	infinity	5e-05	0
ENSG00000200169.1	RNU5D-1	snRNA	chr1:45196726-45196842	0	1.56882	infinity	5e-05	0
ENSG00000264898.1	AL353626.2	miRNA	chr9:66861460-66861543	0	1.43596	infinity	5e-05	0
ENSG00000256579.1	AC135776.1	pseudogene	chr16:34232105-34232469	0	1.41645	infinity	5e-05	0
ENSG00000270236.1	RP11-265B8.5	pseudogene	chr9:71722841-71723133	0	1.31899	infinity	5e-05	0
ENSG00000252102.1	SNORA63	snoRNA	chr7:64791631-64791729	0	1.18038	infinity	0.02395	0
ENSG00000185631.7	AC017079.3	pseudogene	chr2:128960934-128961349	0	1.16833	infinity	5e-05	0
ENSG00000210176.1	MT-TH	Mt_tRNA	chrM:12137-12206	0	1.12412	infinity	0.0195	0
ENSG00000261170.1	RP11-252A24.5	antisense	chr16:74456017-74469152	0	1.09854	infinity	5e-05	0
ENSG00000263755.1	RN7SL498P	misc_RNA	chr20:5982378-5982674	0	1.01543	infinity	5e-05	0
ENSG00000234654.1	RP11-782C8.8	pseudogene	chr1:143245822-143246210	0	0.997373	infinity	5e-05	0
ENSG00000273399.1	RP11-408A13.3	lincRNA	chr9:14586766-14587324	0	0.995771	infinity	5e-05	0
ENSG00000209082.1	MT-TL1	Mt_tRNA	chrM:3229-3304	0	0.98743	infinity	0.01055	0
ENSG00000264767.1	RN7SL237P	misc_RNA	chr20:36726797-36727102	0	0.958084	infinity	5e-05	0
ENSG00000227842.1	AC093166.2	pseudogene	chr2:112475084-112475414	0	0.865367	infinity	5e-05	0
ENSG00000231812.1	AC005326.2	pseudogene	chr7:97515179-97515386	0	0.862205	infinity	5e-05	0
ENSG00000234650.1	PCCA-AS1	antisense	chr13:100741268-101182686	0	0.859602	infinity	0.015	0
ENSG00000267084.1	RP11-666A8.11	pseudogene	chr17:74591665-74591854	0	0.813708	infinity	0.00145	0
ENSG00000199664.1	RNU6-1266P	snRNA	chr10:79536708-79536813	0	0.799788	infinity	0.02395	0
ENSG00000264318.1	RN7SL802P	misc_RNA	chr5:100917533-100917830	0	0.790781	infinity	5e-05	0
ENSG00000207116.1	RNU6-31P	snRNA	chr2:201694731-201694839	0	0.777571	infinity	0.02395	0
ENSG00000237306.1	RP11-118F2.3	pseudogene	chr9:94789779-94790106	0	0.777072	infinity	5e-05	0
ENSG00000260262.1	RP11-440L14.3	lincRNA	chr4:830299-831012	0	0.775738	infinity	5e-05	0
ENSG00000223660.1	AC012314.20	antisense	chr19:54703320-54703838	0	0.769104	infinity	5e-05	0
ENSG00000221743.1	Z95152.1	miRNA	chr6:36108274-36108365	0	0.760577	infinity	0.00415	0
ENSG00000235388.1	AC018696.7	pseudogene	chr2:91740599-91740793	0	0.738504	infinity	0.00145	0
ENSG00000270861.1	KB-1589B1.4	pseudogene	chr8:98865248-98865481	0	0.738468	infinity	0.00145	0
ENSG00000170803.4	OR2AG1	protein_coding	chr11:6806247-6807245	0	0.733181	infinity	5e-05	0
ENSG00000225867.1	RP5-1177I5.3	antisense	chr22:37946032-37947742	0	0.726502	infinity	5e-05	0
ENSG00000223142.1	RN7SKP252	misc_RNA	chr22:50132324-50132651	0	0.621291	infinity	5e-05	0
ENSG00000260932.1	RP11-483P21.6	antisense	chr16:83932730-83999937	0	0.603767	infinity	0.0465	0
ENSG00000266288.1	CTD-3096M3.2	lincRNA	chr18:5381639-5385329	0	0.600043	infinity	5e-05	0
ENSG00000224104.1	AC079809.2	pseudogene	chr7:152841397-152841673	0	0.598004	infinity	0.00145	0
ENSG00000270898.1	ASB3	protein_coding	chr2:53759809-54087297	5.62087e-08	0.625335	23.4073	0.02295	0
ENSG00000227769.3	AC072062.3	antisense	chr2:215674952-216003151	0.0108965	0.606915	5.79955	0.01395	0
ENSG00000117983.13	MUC5B	protein_coding	chr11:1244295-1283406	0.0128001	0.693042	5.75871	0.0065	0
ENSG00000242507.2	RP3-477O4.5	pseudogene	chr20:34108568-34117481	0.0182624	0.97757	5.74226	0.0039	0
ENSG00000147689.12	FAM83A	protein_coding	chr8:124191199-124222314	0.0131845	0.670634	5.66861	0.00015	0
ENSG00000267560.1	RP11-173A16.1	antisense	chr18:59854490-59974355	0.0810609	3.30431	5.3492	0.0433	0
ENSG00000263906.1	RP11-680F20.11	lincRNA	chr11:125773141-125808811	0.0296966	0.983406	5.04942	0.05	0
ENSG00000235833.1	AC159540.14	pseudogene	chr2:98108977-98206428	0.089262	2.86016	5.00191	0.04835	0
ENSG00000198685.2	C3orf27	protein_coding	chr3:128290842-128294929	0.0290242	0.879464	4.9213	0.03865	0
ENSG00000174429.3	ABRA	protein_coding	chr8:107771710-107782473	0.024203	0.714552	4.88378	0.0035	0
ENSG00000256973.1	RP11-359J14.2	lincRNA	chr12:22601516-22697480	0.14161	4.05047	4.83809	0.018	0
ENSG00000251323.2	RP11-452H21.4	lincRNA	chr11:77926342-78285919	0.149185	4.24695	4.83125	5e-05	0
ENSG00000232928.2	DDX3YP1	pseudogene	chrX:73164158-73513409	0.0727367	1.97054	4.75976	0.02315	0
ENSG00000232342.3	RP11-46O21.2	antisense	chr10:75910959-76469061	0.0282471	0.76257	4.75469	0.0353	0
ENSG00000235313.1	HM13-IT1	sense_intronic	chr20:30102230-30161066	0.178784	4.74054	4.72876	0.0475	0
ENSG00000151062.10	CACNA2D4	protein_coding	chr12:1901122-2032033	0.13935	3.66	4.71506	5e-05	0
ENSG00000236562.3	RP11-396M11.1	pseudogene	chr4:66864563-67015730	0.067053	1.7523	4.70781	0.0428	0
ENSG00000237689.1	AC007064.24	lincRNA	chr22:17350367-17352016	0.128119	3.28741	4.6814	0.0026	0
ENSG00000267491.1	CTD-2373H9.5	antisense	chr17:76849058-76921469	0.0828342	2.1253	4.6813	0.03915	0
ENSG00000250473.1	DUTP7	pseudogene	chr4:52709165-52783003	0.156341	4.00949	4.68065	0.03275	0
ENSG00000234187.1	AIMP1P1	pseudogene	chr20:13829892-16033842	0.123034	3.15034	4.67838	0.0015	0
ENSG00000211452.6	DIO1	protein_coding	chr1:54356911-54376759	0.038582	0.986319	4.67605	0.03695	0
ENSG00000253309.2	SERPINE3	protein_coding	chr13:51909908-52126500	0.0271762	0.683335	4.65218	0.0081	0
ENSG00000238273.3	AC012360.6	antisense	chr2:105974168-106054970	0.156223	3.88874	4.63762	5e-05	0
ENSG00000227017.1	AC007036.6	lincRNA	chr7:30216002-30218630	0.0933401	2.29168	4.61777	0.0026	0
ENSG00000235548.1	AC073551.1	pseudogene	chr2:156889758-156890592	0.107272	2.61287	4.60629	0.044	0
ENSG00000213483.3	NDUFAF4P2	pseudogene	chr7:93220884-93540577	0.122393	2.96712	4.59947	0.01115	0
ENSG00000101850.8	GPR143	protein_coding	chrX:9693385-9754337	0.0447652	1.08519	4.59943	5e-05	0
ENSG00000235790.3	RP11-73M7.6	antisense	chr1:32083286-32169920	0.0363227	0.879179	4.59721	5e-05	0
ENSG00000249084.1	RP11-376O6.2	antisense	chr4:178230989-178284097	0.116857	2.8136	4.5896	0.0167	0
ENSG00000248846.2	CTD-2016O11.1	lincRNA	chr5:65502039-65505275	0.112517	2.70578	4.58782	0.0026	0
ENSG00000240751.1	RP11-553D4.2	pseudogene	chr3:112929849-113160457	0.232548	5.57956	4.58455	5e-05	0
ENSG00000234886.1	MTND5P26	pseudogene	chrX:102024088-102161086	0.081243	1.94612	4.58221	0.00145	0
ENSG00000223528.3	RP11-223P11.3	antisense	chr10:128593977-129250781	0.0688261	1.6427	4.57697	5e-05	0
ENSG00000225673.3	RP11-641C17.3	pseudogene	chr3:59735035-61237133	0.197341	4.65593	4.56031	0.00225	0
ENSG00000182021.5	RP11-381O7.3	lincRNA	chr9:67017399-67032072	0.0381695	0.899853	4.5592	0.0478	0
ENSG00000261019.1	RP11-111K18.2	lincRNA	chr7:42940870-42942238	0.0465257	1.09539	4.55728	0.0026	0
ENSG00000231628.1	RP3-355L5.4	antisense	chr6:105725439-105850959	0.075637	1.76971	4.54828	0.01525	0
ENSG00000251287.4	ALG1L2	pseudogene	chr3:129800673-129839422	0.0631273	1.47568	4.54697	0.0035	0
ENSG00000226056.1	MTND4P32	pseudogene	chrX:102024088-102161086	0.0841521	1.96597	4.5461	0.0044	0
ENSG00000153802.7	TMPRSS11D	protein_coding	chr4:68566997-68995598	0.0373518	0.868426	4.53915	5e-05	0
ENSG00000226010.1	RP11-403E24.1	pseudogene	chrX:63364751-63366932	0.0364041	0.844699	4.53626	0.0026	0
ENSG00000224718.1	RP11-222A5.1	lincRNA	chr1:175846478-175849604	0.0428648	0.993845	4.53515	0.03425	0
ENSG00000106809.6	OGN	protein_coding	chr9:95059639-95432547	0.525905	12.1477	4.52974	0.00075	0
ENSG00000257818.1	RP11-1143G9.2	pseudogene	chr12:69678176-69679265	0.1692	3.88887	4.52255	0.0001	0
ENSG00000256162.2	SMLR1	protein_coding	chr6:131148545-131158275	0.0826215	1.89819	4.52196	0.0001	0
ENSG00000250530.1	RP11-436H11.3	antisense	chr5:123972607-124084500	0.174587	4.00937	4.52135	0.03645	0
ENSG00000228253.1	MT-ATP8	protein_coding	chrM:8365-9990	11.6977	267.931	4.51757	5e-05	0
ENSG00000171060.6	C8orf74	protein_coding	chr8:10463858-10569697	0.0297741	0.681871	4.51737	0.00015	0
ENSG00000250500.1	RP11-119H12.3	pseudogene	chr4:113718205-113719847	0.0582031	1.33255	4.51695	0.0408	0
ENSG00000271889.1	RP11-493E12.1	lincRNA	chr2:61293005-61391964	0.0677739	1.53166	4.49823	0.0148	0
ENSG00000241318.3	RP11-47K11.2	pseudogene	chr1:92000222-92001150	0.170733	3.82788	4.48673	0.0026	0
ENSG00000235784.2	HNRNPA1P29	pseudogene	chr13:93879094-95059655	0.206743	4.56934	4.46607	0.02115	0
ENSG00000272167.1	RP11-53A1.2	antisense	chr1:213991093-214214595	0.0489655	1.07714	4.4593	0.04955	0
ENSG00000232422.1	KNOP1P4	pseudogene	chr6:73331519-73908574	0.0348846	0.76506	4.45491	0.03945	0
ENSG00000261253.1	AC137932.6	antisense	chr16:89334037-89556969	0.140356	3.07807	4.45487	0.0466	0
ENSG00000266236.1	NARF-IT1	sense_intronic	chr17:80412148-80448413	0.153856	3.36655	4.45162	0.02415	0
ENSG00000233406.4	RP11-296A18.5	pseudogene	chr1:51701942-51739127	0.0763063	1.65044	4.4349	0.00385	0
ENSG00000230946.3	HNRNPA1P68	pseudogene	chr1:101361631-101447309	0.157569	3.39993	4.43145	0.00055	0
ENSG00000186810.7	CXCR3	protein_coding	chrX:70835765-70838367	0.0481997	1.03461	4.42391	0.0024	0
ENSG00000258230.2	RP11-511H9.3	pseudogene	chr12:102139274-102224716	0.200787	4.24917	4.40344	0.0084	0
ENSG00000229456.1	RLIMP1	pseudogene	chr13:41129803-41240734	0.125045	2.64535	4.40293	0.0011	0
ENSG00000169313.9	P2RY12	protein_coding	chr3:150803483-151176497	0.101039	2.13538	4.40152	0.00035	0
ENSG00000230262.2	MIRLET7DHG	lincRNA	chr9:96928570-96966850	1.21982	25.7716	4.40105	5e-05	0
ENSG00000198523.5	PLN	protein_coding	chr6:118781934-119031238	0.115431	2.43258	4.39738	5e-05	0
ENSG00000184956.11	MUC6	protein_coding	chr11:1012820-1036706	0.158991	3.33735	4.39168	5e-05	0
ENSG00000250280.2	RP11-305O6.3	sense_intronic	chr12:65672422-66036152	0.16415	3.44321	4.39067	5e-05	0
ENSG00000179219.5	LINC00311	lincRNA	chr16:85316563-85319569	0.0891629	1.86945	4.39002	0.0026	0
ENSG00000132855.4	ANGPTL3	protein_coding	chr1:62920398-63153969	0.256672	5.36927	4.38673	0.0103	0
ENSG00000269942.1	RP11-29B2.5	lincRNA	chr13:103331775-103332308	0.17216	3.5949	4.38413	0.044	0
ENSG00000229323.1	RP11-175B12.2	lincRNA	chr13:50601268-51423190	0.176714	3.68124	4.3807	0.00425	0
ENSG00000213731.2	RAB5CP1	pseudogene	chr10:75910959-76469061	0.316418	6.54147	4.36971	0.0021	0
ENSG00000169508.6	GPR183	protein_coding	chr13:99853027-100038688	0.274735	5.67682	4.36897	5e-05	0
ENSG00000261758.1	RP11-102M11.2	antisense	chr3:136471471-136474622	0.0817865	1.68989	4.36892	5e-05	0
ENSG00000083814.8	ZNF671	protein_coding	chr19:58193336-58269527	0.127194	2.62035	4.36465	5e-05	0
ENSG00000234340.1	AP000705.8	pseudogene	chr21:23507017-23508403	0.114082	2.3495	4.36422	0.0026	0
ENSG00000186715.6	MST1L	pseudogene	chr1:17066767-17299474	0.0361035	0.743133	4.36341	0.00045	0
ENSG00000229243.1	AC098973.1	lincRNA	chr3:27844252-27932792	0.0551476	1.13494	4.36318	0.02115	0
ENSG00000264584.1	RN7SL600P	misc_RNA	chr1:150541448-150541745	0.390934	8.04482	4.36306	0.0001	0
ENSG00000255650.1	FAM222A-AS1	antisense	chr12:110152032-110211313	0.0783416	1.61037	4.36147	0.0151	0
ENSG00000260831.1	GHc-362H12.3	sense_intronic	chrX:103172004-103229570	0.0491088	1.00499	4.35506	5e-05	0
ENSG00000184144.5	CNTN2	protein_coding	chr1:205012324-205047627	0.102417	2.09233	4.35258	5e-05	0
ENSG00000273302.1	RP11-493E12.2	sense_intronic	chr2:61404552-61697904	0.261862	5.342	4.3505	0.03985	0
ENSG00000251274.1	RP11-436H11.4	antisense	chr5:123972607-124084500	0.200084	4.06924	4.34608	0.04065	0
ENSG00000244578.1	RP11-548O1.3	lincRNA	chr3:138654030-138662862	0.0288898	0.587112	4.345	0.0087	0
ENSG00000196666.3	FAM180B	protein_coding	chr11:47608197-47610746	0.0557905	1.1307	4.34105	0.00115	0
ENSG00000228972.1	RP1-86D1.2	sense_intronic	chr6:128289923-128841870	0.0787189	1.58992	4.3361	0.01705	0
ENSG00000257221.1	RP11-689B22.2	antisense	chr12:109015685-109035094	0.0424906	0.856568	4.33335	0.03735	0
ENSG00000269902.1	RP6-99M1.3	lincRNA	chrX:45604638-45629677	0.785207	15.8244	4.33294	5e-05	0
ENSG00000229794.2	RP11-522L3.11	pseudogene	chrX:102024088-102161086	0.118489	2.38188	4.32927	0.00535	0
ENSG00000267096.1	CTD-2537I9.13	sense_intronic	chr19:56165511-56186081	0.130824	2.62663	4.32751	0.02645	0
ENSG00000235066.4	AC009303.1	antisense	chr2:118617002-118771709	0.116516	2.333	4.32358	0.0107	0
ENSG00000059378.8	PARP12	protein_coding	chr7:139723543-139763521	0.034714	0.693157	4.31959	5e-05	0
ENSG00000230928.1	RP11-34A14.3	antisense	chr10:100007446-100028007	0.109968	2.19462	4.31882	0.00505	0
ENSG00000271049.1	CTD-2553L13.7	pseudogene	chr19:35084233-35166604	0.0719808	1.43625	4.31855	0.03935	0
ENSG00000230769.1	RP3-408N23.4	pseudogene	chr22:41165633-41215403	0.157088	3.12167	4.31267	0.0243	0
ENSG00000244676.1	AL109761.5	antisense	chr21:19135631-19191703	0.201404	3.99873	4.31138	0.01025	0
ENSG00000229954.1	MTND2P2	pseudogene	chrX:102024088-102161086	0.137912	2.73096	4.30759	0.00765	0
ENSG00000228389.1	AC068039.4	antisense	chr2:172629991-172632354	0.123806	2.4474	4.3051	5e-05	0
ENSG00000127831.6	VIL1	protein_coding	chr2:219283814-219433084	0.0295532	0.583963	4.30449	0.0052	0
ENSG00000231201.1	AF127577.11	antisense	chr21:16333555-16437321	0.126831	2.50302	4.30269	0.0173	0
ENSG00000255414.1	LINC01059	lincRNA	chr11:123325105-123331118	0.031381	0.619263	4.30259	0.03425	0
ENSG00000228723.2	SRGAP3-AS2	antisense	chr3:9022274-9520924	0.088864	1.75099	4.30043	0.0124	0
ENSG00000242048.2	RP13-452N2.1	processed_transcript	chr7:151253196-151576299	0.118555	2.33138	4.29755	0.0005	0
ENSG00000217488.2	RP11-474L11.5	pseudogene	chr6:76311224-76427997	0.330332	6.48759	4.29569	0.03	0
ENSG00000111305.14	GSG1	protein_coding	chr12:13197217-13295455	0.060276	1.18115	4.29247	5e-05	0
ENSG00000254419.1	RP11-261P9.4	sense_intronic	chr20:57226327-57294294	0.157603	3.0823	4.28965	0.0375	0
ENSG00000166363.4	OR10A5	protein_coding	chr11:6866882-6867936	0.0368677	0.71942	4.28641	0.0299	0
ENSG00000269948.1	RP11-248J23.6	protein_coding	chr10:97471535-97849995	0.0938004	1.82615	4.28306	0.01055	0
ENSG00000260171.1	RP11-95H11.1	lincRNA	chr2:207685913-207687018	0.0708401	1.37845	4.28233	0.03865	0
ENSG00000248115.1	RP11-752D24.2	antisense	chr4:53739148-54232242	0.110203	2.14163	4.28048	0.00015	0
ENSG00000258837.1	CTD-2566J3.1	antisense	chr14:68286495-69196935	0.188969	3.65241	4.27263	0.03265	0
ENSG00000259192.1	AC109631.1	pseudogene	chr15:38746327-38779911	0.114552	2.21291	4.27187	0.01665	0
ENSG00000215066.3	C9orf38	protein_coding	chr9:6413150-6507054	0.130917	2.52496	4.26954	5e-05	0
ENSG00000256655.1	TMEM75	protein_coding	chr8:128806778-129113499	0.291879	5.6145	4.26571	5e-05	0
ENSG00000078795.12	PKD2L2	protein_coding	chr5:137150021-137387650	0.0406149	0.778027	4.25974	0.0001	0
ENSG00000264924.1	RP11-799B12.2	antisense	chr18:21572736-21715574	0.206769	3.95372	4.25712	0.03855	0
ENSG00000106823.8	ECM2	protein_coding	chr9:95059639-95432547	0.410386	7.84576	4.25686	0.0423	0
ENSG00000237892.1	KLF7-IT1	sense_intronic	chr2:207938860-208031991	0.1396	2.65706	4.25046	0.0218	0
ENSG00000259216.2	RP11-227D13.2	pseudogene	chr15:49005124-49103785	0.185585	3.51572	4.24367	0.03215	0
ENSG00000272321.1	KB-1517D11.4	antisense	chr8:99413630-99955055	0.0391398	0.740556	4.2419	0.00655	0
ENSG00000203871.4	C6orf164	protein_coding	chr6:87992695-88109467	0.0947473	1.79123	4.24072	0.00245	0
ENSG00000236811.1	GAPDHP2	pseudogene	chr20:13202417-13619587	0.142947	2.69952	4.23915	0.00345	0
ENSG00000262119.1	RP11-483C6.1	sense_intronic	chr14:26912298-27066960	0.239535	4.50683	4.23381	5e-05	0
ENSG00000247270.2	AC132186.1	protein_coding	chr16:66461199-66586447	0.0434505	0.816738	4.23243	0.00515	0
ENSG00000248544.2	CTB-47B11.3	antisense	chr5:156687131-157002783	0.0730335	1.36961	4.22906	0.0257	0
ENSG00000236804.1	RPS3AP12	pseudogene	chr1:119573838-119869926	0.134763	2.5123	4.22052	0.01575	0
ENSG00000251011.1	RP11-402L6.1	antisense	chr3:132757234-133116636	0.0604635	1.12593	4.21891	0.0025	0
ENSG00000259709.1	CTD-2184D3.7	antisense	chr15:52408770-52587995	0.0874969	1.62763	4.2174	0.03915	0
ENSG00000187997.7	C17orf99	protein_coding	chr17:76142433-76162258	0.12977	2.41365	4.21718	5e-05	0
ENSG00000233273.1	AMMECR1LP1	pseudogene	chr13:96743092-97485671	0.0934623	1.73561	4.21491	0.033	0
ENSG00000174827.9	PDZK1	protein_coding	chr1:145726917-145764074	0.0773857	1.43499	4.21283	5e-05	0
ENSG00000261471.1	RP11-61F12.1	antisense	chr16:84599199-84651683	0.0475329	0.877641	4.20663	0.0032	0
ENSG00000259416.2	RP11-158M2.5	antisense	chr15:86298171-86299468	0.0779875	1.43973	4.20641	0.0035	0
ENSG00000225815.2	AC092669.6	lincRNA	chr2:66554480-66556116	0.100218	1.84673	4.20376	0.0089	0
ENSG00000206531.6	CD200R1L	protein_coding	chr3:112534555-112565703	0.0362363	0.667731	4.20376	0.0109	0
ENSG00000156486.7	KCNS2	protein_coding	chr8:99413630-99955055	0.0513822	0.946017	4.20252	0.0001	0
ENSG00000270019.1	RP11-141B14.1	lincRNA	chr2:114645779-114647327	0.242643	4.46523	4.20182	5e-05	0
ENSG00000160838.9	LRRC71	protein_coding	chr1:156890441-156902886	0.239797	4.40152	4.19811	0.0001	0
ENSG00000235878.4	AP001468.1	protein_coding	chr21:47604992-47648738	0.584202	10.7176	4.19737	0.0142	0
ENSG00000267632.1	RP11-400F19.18	sense_intronic	chr17:40610861-40674629	0.430931	7.88407	4.19341	0.00205	0
ENSG00000225898.1	AC002075.3	pseudogene	chr7:93220884-93540577	0.444328	8.06012	4.1811	0.0002	0
ENSG00000227490.1	RP11-157L3.6	pseudogene	chr9:46169972-46170336	0.243761	4.38765	4.16991	0.044	0
ENSG00000251596.1	HADHAP1	pseudogene	chr4:166282345-166419472	0.0673979	1.21284	4.16954	0.00305	0
ENSG00000225572.1	DOCK4-AS1	antisense	chr7:111366165-111846466	0.0940302	1.69143	4.16897	0.0007	0
ENSG00000263786.1	RP11-649A18.4	sense_intronic	chr17:73131342-73179078	0.268934	4.82963	4.16659	0.0329	0
ENSG00000269653.1	CTB-102L5.7	sense_intronic	chr19:38397867-38699012	0.0550773	0.988897	4.16629	0.0049	0
ENSG00000242607.1	RPS3AP34	pseudogene	chr8:12427858-12428639	0.200457	3.59273	4.16372	0.00265	0
ENSG00000225133.1	MORF4L1P4	pseudogene	chr13:41773967-41774943	0.0920874	1.64271	4.15693	0.044	0
ENSG00000265142.2	MIR133A1	antisense	chr18:19284917-19450918	0.321881	5.72131	4.15175	0.0146	0
ENSG00000172209.4	GPR22	protein_coding	chr7:106809405-107218906	0.266688	4.73955	4.15153	5e-05	0
ENSG00000215833.3	QRSL1P1	pseudogene	chr1:168418909-168420449	0.16872	2.99733	4.15098	5e-05	0
ENSG00000116701.10	NCF2	protein_coding	chr1:183441350-183567381	0.145313	2.57866	4.14938	0.0004	0
ENSG00000205565.6	RP11-497H16.6	pseudogene	chr5:69803905-69808422	0.0669302	1.18643	4.14783	0.00025	0
ENSG00000223770.1	MIR1255B1	antisense	chr7:81575759-82073114	0.0747871	1.32304	4.14492	0.0008	0
ENSG00000230836.1	AC104135.4	lincRNA	chr2:75167384-75169797	0.0502742	0.888975	4.14425	0.0026	0
ENSG00000233892.1	PAIP1P1	pseudogene	chr6:30152231-30181204	0.0968577	1.71135	4.14312	0.0249	0
ENSG00000273291.1	KRBOX1	protein_coding	chr3:42846243-43101703	0.0442407	0.781238	4.14232	0.0031	0
ENSG00000228784.3	LINC00954	lincRNA	chr2:20068620-20084808	0.149513	2.62619	4.13463	5e-05	0
ENSG00000256019.1	TAS2R63P	pseudogene	chr12:10977558-11324212	0.536204	9.39745	4.13141	5e-05	0
ENSG00000221962.3	TMEM14E	protein_coding	chr3:151961616-152214602	0.479974	8.38729	4.12718	5e-05	0
ENSG00000176824.2	AC009951.1	pseudogene	chr2:145141647-145282147	0.0883466	1.54371	4.12708	0.0008	0
ENSG00000214359.3	RPL18P10	pseudogene	chr13:50601268-51423190	0.285196	4.9827	4.1269	0.00145	0
ENSG00000246851.1	RP11-544A12.8	antisense	chr9:134000947-134110057	0.14185	2.47668	4.12597	0.0012	0
ENSG00000182676.4	PPP1R27	protein_coding	chr17:79791367-79792926	0.0856884	1.49546	4.12535	0.00285	0
ENSG00000270739.1	RP11-608O8.2	pseudogene	chr3:16306705-16555533	0.0829791	1.44717	4.12434	0.00335	0
ENSG00000225015.1	SNX18P15	pseudogene	chr1:142618768-142729975	0.120487	2.09847	4.12239	0.0353	0
ENSG00000226761.3	TAS2R46	protein_coding	chr12:10977558-11324212	0.48302	8.40414	4.12094	5e-05	0
ENSG00000259986.1	RP11-382A20.4	antisense	chr15:83776158-84108197	0.0770792	1.34093	4.12075	0.04665	0
ENSG00000228213.1	NLGN1-AS1	antisense	chr3:173114073-174004434	0.115135	1.9987	4.11767	0.00595	0
ENSG00000229992.1	HMGB3P9	pseudogene	chr1:92974252-93257961	0.440778	7.64869	4.11709	0.0005	0
ENSG00000269975.1	RP11-58B17.2	lincRNA	chr3:9540044-9541253	0.0749488	1.2991	4.11547	0.044	0
ENSG00000226253.1	MRPL35P3	pseudogene	chr10:75910959-76469061	0.313557	5.43116	4.11446	0.00895	0
ENSG00000176153.10	GPX2	protein_coding	chr14:65381078-65569413	0.149628	2.58947	4.1132	0.0052	0
ENSG00000106819.7	ASPN	protein_coding	chr9:95059639-95432547	0.265924	4.59821	4.11199	0.01015	0
ENSG00000170782.3	OR10A4	protein_coding	chr11:6897855-6898850	0.0643813	1.11311	4.1118	0.0026	0
ENSG00000233783.3	AP001442.2	processed_transcript	chr21:27252860-27589700	0.502992	8.69231	4.11113	0.00035	0
ENSG00000271771.1	RP11-1250I15.3	lincRNA	chr5:34158225-34158872	0.156204	2.69348	4.10797	0.04405	0
ENSG00000271204.1	RP11-138A9.1	lincRNA	chr7:130614967-130616965	0.123296	2.12143	4.10484	5e-05	0
ENSG00000262470.2	TVP23CP2	pseudogene	chr16:14165177-14360630	0.121442	2.08734	4.10332	0.03985	0
ENSG00000267412.1	CTC-265F19.2	sense_intronic	chr19:2511216-2702707	0.0460198	0.789705	4.10099	0.0359	0
ENSG00000185031.6	SLC2A3P2	pseudogene	chr1:65437907-65468159	0.132118	2.2665	4.10057	0.0038	0
ENSG00000231703.2	RP4-669H2.1	antisense	chr20:51588945-52120853	0.0464562	0.791865	4.09131	0.00075	0
ENSG00000270926.1	RP11-551L14.7	pseudogene	chr12:31258038-31259764	0.095993	1.63362	4.089	0.0026	0
ENSG00000232282.1	MTND1P32	pseudogene	chrX:102024088-102161086	0.191636	3.2587	4.08785	0.0006	0
ENSG00000251175.1	RP11-45L9.1	antisense	chr4:106473776-106943635	0.0346607	0.58916	4.08729	0.02865	0
ENSG00000259664.1	CTD-2147F2.2	lincRNA	chr15:97815406-97975324	0.0830236	1.40843	4.08442	0.02565	0
ENSG00000265100.1	RP11-147L13.2	antisense	chr17:66242769-66253297	0.0777098	1.31828	4.08442	0.0138	0
ENSG00000183239.5	RP5-1120P11.4	pseudogene	chr6:44056978-44057433	0.170423	2.88918	4.08347	0.03425	0
ENSG00000261616.1	RP11-6O2.3	antisense	chr15:99676527-99791428	0.135582	2.29625	4.08204	5e-05	0
ENSG00000255040.1	RP11-677N16.1	pseudogene	chr11:14665268-14892350	0.17778	3.00572	4.07954	0.0036	0
ENSG00000142910.11	TINAGL1	protein_coding	chr1:32042115-32053288	0.0382922	0.64648	4.07748	0.0385	0
ENSG00000272211.1	RP11-347P5.1	antisense	chr2:196998289-197041227	0.163975	2.76491	4.07569	0.0002	0
ENSG00000212124.2	TAS2R19	protein_coding	chr12:10977558-11324212	1.00078	16.8619	4.07458	5e-05	0
ENSG00000227456.3	LINC00310	lincRNA	chr21:35445523-35732332	0.352136	5.91054	4.06909	0.00045	0
ENSG00000230523.1	RP3-437I16.1	lincRNA	chr1:29656131-29676626	0.0962387	1.61472	4.06853	0.00015	0
ENSG00000260278.1	RP11-109G23.3	antisense	chr4:79694807-79697127	0.0545127	0.914243	4.06791	0.0026	0
ENSG00000214773.1	RP11-717D12.1	sense_intronic	chr3:47626761-47823596	0.274022	4.59149	4.0666	0.03275	0
ENSG00000257802.1	MRS2P2	pseudogene	chr12:72233486-72320629	0.236076	3.95148	4.06507	5e-05	0
ENSG00000106541.7	AGR2	protein_coding	chr7:16831434-16873057	0.0540477	0.90396	4.06395	0.0004	0
ENSG00000225569.1	CCT4P2	pseudogene	chrX:64490792-64492899	0.116653	1.9466	4.06066	0.00015	0
ENSG00000121314.2	TAS2R8	protein_coding	chr12:10958649-10959892	0.0517964	0.862401	4.05743	0.0026	0
ENSG00000197301.3	RP11-366L20.2	protein_coding	chr12:66151799-66360075	0.32615	5.42851	4.05695	0.00105	0
ENSG00000249112.1	RP11-43D2.2	lincRNA	chr5:123972607-124084500	0.126991	2.10882	4.05364	0.04615	0
ENSG00000236055.1	RP11-423O2.2	pseudogene	chr1:142790582-142791175	0.240575	3.99387	4.05323	0.00275	0
ENSG00000165694.5	FRMD7	protein_coding	chrX:131211020-131262048	0.0679841	1.12789	4.05229	5e-05	0
ENSG00000247627.2	MTND4P12	pseudogene	chr5:134240595-134347392	0.267837	4.4327	4.04876	5e-05	0
ENSG00000259118.1	RP11-840I19.3	antisense	chr14:65381078-65569413	0.162939	2.69246	4.04652	0.0064	0
ENSG00000123500.5	COL10A1	protein_coding	chr6:116422011-116570660	0.208771	3.44649	4.04513	5e-05	0
ENSG00000260213.1	RP11-303E16.3	antisense	chr16:81009697-81069364	0.231473	3.81917	4.04434	0.00185	0
ENSG00000007933.8	FMO3	protein_coding	chr1:171060017-171086959	0.101208	1.66721	4.04204	0.00015	0
ENSG00000171659.9	GPR34	protein_coding	chrX:41374186-41782716	0.17034	2.80551	4.04177	0.0117	0
ENSG00000250039.3	RP11-17E2.2	antisense	chr4:21950637-22331953	0.040938	0.673906	4.04103	0.02235	0
ENSG00000225783.2	MIAT	lincRNA	chr22:27042391-27176170	0.0859631	1.41494	4.04088	5e-05	0
ENSG00000257957.1	QRSL1P3	pseudogene	chr14:36007557-36278510	0.312979	5.13509	4.03625	5e-05	0
ENSG00000234883.2	MIR155HG	lincRNA	chr21:26934220-26947480	0.0817117	1.33996	4.0355	0.0227	0
ENSG00000239254.1	RP11-365F18.3	pseudogene	chr7:138818489-138876732	0.0883339	1.44781	4.03476	0.00035	0
ENSG00000256682.1	TAS2R12	pseudogene	chr12:10977558-11324212	0.300772	4.92963	4.03474	5e-05	0
ENSG00000164932.8	CTHRC1	protein_coding	chr8:104383742-104395225	0.187893	3.079	4.03447	5e-05	0
ENSG00000269463.1	RP11-727F15.13	sense_intronic	chr11:62574368-62599560	0.137331	2.24742	4.03254	0.04785	0
ENSG00000116652.5	DLEU2L	protein_coding	chr1:63906440-64125916	0.131575	2.15263	4.03214	0.0471	0
ENSG00000236494.1	RP11-89N17.4	lincRNA	chr7:33832779-33842768	0.0817125	1.33228	4.0272	0.04515	0
ENSG00000256629.1	TAS2R67P	pseudogene	chr12:11332271-11333061	0.0829508	1.35172	4.02639	0.0026	0
ENSG00000117507.4	FMO6P	protein_coding	chr1:171106878-171130707	0.0832595	1.35655	4.02618	0.00055	0
ENSG00000246422.2	CTD-2024I7.13	antisense	chr5:140894582-141016437	0.126255	2.05627	4.02561	0.04745	0
ENSG00000272729.1	RP11-387A1.5	antisense	chr2:176986338-177037830	0.150948	2.45457	4.02335	0.00025	0
ENSG00000163915.3	C3orf65	protein_coding	chr3:185361526-185542844	0.22892	3.71921	4.02208	5e-05	0
ENSG00000270264.1	NDUFB8P2	pseudogene	chr17:57936850-57970304	0.24361	3.95712	4.02181	0.00235	0
ENSG00000230224.1	PHBP9	pseudogene	chr10:101989423-102027437	0.237011	3.83983	4.01802	0.00175	0
ENSG00000270706.1	CTD-2301A4.5	pseudogene	chr5:176560025-176727216	0.424342	6.86863	4.01672	0.0314	0
ENSG00000267025.1	AC015849.19	antisense	chr17:34136458-34195895	0.798171	12.8888	4.01327	5e-05	0
ENSG00000173627.6	APOBEC4	protein_coding	chr1:183605219-183897665	0.147529	2.37984	4.0118	5e-05	0
ENSG00000100557.5	C14orf105	protein_coding	chr14:57936018-57960585	0.0755237	1.21805	4.01149	5e-05	0
ENSG00000214188.5	ST7-OT4	protein_coding	chr7:116592499-116870157	0.44347	7.15032	4.0111	5e-05	0
ENSG00000176857.4	GJA1P1	pseudogene	chr5:108083522-108532542	0.134952	2.16463	4.00361	0.00235	0
ENSG00000172543.3	CTSW	protein_coding	chr11:65647279-65656010	0.082075	1.31447	4.0014	0.00465	0
ENSG00000182177.9	ASB18	protein_coding	chr2:237073878-237203570	0.472937	7.56704	4.00001	5e-05	0
ENSG00000248180.1	GAPDHP60	pseudogene	chr4:88081254-88161466	0.204712	3.27388	3.99934	0.0007	0
ENSG00000224822.1	THRB-IT1	sense_intronic	chr3:24158650-24541833	0.145802	2.33147	3.99916	5e-05	0
ENSG00000242094.1	FOXP1-IT1	sense_intronic	chr3:71003843-71633140	0.301136	4.80654	3.99651	0.00115	0
ENSG00000260417.1	CTD-2542L18.1	lincRNA	chr16:85625871-85629326	0.104668	1.66876	3.99488	5e-05	0
ENSG00000171840.7	NINJ2	protein_coding	chr12:673461-772945	0.0861605	1.37195	3.99306	0.00515	0
ENSG00000252690.2	SCARNA15	processed_transcript	chr15:83419315-83474822	0.126637	2.01474	3.99183	0.00015	0
ENSG00000218823.1	PAPOLB	protein_coding	chr7:4836685-4923350	0.0762845	1.21349	3.99163	0.0005	0
ENSG00000149571.6	KIRREL3	protein_coding	chr11:126225534-126875953	0.102809	1.6341	3.99046	5e-05	0
ENSG00000256657.1	RP11-144O23.20	pseudogene	chr12:11348986-11349908	0.153581	2.43605	3.98747	0.00285	0
ENSG00000250295.2	RP11-434I12.2	antisense	chr8:74202505-74268696	0.393115	6.23454	3.98726	0.00385	0
ENSG00000267284.1	RP11-397A16.1	lincRNA	chr18:53388293-53455992	0.0470108	0.745263	3.98668	0.02895	0
ENSG00000162630.5	B3GALT2	protein_coding	chr1:193091146-193223031	0.302617	4.79617	3.98632	5e-05	0
ENSG00000187800.9	PEAR1	protein_coding	chr1:156863489-156886226	0.0653888	1.03462	3.98392	5e-05	0
ENSG00000248401.2	RP11-576N17.3	pseudogene	chr4:84154664-84169359	0.217557	3.44115	3.98343	5e-05	0
ENSG00000256981.1	TAS2R18	pseudogene	chr12:10977558-11324212	0.966116	15.2706	3.98241	5e-05	0
ENSG00000269700.1	AC069547.2	protein_coding	chr10:52065359-52401211	0.132646	2.09438	3.98087	0.003	0
ENSG00000256436.1	TAS2R31	protein_coding	chr12:10977558-11324212	0.608127	9.59124	3.97927	5e-05	0
ENSG00000165181.12	C9orf84	protein_coding	chr9:114448452-114557288	0.0708061	1.11422	3.97601	5e-05	0
ENSG00000272145.1	RP4-739H11.4	antisense	chr1:41156051-41237275	0.726063	11.4151	3.9747	5e-05	0
ENSG00000260425.1	LA16c-316G12.2	antisense	chr16:1401923-1464752	0.419048	6.5831	3.97358	0.0255	0
ENSG00000272368.1	RP4-605O3.4	processed_transcript	chr12:50505761-50561288	0.190602	2.99289	3.97291	0.03015	0
ENSG00000216639.1	RP3-355L5.3	pseudogene	chr6:105725439-105850959	0.156969	2.46151	3.971	0.03185	0
ENSG00000229989.3	MIR181A1HG	lincRNA	chr1:198776621-198906558	0.28406	4.44512	3.96795	5e-05	0
ENSG00000251791.1	SCARNA6	snoRNA	chr2:234118696-234204320	0.291057	4.54696	3.96553	0.0088	0
ENSG00000223650.1	UHRF2P1	pseudogene	chrX:73164158-73513409	0.12597	1.96163	3.96091	0.0001	0
ENSG00000261697.1	RP11-178L8.5	sense_intronic	chr16:87117167-87438385	0.144008	2.24188	3.96048	0.0061	0
ENSG00000152430.13	BOLL	protein_coding	chr2:198557829-198651486	0.077412	1.20454	3.95979	5e-05	0
ENSG00000267749.1	CTC-265F19.1	sense_intronic	chr19:2511216-2702707	0.0774525	1.20481	3.95935	0.0143	0
ENSG00000197142.6	ACSL5	protein_coding	chr10:114133775-114188138	0.0481204	0.747876	3.95808	5e-05	0
ENSG00000235244.3	RP11-761E20.1	lincRNA	chrX:115033603-115085422	0.516379	8.0185	3.95683	5e-05	0
ENSG00000205424.1	AL592528.1	antisense	chr21:47063607-47362368	0.0376014	0.583721	3.95642	0.0017	0
ENSG00000230826.1	RP11-417B4.2	antisense	chr9:126118448-126692431	0.179698	2.78812	3.95565	0.0015	0
ENSG00000261425.1	RP11-709B3.2	lincRNA	chr15:68591127-68593343	0.127759	1.98207	3.95551	5e-05	0
ENSG00000116977.14	LGALS8	protein_coding	chr1:236681299-236767804	0.142334	2.20324	3.95228	5e-05	0
ENSG00000233061.1	TTLL7-IT1	sense_intronic	chr1:84330710-84464833	0.0529519	0.819557	3.95209	0.0043	0
ENSG00000237641.1	RP11-690I21.1	pseudogene	chr2:232597134-232673963	0.156381	2.41944	3.95154	0.0474	0
ENSG00000218428.1	NIP7P3	pseudogene	chr6:116422011-116570660	0.228309	3.52953	3.95041	0.0083	0
ENSG00000217330.1	SSXP10	pseudogene	chr6:118781934-119031238	0.208105	3.2144	3.94917	0.0029	0
ENSG00000230832.3	RP11-325P15.2	pseudogene	chr1:146490894-146596107	0.0929667	1.434	3.94719	0.0043	0
ENSG00000213132.2	AC022498.1	protein_coding	chr3:187868993-188608460	0.17775	2.74022	3.94637	0.0012	0
ENSG00000233993.1	RP11-379J5.5	antisense	chr20:18568536-18744561	0.0906273	1.39699	3.94624	0.00785	0
ENSG00000236581.4	STARD13-AS	processed_transcript	chr13:33677271-33924767	0.399669	6.16004	3.94606	5e-05	0
ENSG00000228056.2	CFL1P3	pseudogene	chr1:64239692-64647181	0.157142	2.42154	3.94578	0.00575	0
ENSG00000115474.6	KCNJ13	protein_coding	chr2:233562008-233880595	0.396158	6.10046	3.94477	0.0017	0
ENSG00000256651.1	RP11-144O23.8	pseudogene	chr12:10977558-11324212	0.178663	2.74996	3.9441	0.0001	0
ENSG00000240210.2	RP11-204K16.1	pseudogene	chr14:68286495-69196935	0.0821601	1.26362	3.94298	0.00525	0
ENSG00000224986.2	PPP1R8P1	pseudogene	chr1:48761043-48937845	0.0753742	1.15752	3.94083	0.0474	0
ENSG00000260288.2	RP11-24M17.4	processed_transcript	chr15:76016317-76055662	0.256526	3.93934	3.94078	0.0009	0
ENSG00000198695.2	MT-ND6	protein_coding	chrM:14148-14673	13.7939	211.58	3.9391	5e-05	0
ENSG00000262691.1	CTC-277H1.7	processed_transcript	chr16:67263289-67306093	0.173852	2.66653	3.93904	5e-05	0
ENSG00000258796.1	CTD-2560C21.1	pseudogene	chr14:66679527-67648520	0.183706	2.81758	3.93899	0.0185	0
ENSG00000249068.1	CTC-287O8.1	pseudogene	chr5:109025066-109205326	0.159075	2.4389	3.93845	0.0074	0
ENSG00000217644.4	RP4-803A2.1	pseudogene	chr1:33445542-33446073	0.197863	3.03164	3.93752	0.0025	0
ENSG00000259314.1	CTD-3065B20.3	antisense	chr15:91073156-91260372	0.0969991	1.48517	3.93651	0.04205	0
ENSG00000237016.1	AC013410.1	pseudogene	chr2:174439837-174441069	0.0641349	0.981485	3.93579	0.042	0
ENSG00000250155.1	CTD-2353F22.1	antisense	chr5:36606456-36725297	0.0616829	0.943204	3.93463	0.0254	0
ENSG00000240132.1	ETF1P2	pseudogene	chr7:151163097-151217206	0.497976	7.61356	3.93442	0.0014	0
ENSG00000273165.1	RP11-1057B6.1	lincRNA	chr2:32078044-32078492	0.173808	2.65181	3.93141	0.03565	0
ENSG00000248196.1	RP11-476C8.2	pseudogene	chr4:88081254-88161466	0.156347	2.38244	3.92961	0.0109	0
ENSG00000145888.6	GLRA1	protein_coding	chr5:151202073-151304403	0.0914241	1.38975	3.92611	0.0002	0
ENSG00000225399.3	RP11-3B7.1	protein_coding	chr3:49297517-49298744	0.0634605	0.962997	3.9236	0.03565	0
ENSG00000222024.2	AC004945.1	pseudogene	chr7:77646392-79100524	0.118115	1.79225	3.9235	0.0018	0
ENSG00000213046.4	EEF1A1P32	pseudogene	chr1:197473877-197744826	0.0689751	1.04276	3.91819	0.02465	0
ENSG00000182404.6	RP1-86D1.3	sense_intronic	chr6:128289923-128841870	0.136681	2.06557	3.91766	5e-05	0
ENSG00000144792.5	ZNF660	protein_coding	chr3:44596684-44727145	0.0963828	1.45549	3.91658	0.0003	0
ENSG00000269999.1	CTD-3185P2.2	antisense	chr15:66679154-66790151	0.300727	4.53674	3.91513	0.0059	0
ENSG00000273369.1	RP11-700J17.1	antisense	chr4:44624085-44728612	0.264951	3.99257	3.91352	0.0126	0
ENSG00000259318.1	RP11-454L9.2	pseudogene	chr14:55833109-55878576	0.398829	5.99874	3.91082	0.03425	0
ENSG00000265845.2	RP11-20B24.5	antisense	chr17:27232267-27384234	0.200734	3.01616	3.90936	0.0073	0
ENSG00000227512.1	RP11-413M3.4	antisense	chr9:139388895-139440314	0.120482	1.80204	3.90274	0.00575	0
ENSG00000267272.1	RP5-1052I5.1	lincRNA	chr1:87380330-87634884	0.143762	2.14896	3.90189	5e-05	0
ENSG00000256274.1	TAS2R64P	pseudogene	chr12:10977558-11324212	0.498609	7.45012	3.90128	5e-05	0
ENSG00000244476.2	ERVFRD-1	protein_coding	chr6:11094265-11138964	0.271701	4.05962	3.90125	0.00015	0
ENSG00000224003.1	CTA-407F11.6	pseudogene	chr22:25960815-26125261	0.199708	2.98337	3.90098	0.04725	0
ENSG00000259165.1	DDX18P1	pseudogene	chr14:69517597-69619867	0.108859	1.62613	3.9009	0.00055	0
ENSG00000259735.1	RP11-356M20.3	sense_intronic	chr15:59427112-59815748	0.100934	1.50754	3.90072	0.04505	0
ENSG00000224019.1	RPL21P32	pseudogene	chr2:186821313-186821790	0.132568	1.97713	3.89861	0.0026	0
ENSG00000234841.3	RP11-119H12.4	pseudogene	chr4:113739264-114304896	0.312478	4.65876	3.89812	5e-05	0
ENSG00000258692.2	SALL4P7	pseudogene	chr14:60863186-61021634	0.0578495	0.861564	3.89658	0.0003	0
ENSG00000239677.2	PDZRN3-AS1	antisense	chr3:73431583-73675149	0.0498206	0.741443	3.89552	0.01205	0
ENSG00000197361.5	FBXL22	protein_coding	chr15:63796792-63894627	0.117301	1.7438	3.89394	5e-05	0
ENSG00000262652.1	RP13-638C3.2	sense_intronic	chr17:80477588-80606429	0.303162	4.50504	3.89338	0.03955	0
ENSG00000213659.4	RSU1P3	pseudogene	chr10:52750944-54073888	0.188868	2.80581	3.89297	0.01415	0
ENSG00000258548.1	LINC00645	lincRNA	chr14:27727922-28314492	0.0894074	1.32239	3.88661	5e-05	0
ENSG00000215346.3	AF131215.5	protein_coding	chr8:10753554-11058875	0.349471	5.16427	3.88532	5e-05	0
ENSG00000259228.1	HNRNPA1P62	pseudogene	chr15:99791566-99930934	0.0542393	0.801131	3.88463	0.0464	0
ENSG00000239207.2	GAPDHP39	pseudogene	chr3:138372859-138553780	0.103323	1.52607	3.8846	0.0234	0
ENSG00000238741.1	SCARNA7	snoRNA	chr3:160212782-160287036	9.59533	141.652	3.88388	5e-05	0
ENSG00000261837.1	RP11-264L1.3	sense_intronic	chr16:78133309-79246564	0.201326	2.97082	3.88325	0.0024	0
ENSG00000168878.12	SFTPB	protein_coding	chr2:85884436-85895864	0.0731305	1.0787	3.88268	5e-05	0
ENSG00000266538.1	RP11-385D13.3	lincRNA	chr17:15339331-15466909	0.328379	4.84284	3.88242	0.0063	0
ENSG00000224593.1	RP11-30B1.1	pseudogene	chr7:3303663-4308632	0.646479	9.5161	3.87969	0.0003	0
ENSG00000224238.2	WARS2-IT1	antisense	chr1:119573838-119869926	0.10538	1.55043	3.87899	5e-05	0
ENSG00000269821.1	KCNQ1OT1	antisense	chr11:2465913-2882798	0.776304	11.4008	3.87637	5e-05	0
ENSG00000256712.1	RP11-785H5.2	sense_intronic	chr12:10977558-11324212	0.605908	8.89385	3.87564	5e-05	0
ENSG00000186105.7	LRRC70	protein_coding	chr5:61601988-61924409	0.205569	3.01729	3.87556	0.0037	0
ENSG00000227722.1	RP5-1059H15.1	pseudogene	chr1:168338291-168338839	0.188614	2.76673	3.87468	0.0441	0
ENSG00000260597.1	AC012531.25	lincRNA	chr12:54375292-54449814	1.36505	19.9969	3.87275	5e-05	0
ENSG00000205500.4	AC013472.3	processed_transcript	chr2:27070614-27250064	0.0785914	1.15023	3.8714	0.0131	0
ENSG00000256950.2	RP11-87C12.2	protein_coding	chr12:122326636-122441833	0.236298	3.44681	3.86658	0.0004	0
ENSG00000229046.1	HMGN1P2	pseudogene	chr21:33043345-33104388	0.37188	5.40648	3.86178	0.0052	0
ENSG00000268257.2	AIRN	antisense	chr6:160390130-160534539	0.0642408	0.93342	3.86097	0.0412	0
ENSG00000197085.7	NPSR1-AS1	processed_transcript	chr7:34386123-34917944	0.181057	2.6297	3.86038	5e-05	0
ENSG00000256188.1	TAS2R30	protein_coding	chr12:10977558-11324212	0.974924	14.1368	3.85802	5e-05	0
ENSG00000255159.1	RP11-318C2.1	antisense	chr11:8703957-8932498	0.0598677	0.866957	3.85611	0.03655	0
ENSG00000225996.2	AL356356.1	protein_coding	chr1:150521039-150533413	0.246288	3.56497	3.85547	5e-05	0
ENSG00000186451.1	SPATA12	protein_coding	chr3:56761445-57114129	0.0468241	0.676924	3.85367	0.04345	0
ENSG00000225423.1	TNPO1P1	pseudogene	chr10:86088341-86278273	0.214816	3.10544	3.85362	0.0001	0
ENSG00000243433.1	RP11-148K1.10	antisense	chr7:150725509-150744869	0.249915	3.60592	3.85086	0.00935	0
ENSG00000112619.6	PRPH2	protein_coding	chr6:42664339-42690312	0.0702516	1.01323	3.85028	0.0003	0
ENSG00000223599.1	RP11-216N14.7	pseudogene	chr1:153777200-153895451	0.781472	11.2629	3.84924	0.0018	0
ENSG00000273449.1	RP11-218F10.3	lincRNA	chr4:164445449-165305202	0.249612	3.59562	3.84848	0.0001	0
ENSG00000205037.2	RP11-863P13.4	lincRNA	chr16:88121646-88134591	0.226321	3.25986	3.84837	5e-05	0
ENSG00000139679.11	LPAR6	protein_coding	chr13:48877886-49056122	0.29083	4.18695	3.84765	0.0004	0
ENSG00000258951.1	KRT18P7	pseudogene	chr14:71047973-71108015	0.332595	4.78068	3.84538	0.00825	0
ENSG00000241772.2	AC092620.2	3prime_overlapping_ncrna	chr2:139259370-139332028	0.256646	3.681	3.84225	5e-05	0
ENSG00000264508.1	RN7SL473P	misc_RNA	chr1:150539039-150539336	0.218166	3.12816	3.84182	0.0026	0
ENSG00000243101.1	RPS3P7	pseudogene	chr16:78133309-79246564	0.233201	3.34324	3.8416	0.001	0
ENSG00000248863.2	RP11-83A24.1	pseudogene	chr4:140187316-140397763	0.201231	2.88323	3.84076	0.0486	0
ENSG00000273183.1	RP11-5C23.2	antisense	chr7:154720207-154794794	0.151141	2.1654	3.84067	0.0119	0
ENSG00000255647.1	AC093510.1	pseudogene	chr5:89705816-89706485	0.212014	3.03528	3.8396	0.0032	0
ENSG00000254936.3	AF131215.3	sense_intronic	chr8:10753554-11058875	0.206549	2.956	3.83909	5e-05	0
ENSG00000213540.3	RP11-486G15.1	pseudogene	chr1:84543744-84704181	0.443315	6.34416	3.83902	0.0019	0
ENSG00000205682.2	RP11-798L4.1	lincRNA	chr4:62066975-63031272	0.0797784	1.13594	3.83175	0.0005	0
ENSG00000251497.2	RP11-197N18.7	lincRNA	chr12:123468026-123634562	0.0506228	0.720662	3.83146	0.0016	0
ENSG00000224488.1	RP11-492A12.2	pseudogene	chr9:17134979-17503921	0.0842764	1.19619	3.82717	0.04425	0
ENSG00000246250.2	RP11-613D13.5	antisense	chr11:43577985-43902276	0.410244	5.81622	3.82553	5e-05	0
ENSG00000114757.14	PEX5L	protein_coding	chr3:179512745-179754841	0.0686189	0.972366	3.82482	5e-05	0
ENSG00000260369.2	CTD-2526A2.2	lincRNA	chr17:78427534-78428529	0.248412	3.51614	3.82319	5e-05	0
ENSG00000174944.4	P2RY14	protein_coding	chr3:150803483-151176497	0.316352	4.4777	3.82316	5e-05	0
ENSG00000179902.8	C1orf194	protein_coding	chr1:109648572-109749401	0.29831	4.21942	3.82216	5e-05	0
ENSG00000144771.7	LRTM1	protein_coding	chr3:54156573-55108584	0.0579623	0.819023	3.82072	0.0285	0
ENSG00000223787.2	RP4-593M8.1	pseudogene	chr1:92974252-93257961	0.262823	3.71121	3.81973	0.0296	0
ENSG00000256037.1	MRPL40P1	pseudogene	chr12:67745215-67745819	0.31993	4.51616	3.81927	0.00035	0
ENSG00000267702.1	RP11-53B2.2	sense_intronic	chr18:13217496-13652754	0.0795167	1.12225	3.81899	5e-05	0
ENSG00000153086.9	ACMSD	protein_coding	chr2:135493033-135716912	0.0628478	0.885133	3.81596	0.0026	0
ENSG00000204396.6	VWA7	protein_coding	chr6:31733366-31745108	0.0645732	0.908365	3.81427	5e-05	0
ENSG00000261451.1	RP11-981G7.1	sense_overlapping	chr8:10291181-10295822	0.055846	0.784758	3.81272	5e-05	0
ENSG00000140368.8	PSTPIP1	protein_coding	chr15:77285699-77329673	0.194476	2.7258	3.80902	5e-05	0
ENSG00000237054.5	PRMT5-AS1	antisense	chr14:23388664-23398794	0.0883905	1.2371	3.80692	0.00085	0
ENSG00000251348.1	HSPD1P11	pseudogene	chr5:95036952-95160087	0.157936	2.20954	3.80634	5e-05	0
ENSG00000238061.2	RP4-635A23.4	pseudogene	chr1:185126211-185260897	0.104625	1.46297	3.80561	0.00595	0
ENSG00000099937.6	SERPIND1	protein_coding	chr22:21061978-21245506	0.196487	2.74344	3.80348	0.03185	0
ENSG00000255374.1	TAS2R43	protein_coding	chr12:10977558-11324212	0.348223	4.86169	3.80337	5e-05	0
ENSG00000222724.1	RNU2-63P	snRNA	chr2:88315872-88316066	0.331871	4.62868	3.80191	0.00265	0
ENSG00000235724.4	AC009299.2	antisense	chr2:161952741-162111179	0.0620138	0.864688	3.80152	0.00195	0
ENSG00000177993.3	ZNRF3-AS1	antisense	chr22:29279579-29453475	0.119926	1.67156	3.80098	0.00015	0
ENSG00000171722.7	C1orf111	protein_coding	chr1:162039563-162356600	0.172479	2.40349	3.80064	0.0006	0
ENSG00000261490.1	RP11-448G15.3	sense_overlapping	chr4:10069712-10074643	0.365052	5.07259	3.79655	5e-05	0
ENSG00000260316.1	LA16c-306A4.2	sense_intronic	chr16:903633-1031663	0.0608343	0.845302	3.79651	0.0003	0
ENSG00000258730.1	ITPK1-AS1	antisense	chr14:93403258-93582665	0.109778	1.52362	3.79484	5e-05	0
ENSG00000072315.3	TRPC5	protein_coding	chrX:111017542-111326004	0.0577234	0.800949	3.79448	5e-05	0
ENSG00000231881.1	RP5-1120P11.3	lincRNA	chr6:43963459-44045689	0.095219	1.32109	3.79434	0.00155	0
ENSG00000244226.1	ILF2P1	pseudogene	chr3:65339199-66024509	0.122848	1.70389	3.79389	0.0239	0
ENSG00000212125.2	TAS2R15	pseudogene	chr12:10977558-11324212	0.872827	12.0942	3.79247	5e-05	0
ENSG00000241532.1	AGGF1P3	pseudogene	chr3:75702711-75703924	0.0534174	0.738191	3.78861	0.00265	0
ENSG00000266934.1	RP11-332H18.3	sense_intronic	chr17:58754813-59488916	0.168434	2.32502	3.78699	0.0058	0
ENSG00000203446.2	AC004988.1	antisense	chr7:40174574-40900362	0.122809	1.69479	3.78662	0.0001	0
ENSG00000163032.7	VSNL1	protein_coding	chr2:17720392-17838285	0.100507	1.38678	3.78637	5e-05	0
ENSG00000249258.2	RP11-468H14.2	lincRNA	chr8:16988689-17007298	0.100455	1.38572	3.78602	0.00025	0
ENSG00000251484.3	RP5-1065J22.4	pseudogene	chr1:109646156-109647388	0.316095	4.35831	3.78534	0.0005	0
ENSG00000264546.1	RP11-464D20.6	sense_intronic	chr17:60536018-60692842	0.151645	2.09065	3.78518	0.0005	0
ENSG00000272506.1	RP4-535B20.4	lincRNA	chr1:65469152-65469770	0.165392	2.27849	3.78412	0.0443	0
ENSG00000245711.2	NADK2-AS1	antisense	chr5:36192693-36242381	0.142983	1.96935	3.7838	0.00655	0
ENSG00000234678.1	RP11-465N4.4	antisense	chr1:201951499-201986316	0.179755	2.47403	3.78276	0.0052	0
ENSG00000100767.11	PAPLN	protein_coding	chr14:73704204-73741348	0.144081	1.98141	3.78158	5e-05	0
ENSG00000232821.1	AC003986.6	antisense	chr7:19060613-19157295	0.045079	0.619798	3.78127	0.0097	0
ENSG00000267163.1	AC084219.3	antisense	chr19:44598491-44637027	0.482447	6.63287	3.78119	5e-05	0
ENSG00000256399.1	RP11-274J7.3	pseudogene	chr12:64238072-64541637	0.0638246	0.877373	3.78101	0.041	0
ENSG00000228995.1	MTND1P9	pseudogene	chr20:55926065-55954267	0.150781	2.0709	3.77973	0.00255	0
ENSG00000224072.1	RP11-75A9.3	pseudogene	chrX:46306291-46356857	0.0665608	0.913543	3.77873	0.0223	0
ENSG00000228393.3	LINC01004	antisense	chr7:104581509-104653491	0.440704	6.04453	3.77775	5e-05	0
ENSG00000224675.1	AC009227.2	antisense	chr2:154728425-155313950	0.0819856	1.12309	3.77596	0.0031	0
ENSG00000212128.2	TAS2R13	protein_coding	chr12:10977558-11324212	0.458705	6.28026	3.77519	5e-05	0
ENSG00000139797.7	RNF113B	protein_coding	chr13:98794815-99102027	0.0644834	0.881925	3.77366	0.021	0
ENSG00000237628.2	RP11-522L3.4	pseudogene	chrX:102024088-102161086	0.155367	2.1226	3.77208	0.03075	0
ENSG00000267203.1	SNRPGP4	pseudogene	chr17:67143354-67323385	0.287963	3.93334	3.7718	0.0306	0
ENSG00000260059.1	RP11-231E19.1	lincRNA	chr2:139357232-139359996	0.140954	1.9244	3.77111	5e-05	0
ENSG00000255837.1	TAS2R20	protein_coding	chr12:10977558-11324212	0.556697	7.59631	3.77033	5e-05	0
ENSG00000172296.8	SPTLC3	protein_coding	chr20:12989626-13147411	0.063251	0.862507	3.76938	0.0002	0
ENSG00000254708.1	RP1-145M24.1	pseudogene	chr11:34172534-34379555	0.248072	3.38017	3.76827	5e-05	0
ENSG00000181631.6	P2RY13	protein_coding	chr3:150803483-151176497	0.118842	1.61139	3.76118	0.00705	0
ENSG00000203589.2	RP5-886K2.1	pseudogene	chr1:24032290-24033424	0.103322	1.40028	3.7605	0.0002	0
ENSG00000224020.1	MIR181A2HG	antisense	chr9:127279553-127535206	0.274867	3.72403	3.76006	0.00075	0
ENSG00000237263.1	MAPK6PS3	pseudogene	chr13:42614175-42830714	0.443913	6.01416	3.76001	0.0012	0
ENSG00000186009.4	ATP4B	protein_coding	chr13:114303118-114312501	0.114274	1.54767	3.75953	0.00295	0
ENSG00000204706.10	MAMDC2-AS1	antisense	chr9:72658496-72873782	0.0841146	1.13786	3.75783	5e-05	0
ENSG00000212907.2	MT-ND4L	protein_coding	chrM:10469-12137	22.9423	310.206	3.75714	5e-05	0
ENSG00000234925.2	RP11-254B13.3	pseudogene	chr12:69004618-69054372	0.559093	7.54753	3.75484	0.03915	0
ENSG00000207501.1	RNVU1-14	snRNA	chr1:148241464-148241628	1.17828	15.9037	3.75461	0.0005	0
ENSG00000164406.7	LEAP2	protein_coding	chr5:132208013-132210738	0.612871	8.26877	3.75402	5e-05	0
ENSG00000214353.3	VAC14-AS1	antisense	chr16:70721341-70835064	0.0946049	1.27608	3.75366	5e-05	0
ENSG00000267882.1	AL031666.2	protein_coding	chr20:45837858-45985567	0.0994727	1.34133	3.75322	0.0027	0
ENSG00000272216.1	LL22NC03-2H8.5	lincRNA	chr22:22638311-22641586	0.375354	5.05838	3.75235	5e-05	0
ENSG00000231965.4	AF131215.1	pseudogene	chr8:10753554-11058875	0.323376	4.35729	3.75215	0.004	0
ENSG00000241984.2	RPL7AP2	pseudogene	chr14:39617014-39639736	0.226243	3.04486	3.75043	0.00625	0
ENSG00000230221.2	RP11-173G21.1	pseudogene	chr9:97861335-98079991	0.0963165	1.296	3.75014	0.0055	0
ENSG00000229800.1	ATP8A2P2	pseudogene	chr13:32974860-33112970	0.381243	5.12903	3.7499	0.00085	0
ENSG00000171189.12	GRIK1	protein_coding	chr21:30565800-31312351	0.0776943	1.04511	3.7497	5e-05	0
ENSG00000186118.7	TEX38	protein_coding	chr1:47098408-47184824	0.0957005	1.28693	3.74927	0.00505	0
ENSG00000257896.1	RP11-210N13.1	pseudogene	chr12:44122409-44152620	0.114312	1.53654	3.74863	0.0452	0
ENSG00000212126.3	TAS2R50	protein_coding	chr12:10977558-11324212	0.374699	5.03651	3.74862	5e-05	0
ENSG00000243609.1	RPS2P44	pseudogene	chr16:48572636-48654059	0.151336	2.03286	3.74768	0.0057	0
ENSG00000137857.13	DUOX1	protein_coding	chr15:45384847-45493373	0.0766082	1.02838	3.74674	0.0001	0
ENSG00000269591.1	AL354808.2	protein_coding	chr13:20248763-20357142	0.409601	5.48455	3.74308	5e-05	0
ENSG00000225026.1	AC091492.2	pseudogene	chr3:12328866-12475855	0.189837	2.53169	3.73726	0.0449	0
ENSG00000119608.8	PROX2	protein_coding	chr14:75230068-75330537	0.43161	5.75217	3.73631	0.01055	0
ENSG00000255423.1	EBLN2	protein_coding	chr3:72937223-73118350	0.829218	11.0508	3.73625	0.03345	0
ENSG00000204380.2	AC005042.4	antisense	chr2:159313475-159610287	0.376921	5.01557	3.73408	5e-05	0
ENSG00000154096.9	THY1	protein_coding	chr11:119252487-119397374	0.0736555	0.979443	3.7331	5e-05	0
ENSG00000237021.2	RP3-486I3.7	lincRNA	chr6:116575335-116762424	0.145435	1.93336	3.73267	0.0464	0
ENSG00000265912.1	RP11-583F2.2	lincRNA	chr17:62936699-62952664	0.391893	5.20835	3.73229	5e-05	0
ENSG00000229473.2	RGS17P1	pseudogene	chr13:41506055-41658137	0.230934	3.06555	3.73059	0.003	0
ENSG00000237833.1	RP11-432N13.2	pseudogene	chrX:134717575-134719085	0.0710893	0.943521	3.73035	0.0443	0
ENSG00000239653.1	PSMD6-AS2	antisense	chr3:63989697-64009658	0.624168	8.2829	3.73013	5e-05	0
ENSG00000270909.1	RP11-24B13.2	pseudogene	chr9:43684901-43924049	0.0651756	0.863201	3.72729	0.02725	0
ENSG00000140093.5	SERPINA10	protein_coding	chr14:94749649-94759608	0.0658964	0.872432	3.72677	0.0001	0
ENSG00000134007.3	ADAM20	protein_coding	chr14:70892528-71014181	0.11091	1.46727	3.72568	5e-05	0
ENSG00000265261.1	RP11-162A12.3	pseudogene	chr18:74534562-74682683	0.141912	1.8753	3.72406	5e-05	0
ENSG00000203804.3	ADAMTSL4-AS1	protein_coding	chr1:150533479-150533969	0.341673	4.51342	3.72353	0.0031	0
ENSG00000268852.1	AC132872.2	protein_coding	chr17:80186272-80231607	0.867227	11.4532	3.7232	5e-05	0
ENSG00000224844.1	AC107079.1	lincRNA	chr2:238031552-238032740	0.0968539	1.27893	3.72299	0.00265	0
ENSG00000259542.1	RP11-522B15.4	lincRNA	chr15:96897465-96948419	0.0503068	0.663126	3.72046	0.0101	0
ENSG00000257298.1	RP3-405J10.3	sense_intronic	chr12:50569570-50677329	0.107437	1.41476	3.71899	5e-05	0
ENSG00000264895.1	RP11-421E14.2	sense_intronic	chr17:49254785-49337524	1.09368	14.3921	3.71802	5e-05	0
ENSG00000254509.1	RP11-677M14.6	pseudogene	chr11:124636393-124704383	0.418537	5.50685	3.7178	0.001	0
ENSG00000228852.2	RP11-57H12.5	antisense	chr1:95582893-95729610	0.24424	3.20898	3.71574	0.00185	0
ENSG00000235786.1	ZNRF3-IT1	sense_intronic	chr22:29279579-29453475	0.208868	2.74372	3.71547	0.0019	0
ENSG00000184596.4	AF207550.1	pseudogene	chrX:48779304-48815648	0.57116	7.49106	3.7132	0.03935	0
ENSG00000203504.3	AC131571.2	pseudogene	chr11:31531296-31805546	0.236694	3.10306	3.7126	5e-05	0
ENSG00000256323.1	AL049542.1	pseudogene	chr16:475618-573011	0.372505	4.88211	3.71217	0.04215	0
ENSG00000272843.1	RP11-313P13.5	antisense	chr7:72349935-72425329	0.306739	4.01786	3.71134	0.0003	0
ENSG00000255790.1	RP11-711K1.7	sense_intronic	chr12:11504756-11653975	0.0683663	0.895105	3.7107	0.01355	0
ENSG00000240270.1	RPL12P37	pseudogene	chr17:78950253-78950748	0.184543	2.40757	3.70555	0.04415	0
ENSG00000231615.2	RP11-296O14.2	pseudogene	chr1:173331535-173332872	0.126321	1.64778	3.70536	0.003	0
ENSG00000198786.2	MT-ND5	protein_coding	chrM:12336-14148	54.4151	709.798	3.70533	5e-05	0
ENSG00000235631.1	RNF148	protein_coding	chr7:121958480-122526813	0.0990631	1.29172	3.7048	0.0082	0
ENSG00000171657.5	GPR82	protein_coding	chrX:41374186-41782716	0.141358	1.84178	3.70367	0.0019	0
ENSG00000144031.7	ANKRD53	protein_coding	chr2:71163011-71306935	0.0827266	1.07772	3.70349	0.005	0
ENSG00000264911.1	RP11-107K17.2	pseudogene	chr18:23805899-23971649	0.138337	1.80142	3.70288	0.02585	0
ENSG00000224660.1	SH3BP5-AS1	antisense	chr3:15295690-15382875	0.0688248	0.895572	3.70181	5e-05	0
ENSG00000255445.1	RP11-573M3.3	pseudogene	chr11:92877340-92931130	0.477556	6.21303	3.70155	0.0001	0
ENSG00000198763.3	MT-ND2	protein_coding	chrM:4469-5511	14.899	193.764	3.70102	5e-05	0
ENSG00000250770.2	RP5-1063M23.1	lincRNA	chr12:3405367-3409390	0.0619458	0.804986	3.69988	0.0047	0
ENSG00000163806.11	SPDYA	protein_coding	chr2:28974505-29093167	0.342218	4.44243	3.69836	0.00045	0
ENSG00000267656.1	RP11-807E13.3	pseudogene	chr18:13139778-13140488	0.166185	2.15657	3.69788	0.00025	0
ENSG00000100191.4	SLC5A4	protein_coding	chr22:32601101-32669097	0.0711153	0.922561	3.69741	0.02765	0
ENSG00000230988.3	RP11-661D19.1	pseudogene	chr14:103058997-103196913	0.164457	2.1298	3.69494	0.02785	0
ENSG00000156413.9	FUT6	protein_coding	chr19:5830620-5839742	0.0600862	0.777569	3.69387	5e-05	0
ENSG00000265194.1	RP11-70L8.4	antisense	chr9:21802541-22121096	0.796482	10.3065	3.69376	0.0017	0
ENSG00000238171.1	AC068196.1	lincRNA	chr2:181831974-182264286	0.138395	1.79006	3.69314	0.0018	0
ENSG00000111796.3	KLRB1	protein_coding	chr12:9747146-9760482	0.0460492	0.595318	3.69241	0.0037	0
ENSG00000173421.12	CCDC36	protein_coding	chr3:49235860-49295537	0.0690161	0.892113	3.69222	5e-05	0
ENSG00000232684.1	ATP11A-AS1	antisense	chr13:113344642-113541482	0.0830119	1.07242	3.6914	0.0016	0
ENSG00000270562.1	RP11-154H23.3	lincRNA	chr3:71634093-71636560	0.194796	2.51531	3.6907	5e-05	0
ENSG00000221949.2	C12orf61	protein_coding	chr12:62995530-63007855	0.309127	3.99011	3.69016	5e-05	0
ENSG00000197815.3	AC122129.1	pseudogene	chr17:17746827-17875736	0.161687	2.08608	3.68952	0.00415	0
ENSG00000227064.1	RP3-363L9.1	pseudogene	chrX:131760043-132095423	0.260787	3.3612	3.68803	0.03715	0
ENSG00000235659.1	RP11-374M1.5	lincRNA	chr9:45001906-45003117	0.208287	2.6819	3.68661	0.04435	0
ENSG00000236064.1	RP6-191P20.4	antisense	chrX:107068984-107179210	0.150322	1.93431	3.68569	0.0002	0
ENSG00000215417.6	MIR17HG	processed_transcript	chr13:92000073-92006833	11.0762	142.494	3.68537	5e-05	0
ENSG00000124091.5	GCNT7	protein_coding	chr20:55043646-55101198	0.131948	1.69497	3.68322	0.00115	0
ENSG00000250031.1	RP11-114M5.1	pseudogene	chr8:59323822-59364060	0.109912	1.4098	3.68107	0.0012	0
ENSG00000229427.1	ANKRD26P4	pseudogene	chr13:31774072-31906413	0.110443	1.41407	3.67848	0.0225	0
ENSG00000201558.1	RNVU1-6	snRNA	chr1:145382756-145382920	0.550547	7.03662	3.67595	0.0444	0
ENSG00000184984.8	CHRM5	protein_coding	chr15:34158427-34357291	0.0811393	1.03636	3.67498	0.00905	0
ENSG00000271533.1	RP3-368A4.6	sense_intronic	chrX:73164158-73513409	1.39979	17.8717	3.6744	5e-05	0
ENSG00000229241.1	PNPT1P1	pseudogene	chr3:3742497-4508965	0.12297	1.56996	3.67435	0.0003	0
ENSG00000233821.1	ENOX1-AS1	lincRNA	chr13:43787653-44361044	0.0793655	1.01309	3.6741	5e-05	0
ENSG00000269482.1	Z69720.2	antisense	chr16:127005-188859	0.191977	2.44981	3.67367	0.0128	0
ENSG00000260803.1	Z84812.4	processed_transcript	chr16:61552-88321	0.269142	3.43416	3.67352	5e-05	0
ENSG00000158220.9	ESYT3	protein_coding	chr3:138153427-138200528	0.246913	3.15014	3.67334	5e-05	0
ENSG00000248216.1	RP11-648M2.2	pseudogene	chr5:37379313-37753537	0.0771706	0.983215	3.67138	0.04855	0
ENSG00000253837.1	RP11-177H13.2	processed_transcript	chr8:23154701-23315208	0.111346	1.4185	3.67124	0.00075	0
ENSG00000270069.1	RP6-99M1.2	lincRNA	chrX:45604638-45629677	5.72662	72.928	3.67072	5e-05	0
ENSG00000241481.2	AC159540.2	lincRNA	chr2:98081082-98100408	1.00352	12.7697	3.66958	5e-05	0
ENSG00000271709.1	RP11-297J22.1	lincRNA	chr2:121493198-121750229	0.127985	1.62825	3.66928	0.00465	0
ENSG00000223949.2	RP11-24J23.2	antisense	chr1:64239692-64647181	0.0694201	0.882381	3.66798	0.00335	0
ENSG00000248735.2	R3HDM2P1	pseudogene	chr4:133996465-134070271	0.0781184	0.992471	3.66729	0.00125	0
ENSG00000261315.2	LARP4P	pseudogene	chr15:36871811-37110660	0.0540097	0.686169	3.66727	0.0036	0
ENSG00000273327.1	OR6L2P	pseudogene	chr10:135192694-135382916	0.392732	4.9886	3.66702	5e-05	0
ENSG00000253372.1	RP11-44N11.1	sense_intronic	chr8:123793632-123986750	0.154081	1.95708	3.66694	0.00055	0
ENSG00000254165.1	RP11-503E24.2	antisense	chr8:42273992-42409603	0.559591	7.1072	3.66684	5e-05	0
ENSG00000258559.2	AC005519.4	sense_overlapping	chr14:74752125-74769759	0.607717	7.70817	3.66492	5e-05	0
ENSG00000205147.3	AC016586.1	protein_coding	chr19:4041126-4043154	0.208701	2.6456	3.66409	5e-05	0
ENSG00000256723.1	RP11-167N4.4	pseudogene	chr11:73706016-73707196	0.0551854	0.699047	3.66303	0.0027	0
ENSG00000272235.1	RP11-22L13.1	lincRNA	chr1:2985731-3355185	0.188857	2.38804	3.66046	5e-05	0
ENSG00000267682.1	CTD-3220F14.2	sense_intronic	chr19:37803738-37860267	0.175849	2.22354	3.66045	0.02495	0
ENSG00000203630.3	AL136531.1	protein_coding	chr20:1290618-1373806	0.476588	6.02452	3.66003	0.0262	0
ENSG00000270174.1	RP1-256G22.2	antisense	chr6:5261276-5771813	0.209141	2.64284	3.65954	0.0013	0
ENSG00000271840.1	RP1-224A6.9	lincRNA	chr1:22427105-22427853	0.37948	4.79448	3.65928	5e-05	0
ENSG00000213304.3	CTC-398G3.1	pseudogene	chr19:11562140-11639989	0.220821	2.78649	3.6575	0.03625	0
ENSG00000224315.2	RP4-633I8.2	pseudogene	chr1:8412456-8877702	0.365286	4.60932	3.65746	0.0001	0
ENSG00000215893.3	RP4-635E8.1	pseudogene	chr1:41492871-41707826	0.23268	2.92783	3.65341	0.0029	0
ENSG00000100652.4	SLC10A1	protein_coding	chr14:70242133-70264006	0.390709	4.91559	3.6532	5e-05	0
ENSG00000232036.2	GS1-115G20.2	pseudogene	chr1:184356191-184598154	0.185121	2.32882	3.65305	0.0002	0
ENSG00000228697.1	RP5-968D22.1	lincRNA	chr1:168370066-168391894	0.119353	1.50033	3.65198	0.00335	0
ENSG00000224570.1	RP11-430H12.2	pseudogene	chr1:65886247-66107242	0.0954431	1.19945	3.65159	0.0152	0
ENSG00000261997.1	RP11-212I21.4	lincRNA	chr16:55542909-55620582	0.0515741	0.647539	3.65025	0.00635	0
ENSG00000125997.5	BPIFB9P	pseudogene	chr20:31935525-31942250	0.0906823	1.13765	3.64909	0.01445	0
ENSG00000265967.1	AC100830.4	antisense	chr15:64979771-65011801	0.254111	3.18711	3.64872	0.0012	0
ENSG00000224885.1	TSSC1-IT1	sense_intronic	chr2:3192695-3381653	0.180488	2.26268	3.64805	0.0035	0
ENSG00000164591.9	MYOZ3	protein_coding	chr5:150040435-150058927	0.103942	1.30227	3.64718	5e-05	0
ENSG00000120471.10	TP53AIP1	protein_coding	chr11:128804625-128813040	0.0518288	0.648969	3.64633	0.0032	0
ENSG00000234881.1	PIGFP2	pseudogene	chr9:126118448-126692431	0.158772	1.98715	3.64567	0.00885	0
ENSG00000258716.1	RP11-661G16.2	antisense	chr14:91006931-91282823	0.0664862	0.832039	3.64552	0.0081	0
ENSG00000121381.2	TAS2R9	protein_coding	chr12:10961692-10962767	0.0843739	1.05581	3.64541	0.04435	0
ENSG00000244378.1	RPS2P45	pseudogene	chr16:68877506-69119083	0.144858	1.81085	3.64395	0.001	0
ENSG00000270115.1	RP11-415J8.7	lincRNA	chr1:33722145-33766320	0.246685	3.08363	3.64389	0.00435	0
ENSG00000184856.6	LINC00308	lincRNA	chr21:23470935-23488847	0.139582	1.74412	3.64331	0.04455	0
ENSG00000042062.7	FAM65C	protein_coding	chr20:49202644-49308065	0.415756	5.19341	3.64288	5e-05	0
ENSG00000257178.2	MIR10A	sense_intronic	chr17:46618255-46683776	1.05165	13.133	3.64247	5e-05	0
ENSG00000231888.1	MTND5P15	pseudogene	chr3:176728506-176728855	0.184478	2.30286	3.6419	0.0027	0
ENSG00000231125.2	AF129075.5	sense_intronic	chr21:30428125-30446118	0.407511	5.0789	3.63961	0.0432	0
ENSG00000260884.1	AC009120.5	lincRNA	chr16:74330672-74403724	0.611161	7.6151	3.63924	0.00095	0
ENSG00000268947.1	AD000684.2	sense_intronic	chr19:35739232-35758867	0.50649	6.30966	3.63895	5e-05	0
ENSG00000235020.2	RP11-109I13.2	processed_transcript	chr10:18429605-18948214	0.151167	1.88088	3.63719	0.0172	0
ENSG00000229029.2	RP11-408A13.1	pseudogene	chr9:14593574-14594198	0.102141	1.26956	3.6357	0.0027	0
ENSG00000228817.3	BACH1-IT2	lincRNA	chr21:30565800-31312351	0.661534	8.2171	3.63474	0.0372	0
ENSG00000242950.2	ERVW-1	protein_coding	chr7:92076766-92157845	0.195226	2.41836	3.63081	0.00155	0
ENSG00000251682.1	RP11-631M6.3	pseudogene	chr5:60628099-60841997	1.11335	13.7802	3.62962	5e-05	0
ENSG00000266378.1	RP11-214O1.3	lincRNA	chr17:14204399-14252721	0.224548	2.77838	3.62915	5e-05	0
ENSG00000229152.1	ANKRD10-IT1	sense_intronic	chr13:111530886-111567416	0.440345	5.44703	3.62877	0.0044	0
ENSG00000261003.1	RP1-140C12.2	sense_overlapping	chr6:170723226-170728413	0.157082	1.94307	3.62875	5e-05	0
ENSG00000125245.8	GPR18	protein_coding	chr13:99853027-100038688	0.492797	6.09474	3.6285	5e-05	0
ENSG00000234709.2	UPF3AP3	pseudogene	chr9:102741460-102861322	0.101792	1.25849	3.62799	0.04075	0
ENSG00000234040.3	RP11-254B13.4	pseudogene	chr12:69004618-69054372	0.284947	3.52085	3.62716	0.00445	0
ENSG00000259512.3	HNRNPA1P5	pseudogene	chr15:67835046-68099461	0.119767	1.47883	3.62615	0.0043	0
ENSG00000259668.1	RP11-707P17.2	antisense	chr15:51706293-51915030	0.355585	4.39001	3.62596	0.011	0
ENSG00000254363.2	CTB-131B5.5	processed_transcript	chr5:139536903-139552636	0.138756	1.71234	3.62534	5e-05	0
ENSG00000234643.1	EIF3FP1	pseudogene	chr21:11169719-11184046	1.1584	14.2723	3.623	5e-05	0
ENSG00000258858.1	RP11-982M15.5	antisense	chr14:105155942-105185942	0.219106	2.69536	3.62077	0.0049	0
ENSG00000259548.1	RP11-38G5.2	lincRNA	chr15:80124807-80125896	0.145994	1.79482	3.61986	0.0409	0
ENSG00000233613.1	DCUN1D2-AS	antisense	chr13:114110133-114145267	0.198503	2.43293	3.61546	0.0434	0
ENSG00000267136.1	RP11-53B2.3	antisense	chr18:13217496-13652754	0.0762311	0.934232	3.61533	5e-05	0
ENSG00000273451.1	RP4-569M23.4	sense_intronic	chr20:45837858-45985567	0.167884	2.05271	3.61199	0.00155	0
ENSG00000273319.1	RP11-138A9.2	lincRNA	chr7:130621222-130624420	0.224843	2.74727	3.61101	5e-05	0
ENSG00000124134.4	KCNS1	protein_coding	chr20:43720950-43729753	0.0598317	0.731028	3.61094	5e-05	0
ENSG00000223356.1	RP11-66D17.5	antisense	chr1:156682003-156682966	0.473606	5.78381	3.61026	0.00065	0
ENSG00000272754.1	AL133245.2	lincRNA	chr2:32546706-32548071	0.112774	1.37668	3.60969	0.0043	0
ENSG00000240457.2	RN7SL472P	misc_RNA	chr14:102543519-102543810	0.39869	4.8609	3.60788	0.00025	0
ENSG00000242888.1	RP11-436M15.1	pseudogene	chr14:100437785-100610573	0.162421	1.9778	3.60609	0.0388	0
ENSG00000128604.14	IRF5	protein_coding	chr7:128577665-128590089	0.130763	1.59164	3.60548	5e-05	0
ENSG00000170482.12	SLC23A1	protein_coding	chr5:138677275-138720242	0.224037	2.72554	3.60474	0.0001	0
ENSG00000268211.1	AL359091.2	protein_coding	chr9:131062366-131064212	0.0833893	1.01397	3.60401	0.0043	0
ENSG00000239552.2	HOXB-AS2	antisense	chr17:46618255-46683776	0.689466	8.36809	3.60135	0.0003	0
ENSG00000267404.1	RP11-49I11.2	pseudogene	chr18:33853536-33854562	0.0638705	0.774965	3.60091	0.0027	0
ENSG00000223842.1	RP11-135J2.3	lincRNA	chr1:219395589-219398839	0.250989	3.04302	3.59981	5e-05	0
ENSG00000269924.1	RP11-697N18.4	sense_intronic	chr8:48173166-48648868	0.309657	3.75221	3.599	0.0001	0
ENSG00000198768.6	APCDD1L	protein_coding	chr20:57034156-57090187	0.175236	2.12182	3.59794	5e-05	0
ENSG00000227201.2	CNN2P1	pseudogene	chr22:30279143-30573064	0.269248	3.25601	3.5961	0.00045	0
ENSG00000238168.4	RP11-686G8.1	pseudogene	chr12:111890017-112038060	0.579849	7.00957	3.59558	0.0002	0
ENSG00000270300.1	RP11-359E7.2	pseudogene	chr10:121485608-121588652	0.08205	0.991297	3.59474	0.0369	0
ENSG00000254556.1	AF131215.4	sense_intronic	chr8:10753554-11058875	0.311347	3.75966	3.59401	5e-05	0
ENSG00000232633.3	CTD-2201G3.1	antisense	chr5:112357795-112824527	0.0674999	0.814705	3.59332	0.0015	0
ENSG00000243519.1	IGLVIVOR22-2	IG_V_pseudogene	chr22:32750871-32781618	0.152012	1.83448	3.59311	0.0385	0
ENSG00000121764.7	HCRTR1	protein_coding	chr1:32083286-32169920	0.185015	2.23125	3.59214	0.00235	0
ENSG00000217783.2	LDHAL6FP	pseudogene	chr6:157710417-157744633	0.189993	2.28888	3.59062	0.00025	0
ENSG00000232712.2	RP4-777D9.2	antisense	chr20:21106623-21227260	0.0720669	0.86819	3.5906	5e-05	0
ENSG00000183562.2	AC131971.1	protein_coding	chr11:2965666-3013607	1.22631	14.7701	3.59029	0.00095	0
ENSG00000231865.1	SIK3-IT1	sense_intronic	chr11:116706466-116969153	0.169072	2.03546	3.58965	0.0001	0
ENSG00000271553.1	RP11-274B21.10	lincRNA	chr7:128307096-128308210	0.175524	2.112	3.58887	0.00065	0
ENSG00000259163.1	RP11-1078H9.5	antisense	chr14:91006931-91282823	0.0858482	1.03285	3.58869	0.02545	0
ENSG00000260612.1	RP11-432I5.4	lincRNA	chr16:71760877-71761895	0.0764892	0.919526	3.58756	0.0358	0
ENSG00000215156.5	RP11-1023L17.2	pseudogene	chr5:34164802-34244901	0.591995	7.11201	3.5866	5e-05	0
ENSG00000227740.1	RP11-318C24.2	lincRNA	chr1:175873897-175889649	0.156694	1.88135	3.58574	0.04455	0
ENSG00000236212.1	AC009262.2	lincRNA	chr7:34249137-34295955	0.252656	3.03314	3.58557	0.0035	0
ENSG00000258648.1	UBE2CP1	pseudogene	chr14:31091317-31291908	0.282753	3.394	3.58537	0.0193	0
ENSG00000253284.2	RP11-282K24.3	sense_intronic	chr12:19282647-19529334	0.238286	2.85941	3.58495	5e-05	0
ENSG00000216316.1	RP3-354N19.3	pseudogene	chr6:119498373-119670926	0.313511	3.7619	3.58487	0.0143	0
ENSG00000227331.1	AC005042.2	pseudogene	chr2:159313475-159610287	0.587198	7.04417	3.58451	0.0009	0
ENSG00000203709.5	C1orf132	processed_transcript	chr1:207974862-208042495	0.3944	4.73042	3.58424	5e-05	0
ENSG00000162267.8	ITIH3	protein_coding	chr3:52828783-52843025	0.111775	1.3374	3.58077	5e-05	0
ENSG00000109832.8	DDX25	protein_coding	chr11:125773141-125808811	0.134892	1.61187	3.57885	0.0001	0
ENSG00000235613.2	NSRP1P1	pseudogene	chr1:78245308-78344106	0.15309	1.82776	3.57763	5e-05	0
ENSG00000257534.1	RP11-834C11.10	lincRNA	chr12:54555848-54582778	0.134037	1.59905	3.57651	0.033	0
ENSG00000251405.2	CTB-109A12.1	sense_overlapping	chr5:156687131-157002783	0.292201	3.48377	3.57561	0.03555	0
ENSG00000231119.2	RP4-569M23.2	antisense	chr20:45837858-45985567	0.134144	1.59866	3.57501	5e-05	0
ENSG00000179772.6	FOXS1	protein_coding	chr20:30432102-30433420	0.115299	1.37382	3.57474	0.00515	0
ENSG00000265817.1	FSBP	protein_coding	chr8:95384187-95487337	0.410929	4.892	3.57346	5e-05	0
ENSG00000143552.5	NUP210L	protein_coding	chr1:153965160-154127592	0.0595638	0.709047	3.57337	0.0013	0
ENSG00000188649.7	CC2D2B	protein_coding	chr10:97471535-97849995	0.122091	1.45069	3.57071	0.0046	0
ENSG00000173250.2	GPR151	protein_coding	chr5:145892665-145895753	0.104962	1.24702	3.57055	5e-05	0
ENSG00000264985.1	RP11-449L23.2	antisense	chr17:71330522-71640228	0.0735198	0.873023	3.56982	0.0049	0
ENSG00000270084.1	GAS5-AS1	antisense	chr1:173832385-173872687	2.46753	29.2973	3.56963	0.0011	0
ENSG00000272304.1	RP11-19C24.1	lincRNA	chr4:66864563-67015730	0.141809	1.68309	3.56909	0.04875	0
ENSG00000259921.1	AC022819.3	sense_intronic	chr15:99676527-99791428	0.0555426	0.658765	3.5681	0.0008	0
ENSG00000261072.2	RP11-5N19.3	pseudogene	chr15:56379477-56535483	0.24072	2.85354	3.56732	0.00015	0
ENSG00000188451.7	SRP72P2	pseudogene	chr6:158658367-158663829	0.410355	4.85579	3.56476	5e-05	0
ENSG00000108576.5	SLC6A4	protein_coding	chr17:28521336-28563020	0.33431	3.95319	3.56376	5e-05	0
ENSG00000132915.6	PDE6A	protein_coding	chr5:149237518-149324356	0.0745682	0.881485	3.5633	5e-05	0
ENSG00000213842.2	SUGT1P2	pseudogene	chr3:32726636-32815367	0.64748	7.63478	3.55968	0.0016	0
ENSG00000198888.2	MT-ND1	protein_coding	chrM:3306-4262	15.9759	188.27	3.55884	5e-05	0
ENSG00000271500.1	RP11-288K12.1	pseudogene	chr12:1797739-1897844	0.478239	5.62363	3.5557	0.0493	0
ENSG00000131730.11	CKMT2	protein_coding	chr5:80243515-80597379	0.571842	6.72426	3.55569	5e-05	0
ENSG00000231105.1	RP5-1071N3.1	antisense	chr1:21543739-21671997	0.0972591	1.14321	3.55512	0.00105	0
ENSG00000115353.6	TACR1	protein_coding	chr2:75273589-75426826	0.149023	1.75083	3.55443	5e-05	0
ENSG00000162552.10	WNT4	protein_coding	chr1:22443797-22470462	0.698266	8.19561	3.553	5e-05	0
ENSG00000227560.1	RP11-139K1.2	pseudogene	chr10:114710008-114927437	0.66351	7.78577	3.55265	0.0001	0
ENSG00000259087.1	RP11-356O9.2	lincRNA	chr14:38025362-38048330	0.0676105	0.792928	3.55187	0.02675	0
ENSG00000163352.5	LENEP	protein_coding	chr1:154966061-154966791	0.186977	2.19075	3.55049	0.0098	0
ENSG00000269549.1	AL031663.2	protein_coding	chr20:44074070-44077220	0.0604372	0.707245	3.5487	0.00135	0
ENSG00000163106.6	HPGDS	protein_coding	chr4:95219685-95264027	0.0631787	0.739255	3.54856	0.00815	0
ENSG00000261114.1	RP11-325K4.2	sense_intronic	chr16:56965959-56977798	0.731758	8.56152	3.54843	5e-05	0
ENSG00000172215.5	CXCR6	protein_coding	chr3:45959395-46037316	0.309936	3.61975	3.54584	5e-05	0
ENSG00000145416.9	MARCH1	protein_coding	chr4:164445449-165305202	0.555721	6.48857	3.54547	5e-05	0
ENSG00000256533.1	RP11-212D19.5	pseudogene	chr11:114323785-114324845	0.0604334	0.704664	3.54352	0.00295	0
ENSG00000236772.1	RP5-1184F4.5	antisense	chr20:31030861-31196695	0.167378	1.95115	3.54314	0.00025	0
ENSG00000171790.11	SLFNL1	protein_coding	chr1:41481268-41488909	0.982973	11.4456	3.5415	5e-05	0
ENSG00000239686.1	RP11-665C16.1	pseudogene	chr14:55729484-55828636	0.372642	4.33003	3.53852	0.03115	0
ENSG00000165376.6	CLDN2	protein_coding	chrX:106045909-106243474	0.0701079	0.81449	3.53825	0.0008	0
ENSG00000260589.1	RP11-390B4.5	antisense	chr10:17683282-17685877	0.2166	2.51635	3.53823	5e-05	0
ENSG00000198886.2	MT-ND4	protein_coding	chrM:10469-12137	53.1488	617.352	3.53799	5e-05	0
ENSG00000249717.1	RP11-44F21.3	antisense	chr4:75858304-75975325	0.15772	1.8318	3.53782	0.00165	0
ENSG00000160716.4	CHRNB2	protein_coding	chr1:154540256-154552502	0.144736	1.67925	3.53632	5e-05	0
ENSG00000250116.2	RP11-417F21.1	antisense	chr2:46717888-46852881	0.272393	3.15723	3.5349	5e-05	0
ENSG00000179909.11	ZNF154	protein_coding	chr19:58193336-58269527	0.186464	2.15942	3.53368	5e-05	0
ENSG00000236015.1	AC011290.5	pseudogene	chr7:39605974-39649919	0.189333	2.1926	3.53365	0.00165	0
ENSG00000232587.1	EEF1A1P3	pseudogene	chr13:28712642-28869475	0.710765	8.22722	3.53296	5e-05	0
ENSG00000226849.1	RP4-635E18.7	antisense	chr1:11126674-11162157	0.408699	4.72808	3.53214	0.0019	0
ENSG00000229743.2	AC018730.3	antisense	chr2:105469742-105542510	0.103671	1.19892	3.53164	0.00175	0
ENSG00000138964.12	PARVG	protein_coding	chr22:44568835-44615413	0.248005	2.86778	3.5315	5e-05	0
ENSG00000267898.1	CTD-2639E6.9	lincRNA	chr19:49467231-49468415	0.179422	2.07351	3.53065	0.00025	0
ENSG00000155714.9	PDZD9	protein_coding	chr16:21995185-22012433	0.158137	1.82726	3.53044	5e-05	0
ENSG00000241956.5	CTC-340A15.2	antisense	chr5:163723701-164598649	0.197601	2.28038	3.52861	5e-05	0
ENSG00000228290.2	RP11-132M7.3	antisense	chr6:85397068-85474237	0.105587	1.21816	3.5282	0.0013	0
ENSG00000241261.1	RPL17P19	pseudogene	chr4:62066975-63031272	0.307296	3.54463	3.52794	0.0022	0
ENSG00000268649.2	MIR296	lincRNA	chr20:57392186-57392780	0.129849	1.49766	3.52781	0.0253	0
ENSG00000198899.2	MT-ATP6	protein_coding	chrM:8365-9990	38.9024	448.539	3.5273	5e-05	0
ENSG00000180189.9	HMGB1P14	pseudogene	chr14:58466452-58764857	0.294719	3.39145	3.52449	0.0413	0
ENSG00000254672.1	RP5-916O11.3	pseudogene	chr11:35965530-36253686	0.140431	1.61593	3.52443	0.0046	0
ENSG00000257474.1	RP11-359M6.1	lincRNA	chr12:79933982-79944315	0.331916	3.81282	3.52197	0.00275	0
ENSG00000266844.1	RP11-862L9.3	antisense	chr18:74686645-74845639	0.0785097	0.90139	3.52121	0.0021	0
ENSG00000236095.1	RP11-49O14.2	sense_intronic	chr9:97488982-97849441	0.21775	2.49758	3.51978	0.0177	0
ENSG00000166368.2	OR2D2	protein_coding	chr11:6912720-6913830	0.0574197	0.658538	3.51965	0.00295	0
ENSG00000222004.3	C7orf71	protein_coding	chr7:26677489-26686889	0.119517	1.37069	3.51961	5e-05	0
ENSG00000272255.1	CTD-3224K15.3	lincRNA	chr5:139024044-139024587	0.235946	2.70528	3.51925	0.00355	0
ENSG00000251562.3	MALAT1	lincRNA	chr11:65265232-65273940	69.3952	795.14	3.5183	5e-05	0
ENSG00000236991.2	RP11-383C5.7	antisense	chr10:127371797-127452712	1.0355	11.8608	3.5178	5e-05	0
ENSG00000127083.7	OMD	protein_coding	chr9:95059639-95432547	0.388345	4.44485	3.51672	0.00125	0
ENSG00000271344.1	RP11-274B21.9	lincRNA	chr7:128330504-128331771	0.325154	3.71803	3.51535	5e-05	0
ENSG00000183324.6	C15orf60	protein_coding	chr15:73735498-73926475	0.161786	1.84977	3.51519	0.01135	0
ENSG00000126860.7	EVI2A	protein_coding	chr17:29335514-29709134	0.296443	3.38856	3.51484	0.02325	0
ENSG00000258274.1	RP11-887P2.5	antisense	chr12:94071150-94288616	0.178059	2.03502	3.51462	0.0005	0
ENSG00000232913.3	RP11-429H9.4	antisense	chr10:95753745-96122716	0.0948516	1.08404	3.5146	0.00025	0
ENSG00000234367.1	PFN1P3	pseudogene	chr1:148349255-148349657	0.156496	1.78644	3.5129	0.00295	0
ENSG00000240395.1	RPL5P23	pseudogene	chr8:42195971-42229326	0.177821	2.02875	3.51209	0.0021	0
ENSG00000228810.1	PABPC1P11	pseudogene	chr9:17579079-17797127	0.0657134	0.749465	3.5116	0.02385	0
ENSG00000233264.2	AC006042.8	pseudogene	chr7:7676148-8133902	0.419761	4.78178	3.50991	0.001	0
ENSG00000269894.1	RP11-1020A11.1	sense_intronic	chr3:9975505-9987097	0.207723	2.366	3.50972	0.03025	0
ENSG00000168131.2	OR2B2	protein_coding	chr6:27878962-27880174	0.232646	2.64828	3.50885	0.0001	0
ENSG00000213050.4	TPM3P1	pseudogene	chr7:116592499-116870157	0.165883	1.88409	3.50563	0.00505	0
ENSG00000260229.1	RP11-391L3.5	pseudogene	chr16:81478774-81745367	0.360199	4.09046	3.5054	0.00045	0
ENSG00000204577.7	LILRB3	protein_coding	chr19:54704609-54752862	0.473705	5.3778	3.50495	5e-05	0
ENSG00000226642.1	ACTG1P12	pseudogene	chr3:12045875-12232900	0.198802	2.25153	3.5015	0.00025	0
ENSG00000260895.1	RP11-554A11.7	lincRNA	chr11:68870960-68876562	0.186005	2.10627	3.50128	0.04415	0
ENSG00000229127.1	AC007038.7	antisense	chr2:210867288-211036115	0.523275	5.92517	3.50122	0.00055	0
ENSG00000273373.1	RP5-1074L1.4	antisense	chr1:110905469-110974982	2.04555	23.1556	3.5008	5e-05	0
ENSG00000272849.1	RP11-347I19.8	lincRNA	chr12:122150657-122241812	0.296706	3.35762	3.50033	0.0277	0
ENSG00000225745.4	PLAC4	antisense	chr21:42539727-42654445	0.126869	1.43379	3.49842	0.0142	0
ENSG00000261355.1	RP11-698N11.4	sense_overlapping	chr11:35835881-35839557	0.214314	2.42117	3.49791	5e-05	0
ENSG00000231136.1	AP000705.6	pseudogene	chr21:23526269-23526619	0.217091	2.44907	3.49586	0.02595	0
ENSG00000225140.1	RP11-809C18.3	antisense	chr10:320129-735683	0.326725	3.68332	3.49486	5e-05	0
ENSG00000259298.1	RP11-562A8.4	antisense	chr15:50716576-50838905	0.230038	2.59314	3.49475	0.00415	0
ENSG00000245205.3	EEF1A1P4	pseudogene	chr12:19556978-19873735	0.192139	2.16505	3.49418	0.0001	0
ENSG00000225991.1	RP11-731I19.1	pseudogene	chr2:27994583-28561768	0.401734	4.52223	3.49272	0.00145	0
ENSG00000263531.1	RP13-753N3.1	antisense	chr17:29158987-29222887	0.169903	1.91041	3.4911	0.0029	0
ENSG00000145920.10	CPLX2	protein_coding	chr5:175223312-175311023	0.212938	2.38899	3.48789	5e-05	0
ENSG00000231548.1	OR55B1P	pseudogene	chr11:4167511-4168525	0.243351	2.72855	3.48703	0.0001	0
ENSG00000230922.1	RP4-753M9.1	sense_intronic	chr22:45277041-45405880	0.197383	2.21302	3.48695	5e-05	0
ENSG00000236992.1	RPL12L3	pseudogene	chr20:19804086-19804587	0.0773685	0.867273	3.48667	0.0322	0
ENSG00000160678.7	S100A1	protein_coding	chr1:153591262-153618782	0.445472	4.99312	3.48653	0.00135	0
ENSG00000010610.5	CD4	protein_coding	chr12:6896023-6929974	0.204974	2.2934	3.48397	5e-05	0
ENSG00000222076.1	RNU2-3P	snRNA	chr15:96289032-96289223	0.39997	4.47454	3.48378	0.0279	0
ENSG00000251455.1	RP11-164P12.3	antisense	chr4:152591655-152682175	0.157237	1.75905	3.48378	5e-05	0
ENSG00000266289.1	RP11-1C8.6	lincRNA	chr8:104395305-104396082	0.294844	3.29774	3.48345	0.0004	0
ENSG00000233844.1	KCNQ5-IT1	sense_intronic	chr6:73331519-73908574	0.139038	1.5539	3.48235	0.0432	0
ENSG00000267430.1	RP11-635N19.2	pseudogene	chr18:61056422-61089716	0.133587	1.49222	3.48162	0.0474	0
ENSG00000233602.1	ERI3-IT1	sense_intronic	chr1:44686741-44820932	0.442869	4.94685	3.48156	0.00075	0
ENSG00000269985.1	RP1-232P20.1	antisense	chr6:5261276-5771813	0.187914	2.09838	3.48114	0.0008	0
ENSG00000167117.4	LINC00483	processed_transcript	chr17:48838389-48844918	0.103596	1.15672	3.48101	0.00035	0
ENSG00000259224.1	SLC35G6	protein_coding	chr17:7362684-7387582	0.250466	2.79268	3.47896	0.0077	0
ENSG00000261970.1	RP11-342L8.2	pseudogene	chr6:80262510-80262877	0.246902	2.75241	3.47868	0.0453	0
ENSG00000122420.5	PTGFR	protein_coding	chr1:78695282-79005434	1.24167	13.8382	3.4783	5e-05	0
ENSG00000259820.1	AC083843.1	lincRNA	chr8:135804262-135810515	0.659889	7.35263	3.47797	5e-05	0
ENSG00000137869.9	CYP19A1	protein_coding	chr15:51329684-51630807	0.415174	4.62084	3.47636	5e-05	0
ENSG00000270110.1	RP5-1139B12.4	antisense	chr1:228391206-228566577	0.11764	1.30713	3.47394	0.03225	0
ENSG00000223899.1	SEC13P1	pseudogene	chr3:33038099-33138722	0.234705	2.60667	3.47329	0.0043	0
ENSG00000147896.3	IFNK	protein_coding	chr9:27325206-27529779	0.0578451	0.642382	3.47316	0.0337	0
ENSG00000214727.2	RPL5P35	pseudogene	chr22:50151274-50152628	0.130779	1.45143	3.47227	0.045	0
ENSG00000233538.1	AC017104.2	protein_coding	chr2:232316905-232317864	0.672898	7.4609	3.47089	5e-05	0
ENSG00000254512.1	RP11-472I20.2	pseudogene	chr11:43577985-43902276	0.36554	4.05166	3.47041	5e-05	0
ENSG00000273381.1	RP11-305L7.7	lincRNA	chr9:93968456-93972581	0.0777616	0.861625	3.46993	5e-05	0
ENSG00000267032.1	RP11-807E13.2	pseudogene	chr18:13151635-13152688	0.146888	1.62749	3.46987	0.005	0
ENSG00000232906.1	RP11-746P2.3	pseudogene	chr7:64820846-64822089	0.547949	6.06903	3.46935	5e-05	0
ENSG00000265727.1	RN7SL648P	misc_RNA	chrX:73164158-73513409	0.877222	9.71047	3.46853	0.00035	0
ENSG00000240097.1	RP11-641C17.4	pseudogene	chr3:59735035-61237133	0.196806	2.17816	3.46826	0.0001	0
ENSG00000176358.11	TAC4	protein_coding	chr17:47915670-47926199	0.275541	3.04951	3.46824	5e-05	0
ENSG00000232486.1	RP11-18B3.2	pseudogene	chr9:108456824-108538893	0.416101	4.60346	3.46771	5e-05	0
ENSG00000179256.2	SMCO3	protein_coding	chr12:14956505-15059520	0.0613965	0.679033	3.46725	0.00585	0
ENSG00000221819.2	C16orf3	protein_coding	chr16:90071272-90114181	0.257191	2.84296	3.46648	5e-05	0
ENSG00000248152.1	RP11-650J17.1	antisense	chr4:113739264-114304896	0.299397	3.30804	3.46585	0.00035	0
ENSG00000260782.1	RP11-480G7.2	pseudogene	chr16:46740890-46825952	0.0701339	0.774859	3.46575	0.00465	0
ENSG00000119457.7	SLC46A2	protein_coding	chr9:115513117-115653193	0.0774034	0.855045	3.46553	0.0388	0
ENSG00000269535.1	CTD-2525I3.6	antisense	chr19:52772823-52871031	0.0542574	0.599237	3.46523	0.00845	0
ENSG00000176349.7	AC110781.3	protein_coding	chr7:1855428-2272878	0.240628	2.65683	3.46483	5e-05	0
ENSG00000259915.1	RP11-410E4.1	lincRNA	chr2:187219298-187221500	0.164308	1.81313	3.46401	5e-05	0
ENSG00000213145.5	CRIP1	protein_coding	chr14:105952653-105965912	0.116312	1.28348	3.46398	0.002	0
ENSG00000224973.1	LARGE-AS1	processed_transcript	chr22:33558211-34318829	0.316373	3.48921	3.4632	5e-05	0
ENSG00000249407.1	IL20RB-AS1	antisense	chr3:136581049-136729927	0.18334	2.02195	3.46315	0.0422	0
ENSG00000183773.11	AIFM3	protein_coding	chr22:21319395-21353327	0.0830082	0.915176	3.46272	5e-05	0
ENSG00000204323.5	SMIM5	protein_coding	chr17:73584138-73704142	0.526002	5.79613	3.46195	5e-05	0
ENSG00000258212.1	RP11-624G19.1	pseudogene	chr12:44229769-44783545	0.161277	1.77694	3.46178	0.00135	0
ENSG00000203632.3	AC007690.1	pseudogene	chr3:186648273-186796341	0.125921	1.38603	3.46037	5e-05	0
ENSG00000265752.2	RP11-403A21.1	lincRNA	chr18:21537717-21562520	0.0720021	0.792499	3.4603	0.0279	0
ENSG00000270387.1	RP11-315D13.1	pseudogene	chr4:148653213-148993931	0.148362	1.63228	3.4597	0.00415	0
ENSG00000169194.5	IL13	protein_coding	chr5:131877135-131999964	0.0546906	0.601544	3.4593	0.01045	0
ENSG00000271991.1	RP11-79O8.1	lincRNA	chr2:20101785-20102330	0.211528	2.32614	3.45901	0.0443	0
ENSG00000249006.1	RP11-317B7.2	pseudogene	chr4:2073644-2243891	0.130864	1.43812	3.45805	0.00165	0
ENSG00000241527.1	CA15P1	pseudogene	chr22:19019076-19022077	0.0707839	0.777221	3.45683	0.00335	0
ENSG00000247473.1	CARS-AS1	antisense	chr11:3022151-3078843	0.130166	1.42819	3.45577	5e-05	0
ENSG00000250138.3	RP11-848G14.5	pseudogene	chr5:68773298-69006341	0.0658624	0.722554	3.45558	0.00025	0
ENSG00000165828.9	PRAP1	protein_coding	chr10:135093134-135166187	0.151003	1.65505	3.45423	0.00795	0
ENSG00000267481.1	CTC-559E9.5	sense_intronic	chr19:19868174-19945736	0.238741	2.6162	3.45396	0.00065	0
ENSG00000272610.1	MAGI1-IT1	sense_intronic	chr3:65339199-66024509	0.272406	2.98406	3.45345	5e-05	0
ENSG00000270813.2	NANOGNBP3	pseudogene	chrX:100592712-100593277	0.273757	2.99807	3.45307	0.0061	0
ENSG00000152931.7	PART1	lincRNA	chr5:58264864-59843484	0.0558824	0.611881	3.45278	0.0024	0
ENSG00000270874.1	RP11-420K10.1	pseudogene	chr10:88516406-88692595	0.187548	2.05291	3.45234	0.0003	0
ENSG00000138079.9	SLC3A1	protein_coding	chr2:44502598-44589001	0.19468	2.12957	3.45138	0.00015	0
ENSG00000147059.7	SPIN2A	protein_coding	chrX:57160962-57164058	0.0561574	0.614057	3.45082	0.0137	0
ENSG00000135960.5	EDAR	protein_coding	chr2:109510926-109605828	0.187961	2.05373	3.44974	5e-05	0
ENSG00000185862.5	EVI2B	protein_coding	chr17:29335514-29709134	0.284413	3.10587	3.44894	0.02065	0
ENSG00000268496.1	CTD-2587H19.2	sense_intronic	chr19:54926392-54948080	0.240388	2.62473	3.44873	0.00355	0
ENSG00000271806.1	RP5-892K4.1	antisense	chr1:1981908-2152177	0.150191	1.63969	3.44856	5e-05	0
ENSG00000228423.2	RP4-633I8.4	lincRNA	chr1:8412456-8877702	0.289553	3.16012	3.44808	0.0122	0
ENSG00000228808.1	HMGB3P4	pseudogene	chr13:99853027-100038688	0.296279	3.23225	3.44751	0.00795	0
ENSG00000241211.1	IQCJ-SCHIP1-AS1	antisense	chr3:158680023-159615155	0.445469	4.84947	3.44443	0.00035	0
ENSG00000243849.1	WDR52-AS1	antisense	chr3:112929849-113160457	0.24516	2.6677	3.4438	0.04125	0
ENSG00000228948.2	SLC25A6P5	pseudogene	chr9:108611990-108613706	0.189528	2.05937	3.44172	0.00245	0
ENSG00000260179.1	RP5-902P8.12	lincRNA	chr1:1185156-1186714	0.376736	4.08837	3.4399	5e-05	0
ENSG00000168126.3	OR2W6P	pseudogene	chr6:27905242-27906181	0.165599	1.79648	3.43941	0.00595	0
ENSG00000261026.1	CTD-3247F14.2	sense_overlapping	chr8:22536525-22541522	0.27334	2.96471	3.43912	5e-05	0
ENSG00000151967.14	SCHIP1	protein_coding	chr3:158680023-159615155	0.366939	3.97857	3.43864	5e-05	0
ENSG00000246526.2	RP11-539L10.2	lincRNA	chr4:6689174-6692246	0.108185	1.17288	3.43847	0.00075	0
ENSG00000260704.1	LINC00543	lincRNA	chr13:28527662-28529507	0.0578407	0.626653	3.43751	0.04655	0
ENSG00000159588.10	CCDC17	protein_coding	chr1:46085715-46089729	0.446814	4.83793	3.43664	5e-05	0
ENSG00000246922.4	UBAP1L	protein_coding	chr15:65385337-65407535	0.32664	3.53502	3.43594	5e-05	0
ENSG00000268000.1	hsa-mir-150	protein_coding	chr19:50003780-50004614	0.0763155	0.825683	3.43554	0.00515	0
ENSG00000167772.7	ANGPTL4	protein_coding	chr19:8428172-8469318	0.249437	2.6964	3.43429	5e-05	0
ENSG00000238109.1	AC004893.10	pseudogene	chr7:98475555-98741723	0.305886	3.30313	3.43276	0.05	0
ENSG00000075886.10	TUBA3D	protein_coding	chr2:132222472-132250316	0.118169	1.27428	3.43076	0.0005	0
ENSG00000226261.1	AC064836.3	pseudogene	chr2:203200746-203201450	0.107929	1.16344	3.43024	0.0267	0
ENSG00000240219.1	RP11-430C7.5	lincRNA	chr1:204586297-204654861	0.0636276	0.685826	3.43012	0.00525	0
ENSG00000196811.7	CHRNG	protein_coding	chr2:233404436-233411113	0.13922	1.50021	3.42973	5e-05	0
ENSG00000188916.4	FAM196A	protein_coding	chr10:128593977-129250781	0.337898	3.63518	3.42737	0.0002	0
ENSG00000243745.2	RN7SL844P	misc_RNA	chr19:16466049-16582896	0.266253	2.86251	3.42641	0.04555	0
ENSG00000254527.1	ENPP7P12	pseudogene	chr8:12063267-12063898	0.203554	2.18592	3.42476	0.0041	0
ENSG00000270810.1	RP11-274B21.8	lincRNA	chr7:128327341-128327926	0.221371	2.37705	3.42464	0.00455	0
ENSG00000215093.3	EEF1A1P29	pseudogene	chrX:85403461-86087607	0.131589	1.4125	3.42414	0.04105	0
ENSG00000204583.5	LRCOL1	lincRNA	chr12:133179735-133187037	0.148159	1.58867	3.4226	0.00185	0
ENSG00000241738.1	ZNF90P1	pseudogene	chr3:101043048-101232085	0.142502	1.52727	3.4219	0.0017	0
ENSG00000170075.8	GPR37L1	protein_coding	chr1:202091985-202113869	0.0573184	0.614271	3.4218	0.0005	0
ENSG00000270540.1	RP11-785G17.1	antisense	chr2:237232793-237416185	0.348689	3.73437	3.42085	5e-05	0
ENSG00000140749.7	IGSF6	protein_coding	chr16:21608538-21668794	0.145844	1.5617	3.42062	0.02615	0
ENSG00000237971.1	RP11-231N9.1	pseudogene	chrX:64404897-64407145	0.323656	3.46503	3.42033	5e-05	0
ENSG00000223336.1	RNU2-6P	snRNA	chr13:46916138-47012325	1.61558	17.2767	3.4187	5e-05	0
ENSG00000031544.10	NR2E3	processed_transcript	chr15:72084976-72110600	0.238149	2.54642	3.41853	5e-05	0
ENSG00000271959.1	CTD-3064M3.7	antisense	chr8:142443928-142517330	0.070063	0.749067	3.41837	0.00015	0
ENSG00000234361.1	RP11-52J3.3	antisense	chr6:158244295-158366109	0.114341	1.22211	3.41797	0.04445	0
ENSG00000253726.1	RP11-313C15.1	sense_intronic	chr8:73449625-73850584	0.27184	2.90141	3.41592	5e-05	0
ENSG00000232792.2	FTH1P25	pseudogene	chr1:185014495-185071740	0.219695	2.34319	3.4149	0.03065	0
ENSG00000260698.1	RP11-439E19.9	lincRNA	chr1:246845409-246848377	0.0574299	0.612435	3.41468	0.0042	0
ENSG00000259442.1	RP11-752G15.8	antisense	chr15:83412974-83419041	0.355129	3.78637	3.4144	5e-05	0
ENSG00000120215.5	MLANA	protein_coding	chr9:5881595-6007904	0.233214	2.48643	3.41435	5e-05	0
ENSG00000215493.3	XXbac-B562F10.11	pseudogene	chr22:20778873-20850170	0.653328	6.96125	3.41347	5e-05	0
ENSG00000146904.4	EPHA1	protein_coding	chr7:143078172-143220542	0.488464	5.20275	3.41295	5e-05	0
ENSG00000235674.2	LDHAP2	pseudogene	chr1:235824340-236046940	0.353447	3.76189	3.41189	5e-05	0
ENSG00000262003.1	RP11-676J12.7	protein_coding	chr17:702552-883010	0.170279	1.8118	3.41144	0.00305	0
ENSG00000188738.9	FSIP2	protein_coding	chr2:186584600-186698017	0.332901	3.54195	3.41138	5e-05	0
ENSG00000264112.1	RP11-159D12.2	lincRNA	chr17:56066398-56084707	4.68121	49.7947	3.41104	5e-05	0
ENSG00000262999.1	CTD-3088G3.6	antisense	chr16:11453701-11617444	0.0554934	0.590043	3.41043	0.00695	0
ENSG00000203401.4	AC009061.1	pseudogene	chr16:67464554-67471456	0.115772	1.23091	3.41037	5e-05	0
ENSG00000203801.4	LINC00222	lincRNA	chr6:109072856-109091145	0.0696422	0.740349	3.41017	0.00125	0
ENSG00000136859.5	ANGPTL2	protein_coding	chr9:129677052-129985445	0.116696	1.24029	3.40985	0.0001	0
ENSG00000226626.2	RP11-315I14.5	pseudogene	chr9:23681891-23682660	0.187008	1.98655	3.40909	0.00665	0
ENSG00000229816.1	DDX50P1	pseudogene	chr2:32390932-32449448	0.305074	3.23834	3.40802	5e-05	0
ENSG00000241959.2	RN7SL76P	misc_RNA	chr7:151161737-151162024	0.262182	2.78265	3.40782	0.02385	0
ENSG00000105697.3	HAMP	protein_coding	chr19:35771618-35776046	0.27337	2.89808	3.40617	5e-05	0
ENSG00000267724.1	RP11-49K24.8	antisense	chr18:44632316-44702745	0.165384	1.75195	3.40507	5e-05	0
ENSG00000245149.3	RNF139-AS1	lincRNA	chr8:125474725-125486817	0.507572	5.37644	3.40497	5e-05	0
ENSG00000206384.6	COL6A6	protein_coding	chr3:130279177-130396999	0.0899876	0.95229	3.4036	5e-05	0
ENSG00000175463.7	TBC1D10C	protein_coding	chr11:67159175-67193078	0.324836	3.43701	3.40337	0.00045	0
ENSG00000267798.1	RP11-333J10.3	sense_intronic	chr17:35306174-35414171	0.166185	1.75761	3.40275	0.0389	0
ENSG00000260672.1	RP11-1006G14.1	lincRNA	chr15:72897523-72929260	0.231496	2.44663	3.40174	5e-05	0
ENSG00000272374.1	RP3-329A5.8	lincRNA	chr6:35182189-35220856	0.231415	2.44547	3.40156	5e-05	0
ENSG00000258872.2	FDPSP3	pseudogene	chr14:55308725-55369570	0.103487	1.09296	3.40073	0.0425	0
ENSG00000235701.1	PCBP2P1	pseudogene	chr21:40543055-40544032	0.530052	5.59387	3.39964	5e-05	0
ENSG00000267585.1	RP11-115P21.1	pseudogene	chr18:32073253-32471808	0.262923	2.77383	3.39917	0.0033	0
ENSG00000203334.3	AP003027.1	pseudogene	chr11:108828444-108830523	0.0704326	0.741907	3.39692	0.00645	0
ENSG00000235990.2	RP11-323D18.5	pseudogene	chr1:242079424-242079845	0.726394	7.64703	3.39608	5e-05	0
ENSG00000238086.4	PPP1R26P1	pseudogene	chr13:48877886-49056122	0.175316	1.84328	3.39425	0.0011	0
ENSG00000236908.2	RP5-1063M23.2	lincRNA	chr12:3427883-3434509	0.0728146	0.765412	3.39394	0.00115	0
ENSG00000270292.1	RP11-453E17.4	pseudogene	chr4:68566997-68995598	0.129672	1.36105	3.39178	0.0117	0
ENSG00000273035.1	RP11-449G16.1	sense_intronic	chr2:39476406-39945103	0.376844	3.95532	3.39175	0.00035	0
ENSG00000248019.2	FAM13A-AS1	antisense	chr4:89630939-90032549	0.297988	3.12744	3.39166	5e-05	0
ENSG00000223878.1	AC005517.3	pseudogene	chr17:15339331-15466909	0.602025	6.31443	3.39076	0.0001	0
ENSG00000179846.7	NKPD1	protein_coding	chr19:45574757-45808541	0.326329	3.4189	3.38914	0.00015	0
ENSG00000173862.3	RP11-89N17.1	protein_coding	chr7:33765592-33768068	0.0857296	0.89815	3.38909	0.047	0
ENSG00000226647.2	RP11-336A10.2	antisense	chr10:5726800-5805703	1.12973	11.8269	3.38802	0.0367	0
ENSG00000222005.4	AC016722.1	protein_coding	chr2:47043806-47086146	0.0646664	0.676539	3.38708	0.0147	0
ENSG00000244482.5	LILRA6	protein_coding	chr19:54704609-54752862	0.289195	3.02535	3.38699	0.00045	0
ENSG00000198840.2	MT-ND3	protein_coding	chrM:10058-10404	35.5571	371.484	3.38509	5e-05	0
ENSG00000238198.1	RP11-31F15.2	lincRNA	chr1:113550875-113615727	0.473131	4.94227	3.38486	5e-05	0
ENSG00000241158.2	ADAMTS9-AS1	antisense	chr3:64501332-64997143	0.296136	3.08937	3.38298	5e-05	0
ENSG00000199347.1	RNU5E-1	snRNA	chr1:11968208-11968328	1.06692	11.1232	3.38206	0.00395	0
ENSG00000260033.1	CTC-527H23.1	pseudogene	chr16:48572636-48654059	0.164457	1.71443	3.38195	0.0124	0
ENSG00000228061.1	Z83001.1	antisense	chr11:31531296-31805546	0.11137	1.16075	3.38162	0.00715	0
ENSG00000255176.1	AP002954.3	antisense	chr11:118477154-118550399	0.0736399	0.767423	3.38146	0.01025	0
ENSG00000230010.1	RP4-568F9.6	lincRNA	chr20:18303195-18339944	0.0563714	0.587288	3.38103	0.00425	0
ENSG00000218018.2	RP4-800J21.3	antisense	chr20:55959215-55984389	0.0844174	0.879239	3.38064	0.0278	0
ENSG00000258515.1	RP11-203M5.7	antisense	chr14:20914569-20923264	0.835685	8.70235	3.38037	5e-05	0
ENSG00000119714.6	GPR68	protein_coding	chr14:91698875-91720269	0.106765	1.11133	3.37978	5e-05	0
ENSG00000260060.1	RP11-388M20.1	antisense	chr16:31207451-31208284	1.8555	19.2905	3.378	5e-05	0
ENSG00000268838.1	AC027228.1	protein_coding	chr15:78830022-78831288	0.232396	2.41471	3.3772	5e-05	0
ENSG00000169075.7	BRD7P3	pseudogene	chr6:118781934-119031238	0.217015	2.25392	3.37656	5e-05	0
ENSG00000135318.7	NT5E	protein_coding	chr6:86159808-86205500	0.180282	1.86974	3.37451	5e-05	0
ENSG00000266237.1	RP11-25D3.1	sense_intronic	chr18:23805899-23971649	0.219125	2.27194	3.3741	0.01305	0
ENSG00000232775.2	AP000525.10	pseudogene	chr22:16147978-16193004	0.230741	2.38823	3.3716	0.0001	0
ENSG00000226380.3	MIR29B1	lincRNA	chr7:130538478-130613408	0.233438	2.41347	3.37	0.0017	0
ENSG00000174038.8	C9orf131	protein_coding	chr9:35041091-35045988	0.631224	6.52492	3.36974	5e-05	0
ENSG00000223642.3	AC008277.1	antisense	chr2:160175489-160473593	0.0996251	1.02968	3.36955	0.0055	0
ENSG00000145975.9	FAM217A	protein_coding	chr6:4021500-4157619	0.258457	2.67096	3.36936	0.019	0
ENSG00000248100.2	RP11-709A23.1	lincRNA	chr12:27676363-27848497	0.0634406	0.655128	3.3683	0.00185	0
ENSG00000227948.3	AC003989.4	pseudogene	chr7:110303109-111202573	0.14667	1.51446	3.36815	0.00435	0
ENSG00000264630.1	RP11-4F22.2	antisense	chr17:64298753-64806861	0.32234	3.32678	3.36747	0.03815	0
ENSG00000128271.15	ADORA2A	protein_coding	chr22:24666785-24924358	0.686592	7.08521	3.36729	5e-05	0
ENSG00000250582.1	RP11-301H24.3	antisense	chr4:146402345-146479231	0.163778	1.68984	3.36708	0.0083	0
ENSG00000086570.8	FAT2	protein_coding	chr5:150883653-150948505	0.0885746	0.913681	3.36673	5e-05	0
ENSG00000224635.1	RP4-564F22.5	lincRNA	chr20:37034657-37045444	0.630867	6.50667	3.36651	5e-05	0
ENSG00000227692.1	MED28P3	pseudogene	chr2:187229324-187229855	0.194485	2.00486	3.36577	0.04695	0
ENSG00000232210.1	PHBP15	pseudogene	chr7:74071993-74306731	0.153216	1.57777	3.36425	0.0468	0
ENSG00000267651.1	RP11-95O2.1	lincRNA	chr18:34814081-34816205	0.279975	2.88197	3.36368	5e-05	0
ENSG00000259321.1	RP11-468E2.5	lincRNA	chr14:24605366-24610797	0.121422	1.24972	3.3635	0.0329	0
ENSG00000231556.1	RSL24D1P3	pseudogene	chr7:64800086-64800581	0.390379	4.01461	3.36231	0.0008	0
ENSG00000174946.5	GPR171	protein_coding	chr3:150803483-151176497	0.347285	3.5687	3.36121	5e-05	0
ENSG00000232526.1	AC025750.6	pseudogene	chr2:42669156-42721237	0.242743	2.49316	3.36048	0.00185	0
ENSG00000271141.1	RP11-171I2.4	lincRNA	chr2:179385909-179914813	0.862243	8.8553	3.36037	0.00015	0
ENSG00000236754.1	AC004019.13	antisense	chr22:18043138-18073760	0.104286	1.07092	3.36024	0.0004	0
ENSG00000230255.1	RP11-423O2.1	pseudogene	chr1:142791487-142792556	0.144001	1.47818	3.35967	0.0062	0
ENSG00000219902.1	RPL35P3	pseudogene	chr6:105725439-105850959	0.205914	2.1112	3.35795	0.0369	0
ENSG00000258952.1	RP11-1042B17.5	lincRNA	chr14:61107447-61109307	0.384251	3.93681	3.35691	0.0007	0
ENSG00000267083.1	KRT18P61	pseudogene	chr17:58754813-59488916	0.128098	1.31202	3.35646	0.00165	0
ENSG00000224490.1	AC010127.5	processed_transcript	chr2:166713984-166810353	0.274193	2.8072	3.35587	0.0001	0
ENSG00000226363.3	AC009336.24	lincRNA	chr2:177037922-177055688	0.0701176	0.717482	3.35509	0.03565	0
ENSG00000084110.6	HAL	protein_coding	chr12:96366439-96390143	0.17825	1.82379	3.35497	5e-05	0
ENSG00000269510.1	FLJ00273	protein_coding	chr9:35041091-35045988	0.265762	2.71801	3.35435	0.0207	0
ENSG00000218422.2	AC016773.1	pseudogene	chr4:1723226-1746898	0.762048	7.79355	3.35433	5e-05	0
ENSG00000227304.3	RP11-791G16.2	pseudogene	chr4:83404322-83483510	0.0799079	0.817154	3.3542	0.01995	0
ENSG00000241429.1	EEF1A1P25	pseudogene	chr3:138372859-138553780	0.12389	1.26571	3.35281	0.02695	0
ENSG00000213891.3	RPL3P6	pseudogene	chr5:60628099-60841997	0.808056	8.23809	3.34978	5e-05	0
ENSG00000263884.1	RP11-705O1.8	lincRNA	chr18:268147-270278	0.102062	1.04047	3.34972	0.0007	0
ENSG00000269974.1	RP11-932O9.10	lincRNA	chr15:30909160-31065196	1.00566	10.2472	3.34902	5e-05	0
ENSG00000261916.1	RP11-235E17.4	sense_intronic	chr17:3468737-3539616	0.405994	4.13302	3.34767	0.00155	0
ENSG00000273318.1	AC018755.2	pseudogene	chr19:52188615-52215640	0.258542	2.63095	3.34711	0.0212	0
ENSG00000260439.1	LA16c-366D3.1	antisense	chr16:903633-1031663	0.278527	2.82373	3.34171	5e-05	0
ENSG00000063015.15	SEZ6	protein_coding	chr17:27232267-27384234	0.209629	2.12487	3.34146	5e-05	0
ENSG00000103490.13	PYCARD	protein_coding	chr16:31212805-31214773	0.443755	4.498	3.34145	0.0008	0
ENSG00000203872.6	C6orf163	protein_coding	chr6:87992695-88109467	0.413957	4.18917	3.33911	5e-05	0
ENSG00000266900.1	RP11-173A16.2	sense_intronic	chr18:59854490-59974355	0.121208	1.22527	3.33754	0.00015	0
ENSG00000271862.1	RP11-343L5.2	lincRNA	chr5:82345194-82346783	0.330313	3.33783	3.337	5e-05	0
ENSG00000108950.7	FAM20A	protein_coding	chr17:66255322-66760023	0.266158	2.68879	3.3366	0.0011	0
ENSG00000264273.1	CTD-2145A24.4	antisense	chr17:18739019-18834581	0.311302	3.14372	3.33608	0.0216	0
ENSG00000256282.1	RP11-504G3.4	pseudogene	chr11:18617005-18621230	0.369763	3.7338	3.33597	5e-05	0
ENSG00000259562.2	RP11-762H8.2	pseudogene	chr15:78542843-78592136	0.724665	7.31343	3.33516	5e-05	0
ENSG00000249852.1	AC145676.2	protein_coding	chr7:182934-300711	0.129538	1.3073	3.33515	0.00495	0
ENSG00000254593.1	OR7E126P	pseudogene	chr11:71576554-71639700	0.484285	4.88671	3.33493	0.00085	0
ENSG00000132321.12	IQCA1	protein_coding	chr2:237232793-237416185	0.262551	2.64832	3.33441	5e-05	0
ENSG00000239570.1	SETP11	pseudogene	chr3:150803483-151176497	0.317343	3.20077	3.3343	0.0048	0
ENSG00000223718.2	AC093107.7	pseudogene	chr7:135344786-135345401	0.107567	1.08399	3.33303	0.00065	0
ENSG00000254461.1	RP11-755F10.3	antisense	chr11:66024764-66035600	0.551475	5.5549	3.33239	5e-05	0
ENSG00000242062.1	MARK2P6	pseudogene	chr3:128570954-128571851	0.144372	1.4538	3.33196	0.00455	0
ENSG00000248340.2	RP11-293A21.2	pseudogene	chr4:26859299-27027003	0.138557	1.39487	3.33158	0.0118	0
ENSG00000204758.3	CTC-308K20.1	antisense	chr5:172381788-172396774	0.1962	1.97418	3.33085	0.00055	0
ENSG00000140932.5	CMTM2	protein_coding	chr16:66613350-66622178	0.0938767	0.943736	3.32955	0.0058	0
ENSG00000178467.13	P4HTM	protein_coding	chr3:48955220-49060928	0.413041	4.15062	3.32897	5e-05	0
ENSG00000116299.12	KIAA1324	protein_coding	chr1:109648572-109749401	0.0905432	0.909644	3.32862	5e-05	0
ENSG00000264853.1	RP11-16C1.2	sense_intronic	chr17:73314156-73401790	0.342674	3.44242	3.32851	0.03305	0
ENSG00000235397.1	EPN2-AS1	antisense	chr17:19118927-19240028	0.284816	2.86117	3.3285	0.0001	0
ENSG00000136918.3	WDR38	protein_coding	chr9:127615754-127624260	0.143832	1.44421	3.32782	0.04395	0
ENSG00000250980.1	RP11-529H22.1	pseudogene	chr4:153701088-153839615	0.133873	1.34393	3.32753	0.0025	0
ENSG00000228113.3	AC003991.3	antisense	chr7:87834432-87936206	0.0913183	0.91588	3.32618	0.00625	0
ENSG00000272254.1	RP11-531A24.7	antisense	chr8:73921098-73960357	0.176499	1.77017	3.32616	0.01505	0
ENSG00000165923.11	AGBL2	protein_coding	chr11:47681142-47736941	0.0897629	0.899889	3.32556	0.0459	0
ENSG00000179921.10	GPBAR1	protein_coding	chr2:219124218-219128582	0.191745	1.92213	3.32544	5e-05	0
ENSG00000260664.1	AC004158.3	lincRNA	chr16:72459383-72698908	0.162955	1.63245	3.3245	5e-05	0
ENSG00000126861.4	OMG	protein_coding	chr17:29335514-29709134	0.829114	8.30259	3.32392	0.002	0
ENSG00000263089.1	RP11-166P13.4	antisense	chr17:55162452-55198710	0.393386	3.9393	3.32392	0.00085	0
ENSG00000215840.3	RP11-122G18.7	pseudogene	chr1:161375857-161376872	0.0872513	0.872884	3.32254	0.03305	0
ENSG00000181322.9	NME9	protein_coding	chr3:137906108-138048728	0.448959	4.48672	3.32101	5e-05	0
ENSG00000109163.6	GNRHR	protein_coding	chr4:68566997-68995598	0.138046	1.37803	3.31938	5e-05	0
ENSG00000187889.8	C1orf168	protein_coding	chr1:57184476-57285369	0.172434	1.7205	3.31871	0.0001	0
ENSG00000075073.10	TACR2	protein_coding	chr10:71163658-71176623	0.152926	1.52341	3.31639	5e-05	0
ENSG00000091879.9	ANGPT2	protein_coding	chr8:6261071-6565730	0.276848	2.75773	3.31631	5e-05	0
ENSG00000240616.1	AD000092.3	pseudogene	chr19:13001839-13030090	0.585159	5.82737	3.31595	5e-05	0
ENSG00000178750.2	STX19	protein_coding	chr3:93698982-93847389	0.243774	2.42726	3.31571	5e-05	0
ENSG00000233626.2	RP11-565J7.1	pseudogene	chr1:212109590-212109976	0.293779	2.92318	3.31474	0.04565	0
ENSG00000196960.3	RP11-192P3.5	antisense	chr10:31476811-31818742	0.257758	2.56407	3.31434	5e-05	0
ENSG00000163632.8	C3orf49	protein_coding	chr3:63727968-63849579	0.079251	0.787902	3.31352	0.04905	0
ENSG00000272788.1	RP11-674N23.4	sense_intronic	chr18:8695853-8832776	0.177993	1.76943	3.31339	0.00515	0
ENSG00000223522.1	AC093690.1	antisense	chr2:27994583-28561768	0.286242	2.84482	3.31303	5e-05	0
ENSG00000259585.2	RP11-150L8.4	pseudogene	chr15:35473999-35838394	0.0666329	0.661043	3.31044	0.04715	0
ENSG00000163810.7	TGM4	protein_coding	chr3:44916099-44956482	0.090849	0.901089	3.31013	0.0004	0
ENSG00000235982.1	AC007875.3	pseudogene	chr7:97512593-97513107	0.302524	2.99894	3.30933	0.0067	0
ENSG00000167992.8	VWCE	protein_coding	chr11:61025761-61062896	0.398462	3.94754	3.30844	5e-05	0
ENSG00000188050.2	RNF133	protein_coding	chr7:121958480-122526813	0.142489	1.41092	3.30771	0.0007	0
ENSG00000161281.6	COX7A1	protein_coding	chr19:36641823-36643771	0.178626	1.76708	3.30635	0.0018	0
ENSG00000197046.7	SIGLEC15	protein_coding	chr18:43405476-43424045	0.0733131	0.724687	3.30521	0.0004	0
ENSG00000258565.1	BLZF2P	pseudogene	chr14:69334573-69336668	0.161393	1.5952	3.30508	0.0007	0
ENSG00000232116.2	RP11-187C18.2	lincRNA	chr9:45484571-45488153	0.526347	5.20194	3.30496	0.0005	0
ENSG00000241354.2	RP11-1042B17.2	pseudogene	chr14:61068863-61069251	0.170791	1.68595	3.30326	0.0052	0
ENSG00000271824.1	AC009014.3	lincRNA	chr5:135527155-135528822	0.315493	3.11145	3.30191	5e-05	0
ENSG00000178803.6	ADORA2A-AS1	antisense	chr22:24666785-24924358	0.679529	6.69663	3.30083	0.00985	0
ENSG00000240338.1	RP11-331F4.4	pseudogene	chr16:75259971-75262093	0.161853	1.59409	3.29998	0.00085	0
ENSG00000234050.1	LL0XNC01-237H1.3	antisense	chrX:102192199-102195489	0.208183	2.04684	3.29748	0.0178	0
ENSG00000228906.1	RP13-216E22.4	lincRNA	chrX:73164158-73513409	0.797658	7.83059	3.29528	0.0001	0
ENSG00000225549.3	RP11-210H10__A.1	pseudogene	chr6:119078680-119104583	0.0882919	0.866552	3.29493	0.0353	0
ENSG00000267523.1	CTD-2537I9.12	antisense	chr19:56165511-56186081	0.256909	2.52128	3.29483	0.00195	0
ENSG00000235308.1	RP11-82K18.2	pseudogene	chr1:89389052-89389527	0.162379	1.59213	3.29352	0.034	0
ENSG00000213137.3	ARF1P2	pseudogene	chr12:121200312-121342174	0.263035	2.57862	3.29327	0.003	0
ENSG00000236062.1	GSTM5P1	pseudogene	chr3:12299299-12299959	0.119718	1.17263	3.29203	0.0434	0
ENSG00000214283.4	RP11-85F14.1	pseudogene	chr3:136581049-136729927	0.102934	1.00719	3.29055	0.0485	0
ENSG00000107147.7	KCNT1	protein_coding	chr9:138594030-138684992	0.177642	1.73798	3.29037	5e-05	0
ENSG00000255735.1	AC110619.1	pseudogene	chr2:241375087-241407493	0.110302	1.07901	3.29017	0.0046	0
ENSG00000273340.1	MICE	pseudogene	chr6:29690551-29716826	0.114369	1.11873	3.29009	0.0019	0
ENSG00000127951.5	FGL2	protein_coding	chr7:76139744-77045717	0.0804269	0.786587	3.28985	0.0106	0
ENSG00000273338.1	RP11-386I14.4	antisense	chr1:78444858-78604133	0.681042	6.66031	3.28977	0.0044	0
ENSG00000230251.1	PHBP4	pseudogene	chr2:154728425-155313950	0.36498	3.56719	3.2889	5e-05	0
ENSG00000116194.8	ANGPTL1	protein_coding	chr1:178693440-178889238	0.204329	1.99656	3.28855	0.02695	0
ENSG00000240499.3	RP5-1101C3.1	antisense	chr7:121958480-122526813	0.120378	1.17559	3.28774	0.00105	0
ENSG00000233025.1	CRYZP1	pseudogene	chr7:102715327-102740205	0.278878	2.72339	3.2877	0.0366	0
ENSG00000243175.1	RP11-58H15.1	pseudogene	chr4:144256417-144395721	0.265331	2.59079	3.28753	0.0001	0
ENSG00000262352.1	AP005530.1	lincRNA	chr18:11102-16898	0.0836289	0.816555	3.28748	0.00295	0
ENSG00000164690.3	SHH	protein_coding	chr7:155592679-155604967	0.10348	1.0099	3.28678	5e-05	0
ENSG00000187944.2	C2orf66	protein_coding	chr2:197669725-197675000	0.161253	1.57319	3.28629	0.0001	0
ENSG00000234653.1	AC079117.1	antisense	chr2:76974844-77820445	0.089465	0.871941	3.28484	0.0059	0
ENSG00000242457.1	RBBP4P2	pseudogene	chr3:93698982-93847389	0.233416	2.27427	3.28443	5e-05	0
ENSG00000148204.7	CRB2	protein_coding	chr9:126118448-126692431	0.145013	1.41282	3.28432	5e-05	0
ENSG00000261924.1	CTD-2561B21.5	antisense	chr17:78518618-78945013	0.79475	7.7151	3.27911	5e-05	0
ENSG00000255449.1	RP11-91P24.6	antisense	chr11:77532154-77705724	0.237207	2.30177	3.27853	0.01035	0
ENSG00000268307.1	CTD-2619J13.13	lincRNA	chr19:58911587-58912046	0.170541	1.65477	3.27844	0.0404	0
ENSG00000269845.1	RP11-420K14.6	pseudogene	chr19:21905567-21950430	0.157072	1.52332	3.27772	5e-05	0
ENSG00000250371.1	RP11-22A3.2	lincRNA	chr4:12860724-12866585	0.143851	1.39364	3.27621	5e-05	0
ENSG00000261324.2	RP11-174G6.5	sense_overlapping	chr12:14915437-14920865	0.177561	1.71846	3.27472	5e-05	0
ENSG00000229390.1	MICD	pseudogene	chr6:29938577-29940241	0.11247	1.08828	3.27444	0.04935	0
ENSG00000228748.2	RP13-39P12.3	antisense	chr10:79542623-79686378	0.217257	2.10123	3.27376	0.0266	0
ENSG00000223896.2	CCNJP2	pseudogene	chr1:92974252-93257961	0.189974	1.83492	3.27184	0.0012	0
ENSG00000197146.2	AL133458.1	pseudogene	chr6:166822851-167370679	0.117564	1.13524	3.27148	5e-05	0
ENSG00000272662.1	RP11-190C22.8	lincRNA	chr3:119216524-119217028	0.124824	1.205	3.27106	0.00435	0
ENSG00000230914.2	AC004840.8	lincRNA	chr7:2423755-2428232	0.130636	1.2604	3.27026	0.04525	0
ENSG00000266960.1	FAM106DP	pseudogene	chr17:58250682-58251183	0.131624	1.26968	3.26998	0.00465	0
ENSG00000259690.1	CTD-3118D7.1	sense_intronic	chr15:29412456-29862927	0.096811	0.933218	3.26897	0.01	0
ENSG00000243894.1	RP11-489M13.1	pseudogene	chr4:4078437-4079218	0.114552	1.10297	3.26732	0.04865	0
ENSG00000229999.2	RP5-1042K10.10	antisense	chr22:40742506-41032706	0.359677	3.46153	3.26663	0.0458	0
ENSG00000243022.1	RP11-221E20.4	pseudogene	chr3:128567515-128568242	0.159141	1.52928	3.26448	0.0445	0
ENSG00000212127.5	TAS2R14	protein_coding	chr12:10977558-11324212	1.15069	11.0561	3.26426	5e-05	0
ENSG00000156097.8	GPR61	protein_coding	chr1:110082493-110091028	0.114501	1.09994	3.264	0.0109	0
ENSG00000259381.2	RP11-192M23.1	pseudogene	chr15:101093733-101191910	0.180127	1.72741	3.26152	0.002	0
ENSG00000161180.6	CCDC116	protein_coding	chr22:21987004-21991616	0.142052	1.35855	3.25757	5e-05	0
ENSG00000260403.1	RP11-616M22.1	antisense	chr16:1203240-1275257	0.188583	1.80276	3.25694	0.02625	0
ENSG00000214629.3	RPSAP6	pseudogene	chr10:75910959-76469061	0.321826	3.07528	3.25636	5e-05	0
ENSG00000255893.1	RP11-685N10.1	antisense	chr11:94152894-94232749	1.40471	13.4172	3.25573	0.0065	0
ENSG00000234806.1	RP11-9E13.4	pseudogene	chr10:70173820-70231879	0.506311	4.83182	3.25447	0.0058	0
ENSG00000188981.6	MSANTD1	protein_coding	chr4:3246095-3273465	0.463276	4.41235	3.2516	5e-05	0
ENSG00000256222.1	MTRNR2L3	protein_coding	chr20:55926065-55954267	0.16648	1.58537	3.25139	0.0006	0
ENSG00000261326.2	RP5-1057J7.6	lincRNA	chr1:23607801-23613245	0.938719	8.93835	3.25124	5e-05	0
ENSG00000129467.9	ADCY4	protein_coding	chr14:24787554-24809251	0.131292	1.24796	3.24872	5e-05	0
ENSG00000249476.1	CTD-2587M2.1	lincRNA	chr5:108572820-108662070	0.171124	1.62642	3.24859	5e-05	0
ENSG00000236383.3	LINC00854	processed_transcript	chr17:41363853-41383338	0.519629	4.93711	3.24811	5e-05	0
ENSG00000216360.1	RP1-182O16.2	pseudogene	chr6:5817653-5818599	0.0700497	0.663982	3.24469	0.0052	0
ENSG00000262410.1	RP11-388C12.8	sense_intronic	chr17:80693450-80709073	0.224002	2.12209	3.2439	0.017	0
ENSG00000225499.1	RPL15P4	pseudogene	chr6:31495890-31496470	0.264697	2.50725	3.24369	0.0069	0
ENSG00000241651.3	RP11-214O14.1	pseudogene	chr4:128982422-129144086	0.275133	2.60504	3.24311	0.0019	0
ENSG00000223551.1	TMSB4XP4	pseudogene	chr9:131102924-131123749	0.207836	1.96677	3.24232	0.00465	0
ENSG00000204113.5	BMP2KL	pseudogene	chrX:73164158-73513409	0.307493	2.90841	3.24161	0.00015	0
ENSG00000226746.2	SMCR5	antisense	chr17:17584786-17740325	0.173446	1.64009	3.24122	0.04195	0
ENSG00000232457.3	SLC16A6P1	pseudogene	chr17:62936699-62952664	0.677049	6.40013	3.24077	5e-05	0
ENSG00000243137.3	PSG4	protein_coding	chr19:43696853-43711451	0.749448	7.08332	3.24053	5e-05	0
ENSG00000235076.2	GAPDHP52	pseudogene	chr13:21932511-21933453	0.122569	1.158	3.23996	0.0449	0
ENSG00000239763.2	AC009120.3	pseudogene	chr16:74330672-74403724	0.966694	9.13274	3.23992	5e-05	0
ENSG00000073067.9	CYP2W1	protein_coding	chr7:1022834-1029276	0.38379	3.62547	3.23978	5e-05	0
ENSG00000253213.1	RP11-546B8.3	pseudogene	chr5:170288873-170727019	0.140817	1.33006	3.23959	0.01305	0
ENSG00000164106.3	SCRG1	protein_coding	chr4:174305851-174327531	0.0810097	0.762627	3.23481	5e-05	0
ENSG00000262585.1	RP11-353N14.5	lincRNA	chr17:77889050-77900524	0.0761751	0.716856	3.23429	5e-05	0
ENSG00000213413.2	PVRIG	protein_coding	chr7:99775185-99869855	0.262515	2.47003	3.23406	0.00245	0
ENSG00000272263.1	RP11-767C1.2	antisense	chr3:12837970-12913415	1.05847	9.95901	3.23402	0.0485	0
ENSG00000224533.3	TMLHE-AS1	antisense	chrX:154695630-154899605	0.152104	1.4302	3.23309	0.00065	0
ENSG00000213872.3	AC092798.2	pseudogene	chr3:25760434-25836025	0.345207	3.24369	3.2321	0.00625	0
ENSG00000270638.1	RP3-466P17.1	lincRNA	chr6:145822718-146058354	0.077641	0.729315	3.23165	0.0008	0
ENSG00000235033.3	RP11-61I13.3	antisense	chr6:39760141-39902290	0.472973	4.43917	3.23046	5e-05	0
ENSG00000254843.1	RP11-648O15.1	pseudogene	chr11:86748885-87035401	0.152822	1.43433	3.23045	5e-05	0
ENSG00000166856.1	GPR182	protein_coding	chr12:57388229-57392225	0.0626066	0.587585	3.23041	0.00975	0
ENSG00000196644.8	GPR89C	protein_coding	chr1:145883867-145924373	0.169714	1.59215	3.2298	5e-05	0
ENSG00000273218.1	LLNLR-246C6.1	lincRNA	chr19:15456878-15459228	0.303909	2.84887	3.22868	5e-05	0
ENSG00000273448.1	RP11-166O4.6	lincRNA	chr7:66798033-66799370	0.262661	2.46132	3.22816	5e-05	0
ENSG00000189030.8	VHLL	protein_coding	chr1:156268414-156269428	0.165834	1.55298	3.22723	0.0058	0
ENSG00000215458.4	AP001053.11	antisense	chr21:45225638-45232448	1.16709	10.9265	3.22685	5e-05	0
ENSG00000259498.1	RP11-244F12.3	antisense	chr15:63334830-63364114	1.29352	12.1063	3.22639	5e-05	0
ENSG00000117834.8	SLC5A9	protein_coding	chr1:48688356-48714316	0.0624678	0.584613	3.2263	5e-05	0
ENSG00000246350.1	RP5-1186N24.3	processed_transcript	chr6:28539406-28583989	0.1731	1.61893	3.22536	5e-05	0
ENSG00000205085.4	FAM71F2	protein_coding	chr7:128312341-128326929	0.520473	4.86658	3.22501	5e-05	0
ENSG00000252010.1	SCARNA5	snoRNA	chr2:234118696-234204320	1.02844	9.6127	3.22448	0.0001	0
ENSG00000271828.1	CTD-2310F14.1	antisense	chr5:56195867-56267502	0.241746	2.25842	3.22375	0.00015	0
ENSG00000272094.1	RP4-665J23.4	lincRNA	chr1:91326106-91328477	0.0864414	0.807507	3.22368	0.02785	0
ENSG00000242428.1	RP11-147N17.1	antisense	chr3:58703091-59035810	0.0833966	0.779028	3.22362	0.0103	0
ENSG00000153347.5	FAM81B	protein_coding	chr5:94727047-94786158	0.0636593	0.594241	3.22261	0.0005	0
ENSG00000223730.1	RP1-127B20.4	pseudogene	chr22:45277041-45405880	0.249958	2.3298	3.22045	0.00095	0
ENSG00000236296.3	GUSBP5	pseudogene	chr4:144480624-144786225	0.0775786	0.722772	3.21981	0.00595	0
ENSG00000259030.2	FPGT-TNNI3K	protein_coding	chr1:74663895-75010112	0.0942609	0.877662	3.21893	0.02465	0
ENSG00000235091.1	WI2-85898F10.1	lincRNA	chr22:46271878-46283628	0.0958138	0.892112	3.21892	0.03405	0
ENSG00000229057.1	RP11-106A1.3	pseudogene	chr9:6645955-6670635	0.071472	0.665346	3.21866	0.03835	0
ENSG00000125787.7	GNRH2	protein_coding	chr20:3024267-3026393	0.467553	4.35195	3.21846	5e-05	0
ENSG00000232354.3	VIPR1-AS1	antisense	chr3:42530790-42579059	0.146829	1.3665	3.21828	0.0004	0
ENSG00000225286.1	AC005105.2	pseudogene	chr7:28338939-28865511	0.490761	4.5671	3.21819	5e-05	0
ENSG00000269089.1	AP003733.1	protein_coding	chr11:61735452-61736755	0.100653	0.936079	3.21724	0.00545	0
ENSG00000196114.3	RP3-391O22.3	pseudogene	chr6:34544034-34544433	0.26377	2.4528	3.21707	0.04945	0
ENSG00000129151.4	BBOX1	protein_coding	chr11:27062271-27241660	0.0662618	0.616066	3.21683	0.0007	0
ENSG00000225505.1	RP11-330C7.3	pseudogene	chr1:92974252-93257961	0.36771	3.41374	3.21471	0.0002	0
ENSG00000269189.1	RP11-573N10.1	sense_intronic	chr13:98794815-99102027	0.150668	1.3969	3.21278	0.0453	0
ENSG00000260977.1	RP11-333I13.1	lincRNA	chr2:47004921-47007384	0.100018	0.92675	3.21192	0.0002	0
ENSG00000254712.1	RP11-560B16.5	pseudogene	chr11:6864894-6865897	0.10493	0.972242	3.21189	0.04945	0
ENSG00000259581.3	TYRO3P	pseudogene	chr15:76352177-76603813	0.617271	5.71693	3.21126	0.0056	0
ENSG00000100884.5	CPNE6	protein_coding	chr14:24540045-24547309	0.0796316	0.736453	3.20918	5e-05	0
ENSG00000203734.7	ECT2L	protein_coding	chr6:139117062-139309398	0.129426	1.19618	3.20823	0.00075	0
ENSG00000189129.9	PLAC9	protein_coding	chr10:81891437-81905115	0.283762	2.62144	3.20761	0.0005	0
ENSG00000175899.10	A2M	protein_coding	chr12:9217772-9268825	0.200221	1.84951	3.20748	5e-05	0
ENSG00000198574.4	SH2D1B	protein_coding	chr1:162365055-162381928	0.112902	1.0404	3.20398	0.0009	0
ENSG00000235370.5	DNM1P51	pseudogene	chr15:84953013-84966399	0.7224	6.65177	3.20287	5e-05	0
ENSG00000238082.1	AC009948.7	pseudogene	chr2:179278665-179326117	0.193769	1.784	3.2027	0.02145	0
ENSG00000177736.3	RP11-474P12.3	pseudogene	chr9:127640645-127905785	0.275542	2.53562	3.202	0.01575	0
ENSG00000174945.9	AMZ1	protein_coding	chr7:2719155-2883958	0.196303	1.80513	3.20095	5e-05	0
ENSG00000261537.1	RP11-319G9.5	sense_intronic	chr16:78133309-79246564	0.177005	1.62735	3.20067	0.0068	0
ENSG00000246451.2	RP11-894P9.1	antisense	chr14:104019757-104181841	1.63833	15.058	3.20023	0.0039	0
ENSG00000224415.1	RPL19P12	pseudogene	chr7:102740222-102790007	0.174193	1.60067	3.19992	0.01085	0
ENSG00000181227.2	RP4-682C21.2	pseudogene	chr1:76190035-76260764	0.342996	3.15114	3.19961	0.0392	0
ENSG00000254141.1	RP11-642D21.1	sense_intronic	chr8:105602960-107072752	0.28814	2.64651	3.19925	0.0011	0
ENSG00000258469.1	CHMP4BP1	pseudogene	chr14:55729484-55828636	0.571559	5.24902	3.19907	0.00195	0
ENSG00000236474.1	GCNT1P1	pseudogene	chr20:18364010-18465287	0.0794965	0.730037	3.19901	0.0124	0
ENSG00000237757.1	EEF1A1P30	pseudogene	chrX:119170200-119379122	0.481542	4.42155	3.19882	5e-05	0
ENSG00000233012.2	HDAC1P2	pseudogene	chr1:220701567-220837803	0.961593	8.81857	3.19705	5e-05	0
ENSG00000168386.14	FILIP1L	protein_coding	chr3:99536677-99897447	1.45236	13.3166	3.19676	5e-05	0
ENSG00000267941.1	AC008267.1	protein_coding	chr7:65670185-65955095	0.0879387	0.805958	3.19613	0.00785	0
ENSG00000226367.1	ST7-AS2	antisense	chr7:116592499-116870157	0.20776	1.90299	3.19528	0.0015	0
ENSG00000260949.1	KB-1836B5.1	sense_overlapping	chr8:37920398-37921309	0.682622	6.2498	3.19465	5e-05	0
ENSG00000259055.1	RP11-1140I5.1	antisense	chr14:51441979-51562779	0.137773	1.26052	3.19365	0.00215	0
ENSG00000233231.1	HNRNPA1P49	pseudogene	chr6:166733215-166756079	0.62815	5.74592	3.19336	5e-05	0
ENSG00000157150.4	TIMP4	protein_coding	chr3:12045875-12232900	0.093937	0.858683	3.19236	0.00835	0
ENSG00000259378.1	DCAF13P3	pseudogene	chr15:51200868-51298097	0.183078	1.673	3.19191	0.0008	0
ENSG00000228915.3	OR7E128P	pseudogene	chr11:71576554-71639700	0.45225	4.12991	3.19092	5e-05	0
ENSG00000197182.8	FLJ27365	protein_coding	chr22:46445357-46509808	0.456615	4.16902	3.19066	5e-05	0
ENSG00000178460.13	MCMDC2	protein_coding	chr8:67782983-67838633	0.115834	1.05668	3.18941	5e-05	0
ENSG00000170160.12	CCDC144A	protein_coding	chr17:16592850-16719854	0.0702982	0.641184	3.18918	5e-05	0
ENSG00000173585.11	CCR9	protein_coding	chr3:45864807-45957534	0.237471	2.1616	3.18628	5e-05	0
ENSG00000166405.10	RIC3	protein_coding	chr11:8040790-8190602	0.117191	1.06671	3.18624	5e-05	0
ENSG00000273113.1	RP11-367H1.1	lincRNA	chr2:242521336-242522141	0.112161	1.02033	3.1854	0.04885	0
ENSG00000232915.1	AC097721.1	pseudogene	chr2:139169635-139170888	0.123442	1.12224	3.18448	0.0068	0
ENSG00000235703.1	LINC00894	antisense	chrX:149097744-149392815	2.03366	18.4776	3.18362	5e-05	0
ENSG00000273284.1	RP11-888D10.4	sense_intronic	chr18:9102627-9285983	0.334894	3.04232	3.18339	5e-05	0
ENSG00000253552.3	HOXA-AS2	antisense	chr7:27145802-27197555	4.41105	40.0374	3.18215	5e-05	0
ENSG00000204869.4	IGFL4	protein_coding	chr19:46543005-46580376	0.143422	1.30034	3.18055	5e-05	0
ENSG00000270820.1	RP11-355B11.2	antisense	chr2:61698322-61765761	0.21616	1.95956	3.18036	0.0151	0
ENSG00000262966.2	RP11-85B7.2	antisense	chr17:8924858-9147317	0.202699	1.83685	3.17982	5e-05	0
ENSG00000109625.14	CPZ	protein_coding	chr4:8560451-8621488	0.84919	7.69115	3.17904	5e-05	0
ENSG00000226469.1	ADAM1B	pseudogene	chr12:112364821-112366821	0.139997	1.26714	3.17811	0.0001	0
ENSG00000140506.12	LMAN1L	protein_coding	chr15:75105056-75124141	0.140561	1.26906	3.17449	0.0001	0
ENSG00000267405.1	CTC-296K1.4	lincRNA	chr17:42872114-42875151	0.150455	1.35823	3.17433	0.04805	0
ENSG00000187862.7	TTC24	protein_coding	chr1:156549518-156556562	0.123294	1.11281	3.17403	5e-05	0
ENSG00000257243.1	RP11-133N21.7	pseudogene	chr12:49962000-50158717	0.500354	4.51131	3.17253	0.0477	0
ENSG00000234832.1	RP3-322G13.7	antisense	chr20:23327577-23335414	0.408312	3.68034	3.1721	5e-05	0
ENSG00000259081.1	RP11-488C13.6	antisense	chr14:77228531-77253067	0.294429	2.65318	3.17173	0.00065	0
ENSG00000231536.1	AC123886.2	antisense	chr2:111368492-111369981	0.137815	1.24113	3.17085	0.04975	0
ENSG00000257246.1	RP11-416A17.6	pseudogene	chr12:51487445-51566926	0.79907	7.18844	3.16929	5e-05	0
ENSG00000260051.1	LA16c-390E6.4	antisense	chr16:1494934-1525581	0.612951	5.51305	3.16901	0.0001	0
ENSG00000226789.1	AC110926.4	pseudogene	chr2:128004833-128007658	0.0689551	0.619361	3.16705	0.00115	0
ENSG00000161835.6	GRASP	protein_coding	chr12:52400723-52409673	0.668106	5.99848	3.16645	5e-05	0
ENSG00000226520.1	KIRREL-IT1	sense_intronic	chr1:157963062-158070052	0.134056	1.20322	3.166	0.0424	0
ENSG00000139626.11	ITGB7	protein_coding	chr12:53585101-53601091	0.275768	2.47512	3.16597	5e-05	0
ENSG00000244945.1	RP11-1379J22.2	antisense	chr5:178977558-179037027	0.203767	1.82452	3.16253	5e-05	0
ENSG00000147437.5	GNRH1	protein_coding	chr8:25276775-25282170	0.341706	3.0593	3.16238	5e-05	0
ENSG00000108342.8	CSF3	protein_coding	chr17:38171613-38174066	0.0896362	0.802505	3.16236	0.00045	0
ENSG00000256315.1	AP000462.1	processed_transcript	chr11:115039937-115375675	0.808313	7.23532	3.16207	0.0361	0
ENSG00000262202.3	SNORD3D	lincRNA	chr17:19015312-19015949	1.88082	16.8057	3.15952	5e-05	0
ENSG00000227973.1	PIN4P1	pseudogene	chr15:44162961-44487450	0.352374	3.14789	3.15921	0.0375	0
ENSG00000272918.1	CTB-152G17.6	antisense	chr7:104653871-105039755	0.928074	8.28619	3.1584	5e-05	0
ENSG00000265443.1	CTD-2349P21.6	lincRNA	chr17:29036316-29151794	0.390578	3.48722	3.15839	0.0007	0
ENSG00000198822.6	GRM3	protein_coding	chr7:86273229-86494200	0.102759	0.917254	3.15805	5e-05	0
ENSG00000268593.1	CTD-2611O12.6	pseudogene	chr19:56186591-56249768	0.380546	3.39483	3.15719	0.02485	0
ENSG00000104903.4	LYL1	protein_coding	chr19:13209846-13213975	0.0679244	0.60575	3.15672	0.00765	0
ENSG00000132938.14	MTUS2	protein_coding	chr13:29598747-30077892	0.560216	4.99522	3.15649	5e-05	0
ENSG00000244513.2	CTD-2013N24.2	antisense	chr3:69024364-69129559	0.137906	1.22936	3.15616	0.00045	0
ENSG00000164411.6	GJB7	protein_coding	chr6:87992695-88109467	0.274504	2.44694	3.15608	5e-05	0
ENSG00000105131.3	EPHX3	protein_coding	chr19:15337729-15344246	0.085243	0.75841	3.15332	0.00095	0
ENSG00000181619.11	GPR135	protein_coding	chr14:59895739-60043549	0.975315	8.66789	3.15174	5e-05	0
ENSG00000180525.9	PRR26	protein_coding	chr10:320129-735683	0.759357	6.74816	3.15165	5e-05	0
ENSG00000141579.6	ZNF750	protein_coding	chr17:80709939-81009686	0.269239	2.39071	3.15048	0.01905	0
ENSG00000069764.5	PLA2G10	protein_coding	chr16:14766404-14788526	0.153484	1.36046	3.14794	0.0022	0
ENSG00000213365.3	AP000593.6	pseudogene	chr11:71991194-71992222	0.0910046	0.806573	3.14779	0.0056	0
ENSG00000188206.5	HNRNPU-AS1	antisense	chr1:244998623-245027844	13.824	122.475	3.14723	5e-05	0
ENSG00000272320.1	RP11-506K6.4	antisense	chr6:3224494-3457256	0.466125	4.12919	3.14707	0.00785	0
ENSG00000255847.1	RP11-167N4.2	antisense	chr11:73661363-73681411	0.0740145	0.655493	3.1467	0.00225	0
ENSG00000131634.9	TMEM204	protein_coding	chr16:1543344-1662111	0.405	3.58663	3.14664	0.0031	0
ENSG00000164776.5	PHKG1	protein_coding	chr7:56148439-56160689	0.542793	4.80526	3.14614	5e-05	0
ENSG00000157335.15	CLEC18C	protein_coding	chr16:70147528-70221264	0.0684574	0.605721	3.14538	0.0007	0
ENSG00000101306.6	MYLK2	protein_coding	chr20:30407110-30422492	0.369359	3.26767	3.14516	5e-05	0
ENSG00000187848.8	P2RX2	protein_coding	chr12:133195365-133198972	0.488043	4.31493	3.14426	5e-05	0
ENSG00000138271.4	GPR87	protein_coding	chr3:150803483-151176497	0.183793	1.62248	3.14205	5e-05	0
ENSG00000262777.1	RP11-818O24.3	antisense	chr17:1323982-1366456	0.357232	3.15116	3.14095	0.03815	0
ENSG00000232710.1	RP4-669P10.16	sense_intronic	chr22:42481528-42535938	0.115637	1.01955	3.14025	0.01665	0
ENSG00000159496.10	RGL4	protein_coding	chr22:23950638-24059543	1.9821	17.4639	3.13928	5e-05	0
ENSG00000232931.1	LINC00342	lincRNA	chr2:96472865-96481963	1.32577	11.6733	3.13831	5e-05	0
ENSG00000235530.2	AC087294.2	antisense	chr17:21100592-21133348	0.320546	2.82205	3.13814	5e-05	0
ENSG00000225951.1	RP11-339B21.9	antisense	chr9:131217464-131263571	0.285276	2.51104	3.13785	0.01435	0
ENSG00000267848.1	AL118506.1	protein_coding	chr20:62571185-62587769	0.6839	6.01871	3.1376	5e-05	0
ENSG00000180332.5	KCTD4	protein_coding	chr13:45694649-45858237	0.187032	1.64477	3.13653	5e-05	0
ENSG00000149527.13	PLCH2	protein_coding	chr1:2357418-2436969	0.389087	3.41932	3.13554	5e-05	0
ENSG00000172789.3	HOXC5	protein_coding	chr12:54375292-54449814	0.499135	4.38433	3.13485	0.00175	0
ENSG00000226318.1	RP11-474D14.2	pseudogene	chr10:69681664-69835105	0.36955	3.24328	3.13361	5e-05	0
ENSG00000142408.2	CACNG8	protein_coding	chr19:54466293-54493469	0.606113	5.31793	3.13321	5e-05	0
ENSG00000235672.1	AC090286.2	pseudogene	chr17:18739019-18834581	0.394191	3.45631	3.13226	0.0002	0
ENSG00000236867.1	RP3-522J7.5	pseudogene	chr22:50166930-50221160	0.478304	4.19165	3.13152	0.0041	0
ENSG00000272498.1	RP11-415F23.3	antisense	chr3:16306705-16555533	0.799968	7.00954	3.13131	5e-05	0
ENSG00000260368.1	RP11-521I2.3	sense_overlapping	chr8:101925474-101926616	0.500978	4.38952	3.13125	5e-05	0
ENSG00000271639.1	RP11-289A15.1	pseudogene	chr2:234384165-234475428	0.0837615	0.733745	3.13092	0.00965	0
ENSG00000248610.1	HSPA8P4	pseudogene	chr5:128795251-129522327	0.0733215	0.64226	3.13085	0.0023	0
ENSG00000172508.6	CARNS1	protein_coding	chr11:67159175-67193078	0.394202	3.45133	3.13015	0.0035	0
ENSG00000179141.5	MTUS2-AS1	antisense	chr13:29598747-30077892	0.267142	2.33878	3.13008	5e-05	0
ENSG00000270528.1	RP11-674I16.2	pseudogene	chr2:27994583-28561768	0.130558	1.1425	3.12943	0.03125	0
ENSG00000260034.1	RP11-266L9.2	antisense	chr16:25123049-25189552	0.289738	2.5322	3.12757	5e-05	0
ENSG00000225526.4	C3orf83	protein_coding	chr3:12525930-12705725	0.349097	3.05036	3.12728	0.00935	0
ENSG00000267199.1	RP11-861E21.2	antisense	chr18:12438888-12725739	0.315925	2.75564	3.12473	0.00285	0
ENSG00000215621.2	AC174470.1	protein_coding	chr17:79780286-79791178	0.55473	4.83668	3.12416	0.00345	0
ENSG00000178297.8	TMPRSS9	protein_coding	chr19:2389768-2456994	0.73671	6.42275	3.12402	0.0025	0
ENSG00000253226.1	HAUS1P3	pseudogene	chr8:73449625-73850584	0.29488	2.57049	3.12384	0.03045	0
ENSG00000169314.10	C22orf15	protein_coding	chr22:24105207-24126503	0.323922	2.82353	3.12378	5e-05	0
ENSG00000271918.1	CTD-2287O16.5	antisense	chr5:115419503-115748459	0.151839	1.322	3.12211	0.00015	0
ENSG00000261270.1	RP11-325K4.3	sense_intronic	chr16:56965959-56977798	0.512764	4.45853	3.1202	5e-05	0
ENSG00000254911.2	SCARNA9	antisense	chr11:93394804-93547861	18.8375	163.715	3.11951	5e-05	0
ENSG00000175920.11	DOK7	protein_coding	chr4:3465032-3503200	0.363276	3.15392	3.11801	5e-05	0
ENSG00000211454.9	AKR7L	polymorphic_pseudogene	chr1:19592475-19600688	0.487037	4.22484	3.11679	5e-05	0
ENSG00000237502.2	RP1-12G14.6	antisense	chr6:149887429-149912884	0.292294	2.53353	3.11566	0.01365	0
ENSG00000227541.1	RP3-525N14.2	pseudogene	chrX:119170200-119379122	0.460583	3.99026	3.11495	0.00855	0
ENSG00000100197.16	CYP2D6	protein_coding	chr22:42481528-42535938	0.242448	2.1003	3.11485	5e-05	0
ENSG00000005421.4	PON1	protein_coding	chr7:94926987-95025680	0.0898509	0.777968	3.11411	0.0026	0
ENSG00000103056.7	SMPD3	protein_coding	chr16:68344876-68482591	0.948192	8.19666	3.11178	5e-05	0
ENSG00000241597.2	CTD-2007H13.1	pseudogene	chr5:98264874-98330717	0.176532	1.52539	3.11117	0.00525	0
ENSG00000260733.1	RP11-264L1.4	antisense	chr16:78133309-79246564	0.290582	2.51078	3.11112	0.01485	0
ENSG00000166126.6	AMN	protein_coding	chr14:103388992-103523799	0.292529	2.52678	3.11065	0.0016	0
ENSG00000265511.1	RP11-524F11.1	antisense	chr17:17408876-17513799	0.191668	1.65385	3.10914	0.0065	0
ENSG00000261766.1	RP11-22P6.2	antisense	chr16:28857920-28885526	0.235513	2.03168	3.1088	0.02205	0
ENSG00000250539.1	KRT8P33	pseudogene	chr5:122680578-122759286	0.226802	1.95569	3.10817	5e-05	0
ENSG00000240053.8	LY6G5B	protein_coding	chr6:31629005-31641553	2.02689	17.4566	3.10644	5e-05	0
ENSG00000229227.4	RP11-38L15.2	lincRNA	chr10:46897591-46971400	0.508607	4.37991	3.10628	5e-05	0
ENSG00000203930.6	LINC00632	protein_coding	chrX:139791931-139854844	1.83231	15.7516	3.10376	5e-05	0
ENSG00000265791.1	CTD-2349P21.10	sense_intronic	chr17:29036316-29151794	0.422087	3.62812	3.10361	0.04105	0
ENSG00000258459.1	CTD-2292M16.7	antisense	chr14:20724716-20774970	0.156208	1.34218	3.10304	0.01155	0
ENSG00000217684.2	RPS3AP24	pseudogene	chr6:141082665-141083399	0.0888387	0.763286	3.10296	0.0056	0
ENSG00000184113.8	CLDN5	protein_coding	chr22:19510546-19515068	0.582399	5.00185	3.10238	5e-05	0
ENSG00000229841.1	RP11-361K17.2	antisense	chr1:217600333-217804424	0.292126	2.50136	3.09805	5e-05	0
ENSG00000250635.1	CTD-3224K15.2	lincRNA	chr5:139026883-139063467	0.112858	0.965937	3.09743	0.03345	0
ENSG00000102575.6	ACP5	protein_coding	chr19:11670188-11729950	0.323121	2.76326	3.09622	5e-05	0
ENSG00000140839.7	CLEC18B	protein_coding	chr16:74442528-74455368	0.10488	0.896854	3.09613	0.0141	0
ENSG00000185974.6	GRK1	protein_coding	chr13:114321469-114440708	0.0742063	0.634285	3.09552	5e-05	0
ENSG00000227536.1	SOCS5P4	pseudogene	chrX:70263063-70265320	0.146819	1.25484	3.0954	0.0008	0
ENSG00000242795.2	RP11-3K16.2	sense_intronic	chr3:168801286-169381406	0.380354	3.24917	3.09465	0.0047	0
ENSG00000186594.8	MIR22HG	lincRNA	chr17:1614804-1641893	0.649598	5.54669	3.09401	5e-05	0
ENSG00000219163.2	HMGB1P20	pseudogene	chr6:53100418-53101095	0.0967963	0.826462	3.09392	0.0056	0
ENSG00000222328.1	RNU2-2P	snRNA	chr11:62599705-62609281	12.3492	105.366	3.09293	5e-05	0
ENSG00000233771.2	CICP5	pseudogene	chr1:224135306-224138118	0.0758767	0.647131	3.09233	0.007	0
ENSG00000268466.1	AL132989.1	protein_coding	chr14:58466452-58764857	0.761875	6.49518	3.09174	0.00305	0
ENSG00000172940.7	SLC22A13	protein_coding	chr3:38307302-38319806	0.0692597	0.590436	3.09169	0.00565	0
ENSG00000272240.1	RP5-855D21.1	antisense	chr8:163185-197342	0.308537	2.62897	3.09098	0.005	0
ENSG00000270036.1	RP11-685G9.4	lincRNA	chr15:76635982-76636706	0.535593	4.55917	3.08956	5e-05	0
ENSG00000196559.3	LINC00610	lincRNA	chr11:36290833-36294909	0.174247	1.48284	3.08915	5e-05	0
ENSG00000100678.14	SLC8A3	protein_coding	chr14:70510933-70696904	0.31882	2.71278	3.08896	5e-05	0
ENSG00000175928.5	LRRN1	protein_coding	chr3:3742497-4508965	0.0738312	0.627949	3.08834	0.0168	0
ENSG00000225216.2	AC007362.3	antisense	chr2:206546713-206662857	0.0698598	0.593701	3.0872	0.03665	0
ENSG00000233622.1	CYP2T2P	pseudogene	chr19:41277552-41406413	0.108982	0.925743	3.08653	0.00935	0
ENSG00000254739.1	RP13-46H24.1	antisense	chr11:528906-529659	0.138907	1.17995	3.08653	0.0296	0
ENSG00000234324.1	RPL9P2	pseudogene	chr17:15339331-15466909	0.16801	1.42664	3.086	0.04225	0
ENSG00000234093.2	RPS15AP11	pseudogene	chr1:45245997-45246387	0.404479	3.43421	3.08584	0.00025	0
ENSG00000228686.2	RP11-492I21.1	antisense	chr1:175913966-176176629	0.16732	1.4199	3.08511	0.03815	0
ENSG00000176472.6	ZNF575	protein_coding	chr19:44010870-44040282	0.266616	2.26238	3.08501	0.0001	0
ENSG00000273362.1	KB-67B5.17	lincRNA	chr22:17001948-17008127	0.2136	1.8121	3.08468	0.01015	0
ENSG00000224430.2	MKRN5P	pseudogene	chrX:73164158-73513409	0.577341	4.89694	3.08438	5e-05	0
ENSG00000271002.1	RP11-599B13.8	pseudogene	chr17:8102440-8102755	0.247194	2.09352	3.08222	0.03905	0
ENSG00000236002.3	CTB-75G16.1	pseudogene	chr17:34900736-34946278	0.184236	1.56021	3.08212	0.00405	0
ENSG00000234737.1	KRT18P15	pseudogene	chr3:32280170-32411817	0.386492	3.2682	3.07999	5e-05	0
ENSG00000227117.2	CTA-85E5.10	antisense	chr22:30279143-30573064	0.247169	2.08994	3.0799	0.0091	0
ENSG00000053438.7	NNAT	protein_coding	chr20:36120873-36156333	0.360402	3.04556	3.07903	5e-05	0
ENSG00000213755.3	RP11-342F17.1	pseudogene	chr5:78668458-78810040	0.372228	3.14485	3.07873	0.00375	0
ENSG00000257954.1	RP11-161H23.10	pseudogene	chr12:49760366-49921205	1.07837	9.10868	3.07839	5e-05	0
ENSG00000240399.1	RP1-228P16.1	pseudogene	chr12:48436680-48540187	0.590817	4.99014	3.0783	0.04485	0
ENSG00000266897.1	AC005546.2	lincRNA	chr19:13228916-13251961	0.262467	2.2161	3.07782	0.01815	0
ENSG00000268670.1	CTD-2622I13.3	sense_intronic	chr19:4044361-4066943	1.028	8.67862	3.07763	5e-05	0
ENSG00000188152.8	NUTM2G	protein_coding	chr9:99660347-99775862	0.265941	2.24485	3.07744	5e-05	0
ENSG00000225213.2	RP11-197M22.2	sense_intronic	chr10:16632609-16859527	0.113955	0.960568	3.07543	0.04555	0
ENSG00000260306.1	RP11-645C24.5	lincRNA	chr16:21805415-21807080	0.0831717	0.699997	3.07318	0.0096	0
ENSG00000218233.1	NEPNP	pseudogene	chr6:117954868-117966250	0.188208	1.58363	3.07284	0.0002	0
ENSG00000142513.4	ACPT	protein_coding	chr19:51293671-51298481	0.406706	3.41981	3.07186	5e-05	0
ENSG00000188199.6	NUTM2B	protein_coding	chr10:81420646-81526085	0.265493	2.23221	3.07172	5e-05	0
ENSG00000182584.4	ACTL10	protein_coding	chr20:32244892-32262269	0.5541	4.65845	3.07163	5e-05	0
ENSG00000204584.1	RP11-304F15.3	antisense	chr17:47915670-47926199	0.439202	3.69208	3.07148	5e-05	0
ENSG00000227256.1	MIS18A-AS1	antisense	chr21:33640529-33653299	0.200599	1.68366	3.06922	0.00145	0
ENSG00000235278.2	ZNF652P1	pseudogene	chr3:50712671-51421629	0.139009	1.16556	3.06778	0.0125	0
ENSG00000184551.4	AC132872.1	pseudogene	chr17:80186272-80231607	1.56834	13.1419	3.06686	5e-05	0
ENSG00000233806.3	AC131097.3	antisense	chr2:242823513-243026289	0.266546	2.23296	3.0665	0.00015	0
ENSG00000124391.4	IL17C	protein_coding	chr16:88704998-88706881	0.0971847	0.813381	3.06513	0.0113	0
ENSG00000245275.3	SAP30L-AS1	antisense	chr5:153369687-153825410	0.398401	3.33414	3.06502	0.0163	0
ENSG00000228727.4	SAPCD1	protein_coding	chr6:31707724-31733365	1.00817	8.43544	3.06472	5e-05	0
ENSG00000257354.1	RP11-631N16.2	antisense	chr12:62995530-63007855	0.369498	3.08983	3.06389	0.0066	0
ENSG00000272992.1	RP11-809C18.4	lincRNA	chr10:320129-735683	0.426682	3.5657	3.06295	0.0001	0
ENSG00000173114.8	LRRN3	protein_coding	chr7:110303109-111202573	0.196797	1.64255	3.06116	5e-05	0
ENSG00000213073.4	RP11-288H12.3	pseudogene	chr6:160390130-160534539	0.902113	7.52174	3.05969	0.00185	0
ENSG00000215912.7	TTC34	protein_coding	chr1:2517929-2718286	0.0950996	0.791972	3.05794	0.0005	0
ENSG00000259488.1	RP11-154J22.1	antisense	chr15:48604549-48635570	0.132399	1.10155	3.05657	0.03485	0
ENSG00000263603.1	CTD-2349P21.5	lincRNA	chr17:29036316-29151794	0.571254	4.75159	3.05621	5e-05	0
ENSG00000125538.7	IL1B	protein_coding	chr2:113587327-113594480	0.176295	1.46602	3.05585	0.00075	0
ENSG00000183055.5	FAM133CP	pseudogene	chr10:60272899-60591195	0.185123	1.53815	3.05464	0.0148	0
ENSG00000229052.2	RP11-386I23.1	pseudogene	chr1:93307723-93427057	0.16976	1.4092	3.05331	5e-05	0
ENSG00000188305.4	C19orf35	protein_coding	chr19:2274630-2282181	0.524648	4.35421	3.05299	5e-05	0
ENSG00000226393.1	IFNA20P	pseudogene	chr9:21321298-21321826	0.118369	0.981998	3.05243	0.0056	0
ENSG00000184414.2	RP11-44M6.3	pseudogene	chr7:100167753-100168759	0.195099	1.6167	3.05077	0.0014	0
ENSG00000257803.2	RP11-575G13.2	pseudogene	chr12:100967460-101022064	0.159202	1.31913	3.05066	0.00115	0
ENSG00000260816.1	RP11-319G9.3	sense_intronic	chr16:78133309-79246564	0.209314	1.73268	3.04926	5e-05	0
ENSG00000271430.1	RP3-368A4.5	sense_intronic	chrX:73164158-73513409	0.904978	7.48803	3.04863	5e-05	0
ENSG00000228492.2	RAB11FIP1P1	pseudogene	chrX:73164158-73513409	1.68972	13.9622	3.04667	5e-05	0
ENSG00000233559.1	AC016831.7	lincRNA	chr7:130538478-130613408	0.223069	1.8429	3.04641	5e-05	0
ENSG00000224324.1	THAP5P1	pseudogene	chr7:158415879-158416141	0.881935	7.28563	3.04631	0.00085	0
ENSG00000255753.1	RP11-22B23.2	pseudogene	chr12:9466997-9468769	0.3706	3.05851	3.04489	0.0011	0
ENSG00000205702.6	CYP2D7P1	polymorphic_pseudogene	chr22:42536213-42540576	0.265644	2.19139	3.04428	5e-05	0
ENSG00000187695.6	RP11-723O4.6	protein_coding	chr3:128598438-128759585	0.209774	1.72963	3.04356	5e-05	0
ENSG00000237115.2	RP1-131F15.2	pseudogene	chr6:132129155-132216295	0.211433	1.74273	3.04307	5e-05	0
ENSG00000198106.7	SNX29P2	lincRNA	chr16:29262828-29519817	0.140596	1.15876	3.04296	5e-05	0
ENSG00000226891.2	RP11-182I10.3	lincRNA	chr1:65437907-65468159	0.525878	4.33197	3.04222	5e-05	0
ENSG00000182308.5	DCAF4L1	protein_coding	chr4:41983712-41988476	0.284138	2.34061	3.04222	5e-05	0
ENSG00000074966.6	TXK	protein_coding	chr4:48068409-48136273	0.0813931	0.670355	3.04195	0.01535	0
ENSG00000267838.1	AC008746.12	lincRNA	chr19:54949846-54950362	0.349788	2.88064	3.04184	0.00075	0
ENSG00000259774.1	RP11-182J1.13	lincRNA	chr15:84977315-84980581	0.147025	1.21023	3.04115	0.00055	0
ENSG00000261468.1	RP11-1024P17.1	sense_overlapping	chr3:30739152-30741068	0.10866	0.892996	3.03883	0.00125	0
ENSG00000203506.3	RBMS3-AS2	antisense	chr3:29305684-30051886	0.0749078	0.615141	3.03773	0.03155	0
ENSG00000234031.1	RPS3AP44	pseudogene	chr13:27131839-27263085	0.24658	2.02381	3.03695	0.00225	0
ENSG00000257272.1	RP11-317N8.3	lincRNA	chr14:36288429-36536396	0.280331	2.29987	3.03635	0.00105	0
ENSG00000227407.1	AC008746.3	antisense	chr19:54926392-54948080	0.265508	2.17738	3.03577	0.00685	0
ENSG00000261302.1	RP11-343H19.1	antisense	chr16:56742683-56763880	0.0866239	0.710322	3.03564	0.0039	0
ENSG00000260645.1	RP11-250B2.5	lincRNA	chr6:81176674-81178797	0.269138	2.20483	3.03425	5e-05	0
ENSG00000231290.1	APCDD1L-AS1	processed_transcript	chr20:57090434-57194944	0.155649	1.27491	3.03403	5e-05	0
ENSG00000121380.8	BCL2L14	protein_coding	chr12:12202777-12419946	0.270444	2.2095	3.03032	5e-05	0
ENSG00000260141.1	RP11-19N8.4	lincRNA	chr16:33054929-33140411	0.124891	1.02006	3.02991	0.0341	0
ENSG00000162913.9	C1orf145	protein_coding	chr1:228391206-228566577	0.559961	4.5729	3.02971	5e-05	0
ENSG00000198133.4	TMEM229B	protein_coding	chr14:67913800-68067004	0.755286	6.15957	3.02773	5e-05	0
ENSG00000269165.1	AC069547.1	protein_coding	chr10:52065359-52401211	0.188771	1.53878	3.02708	0.00045	0
ENSG00000213197.3	AC012066.1	pseudogene	chr2:153191750-153506348	0.412316	3.35984	3.02657	0.00105	0
ENSG00000198590.7	C3orf35	protein_coding	chr3:37427759-37476988	0.487709	3.97248	3.02595	5e-05	0
ENSG00000273387.1	RP3-412A9.16	antisense	chr22:31460090-31500743	0.117046	0.953268	3.02581	0.0094	0
ENSG00000180422.3	LINC00304	lincRNA	chr16:89225553-89230653	0.46956	3.8217	3.02483	5e-05	0
ENSG00000164309.10	CMYA5	protein_coding	chr5:78985699-79112013	0.112734	0.916871	3.02379	5e-05	0
ENSG00000253330.1	RP11-697N18.3	pseudogene	chr8:48173166-48648868	0.418497	3.40328	3.02364	5e-05	0
ENSG00000229719.2	MIR194-2	lincRNA	chr11:64658826-64660921	0.279513	2.27201	3.02298	0.0013	0
ENSG00000271308.1	AP003900.6	lincRNA	chr21:11169719-11184046	1.69335	13.7523	3.02172	5e-05	0
ENSG00000196421.3	LINC00176	lincRNA	chr20:62588054-62680994	0.830165	6.74056	3.0214	0.00015	0
ENSG00000225180.2	AATK-AS1	antisense	chr17:79008947-79156964	0.319765	2.59586	3.02113	5e-05	0
ENSG00000259751.1	RP11-83J16.3	pseudogene	chr15:35141337-35142596	0.316767	2.57104	3.02085	5e-05	0
ENSG00000264057.1	RP11-583F2.1	pseudogene	chr17:62923751-62930321	0.447849	3.63231	3.0198	0.0031	0
ENSG00000223861.1	RP11-74C1.2	pseudogene	chr1:151512780-151556059	0.954537	7.73998	3.01946	5e-05	0
ENSG00000271997.1	RP11-97O12.6	sense_intronic	chr15:89002706-89089906	0.340869	2.75921	3.01697	0.00015	0
ENSG00000249661.1	TNRC18P1	pseudogene	chr4:141541918-141677274	0.154542	1.25093	3.01693	5e-05	0
ENSG00000238261.5	RP11-435B5.5	lincRNA	chr1:143347957-143467632	1.01278	8.19705	3.01678	5e-05	0
ENSG00000231697.3	NANOGP5	pseudogene	chr9:102861537-103063282	0.487372	3.94204	3.01585	0.0001	0
ENSG00000155657.19	TTN	protein_coding	chr2:179385909-179914813	0.479284	3.87499	3.01524	5e-05	0
ENSG00000229917.2	AC007014.1	pseudogene	chr16:11038344-11276046	0.12245	0.989615	3.01467	0.02655	0
ENSG00000233873.1	RPL7P44	pseudogene	chr13:77555309-77556051	0.0878809	0.710036	3.01427	0.0056	0
ENSG00000234118.1	RPL13AP6	pseudogene	chr10:112679300-112773425	0.338981	2.73759	3.01363	0.0017	0
ENSG00000269832.1	AL627171.2	protein_coding	chr14:50249996-50319921	0.245767	1.9845	3.01341	0.0006	0
ENSG00000219395.2	HSPA8P15	pseudogene	chr6:151725988-151773259	0.365403	2.94702	3.0117	0.0005	0
ENSG00000231842.1	RP11-527F13.1	lincRNA	chr6:126498338-126523385	0.218343	1.75734	3.00872	0.00475	0
ENSG00000269855.1	AC012313.1	protein_coding	chr19:58907456-58908407	0.138249	1.11269	3.00871	0.0066	0
ENSG00000260475.1	RP11-85A1.3	antisense	chr10:101380811-101381675	0.208049	1.6736	3.00796	0.0006	0
ENSG00000251356.1	RAB5CP2	pseudogene	chr5:90772198-90772835	0.101212	0.813964	3.00759	0.0056	0
ENSG00000180638.13	SLC47A2	protein_coding	chr17:19581600-19622292	0.184717	1.48543	3.00749	5e-05	0
ENSG00000227056.2	RP11-418J17.2	pseudogene	chr1:119573838-119869926	0.351989	2.82973	3.00706	0.00415	0
ENSG00000184206.7	GOLGA6L4	protein_coding	chr15:84904524-84914120	0.18046	1.45065	3.00695	5e-05	0
ENSG00000268366.1	CTC-492K19.4	antisense	chr19:40946750-40950612	0.255824	2.05554	3.00629	0.0416	0
ENSG00000213090.2	AC007256.5	pseudogene	chr2:202241929-202345569	0.0924906	0.74304	3.00606	0.00015	0
ENSG00000168060.10	NAALADL1	protein_coding	chr11:64808372-64826021	0.218544	1.75431	3.00491	5e-05	0
ENSG00000243304.3	CTC-428G20.1	pseudogene	chr5:114600365-114601161	0.0794407	0.637232	3.00387	0.0056	0
ENSG00000248483.4	POU5F2	protein_coding	chr5:92953774-93447404	0.341999	2.73981	3.00201	0.01465	0
ENSG00000259895.1	RP11-715J22.2	antisense	chr16:2510080-2518214	0.490541	3.92637	3.00075	5e-05	0
ENSG00000183423.7	LRIT3	protein_coding	chr4:110769357-110793471	0.196924	1.57578	3.00036	5e-05	0
ENSG00000251566.1	HMGB1P35	pseudogene	chr5:76367896-76462734	0.195524	1.56451	3.00029	0.04885	0
ENSG00000256304.1	RP11-512M8.3	pseudogene	chr12:122755978-122907179	0.458344	3.66724	3.00019	0.00675	0
ENSG00000266456.1	RP11-806L2.2	antisense	chr18:596987-712676	0.152745	1.22197	3.00001	0.00015	0
ENSG00000261428.1	RP11-16P6.1	antisense	chr2:223431623-223434438	0.606882	4.85455	2.99985	5e-05	0
ENSG00000271327.1	RP11-1109F11.3	lincRNA	chr12:89761583-89763078	0.0779397	0.6233	2.9995	0.0009	0
ENSG00000226317.2	LINC00351	lincRNA	chr13:85937735-86118705	0.195603	1.56426	2.99948	0.0006	0
ENSG00000225032.1	RP11-228B15.4	antisense	chr9:130577290-130617035	0.334349	2.67169	2.99832	5e-05	0
ENSG00000251354.3	RP11-697N18.1	pseudogene	chr8:48173166-48648868	0.300398	2.40032	2.99828	0.0013	0
ENSG00000172638.8	EFEMP2	protein_coding	chr11:65590492-65641063	1.33067	10.6219	2.99682	5e-05	0
ENSG00000254793.1	FDPSP4	pseudogene	chr15:43231507-43232556	0.160609	1.28177	2.9965	0.00845	0
ENSG00000257279.1	RP11-231I16.1	antisense	chr12:117348760-117468953	0.205841	1.64178	2.99566	5e-05	0
ENSG00000268058.1	CTD-2017D11.3	pseudogene	chr19:24216246-24312654	0.164456	1.30882	2.99249	0.04055	0
ENSG00000272512.1	RP11-54O7.17	lincRNA	chr1:931345-933431	2.72023	21.6325	2.9914	5e-05	0
ENSG00000234290.2	AC116366.6	antisense	chr5:131746327-131811736	0.120724	0.959785	2.991	5e-05	0
ENSG00000204657.2	OR2H2	protein_coding	chr6:29523291-29601753	0.191617	1.52203	2.9897	0.0007	0
ENSG00000259158.1	ADAM20P1	lincRNA	chr14:70892528-71014181	0.0751982	0.596964	2.98887	0.0007	0
ENSG00000233237.2	LINC00472	lincRNA	chr6:71931159-72130472	0.5701	4.52044	2.98718	5e-05	0
ENSG00000229659.1	RP11-345K20.2	pseudogene	chr10:75182016-75182454	0.323089	2.55792	2.98496	0.01205	0
ENSG00000232274.2	RP11-782C8.2	lincRNA	chr1:143118703-143240439	0.159973	1.26547	2.98377	0.00055	0
ENSG00000244183.1	RP11-641C17.1	pseudogene	chr3:59735035-61237133	0.418475	3.30489	2.98139	0.0003	0
ENSG00000129749.3	CHRNA10	protein_coding	chr11:3686816-3847601	0.835181	6.59089	2.98031	0.0249	0
ENSG00000213402.2	PTPRCAP	protein_coding	chr11:67202980-67211292	0.487383	3.84333	2.97923	5e-05	0
ENSG00000165985.8	C1QL3	protein_coding	chr10:16555741-16564004	0.078138	0.615741	2.97823	0.00165	0
ENSG00000243721.1	RP11-472I20.1	pseudogene	chr11:43577985-43902276	0.440271	3.46847	2.97784	0.0048	0
ENSG00000106624.4	AEBP1	protein_coding	chr7:44143959-44154161	0.28259	2.22321	2.97586	5e-05	0
ENSG00000255459.1	RP11-52B19.10	pseudogene	chr8:7943543-7944287	0.0875253	0.688282	2.97523	0.00675	0
ENSG00000268518.1	CTD-2545M3.8	lincRNA	chr19:50990066-50990895	0.223566	1.75685	2.97422	0.0121	0
ENSG00000271998.1	CTD-2199O4.7	lincRNA	chr5:10195232-10197740	0.0820981	0.645094	2.97409	0.0172	0
ENSG00000182578.9	CSF1R	protein_coding	chr5:149432853-149492935	0.161904	1.27135	2.97315	0.0001	0
ENSG00000269794.1	AC010642.2	pseudogene	chr19:58830642-58831855	0.127779	1.00264	2.97208	0.0106	0
ENSG00000246477.2	AF131216.6	antisense	chr8:11141924-11185646	0.229307	1.79835	2.97132	5e-05	0
ENSG00000258410.1	RP11-173D3.1	lincRNA	chr15:20333997-20353206	0.385692	3.02422	2.97104	0.0013	0
ENSG00000225194.2	LINC00092	lincRNA	chr9:98782013-98790247	0.12026	0.942878	2.97091	0.00275	0
ENSG00000215845.6	TSTD1	protein_coding	chr1:160965000-161008780	0.118375	0.927993	2.97075	0.00175	0
ENSG00000230590.3	FTX	lincRNA	chrX:73164158-73513409	5.29104	41.4724	2.97053	5e-05	0
ENSG00000181800.5	CELF2-AS1	antisense	chr10:11047258-11378674	0.110015	0.862073	2.97012	0.0001	0
ENSG00000267244.1	CTB-31O20.4	processed_transcript	chr19:1815247-1848452	1.02227	8.00697	2.96949	5e-05	0
ENSG00000230064.1	RP11-244N20.7	pseudogene	chr9:136205159-136214986	0.291606	2.28276	2.96869	0.02365	0
ENSG00000236184.1	TCEA1P4	pseudogene	chr9:32972603-33025166	0.579014	4.5326	2.96867	5e-05	0
ENSG00000116819.6	TFAP2E	protein_coding	chr1:36035413-36060929	0.0903342	0.706671	2.96769	0.00055	0
ENSG00000272859.1	RP11-352E8.2	lincRNA	chr4:73918078-73918634	0.25039	1.95737	2.96667	0.01195	0
ENSG00000270480.1	RP11-57B24.1	pseudogene	chr4:83550691-83720010	0.229599	1.79404	2.96602	0.0043	0
ENSG00000214279.8	RP11-108K14.4	pseudogene	chr10:135192694-135382916	1.2293	9.59816	2.96492	5e-05	0
ENSG00000188660.3	LINC00319	lincRNA	chr21:44866480-44873773	0.113668	0.887483	2.9649	5e-05	0
ENSG00000117281.11	CD160	protein_coding	chr1:145611035-145715614	0.607111	4.73484	2.96328	5e-05	0
ENSG00000081985.6	IL12RB2	protein_coding	chr1:67773046-67862583	0.994985	7.75669	2.96269	5e-05	0
ENSG00000229180.4	GS1-124K5.11	lincRNA	chr7:65976542-66010053	0.729681	5.68617	2.96212	5e-05	0
ENSG00000232224.1	LINC00202-1	lincRNA	chr10:27220134-27230930	0.271792	2.1161	2.96083	5e-05	0
ENSG00000254238.1	RP11-300E4.2	antisense	chr8:75896749-75946793	0.151636	1.17904	2.95893	0.03395	0
ENSG00000261159.1	RP11-723O4.9	lincRNA	chr3:128578558-128579369	0.534657	4.15708	2.95888	5e-05	0
ENSG00000121318.2	TAS2R10	protein_coding	chr12:10977558-11324212	0.457688	3.55845	2.95881	5e-05	0
ENSG00000137877.8	SPTBN5	protein_coding	chr15:42120282-42190773	0.377949	2.93788	2.95851	5e-05	0
ENSG00000178404.5	DDC8	protein_coding	chr17:76849058-76921469	0.370326	2.87792	2.95816	5e-05	0
ENSG00000244065.1	RP11-221E20.5	pseudogene	chr3:128562406-128563247	0.200437	1.55735	2.95787	0.00845	0
ENSG00000151715.3	TMEM45B	protein_coding	chr11:129685713-129729898	0.223202	1.73348	2.95725	0.00015	0
ENSG00000238251.2	RP11-172F4.2	pseudogene	chr9:99148222-99180611	0.306016	2.37648	2.95714	0.02415	0
ENSG00000130377.9	ACSBG2	protein_coding	chr19:5978413-6199583	0.140974	1.09445	2.95671	5e-05	0
ENSG00000230201.4	ATP6V0CP1	pseudogene	chr17:4736682-4806369	0.227732	1.76789	2.95662	0.01255	0
ENSG00000145107.11	TM4SF19	protein_coding	chr3:195938357-196065374	0.0785883	0.609972	2.95636	0.00435	0
ENSG00000010327.6	STAB1	protein_coding	chr3:52529353-52742182	0.343826	2.66746	2.95572	0.00025	0
ENSG00000143382.9	ADAMTSL4	protein_coding	chr1:150521039-150533413	0.682509	5.29259	2.95505	5e-05	0
ENSG00000156049.6	GNA14	protein_coding	chr9:80037994-80263223	0.110829	0.859348	2.95491	0.00025	0
ENSG00000147166.6	ITGB1BP2	protein_coding	chrX:70521583-70525221	0.531974	4.12359	2.95448	5e-05	0
ENSG00000177340.4	AC024940.1	protein_coding	chr12:31433517-31479992	0.608285	4.7145	2.95428	0.00925	0
ENSG00000225014.1	KCTD9P1	pseudogene	chr17:19912656-20306870	0.1784	1.38018	2.95167	0.00365	0
ENSG00000095464.9	PDE6C	protein_coding	chr10:95372344-95425767	0.0844254	0.652457	2.95013	0.00225	0
ENSG00000229587.2	RP11-197P3.5	sense_intronic	chr9:77567883-77643339	0.365483	2.82388	2.9498	0.0002	0
ENSG00000271396.1	RP11-697E2.9	pseudogene	chr15:90827607-90828812	0.131982	1.01878	2.94844	0.0009	0
ENSG00000151006.7	PRSS53	protein_coding	chr16:31085742-31107301	0.628328	4.84978	2.94833	5e-05	0
ENSG00000237940.3	AC093642.3	lincRNA	chr2:242823513-243026289	0.289346	2.23332	2.94832	0.00185	0
ENSG00000232043.1	RP4-530I15.9	antisense	chr20:49126890-49201299	0.166763	1.28656	2.94764	0.00505	0
ENSG00000205959.3	RP11-689P11.2	lincRNA	chr4:8368008-8514337	0.129805	1.00091	2.9469	0.0043	0
ENSG00000203667.5	COX20	protein_coding	chr1:244998623-245027844	1.67148	12.8708	2.9449	0.01265	0
ENSG00000219951.4	RP11-378G13.2	pseudogene	chr6:83920107-84140797	0.128063	0.985315	2.94374	0.00725	0
ENSG00000198064.9	RP11-347C12.1	protein_coding	chr16:30234229-30346695	0.118221	0.909061	2.94289	0.0024	0
ENSG00000267197.1	CTC-429L19.3	sense_intronic	chr19:10596795-10614417	0.217206	1.66963	2.9424	0.0466	0
ENSG00000120049.14	KCNIP2	protein_coding	chr10:103578834-103603677	0.464275	3.56805	2.94208	5e-05	0
ENSG00000227954.2	RP3-323P13.2	antisense	chr6:133561735-134216691	0.226183	1.73775	2.94166	5e-05	0
ENSG00000230449.1	RPL7P4	pseudogene	chr6:30664582-30665312	0.0861798	0.662039	2.94149	0.00675	0
ENSG00000257956.1	RP11-359M6.3	pseudogene	chr12:79952561-79952946	0.300507	2.30721	2.94068	0.04695	0
ENSG00000155465.14	SLC7A7	protein_coding	chr14:23242430-23299029	0.135316	1.03858	2.94022	5e-05	0
ENSG00000227337.1	AC139452.2	pseudogene	chr3:32827137-32827608	0.162196	1.24446	2.93971	0.03385	0
ENSG00000261770.1	CTC-459F4.1	lincRNA	chr19:28175487-28475892	0.201753	1.54728	2.93908	5e-05	0
ENSG00000099338.18	CATSPERG	protein_coding	chr19:38826414-38861589	0.663268	5.08616	2.93891	5e-05	0
ENSG00000099834.14	CDHR5	protein_coding	chr11:616564-626078	0.881452	6.75057	2.93705	5e-05	0
ENSG00000272720.1	CTA-228A9.3	lincRNA	chr22:38480895-38506677	0.431231	3.30211	2.93686	5e-05	0
ENSG00000231744.1	RP11-164H5.1	pseudogene	chr9:127279553-127535206	0.272711	2.08596	2.93526	0.00715	0
ENSG00000188107.9	EYS	protein_coding	chr6:64345724-66417118	0.349856	2.67596	2.93522	5e-05	0
ENSG00000260423.1	RP13-735L24.1	lincRNA	chr12:9520059-9550213	0.279664	2.13828	2.93469	5e-05	0
ENSG00000197165.6	SULT1A2	protein_coding	chr16:28603263-28608430	0.0777135	0.594017	2.93427	0.00055	0
ENSG00000214626.2	POLR3DP1	pseudogene	chr10:75910959-76469061	0.229279	1.75166	2.93355	0.0002	0
ENSG00000198727.2	MT-CYB	protein_coding	chrM:14746-15887	59.6453	455.314	2.93238	5e-05	0
ENSG00000228328.2	RP11-516A11.1	pseudogene	chrX:67262185-67653755	0.0921149	0.702257	2.93049	0.0206	0
ENSG00000250546.1	RP11-8L2.1	processed_transcript	chr4:84717588-85214565	0.714975	5.44494	2.92895	5e-05	0
ENSG00000272800.1	RP11-438L19.1	lincRNA	chr2:184079046-184080128	0.621729	4.732	2.92809	5e-05	0
ENSG00000273059.1	XXyac-YX155B6.7	lincRNA	chr1:147466093-147484460	0.181084	1.37803	2.92788	0.0168	0
ENSG00000235008.1	RP3-497J21.1	pseudogene	chr6:166822851-167370679	0.103795	0.789563	2.92732	0.0017	0
ENSG00000269694.1	AC005197.2	antisense	chr19:18979360-19007536	0.207323	1.57605	2.92636	0.00375	0
ENSG00000245719.1	RP11-34F13.2	lincRNA	chr15:68112041-68166204	0.0786225	0.597217	2.92524	0.0096	0
ENSG00000272787.1	KB-226F1.2	lincRNA	chr22:24309088-24326106	1.63015	12.3744	2.92428	5e-05	0
ENSG00000267731.1	RP11-147L13.8	lincRNA	chr17:66186024-66188943	0.105724	0.801877	2.92307	0.0001	0
ENSG00000225406.1	AC080125.1	pseudogene	chr2:186411861-186412545	0.282168	2.13999	2.92298	0.00175	0
ENSG00000267672.1	CTD-2293H3.1	sense_intronic	chr19:37498758-37734828	0.23419	1.7757	2.92264	0.03305	0
ENSG00000224185.1	SNX18P9	pseudogene	chr9:69451763-69452598	0.384258	2.91318	2.92245	5e-05	0
ENSG00000236484.2	RRM2P2	pseudogene	chr1:161348496-161349148	0.100508	0.761834	2.92217	0.00675	0
ENSG00000267344.1	CTB-39G8.3	antisense	chr17:43471274-43511787	0.195766	1.4833	2.92161	0.0275	0
ENSG00000260388.1	LINC00562	lincRNA	chr13:48504289-48506757	0.365232	2.76546	2.92063	5e-05	0
ENSG00000232626.3	RP11-175B9.2	pseudogene	chr1:202317826-202679545	0.530746	4.01734	2.92015	5e-05	0
ENSG00000236430.1	KRT8P29	pseudogene	chr1:203841701-203843315	0.217475	1.64602	2.92006	0.0001	0
ENSG00000092929.7	UNC13D	protein_coding	chr17:73823305-73840798	0.478249	3.61917	2.91982	5e-05	0
ENSG00000269404.2	SPIB	protein_coding	chr19:50887460-50934570	0.192522	1.45639	2.9193	0.0021	0
ENSG00000229832.1	RP11-384C4.2	antisense	chr1:212458878-212535200	0.291601	2.20466	2.91849	0.02725	0
ENSG00000242294.2	STAG3L5P	pseudogene	chr7:99905324-99997719	8.25337	62.3554	2.91746	5e-05	0
ENSG00000251046.2	ZNF969P	pseudogene	chr4:111286888-111486441	0.126207	0.953445	2.91736	0.0001	0
ENSG00000259477.1	RP11-86K22.1	pseudogene	chr15:58245621-58861151	0.194753	1.47024	2.91633	0.00905	0
ENSG00000265293.2	ARGFXP2	pseudogene	chr17:30468244-30580393	0.13612	1.02757	2.91627	0.00625	0
ENSG00000272994.1	RP11-332H14.2	lincRNA	chr2:105950483-105965668	1.80342	13.6098	2.91584	5e-05	0
ENSG00000226801.2	OSTCP8	pseudogene	chr9:33921690-34048947	0.345053	2.6032	2.91539	0.01125	0
ENSG00000259656.1	RP11-325E5.1	lincRNA	chr15:49393987-49395461	0.0872076	0.657784	2.91509	0.00675	0
ENSG00000237491.4	RP11-206L10.9	lincRNA	chr1:714149-755214	1.04305	7.86182	2.91405	5e-05	0
ENSG00000272379.1	RP1-257A7.5	lincRNA	chr6:12717892-13328815	0.460504	3.46892	2.9132	0.0089	0
ENSG00000253344.1	RP11-346L1.2	antisense	chr8:37483532-37531905	0.0945145	0.711829	2.91292	0.03495	0
ENSG00000165972.8	CCDC38	protein_coding	chr12:96252705-96336752	0.181286	1.36478	2.91233	0.00495	0
ENSG00000257894.1	RP1-78O14.1	lincRNA	chr12:79257772-79897176	0.103536	0.77913	2.91173	0.03925	0
ENSG00000224997.1	AL049840.1	protein_coding	chr14:104019757-104181841	1.7929	13.483	2.91078	0.0024	0
ENSG00000163879.9	DNALI1	protein_coding	chr1:38022519-38061536	0.567565	4.26823	2.91078	0.0001	0
ENSG00000134962.6	KLB	protein_coding	chr4:39408472-39453156	0.313321	2.35456	2.90975	5e-05	0
ENSG00000258611.2	RP11-368J22.2	pseudogene	chr15:93586635-93632433	0.351297	2.63441	2.90672	0.0001	0
ENSG00000206573.4	SETD5-AS1	antisense	chr3:9022274-9520924	20.0545	150.37	2.90652	5e-05	0
ENSG00000203684.5	IBA57-AS1	protein_coding	chr1:228351786-228353213	0.382261	2.86614	2.90648	0.0002	0
ENSG00000235779.3	AC079779.5	lincRNA	chr2:305110-314367	0.0808387	0.605922	2.90601	5e-05	0
ENSG00000100918.8	REC8	protein_coding	chr14:24641061-24708448	2	14.9717	2.90416	5e-05	0
ENSG00000232536.1	RP11-74C1.4	sense_intronic	chr1:151512780-151556059	0.420037	3.14404	2.90403	0.00095	0
ENSG00000228002.2	DHX9P1	pseudogene	chr13:77559002-77562078	0.1288	0.962915	2.90227	5e-05	0
ENSG00000213513.3	RP13-39P12.2	pseudogene	chr10:79540094-79541634	0.339179	2.53516	2.90196	5e-05	0
ENSG00000259326.1	RP11-102L12.2	antisense	chr15:38780303-38857776	0.461096	3.44371	2.90082	5e-05	0
ENSG00000249965.2	CDC42P4	pseudogene	chr4:110476325-110476888	0.115089	0.859483	2.90072	0.00675	0
ENSG00000206262.4	C3orf72	protein_coding	chr3:138666075-138672293	0.0888243	0.663225	2.90047	5e-05	0
ENSG00000259100.1	RP11-1074O12.1	pseudogene	chr14:39699434-39856306	0.253688	1.89295	2.89951	0.0002	0
ENSG00000115085.9	ZAP70	protein_coding	chr2:98330022-98356325	0.132812	0.990927	2.89939	5e-05	0
ENSG00000188888.7	GPR179	protein_coding	chr17:36481412-36499730	0.10573	0.787766	2.89739	5e-05	0
ENSG00000247982.2	LINC00926	lincRNA	chr15:57592562-57599959	0.147005	1.09525	2.89732	5e-05	0
ENSG00000253966.1	CTC-455F18.3	pseudogene	chr5:170288873-170727019	0.144156	1.074	2.89729	0.00715	0
ENSG00000265683.1	RP11-173M1.5	pseudogene	chr17:25678883-25679610	0.161287	1.20121	2.89678	0.00105	0
ENSG00000120675.4	DNAJC15	protein_coding	chr13:43597338-43683045	0.110591	0.8223	2.89443	0.0007	0
ENSG00000229089.2	ANKRD20A8P	pseudogene	chr2:95476790-95523027	0.143185	1.06354	2.89293	5e-05	0
ENSG00000235746.1	CTBP2P2	pseudogene	chr10:96406120-96407753	0.135609	1.00702	2.89257	0.00105	0
ENSG00000259212.1	CTD-3065B20.2	antisense	chr15:91073156-91260372	0.330971	2.45681	2.89201	0.02025	0
ENSG00000272823.1	RP11-295M18.6	lincRNA	chr1:221002017-221002553	0.338274	2.50921	2.89097	0.00105	0
ENSG00000273151.1	RP11-449P15.2	antisense	chr7:855527-936073	0.598498	4.43931	2.89092	5e-05	0
ENSG00000233560.2	KRT8P39	pseudogene	chr12:69068150-69136785	0.801673	5.94137	2.88971	0.00435	0
ENSG00000204428.8	LY6G5C	protein_coding	chr6:31644460-31651817	0.344573	2.55356	2.88963	5e-05	0
ENSG00000261889.1	RP11-473M20.16	lincRNA	chr16:3206736-3207484	0.480941	3.56149	2.88855	5e-05	0
ENSG00000263321.1	RP11-388C12.5	lincRNA	chr17:80674558-80692019	0.268664	1.98909	2.88823	0.0232	0
ENSG00000232818.2	RPS2P32	pseudogene	chr7:23530091-23530983	0.255907	1.89181	2.88608	0.0013	0
ENSG00000268015.1	CTD-2525I3.3	antisense	chr19:52693291-52734547	0.413881	3.05946	2.88599	0.0153	0
ENSG00000243649.4	CFB	protein_coding	chr6:31865561-31919861	1.56625	11.5695	2.88494	5e-05	0
ENSG00000251667.1	RP11-844P9.3	pseudogene	chr5:175665364-175772994	0.72669	5.36583	2.88439	5e-05	0
ENSG00000228838.1	RP4-784A16.2	antisense	chr1:53711216-53793742	0.21026	1.55241	2.88427	0.0132	0
ENSG00000261207.1	LA16c-361A3.3	antisense	chr16:1756183-1821731	0.435021	3.21073	2.88374	0.0173	0
ENSG00000243404.2	RPL35AP32	pseudogene	chr15:66679154-66790151	0.441676	3.25621	2.88213	0.00825	0
ENSG00000250075.1	RP11-584P21.2	lincRNA	chr4:68283022-68333969	0.0907121	0.668165	2.88084	0.0162	0
ENSG00000198712.1	MT-CO2	protein_coding	chrM:7585-8269	126.388	930.163	2.87963	5e-05	0
ENSG00000213693.4	SEC14L1P1	pseudogene	chr11:43902360-43942494	0.28652	2.10638	2.87805	5e-05	0
ENSG00000100342.16	APOL1	protein_coding	chr22:36649055-36663576	0.0925245	0.68011	2.87786	5e-05	0
ENSG00000259182.1	RP11-424I19.2	lincRNA	chr15:101708734-101711026	0.140737	1.03303	2.8758	0.01265	0
ENSG00000246731.2	CTD-2514K5.2	antisense	chr17:72199720-72209481	0.921584	6.75113	2.87294	0.03235	0
ENSG00000235927.2	NEXN-AS1	antisense	chr1:78347032-78409580	0.196366	1.43525	2.86968	0.00065	0
ENSG00000237065.2	NANOGP4	pseudogene	chr7:29019582-29603286	0.170669	1.24714	2.86935	0.00395	0
ENSG00000197830.2	AC011385.1	pseudogene	chr5:137881628-137882992	0.331815	2.42112	2.86722	5e-05	0
ENSG00000262877.3	RP11-1055B8.4	lincRNA	chr17:79361929-79364056	1.37725	10.0339	2.86501	5e-05	0
ENSG00000163885.7	CCDC37	protein_coding	chr3:126113781-126155399	0.284084	2.06709	2.86321	0.0004	0
ENSG00000164418.15	GRIK2	protein_coding	chr6:101846663-102517958	0.112679	0.819334	2.86224	5e-05	0
ENSG00000234619.1	RP4-633I8.1	pseudogene	chr1:8412456-8877702	0.215692	1.56735	2.86128	0.0101	0
ENSG00000173080.4	RXFP4	protein_coding	chr1:155911479-155912625	0.227806	1.65486	2.86084	0.0004	0
ENSG00000245532.4	NEAT1	lincRNA	chr11:65190244-65213011	19.2307	139.677	2.86061	5e-05	0
ENSG00000261067.2	RP11-264B17.3	processed_transcript	chr16:28985541-29002104	0.146606	1.06465	2.86037	5e-05	0
ENSG00000174501.10	ANKRD36C	protein_coding	chr2:96514586-96657541	6.39713	46.4194	2.85923	5e-05	0
ENSG00000231665.1	OGFOD1P1	pseudogene	chr13:49784557-49786430	0.16038	1.16375	2.85921	0.0004	0
ENSG00000266777.1	SH3GL1P1	pseudogene	chr17:30334890-30380523	0.455717	3.30656	2.85912	5e-05	0
ENSG00000050344.8	NFE2L3	protein_coding	chr7:26191859-26226745	12.2541	88.8845	2.85867	5e-05	0
ENSG00000229344.1	RP5-857K21.7	pseudogene	chr1:536815-660283	0.19062	1.38175	2.85773	0.0383	0
ENSG00000234982.1	RP11-280O24.3	pseudogene	chr9:14081841-14398982	0.112961	0.818608	2.85735	0.03505	0
ENSG00000239218.2	RPS20P22	pseudogene	chr8:38268655-38326352	0.809454	5.86469	2.85703	5e-05	0
ENSG00000269069.1	CTC-471F3.5	pseudogene	chr19:40529290-40531409	0.469002	3.39286	2.85483	5e-05	0
ENSG00000255222.1	SETP17	pseudogene	chr11:86005801-86006618	0.332838	2.40762	2.85472	0.00035	0
ENSG00000225880.4	LINC00115	lincRNA	chr1:761585-762902	0.225766	1.63135	2.85317	5e-05	0
ENSG00000231857.1	MORF4L1P5	pseudogene	chrX:64547867-64551113	0.12474	0.900795	2.85227	0.00185	0
ENSG00000204814.5	RP11-160N1.10	protein_coding	chr9:44867570-44870528	0.305882	2.20879	2.85221	0.00015	0
ENSG00000213057.4	C1orf220	protein_coding	chr1:178482211-178518024	0.272029	1.96402	2.85197	5e-05	0
ENSG00000101460.8	MAP1LC3A	protein_coding	chr20:33134657-33148149	0.157779	1.13861	2.85129	0.00045	0
ENSG00000227215.1	RP11-445L13__B.3	antisense	chr6:83602116-83775560	0.297211	2.143	2.85007	0.0013	0
ENSG00000187753.8	C9orf153	protein_coding	chr9:88835179-88874572	0.0823862	0.593469	2.8487	0.0261	0
ENSG00000240668.1	KRT8P36	pseudogene	chr3:137780831-137834660	0.17091	1.2308	2.84828	0.0005	0
ENSG00000066405.8	CLDN18	protein_coding	chr3:137717576-137752494	0.382959	2.75663	2.84765	5e-05	0
ENSG00000226383.1	AC093375.1	lincRNA	chr2:156868128-156881125	1.50966	10.8662	2.84756	5e-05	0
ENSG00000105523.3	FAM83E	protein_coding	chr19:49104066-49118111	0.697357	5.01876	2.84736	5e-05	0
ENSG00000270173.1	RP11-382B18.4	lincRNA	chr15:30649968-30650976	0.793889	5.70011	2.84398	5e-05	0
ENSG00000270863.1	RP11-434C1.3	pseudogene	chr12:11665656-11667070	0.153524	1.10169	2.84318	0.00195	0
ENSG00000126759.8	CFP	protein_coding	chrX:47483611-47489704	0.390462	2.80068	2.84252	5e-05	0
ENSG00000268066.1	FMR1-AS1	processed_transcript	chrX:146990948-146993335	0.0837037	0.60021	2.8421	0.0003	0
ENSG00000273247.1	RP11-83A24.2	antisense	chr4:140187316-140397763	1.37077	9.82606	2.84162	5e-05	0
ENSG00000225123.2	RP11-255A11.4	pseudogene	chr9:33574358-33574586	0.899825	6.44608	2.8407	0.00205	0
ENSG00000268549.1	RP11-295P9.8	antisense	chr10:13628926-14504141	0.0999704	0.716107	2.8406	0.01455	0
ENSG00000215068.3	AC025171.1	antisense	chr5:43014515-43192123	0.100659	0.720904	2.84033	0.006	0
ENSG00000162877.8	PM20D1	protein_coding	chr1:205797149-205819260	0.361222	2.58618	2.83986	5e-05	0
ENSG00000244217.1	RPS4XP10	pseudogene	chr8:95365150-95365881	0.267931	1.9175	2.8393	0.00195	0
ENSG00000011590.9	ZBTB32	protein_coding	chr19:36195428-36207940	0.212922	1.52348	2.83898	0.0002	0
ENSG00000184274.3	LINC00315	lincRNA	chr21:46720159-46725172	0.255636	1.829	2.83889	5e-05	0
ENSG00000267141.1	CTB-31O20.8	antisense	chr19:1852397-1863567	0.168922	1.20744	2.83752	0.0481	0
ENSG00000272909.1	CTD-2555O16.4	antisense	chr14:64854748-65009955	0.805671	5.75632	2.83688	0.00525	0
ENSG00000146006.7	LRRTM2	protein_coding	chr5:137946655-138270723	0.388621	2.77385	2.83545	0.00785	0
ENSG00000228653.2	HNRNPCP7	pseudogene	chr7:63961202-63962107	0.18109	1.29253	2.83542	0.0098	0
ENSG00000238188.1	RP5-875H3.2	pseudogene	chrX:129757349-130037208	0.207293	1.47853	2.83441	0.03455	0
ENSG00000068976.9	PYGM	protein_coding	chr11:64513860-64527769	0.801972	5.71878	2.83409	5e-05	0
ENSG00000248213.2	CICP16	pseudogene	chr4:119557055-119559937	0.562717	4.01196	2.83383	5e-05	0
ENSG00000262188.1	RP11-353N14.4	lincRNA	chr17:77889050-77900524	0.197568	1.40855	2.83379	0.0029	0
ENSG00000234345.2	LL0XNC01-116E7.1	pseudogene	chrX:103165224-103166272	0.260878	1.85751	2.83193	0.0003	0
ENSG00000271161.1	RP11-708J19.2	pseudogene	chr3:47537129-47555251	0.571903	4.07056	2.83139	5e-05	0
ENSG00000220744.1	RPL5P18	pseudogene	chr6:127683657-127684548	0.304732	2.16814	2.83085	0.00035	0
ENSG00000261408.1	TEN1-CDK3	processed_transcript	chr17:73937587-74023533	0.284404	2.02315	2.83059	0.0014	0
ENSG00000241769.3	LINC00893	antisense	chrX:148558520-148632055	1.30637	9.29278	2.83055	5e-05	0
ENSG00000144395.13	CCDC150	protein_coding	chr2:197504277-197664449	10.0193	71.247	2.83005	5e-05	0
ENSG00000066923.13	STAG3	protein_coding	chr7:99775185-99869855	0.587324	4.17611	2.82993	5e-05	0
ENSG00000152487.6	ARL5B-AS1	lincRNA	chr10:18429605-18948214	0.293056	2.07886	2.82655	0.00225	0
ENSG00000108839.7	ALOX12	protein_coding	chr17:6757179-6922978	0.252063	1.78645	2.82524	5e-05	0
ENSG00000253667.2	RP11-30L15.4	pseudogene	chr8:54879111-54935089	0.165982	1.17532	2.82396	5e-05	0
ENSG00000166432.10	ZMAT1	protein_coding	chrX:101137261-101187004	0.0844942	0.598143	2.82357	5e-05	0
ENSG00000233723.3	AC007092.1	lincRNA	chr2:58654933-59290901	0.118505	0.838702	2.82321	0.0018	0
ENSG00000226450.2	CYP2D8P1	pseudogene	chr22:42545876-42551007	0.129413	0.915805	2.82306	0.00185	0
ENSG00000262180.1	OCLM	protein_coding	chr1:186344889-186390510	0.402688	2.84863	2.82253	5e-05	0
ENSG00000260565.2	ERVK13-1	processed_transcript	chr16:2710349-2723445	2.74503	19.4133	2.82215	5e-05	0
ENSG00000260855.1	RP11-439E19.10	antisense	chr1:246935138-246993361	0.370404	2.61703	2.82076	5e-05	0
ENSG00000250656.2	ST3GAL1P1	pseudogene	chr4:68566997-68995598	0.177592	1.25347	2.81929	0.0013	0
ENSG00000260936.1	FTO-IT1	sense_intronic	chr16:53737874-54155853	0.505542	3.56763	2.81906	0.00465	0
ENSG00000212998.1	RBM12B-AS1	protein_coding	chr8:94225530-94753245	1.43178	10.1033	2.81894	0.00315	0
ENSG00000186919.8	ZACN	protein_coding	chr17:74035183-74117657	0.479348	3.38109	2.81834	0.00805	0
ENSG00000170807.11	LMOD2	protein_coding	chr7:123295860-123304344	0.151187	1.06549	2.81712	0.00185	0
ENSG00000260647.1	RP1-178F10.1	antisense	chr17:18171393-18172142	0.459232	3.2346	2.81629	5e-05	0
ENSG00000261193.1	RP11-863P13.5	lincRNA	chr16:88112766-88120989	0.135346	0.95288	2.81564	0.03085	0
ENSG00000270154.1	RP11-419I17.1	lincRNA	chr8:12305521-12368787	0.214579	1.51025	2.81521	0.00575	0
ENSG00000244053.1	RPL13AP2	pseudogene	chr14:47308825-48144157	0.190687	1.34177	2.81486	0.0461	0
ENSG00000229894.2	GK3P	pseudogene	chr4:165995573-166244308	0.120257	0.844482	2.81195	0.00125	0
ENSG00000149609.5	C20orf144	protein_coding	chr20:32244892-32262269	0.732724	5.14407	2.81157	5e-05	0
ENSG00000227693.1	GSTM3P1	pseudogene	chr20:21482032-21482606	1.66894	11.7166	2.81155	5e-05	0
ENSG00000223001.1	RNU2-61P	snRNA	chr6:89773218-89773409	0.403823	2.83059	2.80931	0.0385	0
ENSG00000257391.1	MIR3180-4	lincRNA	chr16:15248706-15250877	0.141663	0.992353	2.80839	0.00015	0
ENSG00000203392.2	AC105020.1	protein_coding	chr15:75966662-76005189	0.117027	0.819692	2.80825	5e-05	0
ENSG00000229660.1	RP5-1142J19.1	lincRNA	chr7:157074229-157075380	0.435594	3.05099	2.80822	0.0004	0
ENSG00000267804.1	RP11-665N17.4	lincRNA	chr11:64658157-64658547	0.165084	1.15603	2.8079	0.00675	0
ENSG00000273447.1	AC004067.5	antisense	chr4:110481360-110624739	0.551519	3.86121	2.80757	0.0001	0
ENSG00000184524.5	CEND1	protein_coding	chr11:787103-790123	0.399864	2.79901	2.80734	5e-05	0
ENSG00000230673.3	PABPC1P3	pseudogene	chrX:73802922-73803381	0.31331	2.19017	2.80538	0.0145	0
ENSG00000227953.2	RP11-439E19.3	processed_transcript	chr1:246935138-246993361	0.594783	4.15647	2.80492	5e-05	0
ENSG00000257839.1	RP11-290L1.2	processed_transcript	chr12:76419226-76427712	0.4273	2.98423	2.80404	0.00015	0
ENSG00000109771.11	LRP2BP	protein_coding	chr4:186080818-186317053	0.685924	4.79037	2.80402	5e-05	0
ENSG00000099994.10	SUSD2	protein_coding	chr22:24577226-24585078	0.33547	2.34253	2.80381	5e-05	0
ENSG00000033122.14	LRRC7	protein_coding	chr1:70034080-70671303	0.233325	1.62919	2.80374	5e-05	0
ENSG00000237307.2	SRRM1P3	pseudogene	chrX:135991553-136103789	0.1106	0.772107	2.80346	5e-05	0
ENSG00000185933.6	CALHM1	protein_coding	chr10:105206542-105222452	0.136115	0.95019	2.80339	0.00015	0
ENSG00000159915.8	ZNF233	protein_coding	chr19:44711699-44809199	0.556103	3.8811	2.80304	5e-05	0
ENSG00000235355.1	RP11-381O7.4	pseudogene	chr9:66951141-66951845	0.106884	0.745609	2.80238	0.0339	0
ENSG00000260190.1	RP11-229P13.25	sense_overlapping	chr9:139831620-139832440	0.390892	2.72669	2.80231	0.0001	0
ENSG00000185044.10	RP11-435B5.4	lincRNA	chr1:143347957-143467632	2.0342	14.183	2.80163	5e-05	0
ENSG00000231672.2	DIRC3	protein_coding	chr2:218147461-218621316	0.111619	0.778039	2.80126	0.0002	0
ENSG00000236519.1	AL773604.8	antisense	chr21:46222491-46224632	0.687262	4.78719	2.80025	5e-05	0
ENSG00000205184.2	SLC10A5P1	pseudogene	chr8:82546591-82547897	0.129072	0.898632	2.79956	0.011	0
ENSG00000106484.10	MEST	protein_coding	chr7:130125882-130148500	0.195432	1.35846	2.79723	5e-05	0
ENSG00000270195.1	RP11-572O17.1	lincRNA	chr4:1714547-1715349	0.426131	2.96003	2.79624	0.0001	0
ENSG00000225331.1	AP001055.6	lincRNA	chr21:45578622-45579959	0.10377	0.720612	2.79583	0.01625	0
ENSG00000242252.1	BGLAP	protein_coding	chr1:156182772-156213123	0.620427	4.30616	2.79507	5e-05	0
ENSG00000019582.10	CD74	protein_coding	chr5:149781199-149792492	0.445627	3.0913	2.7943	5e-05	0
ENSG00000170049.5	KCNAB3	protein_coding	chr17:7825176-7853236	0.711244	4.93226	2.79383	0.00215	0
ENSG00000226180.2	AC010536.1	protein_coding	chr16:87634131-87799598	0.814839	5.64982	2.79362	5e-05	0
ENSG00000253307.1	RP11-10J21.4	antisense	chr8:142217264-142318404	0.28957	2.00432	2.79113	0.0082	0
ENSG00000272578.1	AP000347.2	pseudogene	chr22:23950638-24059543	3.10436	21.4606	2.78933	5e-05	0
ENSG00000180353.6	HCLS1	protein_coding	chr3:121350245-121379774	0.137453	0.949591	2.78836	5e-05	0
ENSG00000234793.1	AC114730.7	antisense	chr2:242673993-242708231	0.927503	6.40666	2.78815	5e-05	0
ENSG00000224356.3	RP11-151A6.4	sense_intronic	chr13:101183809-101241782	0.244401	1.68755	2.78761	0.0005	0
ENSG00000259941.1	RP11-48G14.2	lincRNA	chr15:56536206-56757335	0.168154	1.16094	2.78743	5e-05	0
ENSG00000246334.2	PRR7-AS1	antisense	chr5:176829140-176883283	2.86625	19.7869	2.78731	5e-05	0
ENSG00000258414.1	RP11-356O9.1	lincRNA	chr14:38025362-38048330	0.25749	1.77702	2.78687	0.0128	0
ENSG00000157227.8	MMP14	protein_coding	chr14:23305765-23318236	0.110173	0.760132	2.78648	0.0001	0
ENSG00000271659.1	RP11-435O5.4	antisense	chr9:98205261-98279339	0.3289	2.26754	2.7854	0.00835	0
ENSG00000146094.9	DOK3	protein_coding	chr5:176910394-176938275	3.89425	26.79	2.78228	5e-05	0
ENSG00000224950.1	RP5-1086K13.1	lincRNA	chr1:117035644-117041834	0.150415	1.03472	2.78222	0.0001	0
ENSG00000272658.1	LTB4R2	protein_coding	chr14:24769067-24787242	1.46165	10.0525	2.78188	5e-05	0
ENSG00000225171.2	DUTP6	pseudogene	chr1:166825746-166845564	0.451525	3.10258	2.78059	0.0113	0
ENSG00000235571.1	SNX18P14	pseudogene	chr2:95452432-95453006	0.296236	2.03281	2.77865	0.0105	0
ENSG00000225930.3	AC026150.5	lincRNA	chr15:30488238-30506743	0.915516	6.28143	2.77844	5e-05	0
ENSG00000204086.3	RPA4	protein_coding	chrX:95939661-96897588	0.295154	2.02484	2.77827	5e-05	0
ENSG00000167676.3	PLIN4	protein_coding	chr19:4472283-4517716	0.546016	3.74167	2.77667	5e-05	0
ENSG00000213997.3	PGAM1P7	pseudogene	chrX:46464752-46618490	0.275256	1.88549	2.77609	0.0011	0
ENSG00000229807.5	XIST	lincRNA	chrX:73012039-73072588	266.808	1827.02	2.77562	5e-05	0
ENSG00000177757.1	FAM87B	lincRNA	chr1:714149-755214	0.100417	0.687426	2.7752	0.03295	0
ENSG00000235651.1	AC064850.4	pseudogene	chr2:135809834-136288806	0.762254	5.21705	2.77489	0.00905	0
ENSG00000187699.6	C2orf88	protein_coding	chr2:190744334-191236391	0.170346	1.16564	2.77459	0.0002	0
ENSG00000256897.1	RP11-17G12.2	antisense	chr11:47236492-47260767	0.737906	5.04443	2.77318	5e-05	0
ENSG00000272871.1	RP11-408A13.4	lincRNA	chr9:14588794-14590063	0.13193	0.900328	2.77067	0.01115	0
ENSG00000180096.7	SEPT1	protein_coding	chr16:30389426-30411429	1.35845	9.26024	2.76909	5e-05	0
ENSG00000230280.2	HNRNPA1P59	pseudogene	chr1:202860227-202897764	0.223486	1.52228	2.76797	0.0014	0
ENSG00000258526.1	RP11-111A21.1	lincRNA	chr14:39944043-39982984	0.168192	1.14525	2.76747	0.00155	0
ENSG00000226524.2	RP1-102H19.8	protein_coding	chr6:87992695-88109467	0.357642	2.43494	2.7673	5e-05	0
ENSG00000057468.6	MSH4	protein_coding	chr1:76262566-76378923	0.203134	1.37835	2.76243	5e-05	0
ENSG00000089280.14	FUS	protein_coding	chr16:31191430-31203127	43.8737	297.624	2.76206	5e-05	0
ENSG00000271843.1	RP11-245J9.5	lincRNA	chr3:63989697-64009658	0.805453	5.46277	2.76176	0.0412	0
ENSG00000225920.2	RIMKLBP2	pseudogene	chr1:219259943-219386207	1.12089	7.59949	2.76126	5e-05	0
ENSG00000162931.7	TRIM17	protein_coding	chr1:228595081-228604562	0.66632	4.5067	2.75778	5e-05	0
ENSG00000132517.10	SLC52A1	protein_coding	chr17:4935894-4955304	0.109475	0.740062	2.75704	5e-05	0
ENSG00000271795.1	CTC-251D13.1	antisense	chr5:150883653-150948505	0.196807	1.33026	2.75686	5e-05	0
ENSG00000184163.3	FAM132A	protein_coding	chr1:1177825-1182102	0.937893	6.33799	2.75653	5e-05	0
ENSG00000129744.2	ART1	protein_coding	chr11:3666357-3685646	0.158521	1.07114	2.7564	0.0117	0
ENSG00000162997.11	PRORSD1P	pseudogene	chr2:55509454-55511658	0.852023	5.74673	2.75378	5e-05	0
ENSG00000225731.1	AP001627.1	antisense	chr21:44073745-44195619	0.22081	1.48901	2.75347	0.0004	0
ENSG00000270571.2	RP11-355F16.1	antisense	chr2:75273589-75426826	0.120804	0.814393	2.75305	0.0001	0
ENSG00000178201.3	VN1R1	protein_coding	chr19:57874844-57988938	0.302484	2.03713	2.75161	0.00015	0
ENSG00000247157.2	RP11-434C1.1	lincRNA	chr12:11694328-11743303	0.139662	0.939494	2.74994	0.00015	0
ENSG00000236986.2	RP11-544A12.4	antisense	chr9:134000947-134110057	0.800947	5.38733	2.74979	0.0002	0
ENSG00000143369.10	ECM1	protein_coding	chr1:150480537-150486265	0.228253	1.535	2.74953	5e-05	0
ENSG00000214694.6	ARHGEF33	protein_coding	chr2:39103102-39202590	0.182185	1.22458	2.7488	0.0001	0
ENSG00000167588.8	GPD1	protein_coding	chr12:50497601-50505102	0.114496	0.768772	2.74726	0.0012	0
ENSG00000079385.17	CEACAM1	protein_coding	chr19:42901279-43156507	0.457144	3.06866	2.74689	5e-05	0
ENSG00000236255.1	AC009404.2	lincRNA	chr2:118591512-118599234	1.46088	9.79763	2.74559	5e-05	0
ENSG00000113555.4	PCDH12	protein_coding	chr5:141323149-141369856	0.232426	1.55817	2.74501	5e-05	0
ENSG00000167614.9	TTYH1	protein_coding	chr19:54926392-54948080	0.528641	3.5437	2.7449	5e-05	0
ENSG00000264943.1	SH3GL1P2	pseudogene	chr17:28900488-28999807	0.343963	2.30542	2.74471	5e-05	0
ENSG00000262074.3	SNORD3B-2	lincRNA	chr17:18966761-18967449	2.98318	19.9815	2.74374	5e-05	0
ENSG00000241278.1	ENPP7P4	pseudogene	chr3:125546080-125629115	0.194118	1.30004	2.74355	0.01305	0
ENSG00000262766.1	RP11-196G11.4	sense_intronic	chr16:31127074-31142714	0.327407	2.19186	2.743	0.00245	0
ENSG00000227218.3	RP11-203J24.8	antisense	chr9:130696781-130742792	0.442904	2.9645	2.74272	5e-05	0
ENSG00000220785.3	MTMR9LP	pseudogene	chr1:32697258-32707221	0.225378	1.50817	2.74238	5e-05	0
ENSG00000237232.3	ZNF295-AS1	lincRNA	chr21:43406939-43445060	0.198929	1.33086	2.74203	0.00315	0
ENSG00000216809.1	RP11-57K17.1	pseudogene	chr6:118773631-118776155	0.252727	1.68905	2.74057	5e-05	0
ENSG00000213188.3	YBX1P4	pseudogene	chr7:151825963-151826771	0.241087	1.61108	2.7404	0.0025	0
ENSG00000272872.1	LL22NC03-N14H11.1	sense_intronic	chr22:16147978-16193004	1.071	7.15489	2.73997	5e-05	0
ENSG00000230772.1	VN1R108P	pseudogene	chr20:25714899-25715729	0.278287	1.85879	2.73972	0.0014	0
ENSG00000249684.1	RP11-423H2.3	antisense	chr5:177236407-177410055	0.361613	2.41243	2.73797	0.00235	0
ENSG00000233186.2	RP11-307I14.3	pseudogene	chr9:4792868-4885917	0.196583	1.31132	2.73781	0.00165	0
ENSG00000270277.1	RP11-65L3.2	antisense	chr2:179385909-179914813	1.06285	7.08501	2.73683	5e-05	0
ENSG00000261359.2	C16orf98	protein_coding	chr16:31212805-31214773	0.942183	6.27776	2.73617	5e-05	0
ENSG00000260273.1	RP11-425D10.10	antisense	chr6:109703997-109704869	0.144663	0.962891	2.73468	0.0063	0
ENSG00000175749.11	EIF3KP1	pseudogene	chr5:102368079-102368735	0.119327	0.793904	2.73405	0.04675	0
ENSG00000272576.1	RP11-365H22.2	lincRNA	chr4:52784937-52785547	0.359783	2.39347	2.7339	0.0025	0
ENSG00000100156.6	SLC16A8	protein_coding	chr22:38474140-38480100	0.889108	5.91429	2.73377	5e-05	0
ENSG00000186765.7	FSCN2	protein_coding	chr17:79495421-79504156	1.27633	8.48971	2.73371	5e-05	0
ENSG00000215142.4	RP11-292B8.1	pseudogene	chr9:40491621-40633282	0.105	0.697999	2.73284	0.0104	0
ENSG00000078814.11	MYH7B	protein_coding	chr20:33563205-33680674	0.173546	1.15279	2.73174	0.00285	0
ENSG00000170166.5	HOXD4	protein_coding	chr2:176986338-177037830	0.82849	5.49926	2.73068	5e-05	0
ENSG00000227934.1	RP11-423F24.3	pseudogene	chr1:231154703-231175992	0.380447	2.52354	2.72968	0.00255	0
ENSG00000235411.1	AC007041.2	pseudogene	chr2:20439652-20440807	0.479129	3.17603	2.72874	5e-05	0
ENSG00000214021.11	TTLL3	protein_coding	chr3:9791627-9896822	7.96182	52.7155	2.72706	5e-05	0
ENSG00000260470.1	RP11-834C11.11	lincRNA	chr12:54538852-54541009	0.280346	1.85615	2.72703	5e-05	0
ENSG00000160870.8	CYP3A7	protein_coding	chr7:99302659-99332819	0.143511	0.950111	2.72694	0.0065	0
ENSG00000198932.8	GPRASP1	protein_coding	chrX:101854095-101973607	0.878887	5.81551	2.72616	5e-05	0
ENSG00000235016.1	RP11-493K19.3	antisense	chr3:49977439-50226508	2.93539	19.4201	2.72592	5e-05	0
ENSG00000250989.1	RP11-392E22.5	pseudogene	chr9:38540563-38624987	1.02203	6.75949	2.72547	0.00075	0
ENSG00000218416.3	AC110619.2	protein_coding	chr2:241375087-241407493	0.215916	1.42749	2.72494	0.0006	0
ENSG00000228218.1	ATF4P3	pseudogene	chr17:74132413-74236454	0.243568	1.60937	2.72409	0.00035	0
ENSG00000231799.2	RP13-93L13.2	pseudogene	chr9:91975701-92113045	0.1817	1.20053	2.72404	0.0004	0
ENSG00000233198.2	RNF224	protein_coding	chr9:140122017-140124090	0.459388	3.03056	2.7218	5e-05	0
ENSG00000169583.12	CLIC3	protein_coding	chr9:139889086-139891255	0.251341	1.65728	2.7211	0.0096	0
ENSG00000175564.8	UCP3	protein_coding	chr11:73711325-73720480	0.658069	4.33879	2.72098	5e-05	0
ENSG00000228412.2	RP4-625H18.2	lincRNA	chr6:19535174-19840915	0.0928143	0.61162	2.72022	0.0416	0
ENSG00000249363.1	CTB-78O21.1	pseudogene	chr5:144851361-145214932	0.250433	1.64957	2.71959	0.00185	0
ENSG00000254454.2	RCC2P6	pseudogene	chr11:62104382-62160882	0.156384	1.02934	2.71856	0.00895	0
ENSG00000261485.1	PAN3-AS1	antisense	chr13:28710979-28712330	0.402427	2.64637	2.71722	5e-05	0
ENSG00000269318.1	AC007292.3	antisense	chr19:4343523-4360083	0.852849	5.59733	2.71438	5e-05	0
ENSG00000271366.1	AC002128.5	antisense	chr19:35739232-35758867	0.333165	2.18509	2.71338	0.0021	0
ENSG00000154175.12	ABI3BP	protein_coding	chr3:100467999-100712359	0.55201	3.61537	2.71138	5e-05	0
ENSG00000198744.5	RP5-857K21.11	pseudogene	chr1:536815-660283	13.157	86.0834	2.7099	5e-05	0
ENSG00000166667.8	SPDYE6	pseudogene	chr7:101986191-101996889	0.824659	5.38857	2.70803	5e-05	0
ENSG00000248309.1	MEF2C-AS1	antisense	chr5:87803362-88762215	0.396537	2.58988	2.70736	5e-05	0
ENSG00000169246.12	NPIPB3	protein_coding	chr16:21413557-21531765	0.303415	1.9814	2.70716	5e-05	0
ENSG00000167701.9	GPT	protein_coding	chr8:145703351-145732557	1.98317	12.9476	2.7068	5e-05	0
ENSG00000259039.1	RP11-409I10.2	antisense	chr14:58030639-58448912	0.109523	0.713372	2.70342	0.0217	0
ENSG00000270679.1	CTC-512J12.7	pseudogene	chr19:44711699-44809199	0.146635	0.954679	2.70278	0.02675	0
ENSG00000226410.1	AC104058.1	pseudogene	chr2:187027675-187027972	0.224509	1.461	2.70211	0.0111	0
ENSG00000267018.1	AC010525.7	lincRNA	chr19:56186591-56249768	0.700652	4.55941	2.70208	0.0061	0
ENSG00000167363.9	FN3K	protein_coding	chr17:80693450-80709073	0.619994	4.03453	2.70208	5e-05	0
ENSG00000197119.8	SLC25A29	protein_coding	chr14:100673743-100772884	1.80347	11.7339	2.70183	5e-05	0
ENSG00000213509.4	PPIAP16	pseudogene	chr3:57927544-57928031	0.536732	3.4882	2.70021	0.0005	0
ENSG00000158023.5	WDR66	protein_coding	chr12:122326636-122441833	1.13248	7.35665	2.69956	5e-05	0
ENSG00000143127.8	ITGA10	protein_coding	chr1:145524890-145543868	0.175091	1.13697	2.69901	0.0001	0
ENSG00000259891.1	CTA-204B4.2	antisense	chr8:141515911-141518142	0.451125	2.92846	2.69854	5e-05	0
ENSG00000234409.4	AC006547.14	protein_coding	chr22:20135949-20138399	0.131333	0.852347	2.69821	0.00345	0
ENSG00000243872.2	RN7SL464P	misc_RNA	chr1:220701567-220837803	0.435555	2.82394	2.69678	0.0402	0
ENSG00000176236.4	C10orf111	protein_coding	chr10:15137383-15210692	0.297499	1.92813	2.69625	5e-05	0
ENSG00000232893.1	AC019068.2	antisense	chr2:237232793-237416185	0.234247	1.51786	2.69594	0.0076	0
ENSG00000223473.1	GS1-124K5.3	lincRNA	chr7:65956082-65958553	2.02723	13.1271	2.69497	5e-05	0
ENSG00000236375.3	POU5F1P5	pseudogene	chr10:69681664-69835105	0.273183	1.76888	2.6949	0.0062	0
ENSG00000177173.5	NAP1L4P1	pseudogene	chr1:117057156-117113661	0.492652	3.18956	2.69472	5e-05	0
ENSG00000272692.1	RP11-399K21.14	lincRNA	chr10:77029576-77171600	1.087	7.03388	2.69397	0.00865	0
ENSG00000264098.1	CTD-2350C19.1	antisense	chr17:26684603-26734215	0.688099	4.45147	2.69359	0.00485	0
ENSG00000226617.1	RPL21P110	pseudogene	chr13:73277830-73278276	0.145281	0.939802	2.69351	0.0097	0
ENSG00000260655.1	CTA-250D10.23	lincRNA	chr22:42318026-42319104	0.609617	3.94268	2.6932	5e-05	0
ENSG00000270090.1	RP11-529E10.7	lincRNA	chr4:3546281-3550523	0.302634	1.95672	2.69279	0.00055	0
ENSG00000186166.4	CCDC84	protein_coding	chr11:118868851-118901616	8.15895	52.6928	2.69115	0.00015	0
ENSG00000269921.1	RP11-646I6.5	lincRNA	chr4:57253790-57254319	0.994526	6.42137	2.6908	5e-05	0
ENSG00000260300.1	RP11-505K9.4	protein_coding	chr16:83932730-83999937	0.117902	0.761209	2.6907	0.0123	0
ENSG00000248103.1	CTC-338M12.9	lincRNA	chr5:180708375-180710653	0.117273	0.757094	2.6906	0.0097	0
ENSG00000272892.1	RP11-57G10.8	lincRNA	chr10:69609282-69610504	0.198508	1.28151	2.69057	0.00045	0
ENSG00000236256.5	DIAPH2-AS1	antisense	chrX:95939661-96897588	0.350602	2.26258	2.69006	0.00055	0
ENSG00000258388.3	PPT2-EGFL8	protein_coding	chr6:32116135-32145873	0.502415	3.23889	2.68855	0.0043	0
ENSG00000270022.2	RNU12	lincRNA	chr22:43011249-43011913	3.26751	21.0561	2.68798	5e-05	0
ENSG00000226029.1	RP4-798A10.2	lincRNA	chr1:16787442-16825752	0.304034	1.9592	2.68796	5e-05	0
ENSG00000231646.1	AC008174.3	antisense	chr2:186584600-186698017	0.453765	2.92402	2.68794	0.0003	0
ENSG00000245522.2	RP11-540A21.2	lincRNA	chr11:9776316-10315754	0.169307	1.09096	2.68789	0.00045	0
ENSG00000135436.4	FAM186B	protein_coding	chr12:49962000-50158717	0.742373	4.78317	2.68775	0.0066	0
ENSG00000141526.10	SLC16A3	protein_coding	chr17:80186272-80231607	1.10979	7.14415	2.68648	5e-05	0
ENSG00000228434.1	AC004951.6	lincRNA	chr7:43966036-44058774	0.344338	2.21542	2.68568	5e-05	0
ENSG00000145623.8	OSMR	protein_coding	chr5:38845959-39074510	0.103067	0.662802	2.68499	0.00465	0
ENSG00000222489.1	SNORA79	snoRNA	chr14:20779526-20801471	0.77178	4.96273	2.68487	0.04365	0
ENSG00000233579.1	KRT8P15	pseudogene	chr2:203640689-203736708	0.17913	1.15008	2.68265	0.0017	0
ENSG00000272885.1	RP11-2H3.6	lincRNA	chr4:409906-410326	0.181891	1.16739	2.68213	0.03865	0
ENSG00000197580.7	BCO2	protein_coding	chr11:111895537-112095422	0.428644	2.75101	2.68211	5e-05	0
ENSG00000064205.6	WISP2	protein_coding	chr20:43285091-43379675	0.166986	1.07112	2.68133	0.00025	0
ENSG00000237950.1	RP11-7O11.3	antisense	chr1:44410041-44412223	0.134815	0.864747	2.6813	0.0014	0
ENSG00000232499.2	RP11-512F24.1	pseudogene	chr1:113933370-114228545	0.416095	2.66887	2.68124	0.0477	0
ENSG00000219085.1	NPM1P37	pseudogene	chr6:70385693-70507003	0.292031	1.87249	2.68076	0.0016	0
ENSG00000259910.1	RP11-616M22.2	antisense	chr16:1203240-1275257	0.32321	2.07231	2.68069	0.014	0
ENSG00000257307.1	RP11-317N8.4	pseudogene	chr14:36288429-36536396	0.291441	1.8676	2.67991	0.0011	0
ENSG00000100146.12	SOX10	protein_coding	chr22:38339527-38437922	0.261891	1.67805	2.67975	0.017	0
ENSG00000228649.4	AC005682.5	processed_transcript	chr7:22893796-22901021	1.03136	6.60801	2.67966	5e-05	0
ENSG00000270605.1	RP5-1092A3.4	antisense	chr1:28562619-28573417	1.37252	8.79378	2.67965	5e-05	0
ENSG00000234880.1	LINC00163	lincRNA	chr21:46409778-46414001	0.284589	1.82313	2.67947	5e-05	0
ENSG00000250397.2	RP11-1391J7.1	antisense	chr11:842807-867116	0.511918	3.27877	2.67917	5e-05	0
ENSG00000204653.5	ASPDH	protein_coding	chr19:51014856-51017947	0.92436	5.92015	2.67911	5e-05	0
ENSG00000266910.1	CTC-448F2.6	pseudogene	chr19:30528329-30529063	0.751817	4.81508	2.67911	5e-05	0
ENSG00000270361.1	RP11-307C12.13	lincRNA	chr1:154909845-154910535	0.0928397	0.593959	2.67755	0.0097	0
ENSG00000152583.8	SPARCL1	protein_coding	chr4:88394486-88452213	0.110154	0.703666	2.67537	5e-05	0
ENSG00000261488.1	RP11-757F18.5	antisense	chr3:111852269-111854206	0.563171	3.59629	2.67486	5e-05	0
ENSG00000186628.8	FSD2	protein_coding	chr15:83419315-83474822	0.376542	2.40345	2.67422	5e-05	0
ENSG00000183091.15	NEB	protein_coding	chr2:152266396-152591001	0.58772	3.75106	2.6741	0.0014	0
ENSG00000184925.7	LCN12	protein_coding	chr9:139844002-139849949	0.581729	3.71275	2.67407	5e-05	0
ENSG00000187013.2	C17orf82	protein_coding	chr17:59489111-59490641	0.111887	0.714081	2.67404	0.011	0
ENSG00000161594.6	KLHL10	protein_coding	chr17:39981334-40004636	0.191822	1.22364	2.67334	0.0173	0
ENSG00000249738.2	AC008697.1	lincRNA	chr5:158737940-158789842	0.166089	1.05793	2.67122	0.00045	0
ENSG00000260394.2	LA16c-313D11.9	antisense	chr16:728503-729777	0.669348	4.26121	2.67043	5e-05	0
ENSG00000214376.5	VSTM5	protein_coding	chr11:93551397-93583697	0.321415	2.04581	2.67017	0.0001	0
ENSG00000243716.6	NPIPB5	protein_coding	chr16:22357256-22547842	0.194612	1.23855	2.66998	5e-05	0
ENSG00000229007.1	EXOSC3P1	pseudogene	chr21:33784313-33887707	0.181226	1.1529	2.6694	0.01315	0
ENSG00000164849.7	GPR146	protein_coding	chr7:1036621-1177896	0.434254	2.76245	2.66934	0.03205	0
ENSG00000182873.4	RP11-181G12.2	antisense	chr1:1981908-2152177	0.67652	4.30121	2.66854	5e-05	0
ENSG00000228643.1	AC079779.4	processed_transcript	chr2:279557-301515	0.193957	1.23191	2.66709	0.0215	0
ENSG00000188263.6	IL17REL	protein_coding	chr22:50432941-50451088	0.135745	0.861911	2.66664	5e-05	0
ENSG00000223694.1	ADH5P3	pseudogene	chr1:240177647-240643504	0.111594	0.707506	2.66449	0.0183	0
ENSG00000226312.3	CFLAR-AS1	antisense	chr2:201980826-202041410	0.185509	1.17579	2.66407	0.0025	0
ENSG00000260361.1	CTD-2313J17.5	sense_intronic	chr15:93146139-93353114	0.136783	0.86646	2.66325	0.0202	0
ENSG00000230736.2	RP1-149A16.3	lincRNA	chr22:32750871-32781618	0.432253	2.73764	2.66298	5e-05	0
ENSG00000145040.3	UCN2	protein_coding	chr3:48555116-48601206	0.178699	1.13158	2.66273	0.00245	0
ENSG00000131096.6	PYY	protein_coding	chr17:42030105-42081837	0.110655	0.700276	2.66185	0.00145	0
ENSG00000177483.7	RBM44	protein_coding	chr2:238536218-238751451	0.190054	1.20127	2.66008	0.01755	0
ENSG00000204514.5	ZNF814	protein_coding	chr19:58281022-58427978	1.25552	7.93432	2.65982	5e-05	0
ENSG00000144182.12	LIPT1	protein_coding	chr2:99613723-100106497	0.408628	2.57755	2.65714	0.01975	0
ENSG00000163606.6	CD200R1	protein_coding	chr3:112640055-112693969	0.142661	0.898218	2.65448	0.00015	0
ENSG00000105982.12	RNF32	protein_coding	chr7:156264889-156685924	2.006	12.6256	2.65396	0.0001	0
ENSG00000131233.8	GJA9	protein_coding	chr1:39325671-39407471	0.262016	1.64903	2.65389	5e-05	0
ENSG00000232732.5	AC073043.1	processed_transcript	chr2:200732118-200775882	0.27868	1.75262	2.65284	5e-05	0
ENSG00000230185.4	C9orf147	protein_coding	chr9:115142216-115431677	0.505029	3.17432	2.65201	0.03335	0
ENSG00000242600.2	MBL1P	pseudogene	chr10:81664653-81742370	0.562498	3.53379	2.6513	5e-05	0
ENSG00000158315.6	RHBDL2	protein_coding	chr1:39325671-39407471	0.125758	0.789617	2.6505	0.0021	0
ENSG00000260304.1	RP11-388M20.6	antisense	chr16:31191430-31203127	2.63749	16.5547	2.65001	0.0115	0
ENSG00000244560.2	RP4-800G7.2	pseudogene	chr7:148959261-148994403	2.01387	12.6302	2.64883	5e-05	0
ENSG00000215252.7	GOLGA8B	protein_coding	chr15:34671268-34880704	3.48832	21.8678	2.6482	5e-05	0
ENSG00000243107.1	AC000120.7	sense_overlapping	chr7:91828282-91875480	0.434057	2.71882	2.64703	5e-05	0
ENSG00000272983.1	RP11-508N22.12	lincRNA	chr10:38426264-38433327	0.10173	0.637152	2.6469	5e-05	0
ENSG00000259706.1	HSP90B2P	pseudogene	chr15:99791566-99930934	0.281794	1.76459	2.64662	5e-05	0
ENSG00000237586.3	RP11-383J24.2	pseudogene	chr8:125313555-125314045	0.340832	2.13335	2.64599	0.01205	0
ENSG00000269808.1	AC010327.2	protein_coding	chr19:55738006-55770363	0.595502	3.72595	2.64543	0.0005	0
ENSG00000232872.2	CTAGE3P	pseudogene	chr13:52482353-52484757	0.417019	2.60766	2.64457	5e-05	0
ENSG00000242357.1	RP11-809C18.5	sense_overlapping	chr10:320129-735683	0.189266	1.18252	2.64338	0.02125	0
ENSG00000135094.6	SDS	protein_coding	chr12:113830249-113876081	0.172788	1.07849	2.64194	0.0013	0
ENSG00000261008.2	AC004158.2	lincRNA	chr16:72459383-72698908	1.32855	8.28966	2.64146	5e-05	0
ENSG00000133246.7	PRAM1	protein_coding	chr19:8554939-8567996	0.239844	1.49544	2.6404	0.0017	0
ENSG00000135976.12	ANKRD36	protein_coding	chr2:97779232-97930258	3.46796	21.5995	2.63884	5e-05	0
ENSG00000273486.1	RP11-731C17.2	antisense	chr3:136537488-136580896	0.515777	3.21145	2.63841	5e-05	0
ENSG00000130720.8	FIBCD1	protein_coding	chr9:133777824-133820907	0.208754	1.29935	2.63791	5e-05	0
ENSG00000272316.1	XXbac-BPGBPG55C20.2	lincRNA	chr6:58234837-58240189	0.2489	1.54893	2.63763	5e-05	0
ENSG00000268945.1	CTD-2192J16.26	lincRNA	chr19:12793506-12798093	0.570792	3.54928	2.63649	5e-05	0
ENSG00000240401.4	AC012358.8	antisense	chr2:55514977-55647057	1.09027	6.7727	2.63504	0.0169	0
ENSG00000139540.7	SLC39A5	protein_coding	chr12:56623832-56652175	0.366771	2.27721	2.63432	0.0016	0
ENSG00000140009.14	ESR2	protein_coding	chr14:64319682-64805317	0.476637	2.95754	2.63343	0.0001	0
ENSG00000159958.3	TNFRSF13C	protein_coding	chr22:42321044-42322822	0.691944	4.29218	2.63298	5e-05	0
ENSG00000213658.6	LAT	protein_coding	chr16:28985541-29002104	0.194907	1.20846	2.63232	5e-05	0
ENSG00000213754.2	RP11-284B18.3	pseudogene	chrX:63444075-63615333	0.208144	1.28856	2.63011	0.00225	0
ENSG00000053702.10	NRIP2	protein_coding	chr12:2904118-3050306	0.61348	3.79458	2.62885	0.0022	0
ENSG00000196912.8	ANKRD36B	pseudogene	chr2:98108977-98206428	5.42378	33.5375	2.6284	5e-05	0
ENSG00000228510.2	RP11-339B21.8	pseudogene	chr9:131206865-131208907	0.390024	2.41148	2.62828	5e-05	0
ENSG00000225215.1	SMARCE1P1	pseudogene	chr11:107197070-107328572	0.35364	2.1859	2.62787	0.00335	0
ENSG00000187796.9	CARD9	protein_coding	chr9:139221931-139268133	1.29238	7.98371	2.62703	5e-05	0
ENSG00000128652.7	HOXD3	protein_coding	chr2:176986338-177037830	2.86375	17.6856	2.6266	5e-05	0
ENSG00000267370.1	CTD-2623N2.3	pseudogene	chr19:9862668-9903856	0.199333	1.23008	2.62549	0.0056	0
ENSG00000232334.1	RP11-47G11.2	pseudogene	chr10:125763819-125764344	0.265344	1.63711	2.62521	0.01575	0
ENSG00000092529.18	CAPN3	protein_coding	chr15:42500610-42704516	0.253505	1.56163	2.62297	5e-05	0
ENSG00000154898.11	CCDC144CP	pseudogene	chr17:19912656-20306870	0.503375	3.10062	2.62285	5e-05	0
ENSG00000248445.1	CTB-118N6.3	antisense	chr5:115779311-115927094	1.71664	10.5667	2.62186	5e-05	0
ENSG00000202077.1	RNU1-60P	snRNA	chr17:56597197-56769416	1.07368	6.59121	2.61798	0.00665	0
ENSG00000213590.2	RP11-229P13.2	pseudogene	chr9:139830291-139831613	0.434304	2.66425	2.61695	5e-05	0
ENSG00000133624.9	ZNF767	pseudogene	chr7:149244244-149321843	6.06953	37.2293	2.61678	5e-05	0
ENSG00000235090.1	RPL7L1P3	pseudogene	chr7:75528517-75623977	0.470084	2.87947	2.61482	0.00025	0
ENSG00000224448.1	GS1-259H13.7	pseudogene	chr7:99235864-99236390	0.442704	2.71131	2.61458	0.00015	0
ENSG00000169885.5	CALML6	protein_coding	chr1:1846265-1848735	0.210263	1.28752	2.61434	0.0001	0
ENSG00000008438.4	PGLYRP1	protein_coding	chr19:46498338-46526323	0.201903	1.23609	2.61405	0.0473	0
ENSG00000227370.1	RP4-669P10.19	pseudogene	chr22:42481528-42535938	0.42538	2.60235	2.61299	0.0021	0
ENSG00000242349.1	NPPA-AS1	antisense	chr1:11821843-11908402	0.167294	1.02323	2.61268	0.0032	0
ENSG00000104518.6	GSDMD	protein_coding	chr8:144635376-144645232	0.132292	0.809055	2.61252	5e-05	0
ENSG00000233056.1	ERVH48-1	lincRNA	chr21:44336912-44345756	0.387402	2.36654	2.61088	5e-05	0
ENSG00000237977.1	EIF4HP2	pseudogene	chr22:31089768-31303811	0.595001	3.63462	2.61084	0.00235	0
ENSG00000264365.1	RP11-621L6.2	antisense	chr18:21718941-21977844	0.180268	1.10097	2.61056	0.03185	0
ENSG00000118898.11	PPL	protein_coding	chr16:4932507-5147809	0.728843	4.45122	2.61052	5e-05	0
ENSG00000186481.11	ANKRD20A5P	pseudogene	chr18:14179095-14252139	0.661218	4.03762	2.61031	5e-05	0
ENSG00000220685.2	RP11-530A18.1	pseudogene	chr6:5066028-5067216	0.410353	2.50529	2.61004	5e-05	0
ENSG00000236670.1	KRT18P5	pseudogene	chr22:20778873-20850170	1.00849	6.15649	2.60992	5e-05	0
ENSG00000169962.4	TAS1R3	protein_coding	chr1:1266693-1284730	0.87648	5.34792	2.60919	0.0003	0
ENSG00000105270.10	CLIP3	protein_coding	chr19:36505409-36545664	0.696074	4.24269	2.60766	5e-05	0
ENSG00000205853.6	RFPL3S	protein_coding	chr22:32750871-32781618	0.31073	1.89382	2.60757	0.00015	0
ENSG00000179698.9	KIAA1875	protein_coding	chr8:145153535-145173218	0.430912	2.62388	2.60624	0.00405	0
ENSG00000223813.2	AC007255.8	antisense	chr7:29019582-29603286	0.0982781	0.597843	2.60482	0.01735	0
ENSG00000185633.6	NDUFA4L2	protein_coding	chr12:57623109-57634498	1.2316	7.47916	2.60234	0.0043	0
ENSG00000225125.2	RANP4	pseudogene	chrX:135889381-135890036	0.272682	1.65561	2.60207	0.00115	0
ENSG00000213871.3	TAF9BP1	pseudogene	chr3:25760434-25836025	0.255953	1.55212	2.60028	0.00905	0
ENSG00000245105.1	A2M-AS1	antisense	chr12:9217772-9268825	0.117756	0.714005	2.60014	0.0003	0
ENSG00000242338.2	BMS1P4	pseudogene	chr10:75404638-75490272	0.582007	3.52848	2.59994	5e-05	0
ENSG00000253943.1	KRT18P37	pseudogene	chr8:41368758-41370040	0.100511	0.609165	2.59948	0.00745	0
ENSG00000167874.6	TMEM88	protein_coding	chr17:7758382-7759417	0.241265	1.46174	2.599	0.0034	0
ENSG00000006534.11	ALDH3B1	protein_coding	chr11:67776047-67797928	0.242989	1.46863	2.59551	5e-05	0
ENSG00000198804.2	MT-CO1	protein_coding	chrM:5903-7445	177.081	1070.06	2.59521	5e-05	0
ENSG00000257511.1	RP11-278C7.1	pseudogene	chr12:32832133-32908836	0.653487	3.94734	2.59465	0.0085	0
ENSG00000272589.1	ZSWIM8-AS1	antisense	chr10:75545339-75571589	0.411355	2.48299	2.59362	0.0008	0
ENSG00000232843.2	SNX18P2	pseudogene	chr9:95571669-95661890	0.316906	1.91283	2.59358	0.00055	0
ENSG00000242125.2	SNHG3	sense_intronic	chr1:28832454-28865812	26.6432	160.712	2.59264	5e-05	0
ENSG00000198753.7	PLXNB3	protein_coding	chrX:152990322-153051187	0.217663	1.31256	2.59222	0.00045	0
ENSG00000271551.1	RP11-230C9.2	lincRNA	chr6:157097493-157098211	0.379631	2.28691	2.59073	0.0007	0
ENSG00000099769.5	IGFALS	protein_coding	chr16:1823207-1844972	0.302924	1.8248	2.59071	0.0172	0
ENSG00000205710.3	C17orf107	protein_coding	chr17:4736682-4806369	0.295839	1.78137	2.59011	5e-05	0
ENSG00000234473.1	ZNF101P2	pseudogene	chr1:192962578-192963807	0.610242	3.66926	2.58804	5e-05	0
ENSG00000149781.8	FERMT3	protein_coding	chr11:63974149-64001824	0.796272	4.78723	2.58786	5e-05	0
ENSG00000111215.7	PRR4	protein_coding	chr12:10977558-11324212	7.88137	47.368	2.58739	5e-05	0
ENSG00000272934.1	RP11-392E22.10	processed_transcript	chr9:38540563-38624987	0.785566	4.7181	2.5864	0.00085	0
ENSG00000243302.3	RP11-274B21.2	pseudogene	chr7:128291238-128292388	1.39889	8.40029	2.58616	5e-05	0
ENSG00000130649.5	CYP2E1	protein_coding	chr10:135192694-135382916	0.338393	2.032	2.58612	0.00895	0
ENSG00000245849.2	RAD51-AS1	processed_transcript	chr15:40978921-41024354	1.49631	8.9817	2.58558	5e-05	0
ENSG00000164850.10	GPER1	protein_coding	chr7:1036621-1177896	0.564765	3.38919	2.58522	0.00045	0
ENSG00000240305.1	RP11-1072C15.1	pseudogene	chr17:42785975-42829632	0.277492	1.66501	2.58501	0.0015	0
ENSG00000178852.11	EFCAB13	protein_coding	chr17:45331211-45518678	0.584997	3.50169	2.58155	5e-05	0
ENSG00000009724.12	MASP2	protein_coding	chr1:11086579-11107290	1.05991	6.34361	2.58136	5e-05	0
ENSG00000222018.1	AP000322.54	protein_coding	chr21:35747778-35780164	0.219391	1.31278	2.58105	0.00215	0
ENSG00000257576.1	RP11-153M3.1	pseudogene	chr12:56904785-56906487	0.539069	3.22499	2.58075	5e-05	0
ENSG00000272518.1	RP11-26J3.3	sense_intronic	chr8:80830951-81143467	0.699794	4.18561	2.58044	0.01505	0
ENSG00000189149.7	CRYM-AS1	lincRNA	chr16:21244985-21329912	0.386412	2.30805	2.57846	5e-05	0
ENSG00000187775.12	DNAH17	protein_coding	chr17:76374720-76573476	0.369651	2.20793	2.57846	5e-05	0
ENSG00000175886.9	RPL7AP66	pseudogene	chr18:36786887-37380282	1.2444	7.42921	2.57776	5e-05	0
ENSG00000242866.5	STRC	protein_coding	chr15:43885251-44010458	0.138777	0.827564	2.57611	0.0113	0
ENSG00000111077.13	TENC1	protein_coding	chr12:53399941-53458156	1.07377	6.40239	2.57592	5e-05	0
ENSG00000202058.1	RN7SKP80	misc_RNA	chr22:42949622-42978044	0.495989	2.95666	2.57559	0.02025	0
ENSG00000234353.2	AP000347.4	pseudogene	chr22:23950638-24059543	0.867423	5.16687	2.57448	5e-05	0
ENSG00000118849.5	RARRES1	protein_coding	chr3:158414680-158547508	0.260234	1.54915	2.57359	0.00045	0
ENSG00000261094.2	RP11-355O1.11	sense_overlapping	chr9:125699901-125702612	0.870749	5.18108	2.57292	5e-05	0
ENSG00000128191.9	DGCR8	protein_coding	chr22:20067754-20114878	14.5048	86.2212	2.57151	5e-05	0
ENSG00000232186.1	RP11-311P8.2	pseudogene	chrX:74546606-74547834	0.136335	0.810262	2.57123	0.01475	0
ENSG00000258439.1	RP11-173A8.2	pseudogene	chr14:75120139-75179818	0.383358	2.27695	2.57034	0.0111	0
ENSG00000270419.1	CAHM	lincRNA	chr6:163834096-163834992	0.199338	1.18316	2.56935	0.00125	0
ENSG00000183134.4	PTGDR2	protein_coding	chr11:60603468-60623444	0.126658	0.751498	2.56883	0.0003	0
ENSG00000235010.1	RP11-140A10.3	antisense	chr10:133918174-133999466	0.108865	0.645192	2.56719	0.04385	0
ENSG00000143512.8	HHIPL2	protein_coding	chr1:222695601-222721445	0.109667	0.649942	2.56718	0.0025	0
ENSG00000260837.1	RP11-434B12.1	lincRNA	chr2:8861263-8862816	0.157261	0.930708	2.56517	0.00075	0
ENSG00000260924.2	AC004463.6	antisense	chr22:19158907-19160352	1.1414	6.75388	2.56492	5e-05	0
ENSG00000273237.1	CTB-119C2.1	antisense	chr7:26191859-26226745	1.53026	9.05446	2.56485	5e-05	0
ENSG00000142347.12	MYO1F	protein_coding	chr19:8585673-8642461	0.674106	3.97863	2.56123	5e-05	0
ENSG00000258727.1	RP11-66N24.3	antisense	chr14:23980968-24048009	1.37956	8.13197	2.55939	5e-05	0
ENSG00000261505.1	LA16c-358B7.3	antisense	chr16:1355547-1377019	1.50836	8.89067	2.55931	5e-05	0
ENSG00000251288.2	RP11-10L12.2	pseudogene	chr4:103552659-103682151	0.351773	2.07285	2.55889	5e-05	0
ENSG00000259358.1	RP11-456J20.1	pseudogene	chr15:31775328-32162992	0.206647	1.2149	2.5556	5e-05	0
ENSG00000179532.8	DNHD1	protein_coding	chr11:6502676-6614988	2.66711	15.6763	2.55524	5e-05	0
ENSG00000267167.1	RP11-687F6.1	lincRNA	chr18:44383186-44383857	0.801828	4.71134	2.55477	5e-05	0
ENSG00000232374.4	GPR79	pseudogene	chr3:158558787-158559873	0.120677	0.708808	2.55425	0.0204	0
ENSG00000181085.10	MAPK15	protein_coding	chr8:144798428-144804628	2.031	11.925	2.55373	5e-05	0
ENSG00000232164.1	AC092669.3	lincRNA	chr2:66610437-66619582	0.190854	1.12037	2.55344	0.0002	0
ENSG00000138100.9	TRIM54	protein_coding	chr2:27505259-27531313	0.163496	0.959525	2.55306	0.00085	0
ENSG00000238133.2	MLK7-AS1	antisense	chr2:173940162-174146764	0.179951	1.05572	2.55254	0.00315	0
ENSG00000167183.2	PRR15L	protein_coding	chr17:46018871-46073562	0.386893	2.26799	2.55141	0.00025	0
ENSG00000237886.1	RP11-611D20.2	antisense	chr9:139440624-139444345	0.279968	1.64083	2.55109	0.00075	0
ENSG00000161929.10	SCIMP	protein_coding	chr17:5095378-5151364	0.173258	1.01536	2.551	0.0003	0
ENSG00000241537.1	RP11-624D20.1	pseudogene	chr3:72798427-72911065	0.179	1.04895	2.5509	0.0119	0
ENSG00000250133.2	HOXC-AS2	antisense	chr12:54375292-54449814	0.645242	3.78097	2.55084	5e-05	0
ENSG00000173531.11	MST1	protein_coding	chr3:49711434-49761384	4.19578	24.5802	2.55049	5e-05	0
ENSG00000188801.8	ZNF322P1	pseudogene	chr9:99918851-100140806	0.176622	1.034	2.54951	0.00135	0
ENSG00000196337.6	CGB7	protein_coding	chr19:49557530-49568333	0.121781	0.712947	2.5495	0.0002	0
ENSG00000168961.12	LGALS9	protein_coding	chr17:25783669-25976586	0.181435	1.06182	2.54901	5e-05	0
ENSG00000251520.1	RP11-46A10.6	pseudogene	chr1:180882289-180992047	0.241323	1.41192	2.54862	0.02665	0
ENSG00000230373.4	GOLGA6L5	pseudogene	chr15:85051115-85123406	0.292352	1.70966	2.54793	5e-05	0
ENSG00000249437.3	NAIP	protein_coding	chr5:70264309-70320941	0.564513	3.29583	2.54556	5e-05	0
ENSG00000268605.1	CTB-50E14.4	sense_intronic	chr19:42901279-43156507	0.271615	1.58576	2.54554	0.00885	0
ENSG00000186517.9	ARHGAP30	protein_coding	chr1:161016735-161039760	0.17073	0.996687	2.54542	5e-05	0
ENSG00000139908.10	TSSK4	protein_coding	chr14:24641061-24708448	1.3487	7.87097	2.54497	0.0048	0
ENSG00000185507.15	IRF7	protein_coding	chr11:612552-615999	4.19698	24.4771	2.54401	5e-05	0
ENSG00000260637.1	RP11-46C24.5	lincRNA	chr16:89323586-89333938	0.118817	0.692874	2.54385	0.0129	0
ENSG00000180113.11	TDRD6	protein_coding	chr6:46620677-46703430	0.166632	0.971291	2.54324	5e-05	0
ENSG00000199568.1	RNU5A-1	snRNA	chr15:65526797-65592956	0.77125	4.49484	2.543	0.03545	0
ENSG00000163072.10	NOSTRIN	protein_coding	chr2:169312371-169769881	0.206804	1.20461	2.54223	0.02295	0
ENSG00000198553.4	KCNRG	protein_coding	chr13:50570023-50595058	0.996127	5.80162	2.54205	5e-05	0
ENSG00000187513.8	GJA4	protein_coding	chr1:35178337-35325417	0.101881	0.593019	2.54119	0.04135	0
ENSG00000117425.9	PTCH2	protein_coding	chr1:45285515-45308735	0.481346	2.8004	2.54049	5e-05	0
ENSG00000090339.4	ICAM1	protein_coding	chr19:10362576-10399695	0.246689	1.43465	2.53994	0.001	0
ENSG00000265218.1	RP11-927P21.1	antisense	chr17:62850429-62915598	0.496895	2.88921	2.53966	5e-05	0
ENSG00000273007.1	RP11-170N16.3	antisense	chr4:123747862-123844123	0.249568	1.45048	2.53902	5e-05	0
ENSG00000185245.6	GP1BA	protein_coding	chr17:4835591-4838325	0.940799	5.4669	2.53876	5e-05	0
ENSG00000270878.1	CTD-2302E22.5	pseudogene	chr14:64060748-64062009	0.328451	1.90689	2.53747	5e-05	0
ENSG00000185155.7	MIXL1	protein_coding	chr1:226411318-226414755	0.357852	2.0765	2.53671	5e-05	0
ENSG00000254995.4	STX16-NPEPL1	protein_coding	chr20:57226327-57294294	2.35868	13.6823	2.53626	5e-05	0
ENSG00000230982.1	DSTNP1	pseudogene	chr21:48055078-48085036	1.53013	8.8748	2.53606	0.0212	0
ENSG00000215187.5	FAM166B	protein_coding	chr9:35490123-35563896	0.182387	1.05751	2.5356	0.00075	0
ENSG00000256673.1	RP11-599J14.2	pseudogene	chr12:9550950-9567447	0.318235	1.84498	2.53544	0.00855	0
ENSG00000010379.11	SLC6A13	protein_coding	chr12:329788-372039	0.323766	1.87422	2.53326	5e-05	0
ENSG00000270127.1	RP11-526I2.5	lincRNA	chr15:101087971-101090358	0.504729	2.92029	2.53253	5e-05	0
ENSG00000230131.1	RP11-282I1.1	lincRNA	chr10:125115965-125277224	0.141491	0.818193	2.53173	0.0011	0
ENSG00000160781.11	PAQR6	protein_coding	chr1:156213205-156217881	1.27583	7.37743	2.53168	5e-05	0
ENSG00000206140.5	TMEM191C	lincRNA	chr22:21820711-21825558	1.15442	6.67518	2.53164	5e-05	0
ENSG00000246982.2	RP1-179N16.6	antisense	chr6:36114474-36200567	0.41118	2.37694	2.53126	0.00035	0
ENSG00000259244.1	RP11-182J1.12	processed_transcript	chr15:85051115-85123406	0.336455	1.94415	2.53065	0.01255	0
ENSG00000250461.1	RP11-631M6.2	pseudogene	chr5:60628099-60841997	1.34596	7.77395	2.53001	5e-05	0
ENSG00000240038.2	AMY2B	protein_coding	chr1:104068312-104122156	0.258054	1.4904	2.52996	5e-05	0
ENSG00000267281.2	RP11-793H13.10	protein_coding	chr12:53900471-54020199	0.91399	5.2758	2.52914	5e-05	0
ENSG00000187690.2	CXorf67	protein_coding	chrX:51139362-51208513	0.175669	1.01375	2.52877	0.0007	0
ENSG00000114378.12	HYAL1	protein_coding	chr3:50337319-50349812	0.236335	1.36364	2.52856	5e-05	0
ENSG00000176945.12	MUC20	protein_coding	chr3:195384932-195467994	0.111081	0.640575	2.52776	0.0045	0
ENSG00000182109.3	RP11-69E11.4	antisense	chr1:39957317-40024379	3.12755	18.032	2.52745	5e-05	0
ENSG00000273329.1	RP11-448A19.1	lincRNA	chr7:129244388-129251471	0.694453	4.00375	2.5274	5e-05	0
ENSG00000170092.10	AC018720.10	pseudogene	chr7:75123400-75157478	0.221948	1.27818	2.52579	0.005	0
ENSG00000269534.1	CTC-453G23.5	antisense	chr19:48618701-48673860	0.395395	2.27675	2.52561	0.0015	0
ENSG00000232273.1	FTH1P1	pseudogene	chr1:38000049-38019903	0.261077	1.5023	2.52462	0.04775	0
ENSG00000204717.4	AC073464.11	pseudogene	chr2:95461552-95472197	0.220186	1.26691	2.52452	0.0021	0
[truncated: 3,741 more rows]

## Sheet: B-APEX-enriched cytosolic RNAs
Ensemble Gene ID	Gene name	Gene type	Coordinates	Avg FPKM of NES post-SA	Avg FPKM of NLS post-SA	log2 combined enrichment (NLS vs NES post-SA)	p value (NLS vs NES post-SA)	ER proximal mRNAs (Jan et al)
ENSG00000172201.6	ID4	protein_coding	chr6:19535174-19840915	33.7097	29.7492	-0.180313	0.0302	0
ENSG00000125266.6	EFNB2	protein_coding	chr13:107142078-107187462	15.2318	13.4301	-0.181612	0.0289	0
ENSG00000260257.1	RP5-1085F17.3	lincRNA	chr20:31444847-31446557	14.4148	12.6777	-0.185249	0.04805	0
ENSG00000267350.2	RP1-178F10.3	lincRNA	chr17:18227535-18229211	14.5659	12.8072	-0.185641	0.04585	0
ENSG00000165572.6	KBTBD6	protein_coding	chr13:41701704-41706882	19.2528	16.9134	-0.186903	0.03625	0
ENSG00000186416.8	NKRF	protein_coding	chrX:118722299-118739858	44.386	38.9887	-0.187048	0.0334	0
ENSG00000088930.6	XRN2	protein_coding	chr20:21283941-21370463	64.8751	56.9353	-0.188343	0.03125	0
ENSG00000106052.9	TAX1BP1	protein_coding	chr7:27773013-28283536	66.8971	58.6855	-0.188939	0.04165	0
ENSG00000166963.8	MAP1A	protein_coding	chr15:43803155-43823818	4.90882	4.29781	-0.191773	0.02665	0
ENSG00000168806.6	LCMT2	protein_coding	chr15:43619973-43622803	9.25964	8.09272	-0.194332	0.0384	0
ENSG00000183155.4	RABIF	protein_coding	chr1:202848084-202858263	8.22959	7.19035	-0.194759	0.04195	0
ENSG00000109180.10	OCIAD1	protein_coding	chr4:48807228-48863834	44.1795	38.5823	-0.195439	0.03395	0
ENSG00000152944.4	MED21	protein_coding	chr12:27175478-27219276	24.5382	21.4172	-0.196256	0.04625	0
ENSG00000182827.8	ACBD3	protein_coding	chr1:226332379-226374431	40.1184	34.9816	-0.197668	0.0241	0
ENSG00000139517.6	LNX2	protein_coding	chr13:28120049-28194541	7.21598	6.28812	-0.198567	0.0284	0
ENSG00000213281.4	NRAS	protein_coding	chr1:115247089-115259515	54.7742	47.7194	-0.198922	0.02195	0
ENSG00000100162.10	CENPM	protein_coding	chr22:42334724-42343168	32.2629	28.1005	-0.199278	0.04085	0
ENSG00000003989.12	SLC7A2	protein_coding	chr8:17354596-17428082	13.5684	11.8104	-0.200199	0.02665	1
ENSG00000121774.13	KHDRBS1	protein_coding	chr1:32479429-32568467	135.819	117.956	-0.203439	0.0236	0
ENSG00000066557.5	LRRC40	protein_coding	chr1:70034080-70671303	32.4928	28.2155	-0.203634	0.0177	0
ENSG00000148719.10	DNAJB12	protein_coding	chr10:74092587-74114988	23.7047	20.5766	-0.204173	0.03865	0
ENSG00000089195.10	TRMT6	protein_coding	chr20:5917880-5931182	20.1515	17.4776	-0.205377	0.02555	0
ENSG00000116521.6	SCAMP3	protein_coding	chr1:155225769-155232221	47.8624	41.5061	-0.205568	0.0245	1
ENSG00000101337.11	TM9SF4	protein_coding	chr20:30697308-30755061	19.6569	17.0424	-0.205905	0.04455	1
ENSG00000124171.4	PARD6B	protein_coding	chr20:49348080-49373332	7.86145	6.81502	-0.206077	0.024	0
ENSG00000146376.6	ARHGAP18	protein_coding	chr6:129897276-130031370	5.02676	4.35541	-0.206821	0.0462	0
ENSG00000184825.4	HIST1H2AH	protein_coding	chr6:27114860-27115317	188.174	163.005	-0.207146	0.016	0
ENSG00000189339.7	SLC35E2B	protein_coding	chr1:1590785-1624167	14.9163	12.9016	-0.209341	0.02835	0
ENSG00000188021.7	UBQLN2	protein_coding	chrX:56590025-56593443	17.0941	14.7689	-0.210936	0.01775	0
ENSG00000067992.8	PDK3	protein_coding	chrX:24483337-24557954	20.1602	17.4169	-0.211027	0.04335	0
ENSG00000259623.1	RP11-156E6.1	sense_overlapping	chr17:40004769-40007699	23.4338	20.2414	-0.211283	0.01585	0
ENSG00000101452.10	DHX35	protein_coding	chr20:37590941-37668366	9.29259	8.02368	-0.211818	0.03545	0
ENSG00000115310.13	RTN4	protein_coding	chr2:55199324-55339757	53.6322	46.3022	-0.212018	0.03025	1
ENSG00000131979.14	GCH1	protein_coding	chr14:55308725-55369570	9.78263	8.4438	-0.212329	0.04675	0
ENSG00000149218.4	ENDOD1	protein_coding	chr11:94822973-94865809	6.76115	5.8352	-0.212485	0.02315	1
ENSG00000204386.6	NEU1	protein_coding	chr6:31825435-31830683	22.2265	19.1821	-0.212525	0.02275	0
ENSG00000185963.9	BICD2	protein_coding	chr9:95473644-95527094	22.7267	19.6116	-0.212682	0.0156	0
ENSG00000142192.16	APP	protein_coding	chr21:27252860-27589700	79.5977	68.6278	-0.213933	0.0324	1
ENSG00000101608.8	MYL12A	protein_coding	chr18:3247478-3261848	21.544	18.5656	-0.214653	0.04235	0
ENSG00000185049.8	NELFA	protein_coding	chr4:1984440-2043630	23.5294	20.2747	-0.21478	0.0464	0
ENSG00000047849.17	MAP4	protein_coding	chr3:47892181-48130769	75.8345	65.3201	-0.215327	0.045	0
ENSG00000165097.9	KDM1B	protein_coding	chr6:18155559-18224084	22.5589	19.4216	-0.21604	0.01905	0
ENSG00000178966.11	RMI1	protein_coding	chr9:86595625-86618985	11.1161	9.57009	-0.216051	0.03635	0
ENSG00000170638.5	TRABD	protein_coding	chr22:50624343-50638976	23.989	20.6469	-0.216446	0.02275	0
ENSG00000198477.3	ZNF280B	protein_coding	chr22:22838766-22863505	7.70399	6.6293	-0.216749	0.0205	0
ENSG00000082212.7	ME2	protein_coding	chr18:48405418-48474691	25.8129	22.1973	-0.217707	0.0456	0
ENSG00000162378.8	ZYG11B	protein_coding	chr1:53192125-53293014	22.2744	19.1529	-0.217823	0.02735	0
ENSG00000132970.8	WASF3	protein_coding	chr13:27131839-27263085	12.3524	10.6182	-0.218244	0.013	0
ENSG00000156502.9	SUPV3L1	protein_coding	chr10:70939987-70968855	35.1441	30.1729	-0.220028	0.0354	0
ENSG00000005893.11	LAMP2	protein_coding	chrX:119561681-119603220	46.8894	40.255	-0.220092	0.02335	1
ENSG00000103510.15	KAT8	protein_coding	chr16:31127074-31142714	32.4632	27.8647	-0.220364	0.03325	0
ENSG00000100403.10	ZC3H7B	protein_coding	chr22:41697525-41756151	30.4644	26.1477	-0.220439	0.0142	0
ENSG00000155592.11	ZKSCAN2	protein_coding	chr16:25247321-25269252	11.5089	9.8763	-0.220711	0.02325	0
ENSG00000198689.5	SLC9A6	protein_coding	chrX:135067597-135129423	12.1396	10.4155	-0.220994	0.0132	1
ENSG00000214063.6	TSPAN4	protein_coding	chr11:842807-867116	25.055	21.4948	-0.22111	0.0438	1
ENSG00000157657.10	ZNF618	protein_coding	chr9:116638561-116818871	10.7329	9.20625	-0.22136	0.0458	0
ENSG00000155330.5	C16orf87	protein_coding	chr16:46830518-46865323	16.9037	14.497	-0.221587	0.0443	0
ENSG00000141456.10	PELP1	protein_coding	chr17:4574678-4608824	27.6164	23.6812	-0.221782	0.0312	0
ENSG00000052850.5	ALX4	protein_coding	chr11:44281993-44331716	6.33404	5.43073	-0.221981	0.01665	0
ENSG00000144711.9	IQSEC1	protein_coding	chr3:12938718-13114617	20.736	17.7708	-0.222628	0.048	0
ENSG00000054611.9	TBC1D22A	protein_coding	chr22:47158517-47571336	14.0576	12.0471	-0.222674	0.0316	0
ENSG00000214706.6	IFRD2	protein_coding	chr3:50316457-50336899	91.7343	78.599	-0.22295	0.0417	0
ENSG00000167005.9	NUDT21	protein_coding	chr16:56463044-56554195	76.2937	65.3604	-0.223147	0.0473	0
ENSG00000205659.6	LIN52	protein_coding	chr14:74551498-74667936	18.3667	15.7334	-0.223267	0.0401	0
ENSG00000267100.1	ILF3-AS1	lincRNA	chr19:10762537-10764520	12.1609	10.4085	-0.224492	0.0217	0
ENSG00000018610.9	CXorf56	protein_coding	chrX:118672111-118699397	31.0763	26.5976	-0.22452	0.02845	0
ENSG00000144048.6	DUSP11	protein_coding	chr2:73989310-74007284	18.9772	16.234	-0.225248	0.0175	0
ENSG00000114948.8	ADAM23	protein_coding	chr2:207308262-207485851	7.3007	6.2444	-0.225472	0.03415	0
ENSG00000103194.11	USP10	protein_coding	chr16:84733583-84813528	69.5295	59.4496	-0.225957	0.04595	0
ENSG00000144451.14	SPAG16	protein_coding	chr2:214149112-215548970	22.8128	19.5021	-0.226211	0.0233	0
ENSG00000174282.7	ZBTB4	protein_coding	chr17:7362684-7387582	8.20364	7.00996	-0.226859	0.01525	0
ENSG00000110367.7	DDX6	protein_coding	chr11:118575315-118661858	87.6051	74.8572	-0.226874	0.01735	0
ENSG00000174804.3	FZD4	protein_coding	chr11:86502100-86666433	4.32887	3.69887	-0.226907	0.04255	0
ENSG00000120705.8	ETF1	protein_coding	chr5:137841783-137878989	101.467	86.69	-0.227073	0.0292	0
ENSG00000172534.9	HCFC1	protein_coding	chrX:153213003-153237258	49.4622	42.2368	-0.227827	0.01935	0
ENSG00000171004.13	HS6ST2	protein_coding	chrX:131760043-132095423	18.0972	15.4526	-0.227923	0.0298	1
ENSG00000150764.9	DIXDC1	protein_coding	chr11:111797867-111893308	9.16493	7.82527	-0.227983	0.04545	0
ENSG00000163961.4	RNF168	protein_coding	chr3:196195653-196230639	16.6425	14.2019	-0.228788	0.01765	0
ENSG00000168216.6	LMBRD1	protein_coding	chr6:70385693-70507003	8.40299	7.17043	-0.228844	0.0347	1
ENSG00000100207.14	TCF20	protein_coding	chr22:42556018-42739622	24.466	20.8524	-0.230566	0.0335	0
ENSG00000112624.8	GLTSCR1L	protein_coding	chr6:42749764-42836298	2.79319	2.37986	-0.231041	0.02565	0
ENSG00000073578.12	SDHA	protein_coding	chr5:218355-256815	69.6461	59.3276	-0.23134	0.0355	0
ENSG00000179456.9	ZBTB18	protein_coding	chr1:244214584-244220778	31.2059	26.5747	-0.231765	0.00905	0
ENSG00000135801.5	TAF5L	protein_coding	chr1:229728857-229761794	39.3392	33.4987	-0.23186	0.02415	0
ENSG00000101544.4	ADNP2	protein_coding	chr18:77866914-77905406	22.8583	19.4616	-0.232087	0.0114	0
ENSG00000141543.5	EIF4A3	protein_coding	chr17:78109012-78120982	107.442	91.4595	-0.23236	0.02415	0
ENSG00000160194.13	NDUFV3	protein_coding	chr21:44299753-44333414	30.6399	26.0815	-0.232386	0.0154	0
ENSG00000132964.7	CDK8	protein_coding	chr13:26828275-26979375	17.7256	15.073	-0.233866	0.0366	0
ENSG00000185009.8	AP3M1	protein_coding	chr10:75881523-75910821	38.5936	32.8062	-0.234395	0.03085	0
ENSG00000113812.9	ACTR8	protein_coding	chr3:53901092-53916296	35.735	30.3729	-0.234551	0.04285	0
ENSG00000091317.7	CMTM6	protein_coding	chr3:32433162-32544900	50.7466	43.1243	-0.234811	0.01615	0
ENSG00000089234.11	BRAP	protein_coding	chr12:112079949-112123790	15.9119	13.5193	-0.235089	0.0176	0
ENSG00000002549.8	LAP3	protein_coding	chr4:17578814-17616194	24.8957	21.15	-0.23524	0.04995	0
ENSG00000136451.4	VEZF1	protein_coding	chr17:56048909-56065620	22.8116	19.3701	-0.235936	0.0201	0
ENSG00000198728.6	LDB1	protein_coding	chr10:103867316-103880210	22.801	19.3529	-0.236543	0.0209	0
ENSG00000166508.13	MCM7	protein_coding	chr7:99690350-99726118	244.112	207.129	-0.237011	0.0258	0
ENSG00000004864.9	SLC25A13	protein_coding	chr7:95749531-95951459	36.4431	30.9209	-0.237064	0.03575	0
ENSG00000134058.6	CDK7	protein_coding	chr5:68530667-68573250	20.5385	17.4245	-0.237214	0.02125	0
ENSG00000104412.3	EMC2	protein_coding	chr8:109455829-109499145	32.2186	27.3306	-0.237378	0.0399	0
ENSG00000165983.10	PTER	protein_coding	chr10:16478941-16555736	12.3671	10.4871	-0.237884	0.03595	0
ENSG00000168092.9	PAFAH1B2	protein_coding	chr11:117014982-117047610	67.7254	57.4258	-0.237997	0.03645	0
ENSG00000125319.10	C17orf53	protein_coding	chr17:42219273-42239844	9.06011	7.68121	-0.238195	0.04135	0
ENSG00000107854.5	TNKS2	protein_coding	chr10:93558068-93625033	30.0106	25.4395	-0.238406	0.00725	0
ENSG00000054598.5	FOXC1	protein_coding	chr6:1610680-1614127	73.705	62.4475	-0.239118	0.0054	0
ENSG00000104442.5	ARMC1	protein_coding	chr8:66514693-66546442	30.6112	25.9344	-0.239194	0.0085	0
ENSG00000156603.10	MED19	protein_coding	chr11:57471185-57479693	11.2715	9.54628	-0.239674	0.03655	0
ENSG00000185624.10	P4HB	protein_coding	chr17:79801034-79818570	257.978	218.49	-0.239679	0.01935	1
ENSG00000122512.10	PMS2	protein_coding	chr7:6012869-6048756	10.4253	8.82943	-0.239699	0.0411	0
ENSG00000184207.8	PGP	protein_coding	chr16:2261997-2264808	15.9823	13.5355	-0.239729	0.03235	0
ENSG00000076924.7	XAB2	protein_coding	chr19:7684410-7694451	10.9015	9.23222	-0.239775	0.01325	0
ENSG00000197846.3	HIST1H2BF	protein_coding	chr6:26199747-26200942	15.6899	13.2856	-0.239977	0.02015	0
ENSG00000213799.6	ZNF845	protein_coding	chr19:53837001-53858122	6.29613	5.33106	-0.240042	0.01545	0
ENSG00000033050.3	ABCF2	protein_coding	chr7:150904922-150924316	70.5253	59.6923	-0.240596	0.027	0
ENSG00000135776.4	ABCB10	protein_coding	chr1:229652328-229694442	29.4398	24.8962	-0.24184	0.0189	1
ENSG00000135823.9	STX6	protein_coding	chr1:180882289-180992047	16.83	14.2325	-0.241842	0.0224	0
ENSG00000169251.8	NMD3	protein_coding	chr3:160801670-160971320	42.1072	35.6048	-0.241995	0.0204	0
ENSG00000116957.8	TBCE	protein_coding	chr1:235530674-235612283	35.9326	30.3667	-0.242807	0.0196	0
ENSG00000135972.4	MRPS9	protein_coding	chr2:105552868-105719402	23.9158	20.2091	-0.242959	0.0109	0
ENSG00000169764.10	UGP2	protein_coding	chr2:64068073-64118696	23.8446	20.147	-0.243101	0.0339	0
ENSG00000139514.8	SLC7A1	protein_coding	chr13:30083546-30169825	45.8806	38.7519	-0.243615	0.0464	1
ENSG00000133026.8	MYH10	protein_coding	chr17:8316448-8534079	100.801	85.1013	-0.24426	0.0139	0
ENSG00000198380.8	GFPT1	protein_coding	chr2:69546904-69614382	17.5203	14.7875	-0.244648	0.007	0
ENSG00000167693.12	NXN	protein_coding	chr17:702552-883010	24.4244	20.6124	-0.24481	0.03845	0
ENSG00000172006.7	ZNF554	protein_coding	chr19:2819871-2835771	3.86926	3.26487	-0.245031	0.045	0
ENSG00000118402.5	ELOVL4	protein_coding	chr6:80624528-80657297	10.2739	8.66487	-0.245734	0.0117	1
ENSG00000240344.4	PPIL3	protein_coding	chr2:201735629-201754026	22.1926	18.7145	-0.245925	0.02275	0
ENSG00000173418.7	NAA20	protein_coding	chr20:19997759-20014299	39.581	33.3775	-0.245933	0.0107	0
ENSG00000179981.9	TSHZ1	protein_coding	chr18:72922709-73001905	12.6931	10.7027	-0.24607	0.0238	0
ENSG00000135932.6	CAB39	protein_coding	chr2:231577559-231685790	35.3381	29.7804	-0.246864	0.0207	0
ENSG00000143195.8	ILDR2	protein_coding	chr1:166882442-166944719	4.11376	3.46623	-0.24709	0.04025	0
ENSG00000106009.11	BRAT1	protein_coding	chr7:2577510-2595361	24.7197	20.8283	-0.247112	0.01345	0
ENSG00000140367.7	UBE2Q2	protein_coding	chr15:76135621-76193419	16.7825	14.1342	-0.247762	0.03015	0
ENSG00000127022.10	CANX	protein_coding	chr5:179105583-179157926	336.464	283.287	-0.248187	0.0141	1
ENSG00000084652.11	TXLNA	protein_coding	chr1:32645286-32663886	69.9393	58.87	-0.248569	0.0041	0
ENSG00000198833.6	UBE2J1	protein_coding	chr6:90036343-90062567	18.7932	15.8183	-0.248622	0.0046	0
ENSG00000179833.4	SERTAD2	protein_coding	chr2:64858754-64978139	11.1883	9.41714	-0.248633	0.01315	0
ENSG00000102401.15	ARMCX3	protein_coding	chrX:100877786-100882833	19.5362	16.4429	-0.248687	0.0051	0
ENSG00000171208.5	NETO2	protein_coding	chr16:47111613-47177908	40.8645	34.3866	-0.249004	0.04955	0
ENSG00000102317.13	RBM3	protein_coding	chrX:48431481-48437454	220.622	185.601	-0.249373	0.01465	0
ENSG00000081803.11	CADPS2	protein_coding	chr7:121958480-122526813	7.78954	6.55249	-0.249495	0.038	0
ENSG00000111665.7	CDCA3	protein_coding	chr12:6949117-6961230	36.1731	30.425	-0.249662	0.0196	0
ENSG00000189298.9	ZKSCAN3	protein_coding	chr6:28292469-28336947	8.23525	6.92545	-0.249905	0.0362	0
ENSG00000179218.9	CALR	protein_coding	chr19:13049391-13055303	162.684	136.787	-0.250134	0.01065	1
ENSG00000143126.7	CELSR2	protein_coding	chr1:109792640-109818372	9.47308	7.95931	-0.251191	0.03345	0
ENSG00000136827.11	TOR1A	protein_coding	chr9:132575222-132586413	25.2974	21.2435	-0.251969	0.00875	1
ENSG00000119844.10	AFTPH	protein_coding	chr2:64751464-64820139	15.6234	13.1194	-0.252002	0.0067	0
ENSG00000073008.10	PVR	protein_coding	chr19:45041044-45222031	23.3368	19.5878	-0.252647	0.00815	1
ENSG00000132305.16	IMMT	protein_coding	chr2:86371054-86423172	77.748	65.2565	-0.252683	0.01185	0
ENSG00000171953.11	ATPAF2	protein_coding	chr17:17876126-17942523	18.9134	15.8733	-0.252805	0.03085	0
ENSG00000143549.15	TPM3	protein_coding	chr1:154127783-154167124	192.487	161.509	-0.253142	0.01165	0
ENSG00000134222.12	PSRC1	protein_coding	chr1:109822177-109825808	19.4593	16.3275	-0.253157	0.012	0
ENSG00000166788.5	SAAL1	protein_coding	chr11:18091481-18127638	38.3578	32.175	-0.25358	0.02295	0
ENSG00000197498.8	RPF2	protein_coding	chr6:111303217-111349466	45.0699	37.8032	-0.253655	0.00765	0
ENSG00000224578.3	HNRNPA1P48	pseudogene	chr16:51679666-51681043	13.1413	11.0223	-0.253693	0.02615	0
ENSG00000112078.9	KCTD20	protein_coding	chr6:36322418-36458920	44.3726	37.2157	-0.253761	0.0071	0
ENSG00000124160.7	NCOA5	protein_coding	chr20:44689623-44718591	18.5712	15.5757	-0.25377	0.0175	0
ENSG00000153574.8	RPIA	protein_coding	chr2:88991161-89050452	19.7962	16.6029	-0.253793	0.00805	0
ENSG00000138600.5	SPPL2A	protein_coding	chr15:50999505-51058005	10.032	8.41304	-0.253911	0.0334	1
ENSG00000126107.10	HECTD3	protein_coding	chr1:45468211-45477001	11.8527	9.93832	-0.254145	0.0403	0
ENSG00000120733.9	KDM3B	protein_coding	chr5:137688284-137772717	51.5775	43.2162	-0.255169	0.03655	0
ENSG00000184281.10	TSSC4	protein_coding	chr11:2421717-2425106	27.4169	22.9699	-0.255317	0.0147	0
ENSG00000011485.10	PPP5C	protein_coding	chr19:46850250-46896238	62.6969	52.5101	-0.255801	0.0253	0
ENSG00000070501.7	POLB	protein_coding	chr8:42195971-42229326	24.8647	20.8241	-0.255842	0.023	0
ENSG00000139737.17	SLAIN1	protein_coding	chr13:78272022-78338377	54.3097	45.4804	-0.255964	0.0179	0
ENSG00000005249.8	PRKAR2B	protein_coding	chr7:106685093-106802256	12.3188	10.3135	-0.256326	0.02495	0
ENSG00000145349.12	CAMK2D	protein_coding	chr4:114372187-114683083	25.4576	21.3071	-0.256763	0.01565	0
ENSG00000114742.9	WDR48	protein_coding	chr3:39093488-39180394	51.5516	43.1329	-0.25723	0.0323	0
ENSG00000162385.6	MAGOH	protein_coding	chr1:53692563-53710212	52.3442	43.7828	-0.257666	0.02805	0
ENSG00000198863.3	RUNDC1	protein_coding	chr17:41132581-41145707	10.6911	8.94196	-0.257746	0.00865	0
ENSG00000128791.7	TWSG1	protein_coding	chr18:9334764-9402418	18.276	15.2769	-0.258593	0.00855	1
ENSG00000164715.5	LMTK2	protein_coding	chr7:97736196-97838945	12.6819	10.6007	-0.258612	0.00575	0
ENSG00000175279.17	APITD1	protein_coding	chr1:10489937-10512210	19.8509	16.5905	-0.258849	0.02625	0
ENSG00000145730.16	PAM	protein_coding	chr5:102089684-102366809	36.7597	30.7189	-0.259001	0.01915	1
ENSG00000025800.9	KPNA6	protein_coding	chr1:32573638-32642169	52.4866	43.8541	-0.259238	0.01275	0
ENSG00000182606.10	TRAK1	protein_coding	chr3:42055293-42267381	27.6555	23.1064	-0.259273	0.01065	0
ENSG00000180592.12	SKIDA1	protein_coding	chr10:21802406-21814611	3.228	2.69673	-0.259433	0.0411	0
ENSG00000159873.5	CCDC117	protein_coding	chr22:29168661-29185283	62.5742	52.271	-0.259556	0.0166	0
ENSG00000006704.6	GTF2IRD1	protein_coding	chr7:73868119-74016931	12.3856	10.3456	-0.259649	0.0391	0
ENSG00000049167.9	ERCC8	protein_coding	chr5:60169657-60240900	14.9657	12.4992	-0.259823	0.0285	0
ENSG00000088325.11	TPX2	protein_coding	chr20:30327073-30389608	69.6599	58.1338	-0.260951	0.00255	0
ENSG00000133142.13	TCEAL4	protein_coding	chrX:102831158-102842657	54.8966	45.7947	-0.261537	0.0054	0
ENSG00000160813.2	PPP1R35	protein_coding	chr7:100032879-100036127	18.8073	15.6747	-0.262849	0.03565	0
ENSG00000224531.4	SMIM13	protein_coding	chr6:11094265-11138964	22.9113	19.0952	-0.26285	0.01055	1
ENSG00000100345.16	MYH9	protein_coding	chr22:36677326-36784063	73.3483	61.1218	-0.263077	0.0474	0
ENSG00000104154.5	SLC30A4	protein_coding	chr15:45722726-45878488	3.47635	2.89685	-0.263089	0.01145	0
ENSG00000178202.8	KDELC2	protein_coding	chr11:108342831-108369159	36.54	30.4359	-0.263701	0.01975	1
ENSG00000085185.11	BCORL1	protein_coding	chrX:129115082-129192058	13.9166	11.5913	-0.263766	0.01525	0
ENSG00000123136.10	DDX39A	protein_coding	chr19:14519630-14530192	69.1846	57.6124	-0.264072	0.00575	0
ENSG00000162104.5	ADCY9	protein_coding	chr16:4003387-4166186	12.1802	10.1408	-0.264374	0.0367	0
ENSG00000102221.9	PHF16	protein_coding	chrX:46771710-46920641	11.4602	9.53902	-0.264725	0.0039	0
ENSG00000102977.9	ACD	protein_coding	chr16:67678821-67694713	14.8709	12.3749	-0.265079	0.0303	0
ENSG00000054118.9	THRAP3	protein_coding	chr1:36690016-36770958	101.18	84.1948	-0.265122	0.00345	0
ENSG00000180694.9	TMEM64	protein_coding	chr8:91634222-91997485	11.7105	9.74428	-0.265176	0.0346	0
ENSG00000198934.3	MAGEE1	protein_coding	chrX:75648045-75651744	2.29492	1.90915	-0.265512	0.0378	0
ENSG00000096384.15	HSP90AB1	protein_coding	chr6:44214823-44221620	447.242	372.062	-0.265513	0.00215	0
ENSG00000166938.8	DIS3L	protein_coding	chr15:66570835-66626236	19.8086	16.478	-0.265586	0.04035	0
ENSG00000108883.8	EFTUD2	protein_coding	chr17:42923720-42994305	112.379	93.4574	-0.265986	0.03585	0
ENSG00000100603.9	SNW1	protein_coding	chr14:78174413-78236085	62.8826	52.2911	-0.266096	0.0151	0
ENSG00000100284.16	TOM1	protein_coding	chr22:35694830-35743985	19.1086	15.8899	-0.266112	0.04875	0
ENSG00000140718.14	FTO	protein_coding	chr16:53737874-54155853	42.3966	35.2505	-0.266306	0.02585	0
ENSG00000165476.8	REEP3	protein_coding	chr10:65281122-65384883	9.6439	8.01821	-0.266337	0.00395	1
ENSG00000213639.5	PPP1CB	protein_coding	chr2:28974505-29093167	78.9791	65.6561	-0.266542	0.01065	0
ENSG00000161542.12	PRPSAP1	protein_coding	chr17:74305566-74383941	33.3242	27.7018	-0.266593	0.032	0
ENSG00000171865.5	RNASEH1	protein_coding	chr2:3579402-3609324	23.0047	19.1232	-0.26661	0.00955	0
ENSG00000106460.14	TMEM106B	protein_coding	chr7:12250866-12282993	20.5392	17.0696	-0.266954	0.0247	0
ENSG00000138614.10	VWA9	protein_coding	chr15:65871090-65903627	58.3503	48.493	-0.266962	0.0106	0
ENSG00000127418.10	FGFRL1	protein_coding	chr4:1003723-1020685	15.7406	13.0802	-0.2671	0.01775	1
ENSG00000069849.6	ATP1B3	protein_coding	chr3:141594965-141645356	79.3108	65.9048	-0.267134	0.00905	1
ENSG00000145781.4	COMMD10	protein_coding	chr5:115419503-115748459	12.8836	10.7053	-0.267208	0.02525	0
ENSG00000162368.9	CMPK1	protein_coding	chr1:47799468-47844511	39.8135	33.0704	-0.267716	0.00955	0
ENSG00000094914.8	AAAS	protein_coding	chr12:53701239-53718648	37.728	31.3377	-0.267733	0.0091	0
ENSG00000109536.7	FRG1	protein_coding	chr4:190861942-190884359	15.7839	13.1098	-0.267814	0.01625	0
ENSG00000160688.14	FLAD1	protein_coding	chr1:154955813-154965587	33.6908	27.981	-0.267907	0.0129	0
ENSG00000131876.12	SNRPA1	protein_coding	chr15:101821714-101835487	40.0518	33.2579	-0.26817	0.0129	0
ENSG00000165832.4	TRUB1	protein_coding	chr10:116697951-116737430	27.3729	22.7295	-0.268181	0.01875	0
ENSG00000182173.8	TSEN54	protein_coding	chr17:73512140-73520820	41.1883	34.182	-0.269001	0.0153	0
ENSG00000183077.11	AFMID	protein_coding	chr17:76183397-76203782	25.3156	21.0089	-0.269026	0.01865	0
ENSG00000027697.8	IFNGR1	protein_coding	chr6:137518620-137540586	22.546	18.7068	-0.269311	0.00905	1
ENSG00000182963.5	GJC1	protein_coding	chr17:42875815-42908184	27.7386	23.0126	-0.269469	0.03035	1
ENSG00000204619.3	PPP1R11	protein_coding	chr6:30034485-30043664	12.9196	10.7174	-0.269598	0.0115	0
ENSG00000117697.10	NSL1	protein_coding	chr1:212899494-212965124	51.3573	42.5986	-0.269763	0.00525	0
ENSG00000176624.9	MEX3C	protein_coding	chr18:48700919-48744674	14.7326	12.2193	-0.269847	0.0433	0
ENSG00000102158.15	MAGT1	protein_coding	chrX:77081860-77151090	69.4228	57.5695	-0.270104	0.0031	1
ENSG00000017797.7	RALBP1	protein_coding	chr18:9475006-9538114	25.0322	20.7562	-0.270242	0.0299	0
ENSG00000184432.5	COPB2	protein_coding	chr3:138722803-139108574	86.7978	71.9613	-0.270437	0.0128	0
ENSG00000179152.14	TCAIM	protein_coding	chr3:44379432-44450943	27.5652	22.8464	-0.270877	0.0146	0
ENSG00000047932.9	GOPC	protein_coding	chr6:117609462-117923691	6.90879	5.7261	-0.270879	0.03695	0
ENSG00000149503.8	INCENP	protein_coding	chr11:61891444-61920635	58.3851	48.386	-0.27101	0.04065	0
ENSG00000138795.5	LEF1	protein_coding	chr4:108968700-109177992	25.6742	21.2701	-0.271489	0.02045	0
ENSG00000119616.7	FCF1	protein_coding	chr14:75179846-75203394	28.3593	23.4904	-0.271751	0.0224	0
ENSG00000169288.13	MRPL1	protein_coding	chr4:78783673-78873944	26.2259	21.7153	-0.272277	0.0087	0
ENSG00000006712.10	PAF1	protein_coding	chr19:39876491-39881835	29.6881	24.581	-0.27234	0.02085	0
ENSG00000185591.5	SP1	protein_coding	chr12:53773959-53810230	49.2303	40.7604	-0.272377	0.01805	0
ENSG00000162337.7	LRP5	protein_coding	chr11:68080076-68216743	16.4305	13.6034	-0.272409	0.04115	0
ENSG00000133639.3	BTG1	protein_coding	chr12:92378755-92583436	29.7584	24.6253	-0.273153	0.0077	0
ENSG00000071626.12	DAZAP1	protein_coding	chr19:1407567-1435719	120.8	99.9346	-0.273562	0.0178	0
ENSG00000153879.4	CEBPG	protein_coding	chr19:33864235-33873592	32.8585	27.1829	-0.273569	0.0026	0
ENSG00000105656.8	ELL	protein_coding	chr19:18552228-18632937	7.1362	5.90305	-0.273695	0.03675	0
ENSG00000198839.5	ZNF277	protein_coding	chr7:111846642-112049678	12.9364	10.6975	-0.274171	0.02745	0
ENSG00000106785.10	TRIM14	protein_coding	chr9:100819020-100881494	10.5077	8.68838	-0.274281	0.04895	0
ENSG00000096654.11	ZNF184	protein_coding	chr6:27418521-27440897	11.8581	9.80406	-0.274416	0.00385	0
ENSG00000181163.9	NPM1	protein_coding	chr5:170814119-170838141	1602.05	1323.69	-0.275357	0.0157	0
ENSG00000178974.5	FBXO34	protein_coding	chr14:55729484-55828636	17.9829	14.8582	-0.275373	0.00865	0
ENSG00000108946.10	PRKAR1A	protein_coding	chr17:66255322-66760023	97.9097	80.8945	-0.27541	0.0211	0
ENSG00000260054.1	RP11-611L7.1	lincRNA	chr7:6694494-6696063	18.0651	14.924	-0.275572	0.00655	0
ENSG00000106603.13	COA1	protein_coding	chr7:43622356-43769316	72.9731	60.2759	-0.275784	0.0093	0
ENSG00000197258.5	EIF4BP6	pseudogene	chr7:103969103-104549001	6.42921	5.30658	-0.27686	0.0181	0
ENSG00000117868.11	ESYT2	protein_coding	chr7:158523685-158622944	43.1973	35.6533	-0.276904	0.00255	1
ENSG00000085840.8	ORC1	protein_coding	chr1:52838500-52870131	26.5561	21.9138	-0.277202	0.0018	0
ENSG00000136982.5	DSCC1	protein_coding	chr8:120846215-120868250	28.2849	23.3386	-0.277313	0.00485	0
ENSG00000137269.10	LRRC1	protein_coding	chr6:53659294-53788919	6.75616	5.57251	-0.277877	0.0107	0
ENSG00000170089.11	RP11-423H2.1	pseudogene	chr5:177236407-177410055	14.8077	12.2125	-0.277992	0.03505	0
ENSG00000165914.10	TTC7B	protein_coding	chr14:91006931-91282823	16.4176	13.5369	-0.278342	0.04925	0
ENSG00000160049.7	DFFA	protein_coding	chr1:10516578-10690815	74.8886	61.707	-0.279312	0.0219	0
ENSG00000020181.13	GPR124	protein_coding	chr8:37641708-37707422	3.8388	3.16078	-0.280372	0.02505	0
ENSG00000164182.6	NDUFAF2	protein_coding	chr5:60240955-60448853	61.2603	50.4273	-0.280749	0.0033	0
ENSG00000128534.3	NAA38	protein_coding	chr7:117824085-117832878	38.546	31.7242	-0.280997	0.0169	0
ENSG00000159217.5	IGF2BP1	protein_coding	chr17:47072627-47133012	85.6255	70.4648	-0.281138	0.00155	0
ENSG00000100796.13	SMEK1	protein_coding	chr14:91923954-91976898	88.1324	72.5194	-0.281306	0.0112	0
ENSG00000108424.5	KPNB1	protein_coding	chr17:45726841-45762871	293.919	241.829	-0.281431	0.0403	0
ENSG00000111711.5	GOLT1B	protein_coding	chr12:21654714-21671342	23.599	19.4159	-0.281489	0.0165	0
ENSG00000177830.13	CHID1	protein_coding	chr11:867356-915058	38.7263	31.8588	-0.281622	0.01445	1
ENSG00000011451.13	WIZ	protein_coding	chr19:15532318-15560762	14.3155	11.7722	-0.282186	0.0041	0
ENSG00000163069.8	SGCB	protein_coding	chr4:52886871-52904648	11.2945	9.2871	-0.282314	0.0055	1
ENSG00000107731.8	UNC5B	protein_coding	chr10:72972326-73062621	13.2551	10.8983	-0.282442	0.0014	1
ENSG00000172922.4	RNASEH2C	protein_coding	chr11:65479466-65488418	54.2865	44.6186	-0.282948	0.01715	0
ENSG00000156469.4	MTERFD1	protein_coding	chr8:97251625-97273838	21.3883	17.5791	-0.28296	0.00805	0
ENSG00000064652.6	SNX24	protein_coding	chr5:122179133-122390362	12.3562	10.1546	-0.28309	0.0397	0
ENSG00000102038.11	SMARCA1	protein_coding	chrX:128580479-128657477	56.6391	46.5415	-0.283282	0.00115	0
ENSG00000160271.10	RALGDS	protein_coding	chr9:135973106-136039332	21.598	17.7448	-0.283499	0.02265	0
ENSG00000164209.12	SLC25A46	protein_coding	chr5:109624933-110100857	33.4922	27.5149	-0.283614	0.00485	0
ENSG00000133818.8	RRAS2	protein_coding	chr11:14299471-14386052	22.3059	18.3241	-0.283679	0.0155	0
ENSG00000147853.12	AK3	protein_coding	chr9:4711154-4742043	22.0524	18.1156	-0.283704	0.0032	0
ENSG00000149328.10	GLB1L2	protein_coding	chr11:134201767-134248235	12.3381	10.1333	-0.28402	0.01125	1
ENSG00000136146.10	MED4	protein_coding	chr13:48627458-48669267	23.4331	19.2328	-0.284977	0.0088	0
ENSG00000177427.8	MIEF2	protein_coding	chr17:18163847-18169866	10.4162	8.54611	-0.285495	0.027	1
ENSG00000137135.13	ARHGEF39	protein_coding	chr9:35658300-35681156	18.2309	14.9561	-0.285652	0.0297	0
ENSG00000033170.12	FUT8	protein_coding	chr14:65877309-66210839	20.5935	16.89	-0.286021	0.00845	0
ENSG00000058056.4	USP13	protein_coding	chr3:179370542-179507189	16.4106	13.4567	-0.286307	0.02	0
ENSG00000242013.4	USP27X	protein_coding	chrX:49644469-49647166	3.44808	2.82681	-0.286619	0.0228	0
ENSG00000139722.2	VPS37B	protein_coding	chr12:123349881-123380991	12.3969	10.1627	-0.286694	0.0069	0
ENSG00000183722.7	LHFP	protein_coding	chr13:39917028-40177665	10.8093	8.86028	-0.286842	0.00575	1
ENSG00000245694.4	CRNDE	lincRNA	chr16:54952774-54963101	33.1538	27.1599	-0.287695	0.00765	0
ENSG00000116161.13	CACYBP	protein_coding	chr1:174968299-174992561	129.525	106.092	-0.287912	0.01995	0
ENSG00000168710.13	AHCYL1	protein_coding	chr1:110527307-110566357	45.9038	37.5953	-0.288062	0.00505	0
ENSG00000113583.6	C5orf15	protein_coding	chr5:133291200-133304478	40.6093	33.2521	-0.288364	0.0024	1
ENSG00000142949.12	PTPRF	protein_coding	chr1:43990857-44089343	37.2886	30.5263	-0.288684	0.01	1
ENSG00000164904.11	ALDH7A1	protein_coding	chr5:125877532-125931110	55.1765	45.1447	-0.289499	0.01445	0
ENSG00000167186.6	COQ7	protein_coding	chr16:18995255-19091417	22.034	18.0229	-0.289896	0.01905	0
ENSG00000109911.13	ELP4	protein_coding	chr11:31531296-31805546	15.2454	12.4697	-0.289949	0.0193	0
ENSG00000180771.10	SRSF8	pseudogene	chr11:94800055-94804388	11.1036	9.07865	-0.290473	0.0255	0
ENSG00000148396.14	SEC16A	protein_coding	chr9:139334548-139372141	30.9236	25.278	-0.290828	0.0086	0
ENSG00000188342.7	GTF2F2	protein_coding	chr13:45694649-45858237	41.0249	33.5349	-0.290835	0.00365	0
ENSG00000162636.11	FAM102B	protein_coding	chr1:109102710-109187522	12.1089	9.8968	-0.291032	0.00145	0
ENSG00000040531.10	CTNS	protein_coding	chr17:3539761-3564836	11.799	9.64132	-0.291363	0.0302	1
ENSG00000122335.9	SERAC1	protein_coding	chr6:158530535-158589312	11.5987	9.47638	-0.291556	0.01565	0
ENSG00000107949.12	BCCIP	protein_coding	chr10:127512114-127585005	69.0848	56.4228	-0.29209	0.01185	0
ENSG00000198060.5	MARCH5	protein_coding	chr10:94050919-94113721	21.0019	17.1519	-0.292157	0.0182	0
ENSG00000011007.8	TCEB3	protein_coding	chr1:24069644-24104777	38.3767	31.3376	-0.292338	0.00575	0
ENSG00000132170.15	PPARG	protein_coding	chr3:12328866-12475855	17.1532	14.0018	-0.29287	0.0191	0
ENSG00000082153.13	BZW1	protein_coding	chr2:201542955-201688569	139.435	113.812	-0.292939	0.02045	0
ENSG00000133131.10	MORC4	protein_coding	chrX:106045909-106243474	26.0892	21.2929	-0.293085	0.00355	0
ENSG00000172667.6	ZMAT3	protein_coding	chr3:178735010-178790067	8.69408	7.09549	-0.293131	0.02105	0
ENSG00000188807.8	TMEM201	protein_coding	chr1:9648931-9674935	17.8137	14.5348	-0.293477	0.0156	1
ENSG00000103342.8	GSPT1	protein_coding	chr16:11945505-12009939	125.793	102.636	-0.293509	0.0083	0
ENSG00000138814.12	PPP3CA	protein_coding	chr4:101944565-102270040	25.4024	20.7232	-0.29372	0.0099	0
ENSG00000165060.7	FXN	protein_coding	chr9:71650174-71715094	14.9895	12.2269	-0.293898	0.0122	0
ENSG00000114520.6	SNX4	protein_coding	chr3:125165494-125239041	30.4618	24.8471	-0.293923	0.0036	0
ENSG00000130985.12	UBA1	protein_coding	chrX:47050259-47074527	163.674	133.5	-0.293986	0.0028	0
ENSG00000101298.9	SNPH	protein_coding	chr20:1206699-1289972	2.67074	2.17797	-0.294256	0.013	0
ENSG00000155130.5	MARCKS	protein_coding	chr6:114178540-114184648	43.2847	35.2896	-0.294612	0.00085	0
ENSG00000115806.8	GORASP2	protein_coding	chr2:171784973-171823639	34.3731	28.0237	-0.294632	0.00935	0
ENSG00000165660.7	FAM175B	protein_coding	chr10:126490353-126525239	14.8587	12.1121	-0.294867	0.0016	0
ENSG00000144029.7	MRPS5	protein_coding	chr2:95752951-95831158	40.0165	32.6127	-0.295158	0.0184	0
ENSG00000006194.6	ZNF263	protein_coding	chr16:3313742-3368852	23.8273	19.412	-0.295665	0.0256	0
ENSG00000135334.8	AKIRIN2	protein_coding	chr6:88384789-88411927	25.6114	20.861	-0.295974	0.00865	0
ENSG00000117222.9	RBBP5	protein_coding	chr1:205055269-205091143	25.3995	20.6845	-0.29625	0.0008	0
ENSG00000106868.12	SUSD1	protein_coding	chr9:114803064-114937688	6.06495	4.93798	-0.296576	0.0227	0
ENSG00000082701.10	GSK3B	protein_coding	chr3:119540169-119813264	40.0726	32.6216	-0.296789	0.0248	0
ENSG00000138166.5	DUSP5	protein_coding	chr10:112257595-112271302	6.43086	5.23476	-0.296887	0.00655	0
ENSG00000143153.8	ATP1B1	protein_coding	chr1:169074934-169337205	15.321	12.4675	-0.297336	0.0282	1
ENSG00000119139.12	TJP2	protein_coding	chr9:71736208-71870124	14.6691	11.9362	-0.297439	0.024	0
ENSG00000204178.5	TMEM57	protein_coding	chr1:25757387-25826700	12.9804	10.5595	-0.297787	0.0015	1
ENSG00000185122.6	HSF1	protein_coding	chr8:145515279-145538801	35.9284	29.2277	-0.297787	0.0102	0
ENSG00000021574.7	SPAST	protein_coding	chr2:32288679-32382706	15.9882	13.006	-0.297825	0.001	0
ENSG00000136715.13	SAP130	protein_coding	chr2:128698790-128785694	15.0124	12.2077	-0.298358	0.0023	0
ENSG00000008441.12	NFIX	protein_coding	chr19:13106421-13209610	5.94278	4.83243	-0.29839	0.0204	0
ENSG00000022840.11	RNF10	protein_coding	chr12:120941076-121015397	81.2231	66.0012	-0.299397	0.03645	0
ENSG00000125827.4	TMX4	protein_coding	chr20:7957994-8024159	16.8148	13.659	-0.299878	0.00255	1
ENSG00000183337.12	BCOR	protein_coding	chrX:39909067-40036582	125.345	101.82	-0.299885	0.00435	0
ENSG00000023228.9	NDUFS1	protein_coding	chr2:206979540-207027652	76.193	61.8812	-0.300157	0.046	0
ENSG00000178988.10	MRFAP1L1	protein_coding	chr4:6709427-6711607	63.908	51.8992	-0.300283	0.00115	0
ENSG00000183765.16	CHEK2	protein_coding	chr22:29083730-29153503	29.8168	24.214	-0.300286	0.0071	0
ENSG00000164305.13	CASP3	protein_coding	chr4:185548849-185570663	19.3472	15.7095	-0.300488	0.00145	0
ENSG00000162063.8	CCNF	protein_coding	chr16:2479394-2509980	16.4407	13.3481	-0.300643	0.0199	0
ENSG00000105939.8	ZC3HAV1	protein_coding	chr7:138728265-138794465	27.1533	22.045	-0.300679	0.0023	0
ENSG00000152413.10	HOMER1	protein_coding	chr5:78668458-78810040	25.8489	20.9858	-0.300691	0.04375	0
ENSG00000101882.5	NKAP	protein_coding	chrX:119059013-119077735	40.8378	33.1527	-0.30078	0.00115	0
ENSG00000100151.11	PICK1	protein_coding	chr22:38452317-38471708	14.4842	11.7575	-0.300897	0.003	0
ENSG00000075785.8	RAB7A	protein_coding	chr3:128444964-128533639	44.4528	36.0799	-0.301077	0.00615	0
ENSG00000185483.7	ROR1	protein_coding	chr1:64239692-64647181	2.96539	2.40621	-0.301459	0.0139	0
ENSG00000140950.11	TLDC1	protein_coding	chr16:84511680-84587639	9.47304	7.68627	-0.301544	0.01185	0
ENSG00000171490.8	RSL1D1	protein_coding	chr16:11929055-11945442	162.121	131.519	-0.301793	0.0024	0
ENSG00000113966.5	ARL6	protein_coding	chr3:97483364-97519953	13.7426	11.1478	-0.301905	0.0118	0
ENSG00000197223.7	C1D	protein_coding	chr2:68268261-68338080	13.6469	11.069	-0.302046	0.0146	0
ENSG00000147364.12	FBXO25	protein_coding	chr8:356427-421225	11.1625	9.05364	-0.302094	0.0197	0
ENSG00000139508.10	SLC46A3	protein_coding	chr13:29274200-29293107	2.90739	2.35811	-0.302095	0.0223	0
ENSG00000136628.13	EPRS	protein_coding	chr1:220141942-220220000	167.324	135.695	-0.302281	0.00715	0
ENSG00000080503.15	SMARCA2	protein_coding	chr9:2015341-2193624	12.9902	10.5344	-0.302317	0.01155	0
ENSG00000142751.10	GPN2	protein_coding	chr1:27202623-27216788	15.8178	12.8258	-0.3025	0.01765	0
ENSG00000135953.6	MFSD9	protein_coding	chr2:103332298-103353347	7.33713	5.94758	-0.302913	0.04885	0
ENSG00000076043.5	REXO2	protein_coding	chr11:114262164-114321001	43.5303	35.2858	-0.302933	0.02945	0
ENSG00000187676.7	B3GALTL	protein_coding	chr13:31774072-31906413	10.4632	8.47834	-0.303474	0.00345	1
ENSG00000144848.6	ATG3	protein_coding	chr3:112251355-112304424	44.2031	35.8141	-0.303622	0.0237	0
ENSG00000147654.10	EBAG9	protein_coding	chr8:110551939-110578225	12.841	10.4027	-0.303809	0.009	0
ENSG00000124356.11	STAMBP	protein_coding	chr2:74056085-74100786	31.7396	25.7055	-0.304208	0.00645	0
ENSG00000087077.7	TRIP6	protein_coding	chr7:100464759-100471076	33.9946	27.5243	-0.304601	0.00485	0
ENSG00000164532.10	TBX20	protein_coding	chr7:35242041-35293758	3.9292	3.18118	-0.304675	0.0354	0
ENSG00000127955.11	GNAI1	protein_coding	chr7:79763270-79848718	20.5426	16.6245	-0.305306	0.0122	0
ENSG00000145293.10	ENOPH1	protein_coding	chr4:83351714-83382244	30.0551	24.319	-0.305527	0.00145	0
ENSG00000143409.11	FAM63A	protein_coding	chr1:150969024-150980851	9.70027	7.84722	-0.305843	0.01575	0
ENSG00000172340.10	SUCLG2	protein_coding	chr3:67410883-67705038	30.8783	24.9762	-0.30604	0.00135	0
ENSG00000148943.7	LIN7C	protein_coding	chr11:27516122-27528320	41.8174	33.8204	-0.306213	0.00055	0
ENSG00000227345.4	PARG	protein_coding	chr10:51026324-51130715	18.4859	14.9449	-0.306765	0.01745	0
ENSG00000163512.9	AZI2	protein_coding	chr3:28283074-28390618	38.8325	31.3926	-0.306842	0.013	0
ENSG00000177628.11	GBA	protein_coding	chr1:155204242-155214490	15.0883	12.1948	-0.307171	0.0125	1
ENSG00000174574.11	AKIRIN1	protein_coding	chr1:39456894-39471731	60.9917	49.2866	-0.307418	0.0061	0
ENSG00000185104.15	FAF1	protein_coding	chr1:50905149-51425935	69.5548	56.2038	-0.307483	0.0047	0
ENSG00000198369.5	SPRED2	protein_coding	chr2:65537984-65659771	5.08578	4.10867	-0.307798	0.0348	0
ENSG00000136699.15	SMPD4	protein_coding	chr2:130908980-130948302	30.9307	24.9863	-0.307905	0.02255	0
ENSG00000149657.15	LSM14B	protein_coding	chr20:60697516-60710434	33.7608	27.2709	-0.307985	0.0019	0
ENSG00000178752.11	FAM132B	protein_coding	chr2:239067622-239077541	11.1841	9.02921	-0.308777	0.0199	0
ENSG00000101166.11	SLMO2	protein_coding	chr20:57608199-57617964	84.1673	67.931	-0.309189	0.0049	0
ENSG00000197417.7	SHPK	protein_coding	chr17:3468737-3539616	15.9068	12.8381	-0.309212	0.00735	0
ENSG00000111602.7	TIMELESS	protein_coding	chr12:56810902-56843187	62.112	50.1134	-0.309675	0.00095	0
ENSG00000139641.8	ESYT1	protein_coding	chr12:56511942-56538455	38.5201	31.0758	-0.309819	0.0421	1
ENSG00000118689.10	FOXO3	protein_coding	chr6:108881037-109005977	18.9862	15.3138	-0.310121	0.00045	0
ENSG00000205581.6	HMGN1	protein_coding	chr21:40714240-40721573	209.176	168.693	-0.310325	0.00365	0
ENSG00000117385.11	LEPRE1	protein_coding	chr1:43212005-43232755	19.2754	15.5437	-0.310423	0.0109	1
ENSG00000072803.13	FBXW11	protein_coding	chr5:171288552-171433877	53.4821	43.1139	-0.310902	0.0047	0
ENSG00000269858.1	EGLN2	protein_coding	chr19:41277552-41406413	33.7279	27.1686	-0.311999	0.0039	0
ENSG00000149948.9	HMGA2	protein_coding	chr12:66151799-66360075	33.0581	26.6289	-0.312015	0.03545	0
ENSG00000125304.8	TM9SF2	protein_coding	chr13:100153670-100216260	39.9119	32.1431	-0.312311	0.0037	1
ENSG00000108175.12	ZMIZ1	protein_coding	chr10:80828791-81076276	9.95484	8.01711	-0.312316	0.0269	0
ENSG00000167196.9	FBXO22	protein_coding	chr15:76196199-76227609	68.2187	54.9196	-0.312846	0.00555	0
ENSG00000176438.8	SYNE3	protein_coding	chr14:95883830-95942173	2.31944	1.86632	-0.313573	0.02885	0
ENSG00000123130.12	ACOT9	protein_coding	chrX:23720369-23784592	20.8593	16.7829	-0.313702	0.00725	0
ENSG00000196367.8	TRRAP	protein_coding	chr7:98475555-98741723	40.926	32.9228	-0.313933	0.01755	0
ENSG00000184916.4	JAG2	protein_coding	chr14:105607317-105647660	15.1367	12.1758	-0.314035	0.03465	1
ENSG00000114999.7	TTL	protein_coding	chr2:113239730-113299316	48.6728	39.1481	-0.314173	0.0191	0
ENSG00000121067.13	SPOP	protein_coding	chr17:47676245-47755596	51.7578	41.6283	-0.314212	0.00755	0
ENSG00000106261.12	ZKSCAN1	protein_coding	chr7:99613203-99639312	29.4537	23.6884	-0.314268	0.00805	0
ENSG00000120063.5	GNA13	protein_coding	chr17:63006832-63052957	30.4652	24.5016	-0.314284	0.00055	0
ENSG00000095794.15	CREM	protein_coding	chr10:35386933-35501886	12.1342	9.75594	-0.31473	0.011	0
ENSG00000184517.7	ZFP1	protein_coding	chr16:75182389-75206134	13.2339	10.6398	-0.314773	0.00735	0
ENSG00000011143.12	MKS1	protein_coding	chr17:56282802-56345879	19.998	16.0764	-0.314907	0.00635	0
ENSG00000116717.7	GADD45A	protein_coding	chr1:68150743-68154021	24.9296	20.0406	-0.31493	0.00285	0
ENSG00000136213.7	CHST12	protein_coding	chr7:2443222-2474242	6.96952	5.60258	-0.314967	0.0076	1
ENSG00000160131.9	VMA21	protein_coding	chrX:150564986-150577836	50.8029	40.8377	-0.315009	0.0002	0
ENSG00000125484.7	GTF3C4	protein_coding	chr9:135468383-135570342	31.0441	24.9546	-0.315014	0.00105	0
ENSG00000253293.3	HOXA10	protein_coding	chr7:27202053-27219880	49.6263	39.888	-0.315151	0.0246	0
ENSG00000109016.13	DHRS7B	protein_coding	chr17:21026676-21096578	24.3806	19.5851	-0.315981	0.0098	1
ENSG00000100906.6	NFKBIA	protein_coding	chr14:35870716-35873955	18.0095	14.4661	-0.316082	0.0055	0
ENSG00000198142.3	SOWAHC	protein_coding	chr2:110371910-110376563	2.91686	2.34295	-0.316091	0.0062	0
ENSG00000175567.4	UCP2	protein_coding	chr11:73685711-73694352	14.6072	11.7267	-0.316884	0.03555	0
ENSG00000132463.9	GRSF1	protein_coding	chr4:71681498-71705662	75.9806	60.9901	-0.317056	0.00195	0
ENSG00000205937.7	RNPS1	protein_coding	chr16:2303116-2323419	122.642	98.4339	-0.317227	0.002	0
ENSG00000171703.12	TCEA2	protein_coding	chr20:62681188-62703700	17.47	14.0199	-0.317403	0.0119	0
ENSG00000121753.8	BAI2	protein_coding	chr1:32192717-32230494	19.5887	15.7191	-0.317499	0.03315	0
ENSG00000197622.8	CDC42SE1	protein_coding	chr1:151020215-151042801	38.5628	30.9433	-0.317585	0.0018	0
ENSG00000165355.7	FBXO33	protein_coding	chr14:39866872-39901704	14.0804	11.2945	-0.318063	0.00515	0
ENSG00000155463.8	OXA1L	protein_coding	chr14:23171351-23241007	69.5412	55.7768	-0.318202	0.00065	0
ENSG00000122644.8	ARL4A	protein_coding	chr7:12726480-12730559	6.77408	5.43319	-0.318224	0.0168	0
ENSG00000173706.8	HEG1	protein_coding	chr3:124684553-124774802	8.53565	6.84381	-0.318702	0.02905	0
ENSG00000112592.8	TBP	protein_coding	chr6:170863389-170881958	15.5519	12.4664	-0.319046	0.0045	0
ENSG00000105053.6	VRK3	protein_coding	chr19:50479723-50570050	25.0765	20.1008	-0.319078	0.01575	0
ENSG00000174080.6	CTSF	protein_coding	chr11:66330933-66336312	8.05533	6.45696	-0.319089	0.04395	1
ENSG00000198668.6	CALM1	protein_coding	chr14:90862845-90874605	57.4608	46.0583	-0.319115	0.0084	0
ENSG00000133687.11	TMTC1	protein_coding	chr12:29653772-29937692	10.1754	8.15267	-0.319748	0.00505	0
ENSG00000164610.4	RP9	protein_coding	chr7:33134408-33149013	10.4842	8.39563	-0.320499	0.01445	0
ENSG00000012174.7	MBTPS2	protein_coding	chrX:21857753-21903542	15.7082	12.5786	-0.320545	0.0016	1
ENSG00000184232.4	OAF	protein_coding	chr11:120081474-120101041	15.5871	12.4798	-0.320764	0.0169	1
ENSG00000108963.13	DPH1	protein_coding	chr17:1933403-1946724	31.7587	25.4128	-0.321597	0.0044	0
ENSG00000104695.8	PPP2CB	protein_coding	chr8:30631972-30671830	22.2413	17.7956	-0.321721	0.0084	0
ENSG00000145476.11	CYP4V2	protein_coding	chr4:187112673-187179625	5.87094	4.69622	-0.322093	0.0148	0
ENSG00000146476.6	C6orf211	protein_coding	chr6:151773421-151791236	27.6275	22.0986	-0.322154	0.00385	0
ENSG00000111726.8	CMAS	protein_coding	chr12:22199107-22589975	42.293	33.8246	-0.322344	0.0038	0
ENSG00000196116.6	TDRD7	protein_coding	chr9:100174231-100258407	7.60067	6.0786	-0.322387	0.01195	0
ENSG00000198914.2	POU3F3	protein_coding	chr2:105469742-105542510	6.39374	5.11304	-0.322478	0.0036	0
ENSG00000198963.6	RORB	protein_coding	chr9:77100466-77308093	1.46665	1.17273	-0.322658	0.0498	0
ENSG00000155506.12	LARP1	protein_coding	chr5:154092461-154197167	133.473	106.695	-0.323053	0.0269	0
ENSG00000141127.10	PRPSAP2	protein_coding	chr17:18739019-18834581	44.1085	35.2589	-0.32307	0.00355	0
ENSG00000133135.9	RNF128	protein_coding	chrX:105937023-106040223	5.77712	4.61803	-0.323075	0.00465	1
ENSG00000150768.11	DLAT	protein_coding	chr11:111895537-112095422	55.2647	44.1766	-0.323076	0.02805	0
ENSG00000124523.10	SIRT5	protein_coding	chr6:13574815-13615387	8.57802	6.85666	-0.323139	0.0123	0
ENSG00000170727.7	BOP1	protein_coding	chr8:145486054-145515082	18.9681	15.1595	-0.323354	0.0068	0
ENSG00000135018.9	UBQLN1	protein_coding	chr9:86274877-86328293	77.3179	61.79	-0.323428	0.017	0
ENSG00000198901.9	PRC1	protein_coding	chr15:91509269-91538859	45.869	36.6567	-0.323444	0.0121	0
ENSG00000161904.7	LEMD2	protein_coding	chr6:33738978-33756913	34.2397	27.3494	-0.324161	0.0036	1
ENSG00000122952.12	ZWINT	protein_coding	chr10:58116988-58121036	168.662	134.715	-0.324228	0.00095	0
ENSG00000155858.5	LSM11	protein_coding	chr5:157170702-157187717	11.79	9.41439	-0.324622	0.0005	0
ENSG00000204388.5	HSPA1B	protein_coding	chr6:31795511-31798031	60.7906	48.5352	-0.324816	0.0004	0
ENSG00000174780.11	SRP72	protein_coding	chr4:57333080-57369839	85.7309	68.4418	-0.324937	0.0012	0
ENSG00000197587.6	DMBX1	protein_coding	chr1:46972667-46979898	1.71715	1.37074	-0.32506	0.0388	0
ENSG00000156853.7	ZNF689	protein_coding	chr16:30597227-30635333	19.4309	15.5095	-0.325198	0.00105	0
ENSG00000101849.11	TBL1X	protein_coding	chrX:9431334-9687780	24.3145	19.4074	-0.32521	0.02105	0
ENSG00000144909.7	OSBPL11	protein_coding	chr3:125247701-125313934	19.7656	15.7764	-0.325226	0.0003	0
ENSG00000119318.8	RAD23B	protein_coding	chr9:110045417-110094475	131.217	104.724	-0.325357	0.0009	0
ENSG00000114529.8	C3orf52	protein_coding	chr3:111805181-111852152	10.5036	8.38267	-0.325398	0.0265	1
ENSG00000100934.10	SEC23A	protein_coding	chr14:39501122-39578850	59.773	47.6901	-0.325805	0.00305	0
ENSG00000160410.10	SHKBP1	protein_coding	chr19:41082756-41097305	18.3635	14.6511	-0.325833	0.01785	0
ENSG00000114796.11	KLHL24	protein_coding	chr3:183353355-183402265	14.6705	11.7045	-0.325848	0.0243	0
ENSG00000115233.7	PSMD14	protein_coding	chr2:162164548-162268228	54.4235	43.4199	-0.325872	0.003	0
ENSG00000153140.4	CETN3	protein_coding	chr5:89688077-89705603	41.1831	32.8555	-0.325917	0.00165	0
ENSG00000005059.11	CCDC109B	protein_coding	chr4:110481360-110624739	18.8217	15.0141	-0.326077	0.00925	0
ENSG00000164687.6	FABP5	protein_coding	chr8:82192105-82197012	10.1712	8.11312	-0.326155	0.0149	0
ENSG00000083937.4	CHMP2B	protein_coding	chr3:87276420-87304698	45.3741	36.1868	-0.326403	0.0011	0
ENSG00000136848.12	DAB2IP	protein_coding	chr9:124329335-124547809	8.65503	6.90226	-0.326471	0.02385	0
ENSG00000225439.2	BOLA3-AS1	antisense	chr2:74375135-74377188	5.75801	4.59126	-0.326681	0.0101	0
ENSG00000162959.9	MEMO1	protein_coding	chr2:32090128-32264881	11.1372	8.88011	-0.326737	0.03145	0
ENSG00000127152.13	BCL11B	protein_coding	chr14:99635623-99737861	1.06362	0.8478	-0.327192	0.01825	0
ENSG00000150867.9	PIP4K2A	protein_coding	chr10:22823777-23003484	25.421	20.2594	-0.327428	0.02785	0
ENSG00000105426.10	PTPRS	protein_coding	chr19:5158505-5340814	33.6821	26.8363	-0.327797	0.01905	1
ENSG00000112658.6	SRF	protein_coding	chr6:43139036-43149243	24.5335	19.5455	-0.327921	0.00095	0
ENSG00000129968.11	ABHD17A	protein_coding	chr19:1876808-1885546	15.2268	12.13	-0.328029	0.00065	0
ENSG00000164944.7	KIAA1429	protein_coding	chr8:95499920-95565757	43.1144	34.3414	-0.328223	0.0217	0
ENSG00000100445.12	SDR39U1	protein_coding	chr14:24895737-24912111	47.3098	37.6737	-0.328583	0.03525	0
ENSG00000111707.7	SUDS3	protein_coding	chr12:118814184-118855840	33.3719	26.573	-0.328673	0.0042	0
ENSG00000157600.7	TMEM164	protein_coding	chrX:109245858-109425962	24.1115	19.194	-0.329066	0.0122	1
ENSG00000167325.10	RRM1	protein_coding	chr11:4115936-4160106	118.789	94.5168	-0.329755	0.0007	0
ENSG00000162377.4	SELRC1	protein_coding	chr1:53152507-53164038	34.1241	27.1487	-0.329906	0.0006	0
ENSG00000135838.9	NPL	protein_coding	chr1:182758427-182799519	4.6942	3.73373	-0.330262	0.02985	0
ENSG00000143793.8	C1orf35	protein_coding	chr1:228288426-228293112	43.331	34.4649	-0.330272	0.0019	0
ENSG00000160226.11	C21orf2	protein_coding	chr21:45748826-45760353	10.9611	8.7146	-0.330881	0.0303	0
ENSG00000126858.12	RHOT1	protein_coding	chr17:30468244-30580393	21.2795	16.9172	-0.330976	0.0072	0
ENSG00000070061.10	IKBKAP	protein_coding	chr9:111629796-111696396	45.799	36.4062	-0.331129	0.0204	0
ENSG00000105298.9	CACTIN	protein_coding	chr19:3607244-3626813	15.3525	12.2038	-0.331143	0.00985	0
ENSG00000176182.5	MYPOP	protein_coding	chr19:46393277-46405862	4.36558	3.46925	-0.33155	0.01505	0
ENSG00000105186.10	ANKRD27	protein_coding	chr19:33087912-33169206	27.8189	22.1041	-0.331751	0.02415	0
ENSG00000169504.10	CLIC4	protein_coding	chr1:25071847-25170815	52.1496	41.43	-0.33198	0.00135	0
ENSG00000106028.6	SSBP1	protein_coding	chr7:141404137-141488440	194.649	154.624	-0.332113	0.0004	0
ENSG00000108384.10	RAD51C	protein_coding	chr17:56769933-56811703	74.1917	58.9313	-0.332223	0.00115	0
ENSG00000213337.4	ANKRD39	protein_coding	chr2:97481981-97523832	9.40399	7.46964	-0.332233	0.03995	0
ENSG00000151929.5	BAG3	protein_coding	chr10:121410881-121437331	11.1694	8.87179	-0.332253	0.00205	0
ENSG00000183955.8	SETD8	protein_coding	chr12:123868319-123893905	46.319	36.7822	-0.332594	0.00615	0
ENSG00000177380.9	PPFIA3	protein_coding	chr19:49622645-49654283	15.4614	12.2727	-0.333217	0.0081	0
ENSG00000065559.10	MAP2K4	protein_coding	chr17:11901669-12047147	25.7659	20.4514	-0.333263	0.00325	0
ENSG00000163947.7	ARHGEF3	protein_coding	chr3:56761445-57114129	8.47863	6.72972	-0.333284	0.02265	0
ENSG00000132434.5	LANCL2	protein_coding	chr7:55433140-55501435	11.2768	8.94671	-0.333931	0.0182	0
ENSG00000175376.4	EIF1AD	protein_coding	chr11:65764015-65771620	21.0837	16.7225	-0.334343	0.0443	0
ENSG00000136819.10	C9orf78	protein_coding	chr9:132589568-132644107	42.0943	33.3711	-0.335026	0.00705	0
ENSG00000105135.11	ILVBL	protein_coding	chr19:15218213-15236985	15.5007	12.2879	-0.335094	0.04075	1
ENSG00000197879.10	MYO1C	protein_coding	chr17:1367391-1396106	34.2149	27.12	-0.335269	0.03105	0
ENSG00000148358.15	GPR107	protein_coding	chr9:132815704-132902448	20.4197	16.1822	-0.335549	0.00075	1
ENSG00000158406.2	HIST1H4H	protein_coding	chr6:26281282-26285762	76.2943	60.4554	-0.335706	0.00125	0
ENSG00000156384.10	SFR1	protein_coding	chr10:105881815-105886143	5.72744	4.53772	-0.335925	0.03375	0
ENSG00000093183.9	SEC22C	protein_coding	chr3:42589460-42709072	40.6014	32.1664	-0.335972	0.03535	0
ENSG00000082068.4	WDR70	protein_coding	chr5:37379313-37753537	41.176	32.6177	-0.33615	0.0032	0
ENSG00000164168.3	TMEM184C	protein_coding	chr4:148538533-148605381	17.2231	13.6412	-0.336372	0.0153	1
ENSG00000130818.6	ZNF426	protein_coding	chr19:9638666-9649303	6.51541	5.15931	-0.336677	0.0064	0
ENSG00000108270.6	AATF	protein_coding	chr17:35306174-35414171	30.2604	23.9614	-0.336716	0.0011	0
ENSG00000172380.5	GNG12	protein_coding	chr1:68167148-68698803	31.5357	24.9661	-0.337014	0.0318	0
ENSG00000119537.11	KDSR	protein_coding	chr18:60994958-61048862	19.2834	15.2627	-0.337356	0.03145	1
ENSG00000155329.7	ZCCHC10	protein_coding	chr5:132332676-132362296	19.4815	15.4143	-0.337835	0.01015	0
ENSG00000179348.7	GATA2	protein_coding	chr3:128198269-128221191	13.8215	10.9357	-0.337863	0.01925	0
ENSG00000104723.16	TUSC3	protein_coding	chr8:15274723-15624158	47.0703	37.2344	-0.33818	0.0049	1
ENSG00000122218.10	COPA	protein_coding	chr1:160259062-160328742	99.5404	78.7398	-0.338189	0.01015	0
ENSG00000112679.10	DUSP22	protein_coding	chr6:291629-351355	24.1337	19.0895	-0.338268	0.0013	0
ENSG00000196576.10	PLXNB2	protein_coding	chr22:50713407-50746056	17.6917	13.9921	-0.338463	0.0108	1
ENSG00000144827.4	ABHD10	protein_coding	chr3:111697856-111712210	33.2601	26.2978	-0.338849	0.00205	0
ENSG00000162851.6	TFB2M	protein_coding	chr1:246703861-246729626	9.90324	7.8298	-0.338925	0.00475	0
ENSG00000152661.7	GJA1	protein_coding	chr6:121756837-121770873	14.8682	11.7507	-0.339485	0.0004	1
ENSG00000137275.9	RIPK1	protein_coding	chr6:3064224-3115421	16.5187	13.0547	-0.339532	0.0011	0
ENSG00000138459.4	SLC35A5	protein_coding	chr3:112251355-112304424	30.4094	24.0318	-0.339575	0.02505	0
ENSG00000196776.10	CD47	protein_coding	chr3:107762144-107809872	35.2876	27.8833	-0.339764	0.008	1
ENSG00000025156.8	HSF2	protein_coding	chr6:122720690-122754264	29.5763	23.3606	-0.340362	0.00035	0
ENSG00000066629.12	EML1	protein_coding	chr14:100204029-100408397	21.0162	16.5966	-0.340615	0.02705	0
ENSG00000101493.6	ZNF516	protein_coding	chr18:74069643-74207146	9.74767	7.69614	-0.340923	0.0035	0
ENSG00000064726.5	BTBD1	protein_coding	chr15:83509837-83772195	42.5977	33.6317	-0.340953	0.005	0
ENSG00000166106.2	ADAMTS15	protein_coding	chr11:130318868-130346532	1.158	0.913873	-0.341565	0.01935	0
ENSG00000138180.11	CEP55	protein_coding	chr10:95256388-95288849	34.7713	27.4368	-0.341784	0.00165	0
ENSG00000171843.11	MLLT3	protein_coding	chr9:20341662-20622542	40.0451	31.5965	-0.341858	0.00145	0
ENSG00000060138.8	YBX3	protein_coding	chr12:10851682-10875911	147.059	116.009	-0.342156	0.00615	0
ENSG00000114480.8	GBE1	protein_coding	chr3:81538849-81811312	19.4012	15.3008	-0.342542	0.00765	0
ENSG00000078070.7	MCCC1	protein_coding	chr3:182733005-182833863	10.4339	8.22808	-0.342649	0.0215	0
ENSG00000108641.10	B9D1	protein_coding	chr17:19240866-19290553	22.781	17.9595	-0.343087	0.01995	0
ENSG00000011304.12	PTBP1	protein_coding	chr19:797074-812327	213.312	168.122	-0.343461	0.00465	0
ENSG00000228223.1	HCG11	lincRNA	chr6:26522075-26526807	11.631	9.16681	-0.343478	0.0005	0
ENSG00000188707.4	ZBED6CL	protein_coding	chr7:149941004-150035239	10.2525	8.0789	-0.343741	0.0031	0
ENSG00000164346.5	NSA2	protein_coding	chr5:73923233-74072737	59.3028	46.7296	-0.343764	0.03275	0
ENSG00000169122.7	FAM110B	protein_coding	chr8:58907067-59116838	5.83306	4.5958	-0.343936	0.0356	0
ENSG00000132801.5	ZSWIM3	protein_coding	chr20:44486255-44507761	2.4192	1.90519	-0.344591	0.0154	0
ENSG00000197837.3	HIST4H4	protein_coding	chr12:14920932-14924065	21.5234	16.9502	-0.344597	0.0063	0
ENSG00000143420.13	ENSA	protein_coding	chr1:150573326-150602088	175.969	138.546	-0.344948	0.00035	0
ENSG00000100101.13	NOL12	protein_coding	chr22:38077679-38172563	33.5915	26.4416	-0.345286	0.0172	0
ENSG00000125398.5	SOX9	protein_coding	chr17:70017991-70216859	4.18087	3.29056	-0.345472	0.003	0
ENSG00000093009.5	CDC45	protein_coding	chr22:19466981-19508135	77.9838	61.3662	-0.34573	0.00335	0
ENSG00000187626.7	ZKSCAN4	protein_coding	chr6:28212400-28227011	7.46666	5.87447	-0.346004	0.0055	0
ENSG00000108651.5	UTP6	protein_coding	chr17:30187922-30228784	73.1562	57.5433	-0.346333	0.00235	0
ENSG00000136770.6	DNAJC1	protein_coding	chr10:22045465-22292698	21.2878	16.7343	-0.347216	0.0306	1
ENSG00000119927.9	GPAM	protein_coding	chr10:113909623-113975135	12.4496	9.78553	-0.347372	0.0001	0
ENSG00000162813.13	BPNT1	protein_coding	chr1:220230823-220263804	32.6548	25.6607	-0.347733	0.0081	0
ENSG00000099814.11	CEP170B	protein_coding	chr14:105331616-105363107	13.7762	10.8239	-0.347956	0.0032	0
ENSG00000162585.12	C1orf86	protein_coding	chr1:1981908-2152177	12.9432	10.1665	-0.34838	0.0344	0
ENSG00000119335.12	SET	protein_coding	chr9:131445702-131458679	447.418	351.415	-0.348445	0.00035	0
ENSG00000170340.10	B3GNT2	protein_coding	chr2:62423247-62451866	10.2715	8.06673	-0.348586	0.0012	1
ENSG00000112379.8	KIAA1244	protein_coding	chr6:138483057-138665800	5.37875	4.22394	-0.348682	0.0003	0
ENSG00000242247.6	ARFGAP3	protein_coding	chr22:43192507-43411151	22.6689	17.7928	-0.34942	0.0395	0
ENSG00000183431.7	SF3A3	protein_coding	chr1:38422646-38456593	114.252	89.6473	-0.349889	0.00465	0
ENSG00000186298.7	PPP1CC	protein_coding	chr12:111157484-111180744	152.891	119.927	-0.350343	0.0001	0
ENSG00000184258.5	CDR1	protein_coding	chrX:139865424-139866723	8.21565	6.44163	-0.35095	0.00625	0
ENSG00000132286.7	TIMM10B	protein_coding	chr11:6502676-6614988	24.4153	19.1386	-0.351298	0.02995	0
ENSG00000170632.9	ARMC10	protein_coding	chr7:102715327-102740205	15.7814	12.37	-0.35138	0.00155	1
ENSG00000067829.14	IDH3G	protein_coding	chrX:153051220-153063960	39.8458	31.2299	-0.351499	0.04325	0
ENSG00000164332.6	UBLCP1	protein_coding	chr5:158690088-158713044	22.8465	17.8924	-0.352631	0.00035	0
ENSG00000157502.8	MUM1L1	protein_coding	chrX:105412297-105452949	1.09461	0.856956	-0.353123	0.0328	0
ENSG00000233137.2	RP11-220I1.1	lincRNA	chr9:37079892-37090398	27.8716	21.8174	-0.35332	0.00455	0
ENSG00000124575.5	HIST1H1D	protein_coding	chr6:26234439-26235216	114.583	89.649	-0.354034	5e-05	0
ENSG00000160325.10	CACFD1	protein_coding	chr9:136325088-136335970	6.14095	4.80416	-0.354178	0.0219	0
ENSG00000169299.9	PGM2	protein_coding	chr4:37828254-37864558	24.3013	19.0097	-0.354297	0.00065	0
ENSG00000147804.5	SLC39A4	protein_coding	chr8:145634875-145642279	10.5036	8.21544	-0.35448	0.0163	1
ENSG00000164093.11	PITX2	protein_coding	chr4:111538578-111563279	8.772	6.85841	-0.355032	0.00715	0
ENSG00000120256.5	LRP11	protein_coding	chr6:150139933-150244257	31.4054	24.5538	-0.35507	0.0015	1
ENSG00000161940.6	BCL6B	protein_coding	chr17:6926338-6933609	4.93063	3.85404	-0.355399	0.0136	0
ENSG00000198898.8	CAPZA2	protein_coding	chr7:116451123-116562103	63.1083	49.3185	-0.355702	0.00135	0
ENSG00000134602.11	MST4	protein_coding	chrX:131157292-131209971	42.8328	33.4694	-0.355876	0.0004	0
ENSG00000057663.8	ATG5	protein_coding	chr6:106632350-106773666	18.9478	14.8055	-0.355897	0.00415	0
ENSG00000205302.2	SNX2	protein_coding	chr5:122110690-122165803	68.8997	53.835	-0.355954	0.00055	0
ENSG00000204304.7	PBX2	protein_coding	chr6:32152511-32157963	31.9888	24.988	-0.356334	0.0013	0
ENSG00000125703.10	ATG4C	protein_coding	chr1:63249805-63331184	22.8682	17.8615	-0.356492	0.00205	0
ENSG00000106105.9	GARS	protein_coding	chr7:30536236-30673649	103.337	80.6982	-0.356754	0.005	0
ENSG00000013523.5	ANGEL1	protein_coding	chr14:77253587-77292589	22.7429	17.7601	-0.356776	0.0016	1
ENSG00000108312.10	UBTF	protein_coding	chr17:42269172-42301078	63.8426	49.8549	-0.356783	0.00815	0
ENSG00000111897.6	SERINC1	protein_coding	chr6:122764498-122792967	66.4388	51.8793	-0.356868	5e-05	1
ENSG00000135148.7	TRAFD1	protein_coding	chr12:112563304-112591407	24.1507	18.8524	-0.357319	0.00565	0
ENSG00000169515.5	CCDC8	protein_coding	chr19:46913628-46916841	14.8514	11.5904	-0.357673	0.00035	0
ENSG00000115520.4	COQ10B	protein_coding	chr2:198318146-198340032	12.1954	9.51733	-0.357707	0.0013	0
ENSG00000198121.9	LPAR1	protein_coding	chr9:113635542-113800981	3.5697	2.78437	-0.358452	0.0323	0
ENSG00000054793.9	ATP9A	protein_coding	chr20:50213052-50385173	14.7713	11.5208	-0.358548	0.00015	0
ENSG00000153310.14	FAM49B	protein_coding	chr8:130844546-131029375	50.3314	39.2545	-0.3586	0.00075	0
ENSG00000173928.2	SWSAP1	protein_coding	chr19:11478798-11487627	2.32169	1.81052	-0.358777	0.04065	0
ENSG00000130508.6	PXDN	protein_coding	chr2:1635658-1748624	11.3772	8.87209	-0.358799	0.02245	0
ENSG00000171574.13	ZNF584	protein_coding	chr19:58912870-58929694	13.0782	10.1984	-0.358821	0.01005	0
ENSG00000198492.10	YTHDF2	protein_coding	chr1:29063132-29096287	79.3316	61.8622	-0.358839	5e-05	0
ENSG00000155508.9	CNOT8	protein_coding	chr5:154198050-154256353	33.0541	25.765	-0.359417	0.01085	0
ENSG00000155097.7	ATP6V1C1	protein_coding	chr8:104032414-104085279	40.5516	31.6055	-0.359581	0.00605	0
ENSG00000198168.4	SVIP	protein_coding	chr11:22835344-22966939	17.2937	13.4739	-0.360077	0.0216	0
ENSG00000119396.6	RAB14	protein_coding	chr9:123940414-124095121	27.1238	21.1324	-0.360105	0.0003	0
ENSG00000175470.14	PPP2R2D	protein_coding	chr10:133747954-133773331	30.2766	23.5858	-0.360282	0.0073	0
ENSG00000065150.14	IPO5	protein_coding	chr13:98605911-98676551	195.043	151.885	-0.360811	0.0002	0
ENSG00000184014.3	DENND5A	protein_coding	chr11:9160371-9286937	61.3138	47.7427	-0.360929	0.00645	0
ENSG00000158796.12	DEDD	protein_coding	chr1:161070345-161102478	19.8286	15.4396	-0.360954	0.03215	0
ENSG00000205269.4	TMEM170B	protein_coding	chr6:11537937-11583757	16.2467	12.6465	-0.361401	0.01125	0
ENSG00000161800.8	RACGAP1	protein_coding	chr12:50360976-50426919	51.7998	40.315	-0.36163	0.00255	0
ENSG00000104763.13	ASAH1	protein_coding	chr8:17913933-17953903	19.1537	14.9033	-0.36199	0.00735	1
ENSG00000186635.10	ARAP1	protein_coding	chr11:72396113-72504726	17.7336	13.7979	-0.362034	0.0079	0
ENSG00000163597.10	SNHG16	processed_transcript	chr17:74553847-74583038	136.122	105.898	-0.362227	0.02625	0
ENSG00000082146.8	STRADB	protein_coding	chr2:202241929-202345569	24.1414	18.7799	-0.362322	0.02475	0
ENSG00000214796.4	RP11-480I12.5	pseudogene	chr1:202820955-202830748	6.09335	4.74002	-0.362343	0.02625	0
ENSG00000233016.2	SNHG7	antisense	chr9:139607021-139622636	54.5978	42.4663	-0.362524	0.00955	0
ENSG00000101365.16	IDH3B	protein_coding	chr20:2639040-2644865	83.0397	64.583	-0.362647	0.00025	0
ENSG00000116922.10	C1orf109	protein_coding	chr1:38147241-38157914	35.6616	27.7318	-0.362832	0.0022	0
ENSG00000197256.6	KANK2	protein_coding	chr19:11274942-11308467	16.9917	13.2127	-0.362902	0.0239	0
ENSG00000131724.6	IL13RA1	protein_coding	chrX:117861534-117928502	20.1821	15.6914	-0.36311	0.0025	1
ENSG00000104221.8	BRF2	protein_coding	chr8:37641708-37707422	7.66366	5.95787	-0.363236	0.0099	0
ENSG00000131844.11	MCCC2	protein_coding	chr5:70883114-70954531	46.0353	35.7812	-0.36354	0.00135	0
ENSG00000123575.8	FAM199X	protein_coding	chrX:103411300-103440583	60.319	46.8812	-0.363604	0.0002	0
ENSG00000166484.15	MAPK7	protein_coding	chr17:19240866-19290553	9.30354	7.23081	-0.363622	0.03235	0
ENSG00000092531.5	SNAP23	protein_coding	chr15:42783430-42841000	42.6792	33.1698	-0.363664	0.0066	0
ENSG00000198171.8	DDRGK1	protein_coding	chr20:3170995-3185331	39.2678	30.5079	-0.36416	0.00025	1
ENSG00000087365.10	SF3B2	protein_coding	chr11:65818199-65837090	118.599	92.1278	-0.364389	0.0002	0
ENSG00000135469.9	COQ10A	protein_coding	chr12:56660641-56664750	10.0237	7.78615	-0.364436	0.00925	0
ENSG00000115307.12	AUP1	protein_coding	chr2:74753771-74784681	63.1202	49.0247	-0.364593	0.00385	1
ENSG00000136319.7	TTC5	protein_coding	chr14:20724716-20774970	21.7204	16.8669	-0.364861	0.0084	0
ENSG00000196843.11	ARID5A	protein_coding	chr2:97202479-97218375	5.92302	4.59918	-0.364955	0.00495	0
ENSG00000143337.14	TOR1AIP1	protein_coding	chr1:179850741-179894135	26.9639	20.9334	-0.365222	0.0008	0
ENSG00000158717.6	RNF166	protein_coding	chr16:88762902-88772829	11.9226	9.25533	-0.365337	0.0284	0
ENSG00000143499.9	SMYD2	protein_coding	chr1:214454444-214510474	26.5687	20.6109	-0.366319	0.00475	0
ENSG00000215447.3	BX322557.10	processed_transcript	chr21:46707966-46711653	22.2069	17.2254	-0.366471	0.00065	0
ENSG00000182552.10	RWDD4	protein_coding	chr4:184560787-184580378	10.3296	8.01035	-0.366849	0.0153	0
ENSG00000042088.9	TDP1	protein_coding	chr14:90421282-90511106	26.8584	20.8257	-0.367007	0.0157	0
ENSG00000144283.17	PKP4	protein_coding	chr2:159313475-159610287	46.0391	35.6924	-0.367242	0.01275	0
ENSG00000008256.11	CYTH3	protein_coding	chr7:6201406-6312275	14.7732	11.4524	-0.367333	0.00845	0
ENSG00000100567.8	PSMA3	protein_coding	chr14:58466452-58764857	86.8814	67.351	-0.367349	0.04585	0
ENSG00000101181.13	MTG2	protein_coding	chr20:60758084-60778624	29.2465	22.6712	-0.367402	0.0025	0
ENSG00000169018.5	FEM1B	protein_coding	chr15:68560129-68588203	66.6752	51.6838	-0.367438	0.00495	0
ENSG00000185686.13	PRAME	protein_coding	chr22:22890122-22909007	11.0468	8.5629	-0.367457	0.0008	0
ENSG00000147027.3	TMEM47	protein_coding	chrX:34645180-34675405	9.92521	7.69346	-0.367465	0.00015	1
ENSG00000144524.13	COPS7B	protein_coding	chr2:232597134-232673963	23.4936	18.2087	-0.36764	0.00375	0
ENSG00000101447.9	FAM83D	protein_coding	chr20:37554954-37581703	18.2943	14.1786	-0.367682	0.00025	0
ENSG00000106537.7	TSPAN13	protein_coding	chr7:16793159-16824161	17.1114	13.2575	-0.368148	0.0004	1
ENSG00000126524.5	SBDS	protein_coding	chr7:66452663-66704501	48.6813	37.714	-0.368269	0.0017	0
ENSG00000177606.5	JUN	protein_coding	chr1:59246464-59249785	124.684	96.5829	-0.368435	5e-05	0
ENSG00000133835.10	HSD17B4	protein_coding	chr5:118788137-118972894	74.7027	57.8585	-0.368633	0.00095	0
ENSG00000185019.12	UBOX5	protein_coding	chr20:3087558-3140842	3.73236	2.89046	-0.368787	0.0256	0
ENSG00000138430.11	OLA1	protein_coding	chr2:174937174-175113426	113.274	87.7033	-0.369112	0.0005	0
ENSG00000196781.9	TLE1	protein_coding	chr9:84198597-84304220	29.0284	22.475	-0.369142	0.0023	0
ENSG00000101367.8	MAPRE1	protein_coding	chr20:31407698-31442063	25.1385	19.4612	-0.369299	5e-05	0
ENSG00000125149.7	C16orf70	protein_coding	chr16:67143860-67185117	14.3697	11.1242	-0.369339	0.0296	0
ENSG00000125354.18	SEPT6	protein_coding	chrX:118749686-118827333	29.5448	22.8702	-0.369431	0.00045	0
ENSG00000153774.4	CFDP1	protein_coding	chr16:75327595-75499395	76.802	59.4488	-0.369498	0.0083	0
ENSG00000103351.8	CLUAP1	protein_coding	chr16:3415098-3627401	16.9402	13.1112	-0.369654	0.0342	0
ENSG00000116120.8	FARSB	protein_coding	chr2:223435254-223521056	48.6196	37.6294	-0.369676	0.0001	0
ENSG00000178947.8	LINC00086	lincRNA	chrX:134555867-134561999	2.57386	1.99162	-0.369991	0.00245	0
ENSG00000196376.6	SLC35F1	protein_coding	chr6:118228688-118638839	10.1303	7.83846	-0.370038	0.00035	1
ENSG00000004660.10	CAMKK1	protein_coding	chr17:3763608-3798185	9.98598	7.72627	-0.370132	0.0003	0
ENSG00000152620.8	NADK2	protein_coding	chr5:36192693-36242381	26.063	20.1607	-0.370456	0.00075	0
ENSG00000173264.9	GPR137	protein_coding	chr11:64037301-64056972	25.781	19.9416	-0.370527	0.00555	0
ENSG00000167657.7	DAPK3	protein_coding	chr19:3958450-3971121	34.5484	26.7185	-0.370782	0.00805	0
ENSG00000164815.6	ORC5	protein_coding	chr7:103766787-103848495	21.3361	16.4996	-0.370867	0.0005	0
ENSG00000196550.6	FAM72A	protein_coding	chr1:206135292-206155151	3.61517	2.79555	-0.370932	0.03535	0
ENSG00000112033.9	PPARD	protein_coding	chr6:35310334-35395968	5.66277	4.37835	-0.371121	0.0018	0
ENSG00000182287.9	AP1S2	protein_coding	chrX:15843928-15873054	43.2739	33.4409	-0.371885	0.0017	0
ENSG00000132196.9	HSD17B7	protein_coding	chr1:162760491-162782607	8.26618	6.3877	-0.371925	0.0115	0
ENSG00000087995.11	METTL2A	protein_coding	chr17:60501227-60527454	19.1521	14.7951	-0.372388	0.00145	0
ENSG00000165730.10	STOX1	protein_coding	chr10:70587297-70655188	6.0459	4.66849	-0.373002	0.0011	0
ENSG00000144401.10	METTL21A	protein_coding	chr2:208104373-208490652	18.8384	14.5396	-0.373688	0.01895	0
ENSG00000101464.6	PIGU	protein_coding	chr20:33148345-33264910	10.8614	8.38063	-0.374079	0.00245	1
ENSG00000143515.12	ATP8B2	protein_coding	chr1:154298028-154323783	43.2637	33.3798	-0.374182	0.0009	0
ENSG00000170606.9	HSPA4	protein_coding	chr5:132387653-132442141	135.919	104.856	-0.374332	0.00215	0
ENSG00000177076.4	ACER2	protein_coding	chr9:19408924-19452018	4.24694	3.27587	-0.374546	0.03545	0
ENSG00000106144.15	CASP2	protein_coding	chr7:142985307-143004789	40.7515	31.4292	-0.374747	0.0018	0
ENSG00000108094.10	CUL2	protein_coding	chr10:35297478-35379570	26.7507	20.6254	-0.375153	0.0006	0
ENSG00000131931.4	THAP1	protein_coding	chr8:42691816-42698468	7.08355	5.46096	-0.375318	0.0034	0
ENSG00000068793.13	CYFIP1	protein_coding	chr15:22892004-23034427	35.1163	27.07	-0.375445	0.03125	0
ENSG00000100206.5	DMC1	protein_coding	chr22:38914953-38966291	16.2001	12.484	-0.37593	0.0014	0
ENSG00000128989.6	ARPP19	protein_coding	chr15:52839241-52862080	54.9125	42.3026	-0.376387	0.00215	0
ENSG00000108523.11	RNF167	protein_coding	chr17:4840424-4848517	61.1677	47.1049	-0.37689	0.0124	1
ENSG00000119138.3	KLF9	protein_coding	chr9:72999502-73029540	18.5465	14.2817	-0.376971	5e-05	0
ENSG00000128050.4	PAICS	protein_coding	chr4:57301906-57327534	209.682	161.46	-0.37703	5e-05	0
ENSG00000065970.4	FOXJ2	protein_coding	chr12:8185298-8208099	6.18818	4.76488	-0.377075	0.00035	0
ENSG00000204590.8	GNL1	protein_coding	chr6:30509153-30531500	37.3843	28.7851	-0.377109	0.0433	0
ENSG00000101928.8	MOSPD1	protein_coding	chrX:134021655-134049297	24.8617	19.1416	-0.377212	0.0018	0
ENSG00000130559.14	CAMSAP1	protein_coding	chr9:138700332-138799074	18.3151	14.0979	-0.377554	0.00045	0
ENSG00000051596.5	THOC3	protein_coding	chr5:175333941-175461683	27.4724	21.1427	-0.377823	0.00375	0
ENSG00000164292.8	RHOBTB3	protein_coding	chr5:95036952-95160087	17.1115	13.1678	-0.37795	0.02715	0
ENSG00000134046.7	MBD2	protein_coding	chr18:51679078-51751158	12.3545	9.5069	-0.377987	0.0144	0
ENSG00000115306.11	SPTBN1	protein_coding	chr2:54683421-54896812	75.706	58.2527	-0.378083	5e-05	0
ENSG00000104635.9	SLC39A14	protein_coding	chr8:22224761-22291642	29.2281	22.4854	-0.378368	0.0003	1
ENSG00000067141.12	NEO1	protein_coding	chr15:73344050-73597547	22.0856	16.9843	-0.378907	0.02355	1
ENSG00000131467.6	PSME3	protein_coding	chr17:40950809-40995774	101.745	78.2283	-0.379199	0.0018	0
ENSG00000121851.8	POLR3GL	protein_coding	chr1:145456235-145470388	19.2241	14.7773	-0.379537	0.0006	0
ENSG00000141424.8	SLC39A6	protein_coding	chr18:33688494-33709348	45.6122	35.05	-0.380005	5e-05	1
ENSG00000135272.5	MDFIC	protein_coding	chr7:114562208-114659256	11.2663	8.65574	-0.38028	0.03425	0
ENSG00000117519.11	CNN3	protein_coding	chr1:95362506-95392834	83.2354	63.9423	-0.380427	0.00035	0
ENSG00000187736.8	NHEJ1	protein_coding	chr2:219940038-220035549	13.1545	10.101	-0.38106	0.0111	0
ENSG00000118507.11	AKAP7	protein_coding	chr6:131456805-131604675	6.54676	5.02559	-0.381489	0.01275	0
ENSG00000171791.10	BCL2	protein_coding	chr18:60790578-60987361	4.46752	3.42928	-0.381571	0.02525	0
ENSG00000172046.14	USP19	protein_coding	chr3:49145478-49158371	43.5461	33.4211	-0.381784	0.0025	0
ENSG00000130305.12	NSUN5	protein_coding	chr7:72716513-72722864	16.2204	12.4489	-0.381787	0.0023	0
ENSG00000164934.9	DCAF13	protein_coding	chr8:104410862-104455681	38.0933	29.2356	-0.381811	0.0367	0
ENSG00000003137.4	CYP26B1	protein_coding	chr2:72356366-72375167	5.64129	4.32761	-0.382454	0.0221	0
ENSG00000076513.12	ANKRD13A	protein_coding	chr12:110436990-110511491	16.9491	12.9993	-0.382773	0.00925	0
ENSG00000157933.9	SKI	protein_coding	chr1:2160133-2241558	29.8443	22.8869	-0.382932	0.0143	0
ENSG00000137936.12	BCAR3	protein_coding	chr1:94027346-94312706	4.17223	3.19905	-0.383175	0.014	0
ENSG00000023191.12	RNH1	protein_coding	chr11:494511-507300	43.6893	33.4951	-0.383328	0.0005	0
ENSG00000204070.5	SYS1	protein_coding	chr20:43990576-44039250	11.1852	8.57531	-0.383333	0.0175	1
ENSG00000170265.7	ZNF282	protein_coding	chr7:148892576-148923339	36.451	27.9408	-0.383584	0.0014	0
ENSG00000057704.6	TMCC3	protein_coding	chr12:94960899-95044338	3.08584	2.36504	-0.3838	0.04145	0
ENSG00000197102.6	DYNC1H1	protein_coding	chr14:102430864-102532565	117.223	89.8373	-0.383865	0.0101	0
ENSG00000117614.5	SYF2	protein_coding	chr1:25549169-25558993	35.4325	27.1497	-0.384138	0.00045	0
ENSG00000150787.3	PTS	protein_coding	chr11:112097087-112140678	31.5605	24.1797	-0.384326	0.00035	0
ENSG00000137413.11	TAF8	protein_coding	chr6:42018250-42055199	19.3073	14.792	-0.384327	0.0067	0
ENSG00000168246.5	UBTD2	protein_coding	chr5:171636643-171711075	33.1292	25.3807	-0.384374	5e-05	0
ENSG00000171428.9	NAT1	protein_coding	chr8:18027985-18081198	2.98565	2.28712	-0.384514	0.0459	0
ENSG00000038002.4	AGA	protein_coding	chr4:178351923-178363657	7.17104	5.49316	-0.384545	0.03095	1
ENSG00000180537.8	RNF182	protein_coding	chr6:13924676-13980533	3.729	2.85647	-0.384556	0.025	0
ENSG00000104231.6	ZFAND1	protein_coding	chr8:82613568-82671750	39.374	30.1608	-0.384565	0.003	0
ENSG00000152229.14	PSTPIP2	protein_coding	chr18:43563501-43652238	8.38952	6.42559	-0.384759	0.01695	0
ENSG00000065154.7	OAT	protein_coding	chr10:126085871-126107545	92.7894	71.0656	-0.38481	0.00025	0
ENSG00000145569.5	FAM105A	protein_coding	chr5:14581883-14615116	8.20805	6.28511	-0.385102	0.04595	1
ENSG00000159164.5	SV2A	protein_coding	chr1:149874869-149889434	8.96651	6.86528	-0.385229	0.00015	0
ENSG00000123570.3	RAB9B	protein_coding	chrX:103077251-103087158	3.45226	2.64269	-0.385537	0.0018	0
ENSG00000198612.6	COPS8	protein_coding	chr2:237968076-238009109	45.6477	34.9403	-0.38565	0.00065	0
ENSG00000136261.10	BZW2	protein_coding	chr7:16685755-16759523	41.4747	31.7434	-0.385775	0.00035	0
ENSG00000178209.10	PLEC	protein_coding	chr8:144989320-145050902	18.1222	13.8691	-0.385884	0.0334	0
ENSG00000075131.5	TIPIN	protein_coding	chr15:66628543-66679084	53.0699	40.5997	-0.386423	0.00015	0
ENSG00000143751.9	SDE2	protein_coding	chr1:226170402-226187032	43.0817	32.9579	-0.386452	5e-05	0
ENSG00000108788.7	MLX	protein_coding	chr17:40719085-40729849	22.0851	16.8938	-0.38658	0.02765	0
ENSG00000159110.15	IFNAR2	protein_coding	chr21:34602205-34669539	14.3224	10.9538	-0.386843	0.02875	1
ENSG00000204371.7	EHMT2	protein_coding	chr6:31847535-31865464	29.3475	22.4369	-0.387364	0.0006	0
ENSG00000164742.10	ADCY1	protein_coding	chr7:45613738-45762715	10.343	7.90634	-0.387577	0.0106	0
ENSG00000110851.7	PRDM4	protein_coding	chr12:108126642-108155049	12.8596	9.82991	-0.387597	0.0009	0
ENSG00000198270.8	TMEM116	protein_coding	chr12:112369085-112450970	4.934	3.77148	-0.387624	0.0217	0
ENSG00000141568.15	FOXK2	protein_coding	chr17:80477588-80606429	50.9436	38.9274	-0.388112	0.01455	0
ENSG00000121211.3	MND1	protein_coding	chr4:154265800-154336270	26.5362	20.2742	-0.388313	0.0007	0
ENSG00000052723.7	SIKE1	protein_coding	chr1:115312099-115323306	61.1943	46.7434	-0.388635	0.0124	0
ENSG00000250899.3	RP11-253E3.3	processed_transcript	chr12:3150602-3154116	4.92819	3.76349	-0.388985	0.00055	0
ENSG00000104064.12	GABPB1	protein_coding	chr15:50569388-50659636	16.3681	12.4972	-0.389282	0.01105	0
ENSG00000168259.10	DNAJC7	protein_coding	chr17:40118758-40217383	110.921	84.6706	-0.389601	0.00775	0
ENSG00000164040.12	PGRMC2	protein_coding	chr4:129190396-129209984	37.3642	28.5176	-0.389802	0.0011	1
ENSG00000151208.12	DLG5	protein_coding	chr10:79542623-79686378	24.5374	18.7246	-0.39005	0.00125	0
ENSG00000177125.5	ZBTB34	protein_coding	chr9:129622943-129648157	12.2572	9.35311	-0.390111	5e-05	0
ENSG00000100814.13	CCNB1IP1	protein_coding	chr14:20779526-20801471	55.0936	42.0218	-0.390748	0.0001	0
ENSG00000075239.9	ACAT1	protein_coding	chr11:107879458-108018503	82.0993	62.6089	-0.391003	0.0082	0
ENSG00000172985.8	SH3RF3	protein_coding	chr2:109745803-110262207	6.67368	5.08931	-0.391012	0.001	0
ENSG00000133789.10	SWAP70	protein_coding	chr11:9685623-9774538	17.4568	13.3118	-0.391092	0.0001	0
ENSG00000111276.6	CDKN1B	protein_coding	chr12:12867991-12875305	20.4523	15.5936	-0.39131	0.0002	0
ENSG00000079150.13	FKBP7	protein_coding	chr2:179328390-179343327	10.0602	7.66787	-0.391764	0.02265	1
ENSG00000100380.8	ST13	protein_coding	chr22:41220538-41253026	168.103	128.031	-0.392854	0.00175	0
ENSG00000067177.10	PHKA1	protein_coding	chrX:71798663-71934167	18.308	13.9429	-0.392943	5e-05	0
ENSG00000172086.7	KRCC1	protein_coding	chr2:88326723-88355248	7.37244	5.61442	-0.393004	0.0018	0
ENSG00000159792.5	PSKH1	protein_coding	chr16:67927174-67970990	10.7257	8.1667	-0.393247	0.04125	0
ENSG00000140511.7	HAPLN3	protein_coding	chr15:89420518-89438857	2.9212	2.22322	-0.393908	0.01775	0
ENSG00000165304.3	MELK	protein_coding	chr9:36572858-36677678	50.0814	38.1137	-0.393965	0.0001	0
ENSG00000254093.4	PINX1	protein_coding	chr8:10581277-10697394	17.4175	13.2544	-0.394066	0.01065	0
ENSG00000080189.10	SLC35C2	protein_coding	chr20:44978166-44993043	24.7527	18.8323	-0.39438	0.001	1
ENSG00000155438.7	MKI67IP	protein_coding	chr2:122407225-122494499	79.2479	60.2902	-0.39445	0.00075	0
ENSG00000141933.8	TPGS1	protein_coding	chr19:489175-519654	5.26119	4.00191	-0.394697	0.0037	0
ENSG00000150961.10	SEC24D	protein_coding	chr4:119643977-119759838	15.9436	12.127	-0.394756	0.00455	0
ENSG00000092199.13	HNRNPC	protein_coding	chr14:21677294-21737653	524.645	399.027	-0.394855	0.0003	0
ENSG00000166130.10	IKBIP	protein_coding	chr12:99007182-99038891	28.9332	22.0042	-0.394951	0.00015	0
ENSG00000110917.3	MLEC	protein_coding	chr12:121124671-121139667	72.3109	54.9844	-0.395191	0.02245	1
ENSG00000129083.8	COPB1	protein_coding	chr11:14464985-14665181	73.8149	56.1256	-0.395254	0.0011	0
ENSG00000166140.13	ZFYVE19	protein_coding	chr15:41060066-41106767	12.6883	9.64611	-0.395475	0.01305	0
ENSG00000137074.14	APTX	protein_coding	chr9:32972603-33025166	38.2393	29.067	-0.395673	0.0012	0
ENSG00000162522.6	KIAA1522	protein_coding	chr1:33207485-33240571	15.3593	11.6748	-0.395713	0.0002	0
ENSG00000168591.11	TMUB2	protein_coding	chr17:42264337-42269099	19.7222	14.9909	-0.395734	0.0005	1
ENSG00000068438.10	FTSJ1	protein_coding	chrX:48334540-48344752	34.2696	26.0445	-0.395949	0.001	0
ENSG00000198894.3	KIAA1737	protein_coding	chr14:77564439-77725838	13.8497	10.5252	-0.395999	0.00165	0
ENSG00000170500.8	LONRF2	protein_coding	chr2:100889752-100939195	10.9967	8.35658	-0.396086	0.0031	0
ENSG00000204560.5	DHX16	protein_coding	chr6:30614815-30640814	29.2316	22.2069	-0.396523	0.001	0
ENSG00000082458.7	DLG3	protein_coding	chrX:69664710-69725337	16.6007	12.6082	-0.396878	0.01465	0
ENSG00000145391.9	SETD7	protein_coding	chr4:140417094-140527853	36.8009	27.9429	-0.397259	0.00025	0
ENSG00000150316.7	CWC15	protein_coding	chr11:94695786-94706776	49.1835	37.3418	-0.397384	0.00015	0
ENSG00000130227.12	XPO7	protein_coding	chr8:21777179-21864096	38.562	29.2766	-0.397434	0.0009	0
ENSG00000105732.9	ZNF574	protein_coding	chr19:42502472-42585701	3.62069	2.74824	-0.397758	0.01705	0
ENSG00000164244.16	PRRC1	protein_coding	chr5:126853300-126890781	31.2205	23.697	-0.397789	0.0013	0
ENSG00000124444.11	ZNF576	protein_coding	chr19:44100543-44124026	13.4501	10.2077	-0.397953	0.01075	0
ENSG00000056661.9	PCGF2	protein_coding	chr17:36886487-36906969	9.64659	7.32088	-0.398001	0.01925	0
ENSG00000198794.7	SCAMP5	protein_coding	chr15:75246756-75313837	7.30295	5.54193	-0.39809	0.03715	0
ENSG00000132313.10	MRPL35	protein_coding	chr2:86426477-86440917	28.3217	21.491	-0.398171	0.00155	0
ENSG00000120533.8	ENY2	protein_coding	chr8:110253147-110358182	69.2276	52.5277	-0.398268	0.0134	0
ENSG00000170515.9	PA2G4	protein_coding	chr12:56473640-56507691	63.9267	48.4846	-0.398891	0.0007	0
ENSG00000109861.11	CTSC	protein_coding	chr11:88026759-88070955	17.7414	13.4513	-0.399375	0.02485	1
ENSG00000181004.5	BBS12	protein_coding	chr4:123653856-123666098	3.41287	2.58759	-0.399375	0.00865	0
ENSG00000204673.6	AKT1S1	protein_coding	chr19:50372294-50392005	16.931	12.832	-0.399922	0.00365	0
ENSG00000180370.6	PAK2	protein_coding	chr3:196466727-196559518	24.3837	18.4791	-0.400019	0.003	0
ENSG00000102218.5	RP2	protein_coding	chrX:46696374-46741793	7.46692	5.65819	-0.400172	0.0002	0
ENSG00000211584.9	SLC48A1	protein_coding	chr12:48099867-48231681	4.45076	3.37132	-0.400737	0.0405	1
ENSG00000162729.9	IGSF8	protein_coding	chr1:160061129-160068733	10.754	8.14507	-0.40087	0.00085	1
ENSG00000086848.10	ALG9	protein_coding	chr11:111652918-111756699	16.3047	12.3492	-0.400871	0.00935	1
ENSG00000131171.8	SH3BGRL	protein_coding	chrX:80457441-80554046	31.6087	23.9365	-0.401112	0.00015	0
ENSG00000037280.11	FLT4	protein_coding	chr5:180028505-180076624	18.1709	13.7582	-0.401337	0.01745	1
ENSG00000162909.13	CAPN2	protein_coding	chr1:223889294-223963720	58.3105	44.1418	-0.401611	0.0002	0
ENSG00000145817.12	YIPF5	protein_coding	chr5:143537722-143550278	20.6531	15.6334	-0.401726	0.0011	0
ENSG00000010318.15	PHF7	protein_coding	chr3:52444672-52457657	12.4032	9.38834	-0.401776	0.00785	0
ENSG00000171204.8	TMEM126B	protein_coding	chr11:85339628-85347580	43.2072	32.7018	-0.401903	5e-05	0
ENSG00000189241.6	TSPYL1	protein_coding	chr6:116575335-116762424	82.9723	62.7945	-0.401991	5e-05	0
ENSG00000069329.11	VPS35	protein_coding	chr16:46690053-46723430	62.5427	47.3237	-0.402279	0.00325	0
ENSG00000155304.4	HSPA13	protein_coding	chr21:15743435-15755805	36.5069	27.6214	-0.402382	5e-05	1
ENSG00000174111.8	SOCS7	protein_coding	chr17:36508110-36556019	13.6541	10.3271	-0.402895	0.00175	0
ENSG00000014138.4	POLA2	protein_coding	chr11:65029232-65073060	59.8691	45.2568	-0.403678	0.00055	0
ENSG00000216775.2	RP1-152L7.5	pseudogene	chr6:52529945-52533953	5.30158	4.00727	-0.403804	0.011	0
ENSG00000100532.7	CGRRF1	protein_coding	chr14:54976529-55005567	9.36532	7.07853	-0.403878	0.00195	1
ENSG00000102870.4	ZNF629	protein_coding	chr16:30789769-30798523	25.0628	18.9416	-0.403991	5e-05	0
ENSG00000110047.13	EHD1	protein_coding	chr11:64619113-64655768	18.9938	14.353	-0.404175	0.00345	0
ENSG00000196866.2	HIST1H2AD	protein_coding	chr6:26197067-26199521	76.0494	57.4661	-0.404227	0.0011	0
ENSG00000072518.16	MARK2	protein_coding	chr11:63606399-63678491	25.6397	19.3729	-0.404336	0.0028	0
ENSG00000164741.10	DLC1	protein_coding	chr8:12940869-13373167	12.5305	9.46713	-0.404448	0.0066	0
ENSG00000124587.9	PEX6	protein_coding	chr6:42928495-42946958	5.13693	3.88088	-0.404524	0.0008	0
ENSG00000132275.6	RRP8	protein_coding	chr11:6616304-6624850	21.666	16.3666	-0.404677	0.00445	0
ENSG00000165389.6	SPTSSA	protein_coding	chr14:34393436-34931980	14.8416	11.2076	-0.405168	0.0002	0
ENSG00000070404.5	FSTL3	protein_coding	chr19:676391-683385	2.54727	1.92332	-0.405358	0.0192	0
ENSG00000145779.7	TNFAIP8	protein_coding	chr5:118604386-118735383	11.5043	8.68523	-0.405539	0.01025	0
ENSG00000114978.13	MOB1A	protein_coding	chr2:74379654-74406025	57.612	43.4874	-0.405771	0.0001	0
ENSG00000101343.10	CRNKL1	protein_coding	chr20:20015011-20341346	26.8712	20.2747	-0.406379	0.0062	0
ENSG00000152127.4	MGAT5	protein_coding	chr2:134877553-135212192	27.0587	20.4158	-0.406404	0.01015	0
ENSG00000077942.13	FBLN1	protein_coding	chr22:45898117-45997015	10.2869	7.76113	-0.406477	0.0329	1
ENSG00000122550.13	KLHL7	protein_coding	chr7:23145352-23240630	22.9011	17.2731	-0.406883	0.02315	0
ENSG00000180611.6	MB21D2	protein_coding	chr3:192514603-192635950	3.38282	2.55137	-0.406951	0.00205	0
ENSG00000156261.8	CCT8	protein_coding	chr21:30428125-30446118	258.219	194.744	-0.407019	5e-05	0
ENSG00000120149.7	MSX2	protein_coding	chr5:174151535-174157896	11.6133	8.7551	-0.407588	0.00035	0
ENSG00000172009.10	THOP1	protein_coding	chr19:2785457-2813599	62.1072	46.8186	-0.407678	0.00055	0
ENSG00000170876.7	TMEM43	protein_coding	chr3:14166439-14242619	31.7917	23.9633	-0.407822	0.0111	1
ENSG00000157540.15	DYRK1A	protein_coding	chr21:38737778-38889753	45.6299	34.386	-0.40816	0.0074	0
ENSG00000090447.7	TFAP4	protein_coding	chr16:4307186-4323076	16.521	12.4483	-0.408353	0.0201	0
ENSG00000137216.14	TMEM63B	protein_coding	chr6:44081193-44123256	12.0663	9.09021	-0.408592	0.0075	1
ENSG00000115461.4	IGFBP5	protein_coding	chr2:217536827-217858802	7.70799	5.80672	-0.408631	5e-05	0
ENSG00000086827.4	ZW10	protein_coding	chr11:113603908-113644533	26.935	20.2905	-0.408679	5e-05	0
ENSG00000077463.10	SIRT6	protein_coding	chr19:4174105-4182601	12.7371	9.59356	-0.408898	0.00335	0
ENSG00000172315.5	TP53RK	protein_coding	chr20:45313003-45318928	13.2268	9.96029	-0.409206	5e-05	0
ENSG00000087191.8	PSMC5	protein_coding	chr17:61896792-61909379	70.9736	53.442	-0.409308	0.00775	0
ENSG00000214654.5	RP11-27I1.4	pseudogene	chr9:123555828-123561848	7.50587	5.65099	-0.409515	0.0217	0
ENSG00000085231.9	TAF9	protein_coding	chr5:68646810-68710628	73.1837	55.0982	-0.409518	0.0036	0
ENSG00000182446.9	NPLOC4	protein_coding	chr17:79523912-79615779	55.4819	41.7708	-0.409521	0.0015	0
ENSG00000198478.6	SH3BGRL2	protein_coding	chr6:80340999-80413372	9.6872	7.28964	-0.410232	5e-05	0
ENSG00000135775.9	COG2	protein_coding	chr1:230778234-230829728	33.854	25.4726	-0.410381	0.0004	0
ENSG00000125753.9	VASP	protein_coding	chr19:46009836-46030241	13.4947	10.149	-0.411056	0.00675	0
ENSG00000105976.10	MET	protein_coding	chr7:116312443-116438440	18.2866	13.7525	-0.411098	0.0019	0
ENSG00000175137.9	SH3BP5L	protein_coding	chr1:249104647-249120832	8.42542	6.33616	-0.411138	0.00295	0
ENSG00000175198.10	PCCA	protein_coding	chr13:100741268-101182686	18.5547	13.9533	-0.411181	0.0142	0
ENSG00000138686.5	BBS7	protein_coding	chr4:122745594-122791652	27.5528	20.7119	-0.411736	0.00015	0
ENSG00000117533.10	VAMP4	protein_coding	chr1:171669299-171711387	7.87438	5.91929	-0.411743	0.0013	0
ENSG00000138293.15	NCOA4	protein_coding	chr10:51565107-51590734	65.9379	49.5656	-0.411769	5e-05	0
ENSG00000168556.5	ING2	protein_coding	chr4:184426146-184432249	10.8336	8.14273	-0.411933	0.0025	0
ENSG00000120278.10	PLEKHG1	protein_coding	chr6:150920998-151164799	3.1423	2.36137	-0.412195	0.0006	0
ENSG00000144730.12	IL17RD	protein_coding	chr3:57124009-57204334	5.1321	3.85653	-0.412247	0.0001	0
ENSG00000113790.6	EHHADH	protein_coding	chr3:184880658-184999778	4.51794	3.39435	-0.412528	0.01275	0
ENSG00000181924.6	COA4	protein_coding	chr11:73583711-73638790	49.6197	37.2779	-0.412592	0.0006	0
ENSG00000023892.9	DEF6	protein_coding	chr6:35265594-35289548	2.49502	1.87442	-0.412604	0.04735	0
ENSG00000139645.9	ANKRD52	protein_coding	chr12:56623832-56652175	26.9976	20.2805	-0.412739	0.02865	0
ENSG00000140688.12	C16orf58	protein_coding	chr16:31494322-31520630	20.8889	15.6895	-0.412942	0.00055	1
ENSG00000100714.11	MTHFD1	protein_coding	chr14:64854748-65009955	88.9527	66.7842	-0.413531	0.00805	0
ENSG00000146409.6	SLC18B1	protein_coding	chr6:133090508-133119701	21.4467	16.0991	-0.413774	5e-05	1
ENSG00000055211.8	GINM1	protein_coding	chr6:149887429-149912884	18.8274	14.1276	-0.414323	0.0003	1
ENSG00000083807.5	SLC27A5	protein_coding	chr19:58985383-59023780	12.5065	9.38427	-0.414364	0.0247	0
ENSG00000065328.12	MCM10	protein_coding	chr10:13203553-13253104	55.1022	41.3387	-0.414616	0.0003	0
ENSG00000114503.6	NCBP2	protein_coding	chr3:196662272-196669468	44.2252	33.1724	-0.414888	5e-05	0
ENSG00000135116.5	HRK	protein_coding	chr12:117293948-117319246	5.23596	3.92734	-0.4149	0.0034	1
ENSG00000127946.12	HIP1	protein_coding	chr7:75162620-75368280	15.4807	11.6112	-0.414949	0.008	0
ENSG00000115866.6	DARS	protein_coding	chr2:136664246-136779888	77.2496	57.9191	-0.415487	0.0001	0
ENSG00000102098.13	SCML2	protein_coding	chrX:18257433-18372847	21.3559	16.0077	-0.415872	5e-05	0
ENSG00000116918.9	TSNAX	protein_coding	chr1:231664398-232177018	61.1057	45.8026	-0.415878	0.0025	0
ENSG00000139629.11	GALNT6	protein_coding	chr12:51745030-51902980	5.17449	3.87798	-0.416112	0.02625	0
ENSG00000034152.14	MAP2K3	protein_coding	chr17:21187983-21218552	18.2707	13.6927	-0.416119	0.00165	0
ENSG00000119185.8	ITGB1BP1	protein_coding	chr2:9346893-9563676	37.6243	28.1892	-0.416526	0.00775	0
ENSG00000117289.7	TXNIP	protein_coding	chr1:145438468-145442635	6.82404	5.11258	-0.416575	0.00505	0
ENSG00000125458.2	NT5C	protein_coding	chr17:73106046-73127890	45.7162	34.2497	-0.416613	0.00145	0
ENSG00000140157.10	NIPA2	protein_coding	chr15:22892004-23034427	29.4291	22.0434	-0.416898	0.02255	1
ENSG00000188976.6	NOC2L	protein_coding	chr1:860259-894689	98.1056	73.4812	-0.416961	5e-05	0
ENSG00000134287.5	ARF3	protein_coding	chr12:49297200-49351334	57.85	43.3266	-0.417065	0.00035	0
ENSG00000147394.14	ZNF185	protein_coding	chrX:152082985-152142024	2.32036	1.73768	-0.417187	0.0039	0
ENSG00000198719.7	DLL1	protein_coding	chr6:170591293-170599561	3.79961	2.8449	-0.417475	0.0007	0
ENSG00000153721.13	CNKSR3	protein_coding	chr6:154708637-154831793	12.1421	9.09045	-0.4176	0.006	0
ENSG00000121481.6	RNF2	protein_coding	chr1:185014495-185071740	33.891	25.3673	-0.417932	0.0012	0
ENSG00000115446.7	UNC50	protein_coding	chr2:99225041-99234978	22.8643	17.1134	-0.417969	0.0003	0
ENSG00000086232.8	EIF2AK1	protein_coding	chr7:6048875-6098861	83.1519	62.2362	-0.417994	0.0026	0
ENSG00000137996.8	RTCA	protein_coding	chr1:100731762-100758325	31.4593	23.5443	-0.418105	5e-05	0
ENSG00000137166.10	FOXP4	protein_coding	chr6:41462590-41570122	7.67003	5.74026	-0.418116	0.00365	0
ENSG00000196961.8	AP2A1	protein_coding	chr19:50270224-50320633	28.2949	21.1674	-0.418696	0.00055	0
ENSG00000141570.6	CBX8	protein_coding	chr17:77765930-77776326	11.9653	8.9509	-0.418753	0.00145	0
ENSG00000181472.4	ZBTB2	protein_coding	chr6:151685251-151712683	13.0276	9.74269	-0.41918	5e-05	0
ENSG00000123933.10	MXD4	protein_coding	chr4:2249158-2264021	41.1864	30.7917	-0.419629	0.00095	0
ENSG00000140740.6	UQCRC2	protein_coding	chr16:21963980-21994981	114.595	85.67	-0.419682	5e-05	0
ENSG00000065135.7	GNAI3	protein_coding	chr1:110091232-110136975	55.4889	41.4779	-0.419857	5e-05	0
ENSG00000163053.6	SLC16A14	protein_coding	chr2:230899697-230933715	3.62419	2.7089	-0.41995	0.0027	0
ENSG00000179195.11	ZNF664	protein_coding	chr12:124247041-124800570	94.6124	70.7093	-0.420129	0.0002	0
ENSG00000164366.3	CCDC127	protein_coding	chr5:196985-218330	4.4201	3.30276	-0.420406	0.03045	1
ENSG00000035141.3	FAM136A	protein_coding	chr2:70523106-70529222	63.9653	47.7874	-0.420657	5e-05	0
ENSG00000168958.15	MFF	protein_coding	chr2:228029280-228222550	48.0279	35.8776	-0.42079	0.00025	0
ENSG00000143479.11	DYRK3	protein_coding	chr1:206807993-206857764	11.8571	8.85298	-0.421517	0.0001	0
ENSG00000198853.7	RUSC2	protein_coding	chr9:35490123-35563896	3.70522	2.76594	-0.421789	0.00045	0
ENSG00000152939.10	MARVELD2	protein_coding	chr5:68710938-68740157	2.86929	2.14186	-0.421825	0.00465	0
ENSG00000167962.8	ZNF598	protein_coding	chr16:2047654-2059824	30.8362	23.0181	-0.421857	0.00165	0
ENSG00000133059.12	DSTYK	protein_coding	chr1:205111631-205180727	13.1606	9.8233	-0.421949	5e-05	0
ENSG00000136045.7	PWP1	protein_coding	chr12:108079508-108106944	53.5228	39.9392	-0.42235	0.00015	0
ENSG00000080815.14	PSEN1	protein_coding	chr14:73603125-73690399	23.838	17.7845	-0.422642	0.00375	1
ENSG00000117543.15	DPH5	protein_coding	chr1:101455178-101552821	22.0211	16.424	-0.423083	0.01045	0
ENSG00000114573.5	ATP6V1A	protein_coding	chr3:113465718-113530903	67.6919	50.4832	-0.423181	0.0001	0
ENSG00000119487.12	MAPKAP1	protein_coding	chr9:128199671-128469513	76.7382	57.2175	-0.42349	0.00025	0
ENSG00000157020.13	SEC13	protein_coding	chr3:10289706-10362862	97.5377	72.7252	-0.423505	0.009	0
ENSG00000196290.10	NIF3L1	protein_coding	chr2:201754049-201768655	34.3005	25.5655	-0.424031	0.0001	0
ENSG00000135677.6	GNS	protein_coding	chr12:65107224-65153227	22.6539	16.8749	-0.424875	0.0003	1
ENSG00000156521.9	TYSND1	protein_coding	chr10:71897736-71906432	14.8482	11.0583	-0.425153	5e-05	0
ENSG00000182220.9	ATP6AP2	protein_coding	chrX:40440145-40465889	40.8	30.3831	-0.425299	5e-05	1
ENSG00000159079.14	C21orf59	protein_coding	chr21:33948861-33985176	59.5897	44.3722	-0.425408	5e-05	0
ENSG00000078061.8	ARAF	protein_coding	chrX:47420515-47479252	24.5571	18.2853	-0.425456	0.0037	0
ENSG00000185298.8	CCDC137	protein_coding	chr17:79632065-79640934	29.2019	21.7374	-0.42588	0.00095	0
ENSG00000100034.9	PPM1F	protein_coding	chr22:22273792-22307209	34.0448	25.3376	-0.426157	5e-05	0
ENSG00000171940.9	ZNF217	protein_coding	chr20:52169308-52251129	6.91324	5.14461	-0.4263	5e-05	0
ENSG00000101911.8	PRPS2	protein_coding	chrX:12809473-12842341	37.2418	27.7056	-0.426745	5e-05	0
ENSG00000236338.1	AC015987.2	protein_coding	chr7:135611202-135662101	102.963	76.5707	-0.427267	0.00225	0
ENSG00000168952.11	STXBP6	protein_coding	chr14:25278861-25519503	3.11197	2.31413	-0.427359	0.0488	0
ENSG00000189091.8	SF3B3	protein_coding	chr16:70557690-70608820	191.154	142.104	-0.427786	0.0047	0
ENSG00000117298.10	ECE1	protein_coding	chr1:21543739-21671997	14.8924	11.0691	-0.428035	0.0088	1
ENSG00000204381.7	LAYN	protein_coding	chr11:111411004-111432264	7.42569	5.51828	-0.428306	0.00195	0
ENSG00000124207.12	CSE1L	protein_coding	chr20:47662848-47713489	175.721	130.559	-0.428577	5e-05	0
ENSG00000166860.2	ZBTB39	protein_coding	chr12:57392617-57400230	10.4161	7.73709	-0.428955	5e-05	0
ENSG00000131080.10	EDA2R	protein_coding	chrX:65815478-65859108	6.52547	4.84689	-0.429023	0.0011	0
ENSG00000149089.8	APIP	protein_coding	chr11:34874640-35042138	21.1312	15.6944	-0.429127	0.0174	0
ENSG00000261787.1	TCF24	protein_coding	chr8:67858735-67874825	4.44624	3.30114	-0.429619	0.01345	0
ENSG00000065000.11	AP3D1	protein_coding	chr19:2100987-2248678	82.715	61.4016	-0.429872	0.0084	0
ENSG00000123562.12	MORF4L2	protein_coding	chrX:102930423-102946700	344.962	256.057	-0.429974	0.0001	0
ENSG00000115539.9	PDCL3	protein_coding	chr2:101179151-101193197	10.02	7.43748	-0.430001	0.00165	0
ENSG00000163930.5	BAP1	protein_coding	chr3:52435028-52444366	79.3341	58.8821	-0.430112	5e-05	0
ENSG00000185896.9	LAMP1	protein_coding	chr13:113951555-113977987	23.4008	17.3669	-0.430218	5e-05	1
ENSG00000141682.11	PMAIP1	protein_coding	chr18:57567179-57571538	75.2182	55.8199	-0.430303	5e-05	0
ENSG00000237424.1	FOXD2-AS1	antisense	chr1:47897804-47900313	4.37778	3.24864	-0.430362	0.00115	0
ENSG00000182481.4	KPNA2	protein_coding	chr17:66031634-66042958	159.09	118.029	-0.430704	5e-05	0
ENSG00000136010.9	ALDH1L2	protein_coding	chr12:105380087-105478355	13.9735	10.366	-0.430838	0.0031	0
ENSG00000239779.2	WBP1	protein_coding	chr2:74682149-74688018	27.6719	20.5218	-0.431265	0.00135	1
ENSG00000158715.5	SLC45A3	protein_coding	chr1:205626978-205649587	2.98618	2.21419	-0.431521	0.0018	0
ENSG00000140006.7	WDR89	protein_coding	chr14:64063756-64108579	11.9092	8.83009	-0.431571	0.0106	0
ENSG00000134375.6	TIMM17A	protein_coding	chr1:201924618-201939789	75.8049	56.1953	-0.431842	5e-05	0
ENSG00000186350.8	RXRA	protein_coding	chr9:137208943-137332431	12.555	9.30711	-0.431861	5e-05	0
ENSG00000164402.9	SEPT8	protein_coding	chr5:132083136-132142933	54.5603	40.4318	-0.43236	5e-05	0
ENSG00000213853.5	EMP2	protein_coding	chr16:10622278-10674555	11.3474	8.40728	-0.432653	0.0166	1
ENSG00000186897.3	C1QL4	protein_coding	chr12:49726199-49730971	1.93037	1.43017	-0.43269	0.0149	0
ENSG00000136950.9	ARPC5L	protein_coding	chr9:127624408-127640003	29.2655	21.6807	-0.432791	5e-05	0
ENSG00000133250.9	ZNF414	protein_coding	chr19:8575461-8579048	5.22246	3.86813	-0.433094	0.03835	0
ENSG00000105968.14	H2AFV	protein_coding	chr7:44866389-44887682	124.754	92.3999	-0.43312	0.00025	0
ENSG00000112685.9	EXOC2	protein_coding	chr6:485132-693117	40.7774	30.1757	-0.434382	0.0001	0
ENSG00000197702.7	PARVA	protein_coding	chr11:12398731-12552348	9.24479	6.84047	-0.434546	0.0011	0
ENSG00000120868.9	APAF1	protein_coding	chr12:99038918-100378432	24.2356	17.9309	-0.434679	0.00835	0
ENSG00000198015.8	MRPL42	protein_coding	chr12:93861263-93897545	81.1793	60.0383	-0.43523	0.0001	0
ENSG00000112578.5	BYSL	protein_coding	chr6:41888925-41900784	25.8804	19.1387	-0.435368	5e-05	0
ENSG00000134247.9	PTGFRN	protein_coding	chr1:117452678-117532980	28.409	21.0071	-0.435471	0.0075	1
ENSG00000254726.2	MEX3A	protein_coding	chr1:156041803-156051789	9.18186	6.78844	-0.435706	0.0007	0
ENSG00000139146.9	FAM60A	protein_coding	chr12:31433517-31479992	54.4897	40.285	-0.435742	5e-05	0
ENSG00000197780.5	TAF13	protein_coding	chr1:109605107-109618624	34.9681	25.8521	-0.435757	0.0002	0
ENSG00000183496.5	MEX3B	protein_coding	chr15:82334118-82338482	6.29285	4.65203	-0.435853	0.0001	0
ENSG00000156599.6	ZDHHC5	protein_coding	chr11:57435218-57468659	25.3559	18.744	-0.435889	0.0003	1
ENSG00000205903.2	ZNF316	pseudogene	chr7:6676952-6694242	12.4211	9.18148	-0.435995	5e-05	0
ENSG00000175352.6	NRIP3	protein_coding	chr11:9002122-9025596	8.7313	6.45385	-0.436035	0.00135	0
ENSG00000115902.6	SLC1A4	protein_coding	chr2:65215610-65250999	8.00849	5.91928	-0.436109	0.0002	1
ENSG00000242259.4	C22orf39	protein_coding	chr22:19318220-19466738	44.0222	32.5268	-0.436599	0.0475	0
ENSG00000170846.11	AC093323.3	lincRNA	chr4:6672451-6677774	21.3238	15.754	-0.436745	5e-05	0
ENSG00000111196.5	MAGOHB	protein_coding	chr12:10758611-10766222	31.7838	23.4805	-0.436826	0.0001	0
ENSG00000179222.13	MAGED1	protein_coding	chrX:51546102-51645453	70.2944	51.9247	-0.43699	5e-05	0
ENSG00000100504.12	PYGL	protein_coding	chr14:51314839-51411454	156.768	115.795	-0.437055	5e-05	0
ENSG00000174705.7	SH3PXD2B	protein_coding	chr5:171752184-171881527	11.4628	8.46379	-0.437582	0.00015	0
ENSG00000152804.6	HHEX	protein_coding	chr10:94447944-94455403	3.01836	2.22859	-0.437634	0.02555	0
ENSG00000198954.4	KIAA1279	protein_coding	chr10:70748486-70776738	26.2069	19.349	-0.437689	5e-05	0
ENSG00000172663.4	TMEM134	protein_coding	chr11:67231823-67236743	7.50076	5.53715	-0.437895	0.00865	0
ENSG00000174151.10	CYB561D1	protein_coding	chr1:110036673-110045554	5.42567	4.00486	-0.438048	0.0015	0
ENSG00000163513.13	TGFBR2	protein_coding	chr3:30647993-30735634	4.28526	3.16304	-0.438071	5e-05	0
ENSG00000188070.8	C11orf95	lincRNA	chr11:63527363-63536113	12.8038	9.45059	-0.438092	5e-05	0
ENSG00000035403.12	VCL	protein_coding	chr10:75757871-75879918	48.4018	35.7103	-0.438722	5e-05	0
ENSG00000163636.6	PSMD6	protein_coding	chr3:63989697-64009658	91.9602	67.8355	-0.43897	0.0001	0
ENSG00000101265.11	RASSF2	protein_coding	chr20:4760668-4804291	2.73686	2.01886	-0.438982	0.00035	0
ENSG00000143753.8	DEGS1	protein_coding	chr1:224363457-224381143	67.48	49.766	-0.4393	5e-05	1
ENSG00000013619.9	MAMLD1	protein_coding	chrX:149529688-149682448	2.07062	1.52702	-0.439343	0.0148	0
ENSG00000119640.4	ACYP1	protein_coding	chr14:75519923-75545126	26.6741	19.6688	-0.439529	0.00155	0
ENSG00000117242.7	PINK1-AS	antisense	chr1:20959947-20988000	10.4851	7.7309	-0.439637	0.02425	0
ENSG00000121440.10	PDZRN3	protein_coding	chr3:73431583-73675149	6.18537	4.55942	-0.440009	0.008	0
ENSG00000088305.14	DNMT3B	protein_coding	chr20:31350190-31397162	12.2335	9.01748	-0.440042	5e-05	0
ENSG00000100811.6	YY1	protein_coding	chr14:100673743-100772884	74.4887	54.892	-0.440426	0.0012	0
ENSG00000127452.4	FBXL12	protein_coding	chr19:9920942-9938492	12.6175	9.29776	-0.44047	0.0034	0
ENSG00000076604.10	TRAF4	protein_coding	chr17:27071001-27077974	29.6761	21.8562	-0.44126	0.00255	0
ENSG00000082516.8	GEMIN5	protein_coding	chr5:154266975-154317769	27.6406	20.3544	-0.441445	5e-05	0
ENSG00000160767.16	FAM189B	protein_coding	chr1:155216995-155225274	35.3104	25.9981	-0.441684	5e-05	1
ENSG00000215251.3	FASTKD5	protein_coding	chr20:3087558-3140842	15.1019	11.1175	-0.441902	0.0001	0
ENSG00000081870.7	HSPB11	protein_coding	chr1:54382246-54411602	31.4367	23.1386	-0.442146	5e-05	0
ENSG00000198792.8	TMEM184B	protein_coding	chr22:38615297-38669040	31.1844	22.9523	-0.442189	0.00155	1
ENSG00000075945.8	KIFAP3	protein_coding	chr1:169890466-170054349	21.7889	16.0368	-0.442211	0.0003	0
ENSG00000102003.6	SYP	protein_coding	chrX:49044268-49058913	11.2557	8.28392	-0.442266	0.0001	1
ENSG00000204604.5	ZNF468	protein_coding	chr19:53300661-53360902	5.17071	3.80508	-0.442438	0.02965	0
ENSG00000100412.11	ACO2	protein_coding	chr22:41865128-41940610	27.2342	20.0383	-0.442654	0.04325	0
ENSG00000151743.6	AMN1	protein_coding	chr12:31800093-31882108	5.02796	3.69929	-0.442723	0.02495	0
ENSG00000105402.3	NAPA	protein_coding	chr19:47987538-48018497	40.1599	29.5466	-0.44276	0.0004	0
ENSG00000095485.12	CWF19L1	protein_coding	chr10:101989423-102027437	28.9991	21.3343	-0.442838	0.00035	0
ENSG00000180318.3	ALX1	protein_coding	chr12:85673884-85695562	5.73408	4.2179	-0.443037	0.0019	0
ENSG00000031691.6	CENPQ	protein_coding	chr6:49431090-49460820	16.31	11.996	-0.443209	0.0001	0
ENSG00000132879.9	FBXO44	protein_coding	chr1:11708423-11723384	15.0551	11.0695	-0.443655	0.00685	0
ENSG00000084070.7	SMAP2	protein_coding	chr1:40810521-40888998	19.7626	14.5268	-0.44406	0.0033	0
ENSG00000055163.14	CYFIP2	protein_coding	chr5:156687131-157002783	42.7921	31.4396	-0.444763	0.004	0
ENSG00000163001.7	CCDC104	protein_coding	chr2:55746739-55773015	38.4384	28.2401	-0.444802	5e-05	0
ENSG00000168439.12	STIP1	protein_coding	chr11:63952743-63972015	170.514	125.224	-0.445381	5e-05	0
ENSG00000227372.6	TP73-AS1	antisense	chr1:3547330-3663900	28.0289	20.5817	-0.445558	0.0355	0
ENSG00000100564.4	PIGH	protein_coding	chr14:67913800-68067004	22.2808	16.3602	-0.445604	0.0284	1
ENSG00000101003.8	GINS1	protein_coding	chr20:25388362-25433264	36.8594	27.064	-0.445657	5e-05	0
ENSG00000046647.9	GEMIN8	protein_coding	chrX:14026397-14048012	8.71736	6.40071	-0.44566	0.00175	0
ENSG00000138821.8	SLC39A8	protein_coding	chr4:103172197-103371167	17.9123	13.1516	-0.445705	5e-05	1
ENSG00000215717.5	TMEM167B	protein_coding	chr1:109630592-109639556	12.1551	8.92437	-0.445743	0.0009	0
ENSG00000147065.12	MSN	protein_coding	chrX:64808256-64961791	43.6871	32.0623	-0.44633	5e-05	0
ENSG00000080819.2	CPOX	protein_coding	chr3:98216447-98312567	35.2742	25.8878	-0.446342	0.00605	0
ENSG00000090861.11	AARS	protein_coding	chr16:70286197-70323446	86.7546	63.6663	-0.446409	0.0001	0
ENSG00000154122.8	ANKH	protein_coding	chr5:14704909-14871887	16.4936	12.1006	-0.44683	0.0148	1
ENSG00000125375.10	ATP5S	protein_coding	chr14:50704280-50883179	12.2368	8.97667	-0.446972	0.02755	0
ENSG00000141627.9	DYM	protein_coding	chr18:46550072-46987717	29.4865	21.6265	-0.447258	0.0023	0
ENSG00000127125.7	PPCS	protein_coding	chr1:42895999-43120335	23.2278	17.0357	-0.447288	0.0008	0
ENSG00000167306.14	MYO5B	protein_coding	chr18:47309868-47721463	3.14124	2.30364	-0.447418	0.04185	0
ENSG00000177879.10	AP3S1	protein_coding	chr5:115163892-115249778	34.9239	25.6115	-0.447424	0.00725	0
ENSG00000160691.14	SHC1	protein_coding	chr1:154929501-154946871	19.4315	14.2498	-0.447452	0.017	0
ENSG00000106733.16	NMRK1	protein_coding	chr9:77675488-77703133	6.72332	4.93026	-0.447508	0.0042	0
ENSG00000169718.13	DUS1L	protein_coding	chr17:80015381-80023763	117.491	86.1568	-0.447515	0.0001	0
ENSG00000183828.10	NUDT14	protein_coding	chr14:105607317-105647660	13.0614	9.57513	-0.447942	0.02985	0
ENSG00000155629.10	PIK3AP1	protein_coding	chr10:98353068-98480271	1.32325	0.969963	-0.448081	0.02325	0
ENSG00000047249.12	ATP6V1H	protein_coding	chr8:54628116-54756118	33.998	24.9186	-0.448222	5e-05	0
ENSG00000168298.4	HIST1H1E	protein_coding	chr6:26156558-26157343	843.521	618.18	-0.448397	5e-05	0
ENSG00000226479.3	TMEM185B	protein_coding	chr2:120978853-120980984	8.84672	6.48327	-0.448421	0.0003	1
ENSG00000182362.9	YBEY	protein_coding	chr21:47706250-47717665	15.2314	11.1615	-0.448518	0.00025	0
ENSG00000165724.5	ZMYND19	protein_coding	chr9:140476530-140484942	53.2478	39.0164	-0.448642	5e-05	0
ENSG00000006453.9	BAIAP2L1	protein_coding	chr7:97881690-98030380	18.657	13.6684	-0.448872	0.00095	0
ENSG00000132109.8	TRIM21	protein_coding	chr11:4406126-4414926	1.99914	1.46455	-0.448923	0.0153	0
ENSG00000131323.10	TRAF3	protein_coding	chr14:103243812-103377837	27.8016	20.3671	-0.448928	0.0001	0
ENSG00000112759.12	SLC29A1	protein_coding	chr6:44187241-44201888	25.6883	18.8165	-0.449111	5e-05	1
ENSG00000113387.7	SUB1	protein_coding	chr5:32531738-32604185	207.932	152.301	-0.449184	0.00035	0
ENSG00000140553.12	UNC45A	protein_coding	chr15:91473409-91506349	39.9004	29.2248	-0.449213	0.0025	0
ENSG00000183647.6	ZNF530	protein_coding	chr19:58111252-58124090	4.84944	3.55108	-0.449563	0.0063	0
ENSG00000184164.10	CRELD2	protein_coding	chr22:50293876-50321188	22.1679	16.2278	-0.450005	0.00495	1
ENSG00000255302.3	EID1	protein_coding	chr15:49115931-49255641	88.0558	64.4502	-0.450233	5e-05	0
ENSG00000117153.11	KLHL12	protein_coding	chr1:202860227-202897764	25.8142	18.8923	-0.450369	5e-05	0
ENSG00000105229.2	PIAS4	protein_coding	chr19:4007643-4039384	13.5089	9.88328	-0.450843	0.0073	0
ENSG00000122557.5	HERPUD2	protein_coding	chr7:35672268-35739023	9.59354	7.01796	-0.451012	0.0053	0
ENSG00000167972.9	ABCA3	protein_coding	chr16:2325881-2476700	18.4813	13.5184	-0.451143	0.0013	0
ENSG00000064999.12	ANKS1A	protein_coding	chr6:34857041-35059179	18.152	13.2758	-0.451327	5e-05	0
ENSG00000163818.12	LZTFL1	protein_coding	chr3:45864807-45957534	28.9207	21.1432	-0.451907	0.00125	0
ENSG00000156675.11	RAB11FIP1	protein_coding	chr8:37716135-37756985	19.3229	14.1254	-0.452023	5e-05	0
ENSG00000171155.7	C1GALT1C1	protein_coding	chrX:119759647-119764005	14.5177	10.6115	-0.452181	5e-05	0
ENSG00000104549.7	SQLE	protein_coding	chr8:126010738-126034525	58.4461	42.7134	-0.45242	5e-05	1
ENSG00000126821.7	SGPP1	protein_coding	chr14:64150931-64194757	9.3586	6.8394	-0.452423	5e-05	1
ENSG00000267957.1	RP11-178G16.4	lincRNA	chr10:75880012-75880621	5.02991	3.67558	-0.452561	0.0227	0
ENSG00000099822.2	HCN2	protein_coding	chr19:589892-617159	1.85433	1.35493	-0.452682	0.01475	0
ENSG00000150712.6	MTMR12	protein_coding	chr5:32227099-32313115	16.7053	12.2049	-0.452846	0.00115	0
ENSG00000180900.12	SCRIB	protein_coding	chr8:144873089-144897549	41.4754	30.2956	-0.45315	0.0011	0
ENSG00000066855.11	MTFR1	protein_coding	chr8:66556968-66754557	26.6835	19.4896	-0.453244	0.00425	0
ENSG00000112130.12	RNF8	protein_coding	chr6:37321747-37362514	36.8623	26.9231	-0.453304	0.0001	0
ENSG00000135070.9	ISCA1	protein_coding	chr9:88879460-88897676	23.8562	17.4222	-0.453438	5e-05	0
ENSG00000139719.5	VPS33A	protein_coding	chr12:122688089-122751068	31.1413	22.7422	-0.453456	0.0017	0
ENSG00000254901.3	MEF2BNB	protein_coding	chr19:19256375-19314233	15.3891	11.2384	-0.453468	0.00915	0
ENSG00000064419.9	TNPO3	protein_coding	chr7:128594947-128695198	46.0446	33.6155	-0.453908	5e-05	0
ENSG00000125454.7	SLC25A19	protein_coding	chr17:73267449-73285591	23.0644	16.8334	-0.45434	0.001	0
ENSG00000197586.8	ENTPD6	protein_coding	chr20:25176328-25207370	39.541	28.856	-0.454477	0.00025	1
ENSG00000112276.9	BVES	protein_coding	chr6:105544696-105627870	4.46015	3.25382	-0.454956	0.0002	0
ENSG00000123268.4	ATF1	protein_coding	chr12:51157492-51214905	23.8569	17.4038	-0.455005	0.00045	0
ENSG00000027075.9	PRKCH	protein_coding	chr14:61654276-62125414	6.2553	4.56263	-0.455213	0.01205	0
ENSG00000136111.8	TBC1D4	protein_coding	chr13:75858807-76056250	50.8746	37.1062	-0.455288	5e-05	0
ENSG00000197329.7	PELI1	protein_coding	chr2:64319785-64479993	8.48905	6.19158	-0.455296	5e-05	0
ENSG00000232119.3	MCTS1	protein_coding	chrX:119727864-119754929	44.4338	32.3986	-0.455726	5e-05	0
ENSG00000077150.13	NFKB2	protein_coding	chr10:104153866-104162281	9.46829	6.9033	-0.455818	0.00165	0
ENSG00000137947.7	GTF2B	protein_coding	chr1:89318614-89357627	29.2706	21.3397	-0.455915	0.00015	0
ENSG00000204642.9	HLA-F	protein_coding	chr6:29690551-29716826	6.92503	5.04856	-0.455948	0.02865	0
ENSG00000119401.10	TRIM32	protein_coding	chr9:119187503-120177348	9.21854	6.72017	-0.456039	0.0011	0
ENSG00000083099.6	LYRM2	protein_coding	chr6:90142888-90348472	36.6153	26.6903	-0.456129	0.00225	0
ENSG00000261093.1	CTD-3126B10.1	antisense	chr16:2587964-2653189	19.7291	14.379	-0.456365	0.01355	0
ENSG00000174231.12	PRPF8	protein_coding	chr17:1553922-1588176	226.088	164.724	-0.45683	0.001	0
ENSG00000089094.12	KDM2B	protein_coding	chr12:121837843-122031409	21.8669	15.928	-0.457183	0.0004	0
ENSG00000074181.4	NOTCH3	protein_coding	chr19:15270443-15311792	10.195	7.42594	-0.457215	0.0053	0
ENSG00000164916.9	FOXK1	protein_coding	chr7:4683387-4811074	32.6048	23.7443	-0.457503	0.003	0
ENSG00000092445.7	TYRO3	protein_coding	chr15:41849872-41871536	13.3427	9.71406	-0.457899	0.00055	1
ENSG00000184678.8	HIST2H2BE	protein_coding	chr1:149856009-149858232	41.8356	30.4573	-0.457943	5e-05	0
ENSG00000100413.12	POLR3H	protein_coding	chr22:41865128-41940610	50.7691	36.9597	-0.457997	5e-05	0
ENSG00000241852.5	C8orf58	protein_coding	chr8:22435791-22461663	4.36274	3.17575	-0.458136	0.03015	0
ENSG00000165487.9	MICU2	protein_coding	chr13:22066835-22178353	29.1537	21.2132	-0.458719	5e-05	0
ENSG00000104408.5	EIF3E	protein_coding	chr8:109213444-109447562	282.162	205.295	-0.458828	5e-05	0
ENSG00000137814.5	HAUS2	protein_coding	chr15:42841007-42862192	20.3407	14.7978	-0.458986	0.003	0
ENSG00000103160.7	HSDL1	protein_coding	chr16:84155885-84178797	29.3608	21.3579	-0.459124	0.0006	0
ENSG00000155115.6	GTF3C6	protein_coding	chr6:111279762-111289093	65.4615	47.6153	-0.459221	5e-05	0
ENSG00000140259.6	MFAP1	protein_coding	chr15:44096689-44117000	24.7587	18.0083	-0.459277	5e-05	0
ENSG00000243335.4	KCTD7	protein_coding	chr7:66093867-66309813	11.2099	8.15301	-0.459372	0.01225	0
ENSG00000160050.10	CCDC28B	protein_coding	chr1:32665986-32674288	17.4202	12.6664	-0.459759	0.0131	0
ENSG00000160714.5	UBE2Q1	protein_coding	chr1:154521052-154531504	51.4712	37.4246	-0.459776	0.00065	0
ENSG00000256043.2	CTSO	protein_coding	chr4:156845269-156875069	1.30741	0.950451	-0.460032	0.00985	0
ENSG00000129103.13	SUMF2	protein_coding	chr7:56131694-56148363	59.3999	43.1817	-0.460041	5e-05	1
ENSG00000088970.11	PLK1S1	processed_transcript	chr20:21106623-21227260	9.05069	6.5788	-0.460203	0.00505	0
ENSG00000187514.10	PTMA	protein_coding	chr2:232571516-232578251	620.979	451.195	-0.460793	5e-05	0
ENSG00000123395.10	C12orf44	protein_coding	chr12:52463029-52502045	13.5126	9.81761	-0.460861	0.00555	0
ENSG00000035862.8	TIMP2	protein_coding	chr17:76849058-76921469	8.47571	6.15711	-0.461081	5e-05	1
ENSG00000114867.15	EIF4G1	protein_coding	chr3:183851806-184402546	251.932	183.012	-0.4611	0.00305	0
ENSG00000131795.8	RBM8A	protein_coding	chr1:145475981-145516076	147.43	107.091	-0.461193	0.0008	0
ENSG00000128918.10	ALDH1A2	protein_coding	chr15:58245621-58861151	29.1567	21.1784	-0.461233	0.0001	0
ENSG00000128708.8	HAT1	protein_coding	chr2:172640879-172947158	74.2407	53.9241	-0.461281	5e-05	0
ENSG00000132541.6	HRSP12	protein_coding	chr8:99114571-99129469	24.2774	17.6304	-0.461554	0.0001	0
ENSG00000100221.6	JOSD1	protein_coding	chr22:39081547-39097561	38.6427	28.0534	-0.462021	0.00015	0
ENSG00000119899.11	SLC17A5	protein_coding	chr6:74303101-74363878	9.36806	6.8001	-0.462196	0.00025	1
ENSG00000109705.7	NKX3-2	protein_coding	chr4:13542453-13546674	1.77342	1.28722	-0.462273	0.0069	0
ENSG00000177383.3	MAGEF1	protein_coding	chr3:184428155-184429836	31.2785	22.6984	-0.462579	5e-05	0
ENSG00000170312.11	CDK1	protein_coding	chr10:62538088-62554610	100.79	73.1085	-0.463237	5e-05	0
ENSG00000178425.9	NT5DC1	protein_coding	chr6:116422011-116570660	24.6631	17.8783	-0.464143	0.00835	0
ENSG00000163686.9	ABHD6	protein_coding	chr3:58223232-58281420	7.39522	5.35996	-0.464371	0.0053	1
ENSG00000188732.6	FAM221A	protein_coding	chr7:23719748-23742868	5.41145	3.92143	-0.464636	0.04165	0
ENSG00000167447.8	SMG8	protein_coding	chr17:57232859-57292608	22.4902	16.2974	-0.464659	0.0029	0
ENSG00000103353.11	UBFD1	protein_coding	chr16:23533334-23585710	45.835	33.213	-0.464702	0.00375	0
ENSG00000168067.7	MAP4K2	protein_coding	chr11:64556289-64570713	5.43581	3.93861	-0.464808	0.0055	0
ENSG00000153130.13	SCOC	protein_coding	chr4:141178439-141306880	45.3452	32.8556	-0.464811	5e-05	0
ENSG00000105887.10	MTPN	protein_coding	chr7:135611202-135662101	93.8115	67.9531	-0.465225	0.00105	0
ENSG00000145604.11	SKP2	protein_coding	chr5:36152090-36184421	64.4702	46.6937	-0.465405	5e-05	0
ENSG00000113558.14	SKP1	protein_coding	chr5:133450401-133706738	109.535	79.3285	-0.465485	0.01515	0
ENSG00000253719.2	ATXN7L3B	protein_coding	chr12:74931550-74935223	57.2992	41.4976	-0.465487	5e-05	0
ENSG00000101132.5	PFDN4	protein_coding	chr20:52824385-52844591	43.0035	31.1308	-0.466113	5e-05	0
ENSG00000183087.10	GAS6	protein_coding	chr13:114518602-114567046	7.35882	5.32544	-0.466573	5e-05	0
ENSG00000120738.7	EGR1	protein_coding	chr5:137801178-137805004	25.5529	18.4887	-0.466845	5e-05	0
ENSG00000100241.16	SBF1	protein_coding	chr22:50781732-50913454	47.6355	34.4605	-0.467094	0.0041	0
ENSG00000115170.9	ACVR1	protein_coding	chr2:158592957-158732374	5.23126	3.78425	-0.467152	0.0004	0
ENSG00000160439.11	RDH13	protein_coding	chr19:55517560-55582659	17.7561	12.8405	-0.467613	5e-05	0
ENSG00000072210.14	ALDH3A2	protein_coding	chr17:19551448-19580911	41.8699	30.2737	-0.467848	0.00015	0
ENSG00000258301.2	RP11-488C13.5	lincRNA	chr14:77228531-77253067	18.6585	13.4895	-0.467997	0.0051	0
ENSG00000107625.8	DDX50	protein_coding	chr10:70661033-70706603	57.4692	41.5446	-0.468128	5e-05	0
ENSG00000170899.6	GSTA4	protein_coding	chr6:52842750-52860176	21.0889	15.2419	-0.468438	5e-05	0
ENSG00000135108.10	FBXO21	protein_coding	chr12:117581145-117628336	30.3383	21.922	-0.468762	5e-05	0
ENSG00000147586.5	MRPS28	protein_coding	chr8:80830951-81143467	51.3141	37.0779	-0.468794	0.01205	0
ENSG00000101412.9	E2F1	protein_coding	chr20:32263488-32274210	31.5119	22.7684	-0.468864	5e-05	0
ENSG00000104824.12	HNRNPL	protein_coding	chr19:39306061-39342987	267.146	192.994	-0.469074	5e-05	0
ENSG00000095209.7	TMEM38B	protein_coding	chr9:108456824-108538893	25.1709	18.1794	-0.469448	0.0012	1
ENSG00000168610.10	STAT3	protein_coding	chr17:40465341-40540586	32.0642	23.1581	-0.469448	0.0002	0
ENSG00000100360.10	IFT27	protein_coding	chr22:37154245-37172300	32.3569	23.3686	-0.469506	0.00305	0
ENSG00000084710.9	EFR3B	protein_coding	chr2:25264998-25378243	3.64103	2.62933	-0.46965	0.0005	0
ENSG00000111666.6	CHPT1	protein_coding	chr12:102090724-102137918	29.7729	21.4981	-0.469789	0.00065	1
ENSG00000149636.11	DSN1	protein_coding	chr20:35380193-35402221	45.2211	32.6445	-0.470158	5e-05	0
ENSG00000092871.12	RFFL	protein_coding	chr17:33332106-33448541	10.3728	7.48645	-0.470447	0.00155	0
ENSG00000158246.7	FAM46B	protein_coding	chr1:27331510-27339327	1.28636	0.928369	-0.470529	0.0211	0
ENSG00000164111.10	ANXA5	protein_coding	chr4:122589109-122618268	136.243	98.3239	-0.470567	5e-05	0
ENSG00000242110.3	AMACR	protein_coding	chr5:33986282-34124633	6.6688	4.81176	-0.470861	0.00145	0
ENSG00000070614.10	NDST1	protein_coding	chr5:149855093-149937773	21.6588	15.6262	-0.470985	0.00305	1
ENSG00000156110.9	ADK	protein_coding	chr10:75910959-76469061	50.8197	36.659	-0.471221	5e-05	0
ENSG00000177548.8	RABEP2	protein_coding	chr16:28889725-28950667	9.85643	7.10931	-0.471355	0.00765	0
ENSG00000145365.10	TIFA	protein_coding	chr4:113195697-113363776	8.90612	6.42318	-0.471509	0.0095	0
ENSG00000100997.14	ABHD12	protein_coding	chr20:25228704-25371619	22.8347	16.4664	-0.471701	0.01385	1
ENSG00000053372.4	MRTO4	protein_coding	chr1:19536994-19586622	48.4046	34.8988	-0.471967	0.0236	0
ENSG00000173334.3	TRIB1	protein_coding	chr8:126442562-126450647	16.4164	11.835	-0.472072	0.00055	0
ENSG00000095739.7	BAMBI	protein_coding	chr10:28966270-28971868	11.9439	8.61054	-0.472098	5e-05	1
ENSG00000105639.14	JAK3	protein_coding	chr19:17935588-17958880	0.762494	0.549658	-0.472191	0.04795	0
ENSG00000044574.7	HSPA5	protein_coding	chr9:127997131-128003609	56.1404	40.4642	-0.472395	5e-05	1
ENSG00000159055.3	MIS18A	protein_coding	chr21:33640529-33653299	38.2275	27.549	-0.472614	5e-05	0
ENSG00000198455.3	ZXDB	protein_coding	chrX:57618268-57623906	4.03518	2.90772	-0.472745	5e-05	0
ENSG00000141569.6	TRIM65	protein_coding	chr17:73876415-73893084	41.9761	30.2462	-0.472813	0.00045	0
ENSG00000010810.13	FYN	protein_coding	chr6:111981534-112194655	58.8204	42.3826	-0.472846	5e-05	0
ENSG00000133313.10	CNDP2	protein_coding	chr18:72163050-72188366	19.9428	14.3665	-0.473164	0.0004	0
ENSG00000169193.7	CCDC126	protein_coding	chr7:23636997-23684327	6.878	4.95407	-0.473376	0.01015	1
ENSG00000085998.9	POMGNT1	protein_coding	chr1:46654353-46686933	22.9634	16.5357	-0.473748	0.00015	0
ENSG00000121931.11	LRIF1	protein_coding	chr1:111486088-111507271	11.7493	8.45974	-0.473895	0.0001	0
ENSG00000176095.7	IP6K1	protein_coding	chr3:49761726-49823975	42.4568	30.5673	-0.474006	0.0005	0
ENSG00000157184.5	CPT2	protein_coding	chr1:53662100-53686289	5.3392	3.84383	-0.47408	0.03945	0
ENSG00000014216.11	CAPN1	protein_coding	chr11:64945076-64979477	28.2088	20.3019	-0.474531	0.0007	0
ENSG00000110906.8	KCTD10	protein_coding	chr12:109785707-109974507	16.8714	12.1409	-0.474703	0.016	0
ENSG00000138760.4	SCARB2	protein_coding	chr4:77079889-77135046	31.2055	22.4526	-0.474917	5e-05	1
ENSG00000152518.5	ZFP36L2	protein_coding	chr2:43393799-43823185	16.6764	11.9982	-0.474994	0.00695	0
ENSG00000182247.5	UBE2E2	protein_coding	chr3:23244510-23633284	25.3236	18.2173	-0.475173	0.0001	0
ENSG00000170088.9	TMEM192	protein_coding	chr4:165995573-166244308	17.6878	12.7215	-0.475489	0.0042	1
ENSG00000228589.2	SPCS2P4	pseudogene	chr1:28421581-28422933	3.56583	2.56415	-0.475758	0.0272	0
ENSG00000166831.4	RBPMS2	protein_coding	chr15:65032090-65067786	1.2653	0.909846	-0.475787	0.0391	0
ENSG00000077713.14	SLC25A43	protein_coding	chrX:118533022-118588441	2.98437	2.14473	-0.47663	0.00255	0
ENSG00000066697.10	MSANTD3	protein_coding	chr9:103189437-103339918	17.8064	12.7966	-0.476637	0.0103	0
ENSG00000140691.12	ARMC5	protein_coding	chr16:31468031-31478487	6.37158	4.57801	-0.47693	0.0015	0
ENSG00000139343.6	SNRPF	protein_coding	chr12:96252705-96336752	43.7423	31.4276	-0.476996	5e-05	0
ENSG00000074201.4	CLNS1A	protein_coding	chr11:77225980-77348850	159.807	114.81	-0.477076	5e-05	0
ENSG00000125505.12	MBOAT7	protein_coding	chr19:54677106-54693733	21.6345	15.5399	-0.47736	0.00035	1
ENSG00000179943.6	FIZ1	protein_coding	chr19:56102745-56114504	3.23141	2.32079	-0.477551	0.0237	0
ENSG00000109814.7	UGDH	protein_coding	chr4:39500374-39640710	13.2516	9.51604	-0.47773	0.0115	0
ENSG00000147140.11	NONO	protein_coding	chrX:70503041-70521018	437.502	314.158	-0.477798	5e-05	0
ENSG00000186205.8	MARC1	protein_coding	chr1:220960100-220987735	44.8754	32.2231	-0.47783	5e-05	1
ENSG00000198860.7	TSEN15	protein_coding	chr1:184020810-184043346	28.8593	20.7222	-0.477858	5e-05	0
ENSG00000164751.10	PEX2	protein_coding	chr8:77892493-77913280	21.4418	15.3956	-0.477908	0.0042	0
ENSG00000167969.8	ECI1	protein_coding	chr16:2289395-2302301	76.2748	54.753	-0.47827	5e-05	0
ENSG00000179899.7	PHC1P1	pseudogene	chr12:55804262-55808633	1.8127	1.30114	-0.478364	0.0266	0
ENSG00000123992.14	DNPEP	protein_coding	chr2:220238267-220268355	22.2896	15.9925	-0.478972	0.0009	0
ENSG00000142556.14	ZNF614	protein_coding	chr19:52516017-52533493	9.98154	7.16124	-0.479053	5e-05	0
ENSG00000112245.6	PTP4A1	protein_coding	chr6:64231665-64293492	74.7573	53.6161	-0.479549	5e-05	0
ENSG00000158470.5	B4GALT5	protein_coding	chr20:48249481-48330415	16.3813	11.7484	-0.479583	5e-05	1
ENSG00000112308.8	C6orf62	protein_coding	chr6:24667262-24721064	76.8689	55.1184	-0.479866	5e-05	0
ENSG00000107882.7	SUFU	protein_coding	chr10:104263743-104393292	8.45976	6.06572	-0.479938	0.00015	0
ENSG00000124164.11	VAPB	protein_coding	chr20:56964177-57026157	36.0545	25.8429	-0.480409	5e-05	0
ENSG00000213694.3	S1PR3	protein_coding	chr9:91605777-91619925	1.97029	1.41222	-0.480445	0.0111	0
ENSG00000106609.12	TMEM248	protein_coding	chr7:66386211-66423538	30.0397	21.5303	-0.480501	0.0002	1
ENSG00000110880.6	CORO1C	protein_coding	chr12:109038884-109125372	56.177	40.2602	-0.480625	5e-05	0
ENSG00000104388.10	RAB2A	protein_coding	chr8:61429415-61536186	51.7213	37.0624	-0.4808	0.00035	0
ENSG00000116711.8	PLA2G4A	protein_coding	chr1:186798084-186958113	6.02293	4.31585	-0.480819	5e-05	0
ENSG00000066455.8	GOLGA5	protein_coding	chr14:93260575-93306308	23.0176	16.4839	-0.481681	5e-05	0
ENSG00000198663.12	C6orf89	protein_coding	chr6:36822602-36896740	24.064	17.233	-0.481708	0.00115	1
ENSG00000138646.4	HERC5	protein_coding	chr4:89378267-89427314	11.0232	7.89363	-0.481788	0.00015	0
ENSG00000101138.7	CSTF1	protein_coding	chr20:54967426-54979518	23.1914	16.6056	-0.481921	5e-05	0
ENSG00000082641.11	NFE2L1	protein_coding	chr17:46125690-46138849	40.2254	28.793	-0.482391	0.00135	1
ENSG00000100147.9	CCDC134	protein_coding	chr22:42196682-42222303	10.5217	7.52789	-0.483051	0.00015	1
ENSG00000021826.10	CPS1	protein_coding	chr2:211342405-211543831	28.9159	20.6862	-0.483195	0.0021	0
ENSG00000101811.9	CSTF2	protein_coding	chrX:100075383-100095921	30.3543	21.7053	-0.483849	5e-05	0
ENSG00000089597.12	GANAB	protein_coding	chr11:62392297-62414104	110.976	79.3401	-0.484122	5e-05	1
ENSG00000198176.8	TFDP1	protein_coding	chr13:114239012-114295785	79.7602	57.021	-0.484176	5e-05	0
ENSG00000131507.9	NDFIP1	protein_coding	chr5:141488069-141534005	23.7076	16.9471	-0.484312	5e-05	0
ENSG00000033011.7	ALG1	protein_coding	chr16:4932507-5147809	13.3455	9.53616	-0.484872	0.03135	1
ENSG00000062598.13	ELMO2	protein_coding	chr20:44994687-45087915	17.1842	12.2752	-0.485335	0.0005	0
ENSG00000123815.7	ADCK4	protein_coding	chr19:41197433-41271294	17.2164	12.2962	-0.485578	0.0328	0
ENSG00000002919.10	SNX11	protein_coding	chr17:46180718-46200436	14.6021	10.4282	-0.485677	0.00065	0
ENSG00000101888.7	NXT2	protein_coding	chrX:108779009-108787919	10.0421	7.17145	-0.485719	0.0002	0
ENSG00000235944.3	ZNF815P	pseudogene	chr7:5862790-5894066	3.32578	2.37504	-0.485743	0.0205	0
ENSG00000164818.11	HEATR2	protein_coding	chr7:588833-829190	34.6651	24.7532	-0.48587	5e-05	0
ENSG00000003096.9	KLHL13	protein_coding	chrX:117031775-117251303	8.844	6.3144	-0.486052	0.00035	0
ENSG00000148110.11	HIATL1	protein_coding	chr9:97136832-97223324	29.6021	21.1318	-0.486285	5e-05	1
ENSG00000168005.4	C11orf84	protein_coding	chr11:63580859-63595190	31.8253	22.717	-0.486402	5e-05	0
ENSG00000228110.3	ST13P19	pseudogene	chr1:210438980-210440587	3.14625	2.24531	-0.48672	0.01315	0
ENSG00000163655.11	GMPS	protein_coding	chr3:155588324-155661815	86.5454	61.7583	-0.486824	0.00015	0
ENSG00000196151.6	WDSUB1	protein_coding	chr2:160092303-160143310	7.09568	5.06185	-0.487276	0.00035	0
ENSG00000108406.5	DHX40	protein_coding	chr17:57642885-57685706	48.2716	34.4331	-0.487376	5e-05	0
ENSG00000151348.9	EXT2	protein_coding	chr11:44117098-44266979	30.4794	21.7354	-0.487788	5e-05	1
ENSG00000106638.11	TBL2	protein_coding	chr7:72983261-72993121	27.2547	19.4327	-0.488019	5e-05	1
ENSG00000153976.2	HS3ST3A1	protein_coding	chr17:13399005-13505244	7.96173	5.67494	-0.488476	5e-05	0
ENSG00000183576.8	SETD3	protein_coding	chr14:99864082-99947216	40.553	28.8963	-0.488921	5e-05	0
ENSG00000169217.4	CD2BP2	protein_coding	chr16:30362086-30366682	64.8839	46.2292	-0.489054	5e-05	0
ENSG00000167378.4	IRGQ	protein_coding	chr19:44047191-44100287	17.1857	12.2446	-0.489067	0.0006	0
ENSG00000154153.9	FAM134B	protein_coding	chr5:16473146-16630078	4.73509	3.37354	-0.48913	0.01665	0
ENSG00000140543.9	DET1	protein_coding	chr15:89002706-89089906	7.82334	5.57231	-0.48951	0.0398	0
ENSG00000139131.8	YARS2	protein_coding	chr12:32832133-32908836	32.2873	22.9908	-0.489906	0.0123	0
ENSG00000173281.4	PPP1R3B	protein_coding	chr8:8993764-9009084	3.41623	2.43238	-0.490039	5e-05	0
ENSG00000176595.3	KBTBD11	protein_coding	chr8:1919562-1955102	4.27286	3.04209	-0.490139	5e-05	0
ENSG00000170469.6	SPATA24	protein_coding	chr5:138732251-138739777	6.41889	4.56981	-0.490189	0.00575	0
ENSG00000268059.1	AL441883.1	protein_coding	chr6:13615558-13711796	52.2662	37.2006	-0.490552	0.00535	0
ENSG00000163719.14	MTMR14	protein_coding	chr3:9691116-9744077	24.723	17.5952	-0.490672	0.0001	0
ENSG00000151640.8	DPYSL4	protein_coding	chr10:134000403-134019280	10.7479	7.64848	-0.490805	0.00095	0
ENSG00000104522.11	TSTA3	protein_coding	chr8:144694787-144700218	23.2513	16.5457	-0.490856	0.0001	0
ENSG00000066117.10	SMARCD1	protein_coding	chr12:50478754-50494495	78.8893	56.1377	-0.490859	5e-05	0
ENSG00000161513.7	FDXR	protein_coding	chr17:72858618-72869156	21.2358	15.1107	-0.490923	5e-05	0
ENSG00000101350.6	KIF3B	protein_coding	chr20:30865466-30922814	23.0559	16.4054	-0.490968	5e-05	0
ENSG00000144028.10	SNRNP200	protein_coding	chr2:96940073-96971297	112.508	80.0546	-0.490974	5e-05	0
ENSG00000092036.12	HAUS4	protein_coding	chr14:23398817-23451851	30.1875	21.4782	-0.491076	0.00365	0
ENSG00000101347.7	SAMHD1	protein_coding	chr20:35504523-35580246	25.5128	18.1497	-0.491277	5e-05	0
ENSG00000253161.1	RP11-150O12.1	lincRNA	chr8:37278858-37411701	12.2831	8.73783	-0.491329	0.01115	0
ENSG00000180398.7	MCFD2	protein_coding	chr2:47126413-47403740	53.8678	38.3155	-0.491496	0.00255	1
ENSG00000165669.9	FAM204A	protein_coding	chr10:120065400-120101840	50.7819	36.1128	-0.491804	0.0003	0
ENSG00000268241.1	AC018470.1	protein_coding	chr2:175199673-175203220	3.48743	2.4799	-0.49188	0.01455	0
ENSG00000043039.5	BARX2	protein_coding	chr11:129245834-129322171	2.61037	1.85622	-0.491884	0.00455	0
ENSG00000163933.5	RFT1	protein_coding	chr3:52937587-53164478	27.9271	19.8589	-0.491886	0.0021	1
ENSG00000257218.1	GATC	protein_coding	chr12:120875892-120899389	39.1662	27.85	-0.491931	0.00105	0
ENSG00000124217.3	MOCS3	protein_coding	chr20:49575362-49577820	7.72361	5.49154	-0.492064	5e-05	0
ENSG00000259291.1	RP11-617F23.1	antisense	chr15:90544623-90625439	5.38986	3.83178	-0.492233	0.01335	0
ENSG00000146411.5	SLC2A12	protein_coding	chr6:134273307-134373774	3.80014	2.70149	-0.492296	0.0081	0
ENSG00000074590.9	NUAK1	protein_coding	chr12:106457117-106533811	8.93717	6.35277	-0.492433	0.00035	0
ENSG00000184428.8	TOP1MT	protein_coding	chr8:144386553-144442149	20.1375	14.314	-0.492457	5e-05	0
ENSG00000141959.12	PFKL	protein_coding	chr21:45719933-45747259	64.6831	45.9728	-0.492609	5e-05	0
ENSG00000128805.10	ARHGAP22	protein_coding	chr10:49654076-49864310	7.80151	5.54459	-0.492672	0.00125	0
ENSG00000196968.6	FUT11	protein_coding	chr10:75531934-75540009	14.6063	10.3786	-0.492984	0.0001	1
ENSG00000197965.7	MPZL1	protein_coding	chr1:167690428-167761156	63.6103	45.1934	-0.49315	5e-05	1
ENSG00000069248.9	NUP133	protein_coding	chr1:229577044-229644103	101.182	71.8862	-0.493164	5e-05	0
ENSG00000196966.3	HIST1H3E	protein_coding	chr6:26225382-26225844	4.11668	2.92451	-0.493288	0.0452	0
ENSG00000116962.10	NID1	protein_coding	chr1:236139129-236228462	25.5633	18.1596	-0.493338	5e-05	1
ENSG00000168291.8	PDHB	protein_coding	chr3:58413356-58419584	80.0798	56.8837	-0.493423	5e-05	0
ENSG00000100554.7	ATP6V1D	protein_coding	chr14:67707825-67853233	63.267	44.9406	-0.493432	0.0071	0
ENSG00000144815.10	NXPE3	protein_coding	chr3:101498045-101579866	18.1759	12.9109	-0.493433	0.0021	0
ENSG00000146576.8	C7orf26	protein_coding	chr7:6629647-6648357	10.5413	7.4868	-0.493636	0.0023	0
ENSG00000158006.9	PAFAH2	protein_coding	chr1:26286257-26324648	4.66517	3.31328	-0.493668	0.00465	0
ENSG00000103740.5	ACSBG1	protein_coding	chr15:78370149-78538030	9.85278	6.99589	-0.494023	0.0003	0
ENSG00000149658.13	YTHDF1	protein_coding	chr20:61826780-61847586	28.8572	20.4851	-0.494353	5e-05	0
ENSG00000110931.14	CAMKK2	protein_coding	chr12:121675496-121736111	22.8854	16.2458	-0.494362	5e-05	0
ENSG00000180979.5	LRRC57	protein_coding	chr15:42783430-42841000	11.939	8.47355	-0.49464	0.04145	0
ENSG00000065911.7	MTHFD2	protein_coding	chr2:74425688-74621009	102.453	72.7141	-0.494657	0.01785	0
ENSG00000126698.6	DNAJC8	protein_coding	chr1:28525966-28559536	132.439	93.9957	-0.494659	5e-05	0
ENSG00000182551.9	ADI1	protein_coding	chr2:3500726-3526968	37.0969	26.3264	-0.494787	5e-05	0
ENSG00000049769.8	PPP1R3F	protein_coding	chrX:49126305-49157929	2.47726	1.7577	-0.495063	0.0156	0
ENSG00000257553.1	RP11-603J24.17	antisense	chr12:56473640-56507691	43.9207	31.1615	-0.495136	0.0322	0
ENSG00000178764.6	ZHX2	protein_coding	chr8:123793632-123986750	7.4429	5.27961	-0.495434	0.0016	0
ENSG00000185989.9	RASA3	protein_coding	chr13:114747193-114898086	3.97375	2.81859	-0.495526	0.00205	0
ENSG00000100220.7	RTCB	protein_coding	chr22:32783568-32808242	81.379	57.7148	-0.495716	5e-05	0
ENSG00000126970.11	ZC4H2	protein_coding	chrX:64136249-64254593	11.3779	8.06921	-0.49574	0.00045	0
ENSG00000043143.16	PHF15	protein_coding	chr5:133860002-133918918	3.32207	2.3554	-0.496115	0.0133	0
ENSG00000131941.3	RHPN2	protein_coding	chr19:33469498-33555794	9.50467	6.73849	-0.496213	0.00115	0
ENSG00000148835.9	TAF5	protein_coding	chr10:105127723-105156223	13.1603	9.32926	-0.496363	0.0002	0
ENSG00000197153.3	HIST1H3J	protein_coding	chr6:27858092-27860963	55.1704	39.1036	-0.496591	0.0203	0
ENSG00000100647.7	KIAA0247	protein_coding	chr14:70078312-70181859	4.2998	3.047	-0.49688	0.00015	0
ENSG00000115271.6	GCA	protein_coding	chr2:163175349-163695240	13.9907	9.91176	-0.497256	0.0001	0
ENSG00000071859.10	FAM50A	protein_coding	chrX:153672472-153679002	94.1125	66.6712	-0.497323	5e-05	0
ENSG00000135392.11	DNAJC14	protein_coding	chr12:56137063-56236750	25.9954	18.415	-0.497374	0.0102	0
ENSG00000110660.10	SLC35F2	protein_coding	chr11:107661716-107799019	19.933	14.1182	-0.497603	5e-05	1
ENSG00000166847.5	DCTN5	protein_coding	chr16:23652712-23681195	45.426	32.1702	-0.497793	5e-05	0
ENSG00000088756.8	ARHGAP28	protein_coding	chr18:6728819-6915715	3.54031	2.50718	-0.497808	0.01705	0
ENSG00000108671.5	PSMD11	protein_coding	chr17:30771278-30810336	64.7686	45.8593	-0.498081	0.0002	0
ENSG00000081692.8	JMJD4	protein_coding	chr1:227916239-227968927	34.0291	24.0922	-0.498203	0.0007	0
ENSG00000255561.2	FDXACB1	protein_coding	chr11:111652918-111756699	3.2813	2.32296	-0.498307	0.04795	0
ENSG00000103051.14	COG4	protein_coding	chr16:70514470-70557468	32.3364	22.8839	-0.498825	0.00015	0
ENSG00000167323.5	STIM1	protein_coding	chr11:3875547-4114439	23.1058	16.3514	-0.498841	0.00075	1
ENSG00000153046.13	CDYL	protein_coding	chr6:4706392-4955785	46.8615	33.1572	-0.499081	5e-05	0
ENSG00000176658.12	MYO1D	protein_coding	chr17:30819539-31205655	15.4504	10.9313	-0.499172	0.00095	0
ENSG00000185875.8	THNSL1	protein_coding	chr10:25305586-25315593	5.51711	3.90289	-0.499368	5e-05	0
ENSG00000136522.9	MRPL47	protein_coding	chr3:179280667-179322442	30.2751	21.4133	-0.499623	0.00165	0
ENSG00000162738.5	VANGL2	protein_coding	chr1:160370375-160398468	8.94622	6.32379	-0.500488	5e-05	1
ENSG00000204843.8	DCTN1	protein_coding	chr2:74425688-74621009	80.4752	56.8823	-0.500565	0.0002	0
ENSG00000069509.5	FUNDC1	protein_coding	chrX:44382884-44402247	18.9288	13.3792	-0.500595	5e-05	0
ENSG00000029364.7	SLC39A9	protein_coding	chr14:69846847-69929105	41.2753	29.1732	-0.500635	0.0006	1
ENSG00000126261.8	UBA2	protein_coding	chr19:34919256-34960853	147.051	103.915	-0.500917	5e-05	0
ENSG00000119203.9	CPSF3	protein_coding	chr2:9563696-9613230	62.284	44.012	-0.500964	5e-05	0
ENSG00000152022.7	LIX1L	protein_coding	chr1:145475981-145516076	18.3659	12.9775	-0.50102	0.00195	0
ENSG00000173153.9	ESRRA	protein_coding	chr11:64073043-64085556	20.732	14.6424	-0.501701	0.008	0
ENSG00000122692.7	SMU1	protein_coding	chr9:33041761-33076665	56.8196	40.1259	-0.501853	5e-05	0
ENSG00000105287.8	PRKD2	protein_coding	chr19:47150868-47220384	12.3113	8.69348	-0.501981	5e-05	0
ENSG00000113645.9	WWC1	protein_coding	chr5:167718655-167899308	19.1271	13.5006	-0.502592	0.00095	0
ENSG00000120129.5	DUSP1	protein_coding	chr5:172185228-172204777	38.5369	27.1996	-0.502656	5e-05	0
ENSG00000135622.8	SEMA4F	protein_coding	chr2:74881354-74909186	8.8682	6.25902	-0.502704	0.00015	1
ENSG00000197122.7	SRC	protein_coding	chr20:35973087-36034453	13.2707	9.36537	-0.502841	0.00115	0
ENSG00000108001.9	EBF3	protein_coding	chr10:131633546-131762105	9.9877	7.04731	-0.50308	0.00015	0
ENSG00000068971.9	PPP2R5B	protein_coding	chr11:64685024-64703360	7.34383	5.18179	-0.503083	0.00035	0
ENSG00000176148.11	TCP11L1	protein_coding	chr11:33060962-33213144	21.3047	15.0313	-0.503206	0.0015	0
ENSG00000105784.11	RUNDC3B	protein_coding	chr7:87133174-87461611	6.34674	4.47747	-0.503333	0.00075	0
ENSG00000182307.8	C8orf33	protein_coding	chr8:146277763-146281416	40.6634	28.6811	-0.503634	5e-05	0
ENSG00000081721.7	DUSP12	protein_coding	chr1:161719547-161727028	19.6362	13.8491	-0.503716	5e-05	0
ENSG00000166224.12	SGPL1	protein_coding	chr10:72575716-72640930	23.6696	16.6874	-0.504274	0.00165	1
ENSG00000134001.8	EIF2S1	protein_coding	chr14:67707825-67853233	74.5595	52.5521	-0.504644	0.0039	0
ENSG00000101940.13	WDR13	protein_coding	chrX:48448429-48463581	33.2207	23.414	-0.504712	5e-05	0
ENSG00000182809.6	CRIP2	protein_coding	chr14:105939298-105946499	2.41371	1.70091	-0.504944	0.0124	0
ENSG00000121152.5	NCAPH	protein_coding	chr2:97001524-97039583	57.0856	40.2249	-0.505039	5e-05	0
ENSG00000179859.7	AC025335.1	antisense	chr17:7816641-7819271	3.01265	2.12283	-0.505042	0.00135	0
ENSG00000141580.11	WDR45B	protein_coding	chr17:80477588-80606429	60.7493	42.8055	-0.505074	0.0005	0
ENSG00000159921.10	GNE	protein_coding	chr9:36190852-36304921	22.2517	15.6781	-0.505169	0.0002	0
ENSG00000154328.11	NEIL2	protein_coding	chr8:11627147-11644855	4.87237	3.43289	-0.5052	0.00105	0
ENSG00000099256.14	PRTFDC1	protein_coding	chr10:25137535-25241533	13.7378	9.67671	-0.505563	0.00025	0
ENSG00000146859.6	TMEM140	protein_coding	chr7:134671258-134855547	17.4044	12.2593	-0.505572	0.0009	0
ENSG00000136485.10	DCAF7	protein_coding	chr17:61627821-61671639	50.654	35.6793	-0.505589	5e-05	0
ENSG00000143799.8	PARP1	protein_coding	chr1:226548391-226595780	424.117	298.705	-0.505741	5e-05	0
ENSG00000101442.8	ACTR5	protein_coding	chr20:37377084-37400834	8.58207	6.04413	-0.50579	5e-05	0
ENSG00000172465.9	TCEAL1	protein_coding	chrX:102862378-102885881	25.7921	18.154	-0.506639	5e-05	0
ENSG00000256364.1	RP11-173P15.3	antisense	chr12:121124671-121139667	56.9827	40.1047	-0.506754	0.0355	0
ENSG00000106608.12	URGCP	protein_coding	chr7:43906156-43966010	20.9368	14.7314	-0.507144	0.0022	0
ENSG00000258289.3	CHURC1	protein_coding	chr14:65381078-65569413	33.9779	23.9035	-0.507379	0.0139	0
ENSG00000214182.5	PTMAP5	pseudogene	chr13:82264045-82265207	11.006	7.74266	-0.50739	0.01365	0
ENSG00000157557.7	ETS2	protein_coding	chr21:40177230-40196879	9.42997	6.6305	-0.508135	5e-05	0
ENSG00000172977.8	KAT5	protein_coding	chr11:65479466-65488418	28.5872	20.0998	-0.508188	0.0313	0
ENSG00000085721.8	RRN3	protein_coding	chr16:15068447-15248421	23.3882	16.443	-0.50831	0.00745	0
ENSG00000167487.7	KLHL26	protein_coding	chr19:18747774-18781309	4.88692	3.43568	-0.508331	0.0042	0
ENSG00000138080.9	EMILIN1	protein_coding	chr2:27301434-27309271	0.939951	0.660807	-0.508357	0.03875	0
ENSG00000087510.5	TFAP2C	protein_coding	chr20:55204357-55214339	3.29959	2.31907	-0.508738	0.00065	0
ENSG00000226937.5	CEP164P1	pseudogene	chr10:45493145-45676875	10.5531	7.41687	-0.50878	5e-05	0
ENSG00000162222.9	TTC9C	protein_coding	chr11:62495540-62507765	31.1943	21.9235	-0.508805	0.0001	0
ENSG00000162174.8	ASRGL1	protein_coding	chr11:62104382-62160882	19.8219	13.9233	-0.509595	0.00025	0
ENSG00000001460.13	STPG1	protein_coding	chr1:24634045-24799466	7.65652	5.37706	-0.509872	0.04115	0
ENSG00000162236.7	STX5	protein_coding	chr11:62574368-62599560	25.1373	17.6489	-0.510253	5e-05	0
ENSG00000148290.5	SURF1	protein_coding	chr9:136218609-136228045	9.61236	6.74819	-0.51039	0.0082	0
ENSG00000121864.5	ZNF639	protein_coding	chr3:179040778-179053323	32.1044	22.5355	-0.510571	5e-05	0
ENSG00000167699.9	GLOD4	protein_coding	chr17:660336-695749	66.8658	46.9246	-0.510924	0.00065	0
ENSG00000130340.10	SNX9	protein_coding	chr6:158244295-158366109	20.5575	14.4204	-0.511555	5e-05	0
ENSG00000160753.11	RUSC1	protein_coding	chr1:155278538-155300905	37.8146	26.5239	-0.51165	0.0067	0
ENSG00000141750.6	STAC2	protein_coding	chr17:37366788-37382125	0.65696	0.460782	-0.511721	0.0319	0
ENSG00000132254.8	ARFIP2	protein_coding	chr11:6496909-6502666	65.8443	46.1785	-0.511835	5e-05	0
ENSG00000174238.10	PITPNA	protein_coding	chr17:1420224-1466110	37.4422	26.2491	-0.512397	5e-05	0
ENSG00000255198.3	SNHG9	lincRNA	chr16:2014959-2015510	8.79015	6.1623	-0.512418	0.0149	0
ENSG00000124641.10	MED20	protein_coding	chr6:41873091-41888877	16.2928	11.419	-0.512806	5e-05	0
ENSG00000203814.5	HIST2H2BF	protein_coding	chr1:149754226-149783928	129.97	91.0742	-0.513063	5e-05	0
ENSG00000163755.4	HPS3	protein_coding	chr3:148847370-148939842	16.46	11.5316	-0.513367	5e-05	0
ENSG00000118816.5	CCNI	protein_coding	chr4:77968310-77997158	133.599	93.5807	-0.51363	5e-05	0
ENSG00000148158.12	SNX30	protein_coding	chr9:115513117-115653193	15.0144	10.5138	-0.514054	5e-05	0
ENSG00000166166.8	TRMT61A	protein_coding	chr14:103995520-104003410	12.5763	8.80427	-0.514429	5e-05	0
ENSG00000130299.12	GTPBP3	protein_coding	chr19:17445728-17453544	62.1904	43.532	-0.514615	5e-05	0
ENSG00000116035.2	VAX2	protein_coding	chr2:71127719-71160576	3.69291	2.58462	-0.514805	0.0046	1
ENSG00000139168.3	ZCRB1	protein_coding	chr12:42632248-42984157	42.384	29.6502	-0.515479	0.0054	0
ENSG00000168461.8	RAB31	protein_coding	chr18:9708161-9862548	17.3041	12.1052	-0.515488	5e-05	0
ENSG00000163071.6	SPATA18	protein_coding	chr4:52917496-52963458	6.41982	4.49088	-0.515535	0.002	0
ENSG00000241506.1	PSMC1P1	pseudogene	chr3:68684855-68686175	6.95681	4.86488	-0.516023	0.0003	0
ENSG00000114686.4	MRPL3	protein_coding	chr3:131181055-131221827	92.3465	64.5573	-0.516476	5e-05	0
ENSG00000141428.12	C18orf21	protein_coding	chr18:33552045-33559241	50.2775	35.1391	-0.516837	5e-05	0
ENSG00000091732.11	ZC3HC1	protein_coding	chr7:129593073-129691291	22.9422	16.0337	-0.516894	5e-05	0
ENSG00000136448.7	NMT1	protein_coding	chr17:43100707-43221548	74.4166	52.0069	-0.516921	0.00255	0
ENSG00000185619.13	PCGF3	protein_coding	chr4:699536-775637	26.7525	18.694	-0.517096	0.00015	0
ENSG00000138663.4	COPS4	protein_coding	chr4:83955599-83996971	45.2032	31.585	-0.517188	5e-05	0
ENSG00000160310.12	PRMT2	protein_coding	chr21:48055078-48085036	68.9233	48.1535	-0.517352	5e-05	0
ENSG00000119638.8	NEK9	protein_coding	chr14:75548821-75643334	38.8687	27.1539	-0.517449	0.00095	0
ENSG00000184743.8	ATL3	protein_coding	chr11:63391558-63439393	12.7596	8.91194	-0.517777	5e-05	0
ENSG00000134308.9	YWHAQ	protein_coding	chr2:9724100-9771143	201.996	141.083	-0.517786	5e-05	0
ENSG00000183751.10	TBL3	protein_coding	chr16:2022037-2034193	34.2312	23.9068	-0.517893	0.00035	0
ENSG00000160685.9	ZBTB7B	protein_coding	chr1:154975126-155006257	8.80298	6.14779	-0.517923	0.0002	0
ENSG00000162972.6	C2orf47	protein_coding	chr2:200775978-200873263	14.7396	10.2863	-0.518971	0.0458	0
ENSG00000169071.10	ROR2	protein_coding	chr9:94325372-94712444	3.3232	2.31887	-0.519149	0.03025	0
ENSG00000170100.9	ZNF778	protein_coding	chr16:89284117-89295363	5.37404	3.74978	-0.5192	0.0325	0
ENSG00000176903.3	PNMA1	protein_coding	chr14:74178493-74181128	35.7137	24.9138	-0.519535	5e-05	0
ENSG00000155959.6	VBP1	protein_coding	chrX:154425283-154468098	140.88	98.2557	-0.519853	5e-05	0
ENSG00000160191.13	PDE9A	protein_coding	chr21:44073745-44195619	12.1675	8.48511	-0.520025	0.0001	0
ENSG00000215883.5	CYB5RL	protein_coding	chr1:54598746-54879152	9.25394	6.45218	-0.520282	0.0459	0
ENSG00000170961.6	HAS2	protein_coding	chr8:122624355-122656933	0.615535	0.42914	-0.520391	0.0198	0
ENSG00000120833.9	SOCS2	protein_coding	chr12:93936238-93977263	8.58719	5.9858	-0.520642	0.001	0
ENSG00000184220.6	CMSS1	protein_coding	chr3:99536677-99897447	69.7315	48.5963	-0.520962	5e-05	0
ENSG00000075643.5	MOCOS	protein_coding	chr18:33767481-33852120	6.73415	4.69226	-0.521211	5e-05	0
ENSG00000205981.2	DNAJC19	protein_coding	chr3:180701496-181554668	24.651	17.1707	-0.521698	0.0002	0
ENSG00000184785.4	SMIM10	protein_coding	chrX:134124967-134126501	7.87	5.48115	-0.521883	5e-05	0
ENSG00000106244.8	PDAP1	protein_coding	chr7:98923520-99063954	70.8575	49.3321	-0.522392	0.00835	0
ENSG00000092820.13	EZR	protein_coding	chr6:159186772-159241625	56.955	39.6473	-0.522598	5e-05	0
ENSG00000107295.8	SH3GL2	protein_coding	chr9:17579079-17797127	3.07845	2.14293	-0.522619	0.01095	0
ENSG00000140450.7	ARRDC4	protein_coding	chr15:98462783-98517068	15.0566	10.4808	-0.522652	5e-05	0
ENSG00000137700.12	SLC37A4	protein_coding	chr11:118868851-118901616	30.4369	21.1847	-0.522799	0.03415	1
ENSG00000122035.6	RASL11A	protein_coding	chr13:27844463-27847827	6.90761	4.80779	-0.522814	0.02815	0
ENSG00000100266.13	PACSIN2	protein_coding	chr22:43192507-43411151	31.2544	21.7509	-0.522982	0.00165	0
ENSG00000169857.3	AVEN	protein_coding	chr15:34158427-34357291	9.76671	6.79619	-0.523147	0.0002	0
ENSG00000140284.6	SLC27A2	protein_coding	chr15:50150434-50528592	3.51391	2.44504	-0.523215	0.00755	0
ENSG00000136574.13	GATA4	protein_coding	chr8:11534467-11617511	9.38013	6.52638	-0.523324	0.0001	0
ENSG00000134779.10	TPGS2	protein_coding	chr18:33877676-34812135	107.609	74.8693	-0.523357	0.0003	0
ENSG00000255112.2	CHMP1B	protein_coding	chr18:11688954-11909222	3.06842	2.13479	-0.523407	0.0364	0
ENSG00000138303.13	ASCC1	protein_coding	chr10:73856277-73995618	22.4664	15.6297	-0.523482	0.0044	0
ENSG00000144677.10	CTDSPL	protein_coding	chr3:37903450-38025960	25.4058	17.6717	-0.523714	0.0002	0
ENSG00000133740.6	E2F5	protein_coding	chr8:86089459-86132650	20.6745	14.3799	-0.523801	0.0018	0
ENSG00000105419.13	MEIS3	protein_coding	chr19:47906380-47922780	7.82942	5.44453	-0.524096	0.00045	0
ENSG00000067167.3	TRAM1	protein_coding	chr8:71485676-71520622	69.0831	48.0384	-0.524146	5e-05	1
ENSG00000270081.1	RP5-935K16.1	lincRNA	chr2:128601126-128603261	25.6654	17.847	-0.524147	5e-05	0
ENSG00000131828.9	PDHA1	protein_coding	chrX:19362010-19533379	166.956	116.087	-0.524269	5e-05	0
ENSG00000107736.15	CDH23	protein_coding	chr10:73156690-73575702	2.94295	2.04603	-0.524437	0.00415	0
ENSG00000170860.3	LSM3	protein_coding	chr3:14166439-14242619	20.9344	14.5528	-0.52458	0.00275	0
ENSG00000119523.8	ALG2	protein_coding	chr9:101978707-101984238	15.4575	10.7454	-0.524598	5e-05	1
ENSG00000116791.9	CRYZ	protein_coding	chr1:75171169-75232362	16.428	11.4181	-0.524828	0.01275	0
ENSG00000198366.5	HIST1H3A	protein_coding	chr6:26020717-26021186	56.1627	39.0336	-0.524895	5e-05	0
ENSG00000169598.11	DFFB	protein_coding	chr1:3773844-3801993	9.65813	6.71169	-0.525068	0.0002	0
ENSG00000159259.7	CHAF1B	protein_coding	chr21:37692089-37791313	25.8664	17.9625	-0.526093	0.0011	0
ENSG00000100372.10	SLC25A17	protein_coding	chr22:41165633-41215403	37.8401	26.2753	-0.526208	5e-05	0
ENSG00000122958.10	VPS26A	protein_coding	chr10:70883267-70932617	34.6687	24.0722	-0.526264	5e-05	0
ENSG00000261572.1	RP11-384L8.1	sense_intronic	chr3:32278179-32280070	2.26909	1.57451	-0.527214	0.0037	0
ENSG00000102226.5	USP11	protein_coding	chrX:47092088-47107727	58.783	40.7871	-0.527287	0.0001	0
ENSG00000272447.1	RP11-182L21.6	lincRNA	chr10:81563812-81587358	4.85172	3.36588	-0.527512	0.01295	0
ENSG00000131871.10	VIMP	protein_coding	chr15:101811021-101817705	53.3976	37.0415	-0.527633	5e-05	1
ENSG00000122729.14	ACO1	protein_coding	chr9:32384617-32454767	19.8582	13.7737	-0.527822	5e-05	0
ENSG00000188729.2	OSTN	protein_coding	chr3:190917029-190983404	1.03795	0.71988	-0.527915	0.0294	0
ENSG00000148153.9	INIP	protein_coding	chr9:115446205-115480516	14.8906	10.3248	-0.528281	0.00265	0
ENSG00000074696.8	PTPLAD1	protein_coding	chr15:65822755-65870687	118.458	82.1323	-0.528359	5e-05	0
ENSG00000131508.11	UBE2D2	protein_coding	chr5:138906015-139008018	55.4986	38.4767	-0.528466	5e-05	0
ENSG00000198551.5	ZNF627	protein_coding	chr19:11670188-11729950	5.20668	3.60928	-0.528651	0.00105	0
ENSG00000071994.6	PDCD2	protein_coding	chr6:170884382-170893780	93.8975	65.0897	-0.528658	5e-05	0
ENSG00000051523.6	CYBA	protein_coding	chr16:88709690-88717560	34.3822	23.8297	-0.528899	5e-05	1
ENSG00000086598.6	TMED2	protein_coding	chr12:124066766-124083116	114.047	79.0406	-0.528964	5e-05	1
ENSG00000185818.7	NAT8L	protein_coding	chr4:2061238-2070816	10.9162	7.56543	-0.528972	5e-05	1
ENSG00000159445.8	THEM4	protein_coding	chr1:151846059-151882284	14.0044	9.70448	-0.529157	0.0001	0
ENSG00000169019.9	COMMD8	protein_coding	chr4:47452884-47465736	15.6288	10.8266	-0.529625	5e-05	0
ENSG00000115738.5	ID2	protein_coding	chr2:8806765-8824583	116.212	80.4867	-0.529933	5e-05	0
ENSG00000178381.7	ZFAND2A	protein_coding	chr7:1191706-1204903	12.0954	8.36992	-0.531176	0.00425	0
ENSG00000167193.7	CRK	protein_coding	chr17:1323982-1366456	56.7261	39.2485	-0.531375	5e-05	0
ENSG00000165655.14	ZNF503	protein_coding	chr10:77029576-77171600	55.0601	38.0855	-0.531763	5e-05	0
ENSG00000160293.12	VAV2	protein_coding	chr9:136627015-136857726	12.9954	8.98867	-0.531825	0.00485	0
ENSG00000168036.12	CTNNB1	protein_coding	chr3:41236327-42003922	255.008	176.337	-0.532203	5e-05	0
ENSG00000023608.4	SNAPC1	protein_coding	chr14:62147758-62263146	11.8343	8.18323	-0.532231	0.00745	0
ENSG00000106948.12	AKNA	protein_coding	chr9:117096435-117156685	2.22008	1.53467	-0.532685	0.0089	0
ENSG00000196411.5	EPHB4	protein_coding	chr7:100400186-100464631	28.2618	19.5364	-0.532691	0.00045	1
ENSG00000134108.8	ARL8B	protein_coding	chr3:5163904-5229014	7.33628	5.07125	-0.532708	0.00655	0
ENSG00000122406.8	RPL5	protein_coding	chr1:93297581-93307481	1337.25	924.246	-0.532917	5e-05	0
ENSG00000135047.10	CTSL	protein_coding	chr9:90340433-90346308	28.4187	19.6393	-0.5331	5e-05	1
ENSG00000119431.5	HDHD3	protein_coding	chr9:116135698-116139279	12.627	8.72233	-0.533721	5e-05	0
ENSG00000119048.3	UBE2B	protein_coding	chr5:133706869-133727683	22.9722	15.8639	-0.53414	0.00085	0
ENSG00000100911.9	PSME2	protein_coding	chr14:24612573-24636611	45.0481	31.1033	-0.534398	0.01235	0
ENSG00000164466.8	SFXN1	protein_coding	chr5:174904064-174956745	106.48	73.5168	-0.534436	5e-05	0
ENSG00000146242.5	TPBG	protein_coding	chr6:83072922-83080545	6.98027	4.81927	-0.534468	5e-05	1
ENSG00000079332.10	SAR1A	protein_coding	chr10:71907044-71930279	59.3972	40.9803	-0.535466	5e-05	0
ENSG00000158604.10	TMED4	protein_coding	chr7:44617492-44621886	52.333	36.1043	-0.535548	5e-05	1
ENSG00000153531.8	ADPRHL1	protein_coding	chr13:114076259-114107839	2.52487	1.74164	-0.535763	0.0062	0
ENSG00000175556.12	LONRF3	protein_coding	chrX:118108580-118152318	6.51015	4.49057	-0.53579	0.0001	0
ENSG00000117650.8	NEK2	protein_coding	chr1:211836113-211848960	40.5149	27.9448	-0.535874	5e-05	0
ENSG00000088899.10	LZTS3	protein_coding	chr20:3143262-3154192	7.07044	4.87559	-0.536224	5e-05	0
ENSG00000009844.11	VTA1	protein_coding	chr6:142468366-142545826	43.8923	30.2666	-0.536241	5e-05	0
ENSG00000177426.16	TGIF1	protein_coding	chr18:3411605-3458409	8.69723	5.99666	-0.536397	0.0012	0
ENSG00000164086.8	DUSP7	protein_coding	chr3:52082934-52090566	14.8608	10.2438	-0.536762	5e-05	0
ENSG00000146833.11	TRIM4	protein_coding	chr7:99473609-99517223	20.4728	14.1109	-0.536897	5e-05	0
ENSG00000170836.7	PPM1D	protein_coding	chr17:58677543-58741849	23.1983	15.9881	-0.537019	5e-05	0
ENSG00000184992.10	BRI3BP	protein_coding	chr12:125478245-125515777	27.0592	18.6476	-0.537131	5e-05	1
ENSG00000168496.3	FEN1	protein_coding	chr11:61447904-61634826	75.7731	52.2123	-0.537298	0.00145	0
ENSG00000175093.4	SPSB4	protein_coding	chr3:140770243-140867453	5.58217	3.84634	-0.537339	0.0073	0
ENSG00000174032.12	SLC25A30	protein_coding	chr13:45967450-45994506	12.9319	8.90963	-0.5375	5e-05	0
ENSG00000103145.6	HCFC1R1	protein_coding	chr16:3072620-3089134	9.23369	6.36149	-0.537544	0.02895	0
ENSG00000198468.3	FLVCR1-AS1	lincRNA	chr1:213025449-213031430	2.85873	1.96926	-0.537721	0.0433	0
ENSG00000145979.13	TBC1D7	protein_coding	chr6:12717892-13328815	24.7646	17.0584	-0.537798	5e-05	0
ENSG00000184260.4	HIST2H2AC	protein_coding	chr1:149858524-149858961	190.521	131.225	-0.537905	5e-05	0
ENSG00000254087.3	LYN	protein_coding	chr8:56792371-56923940	14.409	9.92321	-0.538093	5e-05	0
ENSG00000204387.8	C6orf48	protein_coding	chr6:31802384-31807541	61.7482	42.5239	-0.538123	5e-05	0
ENSG00000068323.12	TFE3	protein_coding	chrX:48886241-48901012	12.4987	8.60664	-0.538252	0.00015	0
ENSG00000070669.12	ASNS	protein_coding	chr7:97481429-97501854	106.438	73.2806	-0.538511	5e-05	0
ENSG00000124006.10	OBSL1	protein_coding	chr2:220415450-220440435	48.7602	33.5679	-0.53862	5e-05	0
ENSG00000103111.10	MON1B	protein_coding	chr16:77224731-77478233	14.0945	9.70239	-0.538723	5e-05	0
ENSG00000186106.7	ANKRD46	protein_coding	chr8:101521979-101572012	24.1893	16.6489	-0.538937	5e-05	0
ENSG00000182175.9	RGMA	protein_coding	chr15:93586635-93632433	12.9032	8.87982	-0.539122	0.0003	1
ENSG00000186197.8	EDARADD	protein_coding	chr1:236511561-236648214	4.4217	3.0426	-0.539299	5e-05	0
ENSG00000171475.9	WIPF2	protein_coding	chr17:38375555-38440388	9.72186	6.6891	-0.53942	0.0001	0
ENSG00000107362.9	ABHD17B	protein_coding	chr9:74477367-74525847	16.8214	11.5717	-0.539702	5e-05	0
ENSG00000170584.6	NUDCD2	protein_coding	chr5:162864574-162887146	27.5207	18.9319	-0.539702	0.0152	0
ENSG00000162129.8	CLPB	protein_coding	chr11:72003468-72145692	41.3597	28.4462	-0.53999	5e-05	0
ENSG00000163577.3	EIF5A2	protein_coding	chr3:170606203-170626482	6.30293	4.33491	-0.540021	0.01145	0
ENSG00000065491.8	TBC1D22B	protein_coding	chr6:37179955-37300746	9.23177	6.34924	-0.540023	5e-05	0
ENSG00000154146.8	NRGN	protein_coding	chr11:124609741-124617106	7.02935	4.83437	-0.540062	0.00055	0
ENSG00000130772.9	MED18	protein_coding	chr1:28655512-28662476	12.2908	8.45219	-0.540183	5e-05	0
ENSG00000146842.12	TMEM209	protein_coding	chr7:129804554-129847610	13.0991	9.00599	-0.540513	5e-05	1
ENSG00000224914.2	LINC00863	lincRNA	chr10:89102492-89130452	1.64477	1.13066	-0.540715	0.0062	0
ENSG00000175166.12	PSMD2	protein_coding	chr3:183851806-184402546	125.059	85.9686	-0.540724	0.03865	0
ENSG00000125875.9	TBC1D20	protein_coding	chr20:416123-443197	12.811	8.80611	-0.540806	5e-05	0
ENSG00000104228.8	TRIM35	protein_coding	chr8:27142403-27168836	8.42787	5.79231	-0.541031	5e-05	0
ENSG00000158623.10	COPG2	protein_coding	chr7:130125882-130148500	25.359	17.4229	-0.541517	5e-05	0
ENSG00000070495.10	JMJD6	protein_coding	chr17:74708918-74722866	25.75	17.6908	-0.541576	0.00015	0
ENSG00000107815.3	C10orf2	protein_coding	chr10:102729214-102754158	25.3233	17.3938	-0.541897	0.0001	0
ENSG00000180758.10	GPR157	protein_coding	chr1:9160363-9189229	7.28484	5.00329	-0.54202	0.0011	0
ENSG00000213390.6	ARHGAP19	protein_coding	chr10:98757794-99052413	25.9591	17.8258	-0.542277	5e-05	0
ENSG00000184319.11	AC002055.4	pseudogene	chr22:51195375-51239737	9.49821	6.51837	-0.543145	0.00245	0
ENSG00000175467.10	SART1	protein_coding	chr11:65729159-65747299	43.0318	29.5214	-0.543643	0.0001	0
ENSG00000188706.8	ZDHHC9	protein_coding	chrX:128937263-128977885	25.3541	17.3927	-0.543736	5e-05	1
ENSG00000186889.5	TMEM17	protein_coding	chr2:62727355-62739029	1.21077	0.830561	-0.543763	0.01895	0
ENSG00000112378.11	PERP	protein_coding	chr6:138409641-138428648	26.7552	18.3512	-0.543945	5e-05	1
ENSG00000140848.12	CPNE2	protein_coding	chr16:57126448-57181878	13.5084	9.26422	-0.544118	5e-05	0
ENSG00000157593.12	SLC35B2	protein_coding	chr6:44221832-44225291	22.1929	15.2196	-0.544163	5e-05	1
ENSG00000100612.9	DHRS7	protein_coding	chr14:60558628-60636574	32.7805	22.4739	-0.544588	0.0166	1
ENSG00000184557.3	SOCS3	protein_coding	chr17:76352863-76356158	1.07672	0.738116	-0.544725	0.03435	0
ENSG00000181315.6	ZNF322	protein_coding	chr6:26634610-26659980	8.33275	5.71179	-0.544848	0.0009	0
ENSG00000171612.6	SLC25A33	protein_coding	chr1:9599540-9645237	6.7217	4.60699	-0.545002	5e-05	0
ENSG00000065675.10	PRKCQ	protein_coding	chr10:6469104-6622263	3.21061	2.20047	-0.545036	0.00025	0
ENSG00000119950.16	MXI1	protein_coding	chr10:111967362-112047123	26.9079	18.4419	-0.545043	5e-05	0
ENSG00000106066.9	CPVL	protein_coding	chr7:29019582-29603286	18.0458	12.367	-0.545164	5e-05	1
ENSG00000213588.4	ZBTB9	protein_coding	chr6:33422355-33425325	6.68972	4.58443	-0.545205	5e-05	0
ENSG00000179950.9	PUF60	protein_coding	chr8:144898513-144912029	86.9033	59.5518	-0.545267	5e-05	0
ENSG00000213002.1	AC120194.1	protein_coding	chr8:71485676-71520622	47.2728	32.394	-0.545283	0.00285	0
ENSG00000136897.6	MRPL50	protein_coding	chr9:104149914-104160896	13.0907	8.96699	-0.545852	5e-05	0
ENSG00000103035.6	PSMD7	protein_coding	chr16:74330672-74403724	66.6462	45.6477	-0.545982	0.00015	0
ENSG00000130724.4	CHMP2A	protein_coding	chr19:59062932-59066491	39.7494	27.2251	-0.545994	5e-05	0
ENSG00000101558.9	VAPA	protein_coding	chr18:9913998-9960018	59.6102	40.8241	-0.546137	5e-05	0
ENSG00000151892.10	GFRA1	protein_coding	chr10:117816443-118032979	2.19898	1.50588	-0.546232	0.00495	0
ENSG00000196396.5	PTPN1	protein_coding	chr20:49126890-49201299	28.7591	19.6911	-0.546471	5e-05	0
ENSG00000150456.6	N6AMT2	protein_coding	chr13:21302869-21348097	7.4534	5.10302	-0.546546	0.0033	0
ENSG00000261684.1	RP11-265N6.1	antisense	chr15:42783430-42841000	17.2785	11.8295	-0.546585	0.01255	0
ENSG00000147130.10	ZMYM3	protein_coding	chrX:70459473-70474996	23.6313	16.1736	-0.547057	5e-05	0
ENSG00000148926.5	ADM	protein_coding	chr11:10326226-10328944	13.7146	9.38583	-0.547151	5e-05	1
ENSG00000187837.2	HIST1H1C	protein_coding	chr6:26055967-26056699	1042.2	713.253	-0.547153	5e-05	0
ENSG00000107341.4	UBE2R2	protein_coding	chr9:33750514-33920402	28.4183	19.4463	-0.547326	5e-05	0
ENSG00000125834.8	STK35	protein_coding	chr20:2082256-2157684	19.8076	13.5473	-0.548045	5e-05	0
ENSG00000178445.8	GLDC	protein_coding	chr9:6532463-6645650	11.6797	7.98648	-0.548378	5e-05	0
ENSG00000161980.5	POLR3K	protein_coding	chr16:96406-107669	22.2393	15.2057	-0.548496	0.0003	0
ENSG00000140905.5	GCSH	protein_coding	chr16:81087101-81130008	20.8976	14.2877	-0.548558	0.0004	0
ENSG00000111540.11	RAB5B	protein_coding	chr12:56367696-56388490	33.4879	22.8936	-0.548696	0.0003	0
ENSG00000250896.1	RNPS1P1	pseudogene	chr4:11373598-11374516	2.89891	1.98178	-0.548709	0.0111	0
ENSG00000154079.5	C6orf57	protein_coding	chr6:71276619-71299272	7.24537	4.95233	-0.548951	0.0075	0
ENSG00000189306.6	RRP7A	protein_coding	chr22:42896584-42915808	33.7333	23.055	-0.549091	5e-05	0
ENSG00000145911.5	N4BP3	protein_coding	chr5:177540443-177553088	1.93127	1.31941	-0.549659	0.0001	0
ENSG00000155034.14	FBXL18	protein_coding	chr7:5470965-5553429	7.76645	5.3055	-0.549768	0.0004	0
ENSG00000160803.7	UBQLN4	protein_coding	chr1:156005091-156023585	38.8125	26.5116	-0.549901	5e-05	0
ENSG00000183779.5	ZNF703	protein_coding	chr8:37553268-37557537	52.1964	35.6361	-0.550612	5e-05	0
ENSG00000127334.10	DYRK2	protein_coding	chr12:68042117-68064699	29.2155	19.94	-0.551067	5e-05	0
ENSG00000164442.8	CITED2	protein_coding	chr6:139693392-139695757	19.7755	13.4936	-0.551437	5e-05	0
ENSG00000232807.2	RP11-536K7.3	antisense	chr10:5903579-5987863	3.89936	2.66048	-0.551548	0.04725	0
ENSG00000213782.3	DDX47	protein_coding	chr12:12878850-12982915	50.3627	34.3596	-0.551641	5e-05	0
ENSG00000124104.14	SNX21	protein_coding	chr20:44462448-44486045	7.72143	5.26685	-0.551927	0.00965	0
ENSG00000148484.13	RSU1	protein_coding	chr10:16632609-16859527	32.331	22.0343	-0.553167	5e-05	0
ENSG00000181826.5	RELL1	protein_coding	chr4:37455562-37687998	7.50075	5.11157	-0.553267	0.00035	1
ENSG00000099797.7	TECR	protein_coding	chr19:14625581-14676792	30.4947	20.7813	-0.553268	0.0052	1
ENSG00000117505.8	DR1	protein_coding	chr1:93615298-93835055	72.999	49.7459	-0.553301	0.00385	0
ENSG00000162065.7	TBC1D24	protein_coding	chr16:2525146-2581423	12.9253	8.80781	-0.553344	0.00265	0
ENSG00000138771.10	SHROOM3	protein_coding	chr4:77356252-77723117	6.45117	4.39603	-0.55336	0.00935	0
ENSG00000163156.7	SCNM1	protein_coding	chr1:151129104-151167797	40.1384	27.3513	-0.553374	0.00185	0
ENSG00000104671.3	DCTN6	protein_coding	chr8:29952913-30041156	10.2215	6.96457	-0.553508	0.0041	0
ENSG00000160326.9	SLC2A6	protein_coding	chr9:136336216-136344259	5.26198	3.58525	-0.553532	0.00035	1
ENSG00000171202.2	TMEM126A	protein_coding	chr11:85359010-85367591	16.39	11.1669	-0.553583	0.0003	0
ENSG00000198890.6	PRMT6	protein_coding	chr1:107599266-107601916	23.7338	16.1691	-0.553703	5e-05	0
ENSG00000268927.1	FLJ00418	protein_coding	chr16:70695106-70719969	11.9628	8.14872	-0.553912	5e-05	0
ENSG00000116455.9	WDR77	protein_coding	chr1:111981259-112005395	75.4507	51.3943	-0.553924	0.0018	0
ENSG00000100462.11	PRMT5	protein_coding	chr14:23388664-23398794	82.8943	56.4632	-0.553962	5e-05	0
ENSG00000084731.9	KIF3C	protein_coding	chr2:26149470-26205618	7.31909	4.98473	-0.554149	0.00575	0
ENSG00000070785.12	EIF2B3	protein_coding	chr1:45316449-45452282	40.2201	27.389	-0.554322	5e-05	0
ENSG00000099901.12	RANBP1	protein_coding	chr22:20067754-20114878	317.318	216.076	-0.554392	0.0005	0
ENSG00000213024.6	NUP62	protein_coding	chr19:50392910-50464429	51.5353	35.091	-0.554462	5e-05	0
ENSG00000065320.4	NTN1	protein_coding	chr17:8924858-9147317	10.5351	7.17207	-0.554747	0.00015	1
ENSG00000167840.9	ZNF232	protein_coding	chr17:5008835-5078329	9.08968	6.18603	-0.555216	0.0008	0
ENSG00000111361.8	EIF2B1	protein_coding	chr12:124086623-124118313	44.2317	30.1018	-0.55523	5e-05	0
ENSG00000176371.9	ZSCAN2	protein_coding	chr15:85144216-85171027	10.5837	7.20054	-0.555661	0.00725	0
ENSG00000224287.2	MSL3P1	pseudogene	chr2:234774082-234777090	1.32997	0.904795	-0.555729	0.01385	0
ENSG00000164626.8	KCNK5	protein_coding	chr6:39156748-39197226	2.56134	1.74227	-0.555932	5e-05	0
ENSG00000065268.6	WDR18	protein_coding	chr19:983173-994569	32.6602	22.214	-0.556065	5e-05	0
ENSG00000180921.6	FAM83H	protein_coding	chr8:144806102-144815971	3.7778	2.56938	-0.556124	5e-05	0
ENSG00000164172.14	MOCS2	protein_coding	chr5:52391508-52410956	28.9303	19.6757	-0.556169	5e-05	0
ENSG00000145545.7	SRD5A1	protein_coding	chr5:6633455-6669675	6.64506	4.51802	-0.556591	5e-05	1
ENSG00000182134.11	TDRKH	protein_coding	chr1:151728016-151766878	12.5725	8.5477	-0.55666	0.0008	0
ENSG00000100979.10	PLTP	protein_coding	chr20:44517263-44540794	9.47255	6.43939	-0.556829	0.0104	1
ENSG00000166275.11	C10orf32	protein_coding	chr10:104613979-104661656	13.9784	9.50188	-0.556915	0.00435	0
ENSG00000117602.7	RCAN3	protein_coding	chr1:24829386-24882515	10.3803	7.05353	-0.557435	0.00065	0
ENSG00000135547.4	HEY2	protein_coding	chr6:125899703-126082415	2.53614	1.72332	-0.557446	0.0009	0
ENSG00000197496.4	SLC2A10	protein_coding	chr20:45338125-45364965	2.57915	1.75221	-0.557721	0.01915	0
ENSG00000179134.10	SAMD4B	protein_coding	chr19:39833035-39876350	61.8946	42.0477	-0.557786	5e-05	0
ENSG00000146072.6	TNFRSF21	protein_coding	chr6:47199267-47277641	5.69135	3.86614	-0.557876	5e-05	0
ENSG00000126581.8	BECN1	protein_coding	chr17:40950809-40995774	47.7289	32.4217	-0.557902	0.00925	0
ENSG00000100056.7	DGCR14	protein_coding	chr22:19117791-19132197	24.7593	16.817	-0.558046	5e-05	0
ENSG00000138382.9	METTL5	protein_coding	chr2:170648442-170681441	52.797	35.8564	-0.558227	0.00635	0
ENSG00000173848.14	NET1	protein_coding	chr10:5454513-5500426	53.8249	36.5536	-0.558262	5e-05	0
ENSG00000104472.5	CHRAC1	protein_coding	chr8:141521396-141527236	17.366	11.793	-0.558327	0.00085	0
ENSG00000019485.8	PRDM11	protein_coding	chr11:45115563-45256843	3.24103	2.20081	-0.558418	0.0185	0
ENSG00000143374.10	TARS2	protein_coding	chr1:150459886-150480078	43.1591	29.2995	-0.558788	5e-05	0
ENSG00000163466.11	ARPC2	protein_coding	chr2:219081816-219119079	105.552	71.6475	-0.558971	5e-05	0
ENSG00000164853.8	UNCX	protein_coding	chr7:1272542-1276954	6.40053	4.34399	-0.55917	5e-05	0
ENSG00000147592.4	LACTB2	protein_coding	chr8:71520811-71581409	22.3862	15.1917	-0.559325	5e-05	0
ENSG00000249471.3	ZNF324B	protein_coding	chr19:58962970-58969200	8.14006	5.52398	-0.55933	5e-05	0
ENSG00000137364.4	TPMT	protein_coding	chr6:18128541-18155305	12.5906	8.54374	-0.559409	5e-05	0
ENSG00000130402.7	ACTN4	protein_coding	chr19:39138288-39260544	106.825	72.4866	-0.559461	5e-05	0
ENSG00000169714.12	CNBP	protein_coding	chr3:128888326-128902765	227.583	154.395	-0.559763	5e-05	0
ENSG00000029534.15	ANK1	protein_coding	chr8:41510738-41754280	2.8909	1.95981	-0.560804	0.0159	0
ENSG00000178919.7	FOXE1	protein_coding	chr9:100615535-100618986	1.44842	0.981838	-0.560924	0.0013	0
ENSG00000163702.14	IL17RC	protein_coding	chr3:9958757-9975314	5.62955	3.81587	-0.561008	0.0022	0
ENSG00000173545.4	ZNF622	protein_coding	chr5:16451627-16465901	16.1787	10.9663	-0.561011	5e-05	0
ENSG00000131148.4	EMC8	protein_coding	chr16:85805363-85840650	23.8246	16.1486	-0.561045	0.02	0
ENSG00000137193.9	PIM1	protein_coding	chr6:37137978-37143202	8.97771	6.08512	-0.56106	5e-05	0
ENSG00000117395.6	EBNA1BP2	protein_coding	chr1:43629845-43739673	82.0192	55.5832	-0.561314	5e-05	0
ENSG00000165118.10	C9orf64	protein_coding	chr9:86553225-86571901	17.0288	11.5377	-0.561622	5e-05	0
ENSG00000125945.10	ZNF436	protein_coding	chr1:23685940-23698332	7.28465	4.93453	-0.561947	5e-05	0
ENSG00000177951.13	BET1L	protein_coding	chr11:127114-207428	5.59602	3.79047	-0.562025	0.00715	0
ENSG00000197265.4	GTF2E2	protein_coding	chr8:30435834-30515768	23.5031	15.9194	-0.56206	5e-05	0
ENSG00000185115.4	NDNL2	protein_coding	chr15:29412456-29862927	13.1902	8.93248	-0.562331	5e-05	0
ENSG00000105290.7	APLP1	protein_coding	chr19:36316865-36370693	7.62058	5.1583	-0.563006	0.00675	0
ENSG00000119446.9	RBM18	protein_coding	chr9:124999902-125085743	13.8825	9.39544	-0.563232	0.00105	0
ENSG00000188997.3	KCTD21	protein_coding	chr11:77850816-77925757	3.82292	2.58721	-0.563281	0.0105	0
ENSG00000133028.6	SCO1	protein_coding	chr17:10583653-10718481	28.859	19.5279	-0.563483	5e-05	0
ENSG00000075340.18	ADD2	protein_coding	chr2:70834749-70995357	19.8971	13.463	-0.563553	0.0017	0
ENSG00000070770.4	CSNK2A2	protein_coding	chr16:58163432-58251709	58.4	39.514	-0.563604	5e-05	0
ENSG00000213563.2	C8orf82	protein_coding	chr8:145743375-145754516	13.6809	9.25562	-0.563767	0.00585	0
ENSG00000103942.8	HOMER2	protein_coding	chr15:83509837-83772195	41.7791	28.2593	-0.564056	0.0055	0
ENSG00000115762.12	PLEKHB2	protein_coding	chr2:131862419-132111282	37.4321	25.3156	-0.564249	5e-05	0
ENSG00000259494.1	MRPL46	protein_coding	chr15:89002706-89089906	26.6679	18.027	-0.56495	0.00455	0
ENSG00000144233.5	AMMECR1L	protein_coding	chr2:128619203-128643496	20.7785	14.0388	-0.56567	5e-05	0
ENSG00000092964.12	DPYSL2	protein_coding	chr8:26371790-26515694	15.3695	10.3835	-0.565774	5e-05	0
ENSG00000143545.4	RAB13	protein_coding	chr1:153954126-153958834	24.5108	16.5568	-0.565993	5e-05	0
ENSG00000141736.9	ERBB2	protein_coding	chr17:37827374-37887040	20.2177	13.6516	-0.566545	0.0002	0
ENSG00000242485.1	MRPL20	protein_coding	chr1:1334901-1342693	95.3685	64.3837	-0.566817	5e-05	0
ENSG00000106355.5	LSM5	protein_coding	chr7:32524950-32534895	68.198	46.0322	-0.567086	5e-05	0
ENSG00000131408.9	NR1H2	protein_coding	chr19:50815193-50886239	13.1931	8.90416	-0.567232	0.00055	0
ENSG00000162493.12	PDPN	protein_coding	chr1:13909959-13944452	8.55032	5.76976	-0.567466	0.0017	1
ENSG00000068615.12	REEP1	protein_coding	chr2:86441115-86565206	8.52725	5.75411	-0.567489	0.00035	1
ENSG00000141349.4	G6PC3	protein_coding	chr17:42148102-42153709	23.532	15.877	-0.567685	5e-05	1
ENSG00000157456.3	CCNB2	protein_coding	chr15:59397276-59425449	43.9178	29.6308	-0.567709	5e-05	0
ENSG00000157916.14	RER1	protein_coding	chr1:2323266-2345236	64.7298	43.6505	-0.568431	5e-05	1
ENSG00000150457.7	LATS2	protein_coding	chr13:21547170-21635686	4.65285	3.13748	-0.568509	5e-05	0
ENSG00000162073.9	PAQR4	protein_coding	chr16:3013944-3030540	37.3075	25.1525	-0.568762	5e-05	1
ENSG00000133275.11	CSNK1G2	protein_coding	chr19:1941187-1981337	57.7293	38.9162	-0.568934	0.0003	0
ENSG00000147383.6	NSDHL	protein_coding	chrX:151999510-152038273	18.5355	12.4926	-0.569213	5e-05	0
ENSG00000160094.10	ZNF362	protein_coding	chr1:33722145-33766320	11.76	7.9256	-0.569296	0.00015	0
ENSG00000119820.6	YIPF4	protein_coding	chr2:32502978-32541663	32.7294	22.0571	-0.569346	0.01395	0
ENSG00000125726.6	CD70	protein_coding	chr19:6583193-6604114	4.17769	2.81537	-0.569378	0.02	0
ENSG00000184371.9	CSF1	protein_coding	chr1:110452863-110473614	1.80616	1.21716	-0.569413	0.00485	0
ENSG00000197238.3	HIST1H4J	protein_coding	chr6:27791883-27792257	47.6405	32.1028	-0.569489	5e-05	0
ENSG00000010818.4	HIVEP2	protein_coding	chr6:143069579-143266338	7.60921	5.12709	-0.569607	5e-05	0
ENSG00000133872.9	TMEM66	protein_coding	chr8:29920527-29940983	52.5654	35.4168	-0.569679	5e-05	1
ENSG00000099622.9	CIRBP	protein_coding	chr19:1259383-1274879	131.385	88.5177	-0.569758	5e-05	0
ENSG00000034063.9	UHRF1	processed_transcript	chr19:4903091-4962165	40.6168	27.3628	-0.569862	5e-05	0
ENSG00000230733.2	AC092171.4	lincRNA	chr7:5470965-5553429	8.74801	5.89115	-0.570405	0.0001	0
ENSG00000150753.7	CCT5	protein_coding	chr5:10250032-10267258	313.83	211.322	-0.570544	5e-05	0
ENSG00000111269.2	CREBL2	protein_coding	chr12:12764760-12798042	10.2082	6.87285	-0.570754	5e-05	0
ENSG00000272763.1	RP11-357H14.17	lincRNA	chr17:46713284-46724385	2.1108	1.42103	-0.57085	0.0179	0
ENSG00000185112.4	FAM43A	protein_coding	chr3:194406621-194409762	2.19699	1.47881	-0.571092	0.0003	0
ENSG00000198925.6	ATG9A	protein_coding	chr2:220074489-220094439	23.6899	15.9458	-0.571098	0.00025	1
ENSG00000144488.10	ESPNL	protein_coding	chr2:239008797-239041928	3.29367	2.21656	-0.571374	0.01825	0
ENSG00000221990.2	C5orf55	protein_coding	chr5:441644-443258	3.994	2.6874	-0.571623	0.00045	0
ENSG00000196176.7	HIST1H4A	protein_coding	chr6:26021906-26022278	66.9803	45.0629	-0.571798	5e-05	0
ENSG00000156136.5	DCK	protein_coding	chr4:71768042-71896631	20.1829	13.5772	-0.571942	0.0005	0
ENSG00000205609.8	EIF3CL	protein_coding	chr16:28390899-28415200	0.915992	0.616184	-0.571974	0.00745	0
ENSG00000100105.13	PATZ1	protein_coding	chr22:31677578-31742218	30.4661	20.4926	-0.572104	5e-05	0
ENSG00000070423.13	RNF126	protein_coding	chr19:647525-663277	26.8749	18.0698	-0.572676	5e-05	0
ENSG00000177108.5	ZDHHC22	protein_coding	chr14:77564439-77725838	2.85526	1.91957	-0.572839	0.02335	0
ENSG00000086300.11	SNX10	protein_coding	chr7:26331540-26416321	5.52091	3.71132	-0.572973	0.002	0
ENSG00000107789.11	MINPP1	protein_coding	chr10:89264631-89313217	17.7299	11.9184	-0.572991	5e-05	1
ENSG00000066027.7	PPP2R5A	protein_coding	chr1:212458878-212535200	18.7759	12.6145	-0.573804	5e-05	0
ENSG00000117308.10	GALE	protein_coding	chr1:24122088-24127271	19.1923	12.8923	-0.574021	5e-05	0
ENSG00000154813.5	DPH3	protein_coding	chr3:16299484-16306479	23.4275	15.7369	-0.574051	5e-05	0
ENSG00000188883.4	KLRG2	protein_coding	chr7:139137435-139168458	7.76116	5.21309	-0.574134	5e-05	0
ENSG00000100219.12	XBP1	protein_coding	chr22:29190542-29196585	72.5378	48.7183	-0.574271	5e-05	0
ENSG00000167491.13	GATAD2A	protein_coding	chr19:19496634-19619740	63.4622	42.6188	-0.574408	0.0001	0
ENSG00000118503.10	TNFAIP3	protein_coding	chr6:138144809-138204449	1.97619	1.32678	-0.574785	0.00835	0
ENSG00000041357.11	PSMA4	protein_coding	chr15:78832746-78841604	243.198	163.199	-0.575494	5e-05	0
ENSG00000146352.8	CLVS2	protein_coding	chr6:123317115-123394072	0.79023	0.530164	-0.575836	0.03365	0
ENSG00000108953.12	YWHAE	protein_coding	chr17:1247565-1303672	617.485	414.172	-0.576174	5e-05	0
ENSG00000100982.7	PCIF1	protein_coding	chr20:44563266-44576662	10.6597	7.14803	-0.576547	5e-05	0
ENSG00000163964.9	PIGX	protein_coding	chr3:196366556-196462878	16.8291	11.2833	-0.576766	0.00025	1
ENSG00000092208.12	GEMIN2	protein_coding	chr14:39583426-39606177	31.9524	21.4184	-0.577071	5e-05	0
ENSG00000151726.9	ACSL1	protein_coding	chr4:185676748-185747972	14.5904	9.77809	-0.57739	5e-05	0
ENSG00000197771.8	MCMBP	protein_coding	chr10:121588971-121652068	75.1352	50.3471	-0.57758	5e-05	0
ENSG00000223797.1	ENTPD3-AS1	antisense	chr3:40355292-40494820	2.88573	1.93359	-0.577659	0.04585	0
ENSG00000184270.3	HIST2H2AB	protein_coding	chr1:149859018-149872351	41.6654	27.9173	-0.577691	0.0002	0
ENSG00000182901.11	RGS7	protein_coding	chr1:240928856-241520530	1.84114	1.23356	-0.577774	0.00645	0
ENSG00000144746.6	ARL6IP5	protein_coding	chr3:69134094-69155217	43.0906	28.8635	-0.57813	5e-05	0
ENSG00000090316.11	MAEA	protein_coding	chr4:1283638-1333935	36.5364	24.4711	-0.578253	5e-05	0
ENSG00000158373.7	HIST1H2BD	protein_coding	chr6:26158348-26171577	249.416	167.046	-0.578305	5e-05	0
ENSG00000154217.10	PITPNC1	protein_coding	chr17:65373574-65693372	12.2298	8.19061	-0.57836	0.0002	0
ENSG00000147457.9	CHMP7	protein_coding	chr8:23101149-23119512	20.7853	13.919	-0.578513	5e-05	0
ENSG00000117245.8	KIF17	protein_coding	chr1:20990506-21044510	5.19868	3.4795	-0.579264	0.005	0
ENSG00000071655.13	MBD3	protein_coding	chr19:1576638-1605480	118.758	79.484	-0.579292	5e-05	0
ENSG00000137393.8	RNF144B	protein_coding	chr6:18366966-18469105	1.99588	1.33574	-0.579384	0.00025	0
ENSG00000166199.8	ALKBH3	protein_coding	chr11:43902360-43942494	19.1053	12.7847	-0.579556	0.00045	0
ENSG00000167074.10	TEF	protein_coding	chr22:41763336-41795330	3.18969	2.13438	-0.5796	0.0159	0
ENSG00000187210.8	GCNT1	protein_coding	chr9:79034751-79122332	6.54654	4.38002	-0.579796	5e-05	0
ENSG00000102103.11	PQBP1	protein_coding	chrX:48750729-48760420	50.2783	33.6372	-0.579878	5e-05	0
ENSG00000183475.8	ASB7	protein_coding	chr15:101093733-101191910	13.1111	8.77134	-0.579915	0.0068	0
ENSG00000101856.8	PGRMC1	protein_coding	chrX:118370215-118378429	168.993	113.051	-0.579982	5e-05	1
ENSG00000165675.12	ENOX2	protein_coding	chrX:129757349-130037208	14.737	9.85835	-0.580021	5e-05	0
ENSG00000162430.12	SEPN1	protein_coding	chr1:26126666-26185903	19.9846	13.3652	-0.580406	0.00245	1
ENSG00000107897.14	ACBD5	protein_coding	chr10:27484145-27531059	14.5199	9.71057	-0.580407	5e-05	0
ENSG00000111981.4	ULBP1	protein_coding	chr6:150285142-150294846	3.7753	2.52468	-0.58049	5e-05	0
ENSG00000138029.9	HADHB	protein_coding	chr2:26413503-26513336	46.3737	31.0103	-0.580562	0.00105	0
ENSG00000013561.13	RNF14	protein_coding	chr5:141323149-141369856	16.7934	11.2273	-0.580879	0.00045	0
ENSG00000100028.7	SNRPD3	protein_coding	chr22:24936405-25024972	176.432	117.921	-0.581295	5e-05	0
ENSG00000140319.6	SRP14	protein_coding	chr15:40327939-40331389	123.588	82.599	-0.581348	5e-05	0
ENSG00000136193.12	SCRN1	protein_coding	chr7:29959718-30066300	48.4854	32.4047	-0.581349	5e-05	0
ENSG00000111962.7	UST	protein_coding	chr6:149068463-149398126	15.8349	10.5828	-0.581386	0.0008	0
ENSG00000130584.6	ZBTB46	protein_coding	chr20:62375018-62462597	4.8381	3.23315	-0.5815	0.00125	0
ENSG00000019549.4	SNAI2	protein_coding	chr8:49830248-49834299	14.2047	9.4922	-0.581552	5e-05	0
ENSG00000148798.5	INA	protein_coding	chr10:105036919-105050108	11.8873	7.94229	-0.581788	5e-05	0
ENSG00000088682.9	COQ9	protein_coding	chr16:57462080-57521239	38.8738	25.9647	-0.582247	0.0028	0
ENSG00000125870.6	SNRPB2	protein_coding	chr20:16695488-16722421	44.1426	29.4838	-0.58225	5e-05	0
ENSG00000151136.10	BTBD11	protein_coding	chr12:107712189-108053419	4.70354	3.14153	-0.582279	0.0008	0
ENSG00000155729.8	KCTD18	protein_coding	chr2:201353674-201448505	5.65291	3.77536	-0.582382	0.02755	0
ENSG00000124374.8	PAIP2B	protein_coding	chr2:71409868-71454213	8.35786	5.58186	-0.582387	5e-05	0
ENSG00000014919.8	COX15	protein_coding	chr10:101419262-101515891	52.7209	35.2009	-0.582763	0.0001	0
ENSG00000116752.5	BCAS2	protein_coding	chr1:115110177-115124260	59.4551	39.6941	-0.582876	5e-05	0
ENSG00000153885.10	KCTD15	protein_coding	chr19:34286837-34306668	33.2984	22.2255	-0.583236	5e-05	0
ENSG00000172725.9	CORO1B	protein_coding	chr11:67202980-67211292	32.0297	21.3765	-0.583388	0.0001	0
ENSG00000142409.4	ZNF787	protein_coding	chr19:56598731-56632649	17.027	11.3634	-0.583428	5e-05	0
ENSG00000121766.10	ZCCHC17	protein_coding	chr1:31769841-31837783	41.3851	27.6183	-0.583486	5e-05	0
ENSG00000070831.11	CDC42	protein_coding	chr1:22379119-22419437	87.1067	58.1255	-0.583611	5e-05	0
ENSG00000272821.1	CTA-384D8.36	antisense	chr22:50961996-50971009	20.1883	13.4705	-0.583714	0.00075	0
ENSG00000122642.6	FKBP9	protein_coding	chr7:32535037-33102409	12.1087	8.07598	-0.584331	0.03865	1
ENSG00000097007.13	ABL1	protein_coding	chr9:133589332-133763062	30.5064	20.3458	-0.58438	0.00025	0
ENSG00000063244.8	U2AF2	protein_coding	chr19:56165511-56186081	67.7927	45.2079	-0.584556	5e-05	0
ENSG00000140263.9	SORD	protein_coding	chr15:45315301-45369383	9.80955	6.54065	-0.584753	5e-05	0
ENSG00000108468.10	CBX1	protein_coding	chr17:46147413-46178883	108.93	72.6145	-0.585073	5e-05	0
ENSG00000153904.14	DDAH1	protein_coding	chr1:85731930-86043933	20.8646	13.9063	-0.585323	5e-05	0
ENSG00000163950.8	SLBP	protein_coding	chr4:1694526-1714282	69.5832	46.3628	-0.585772	5e-05	0
ENSG00000261061.1	RP11-303E16.2	sense_intronic	chr16:81009697-81069364	12.0236	8.01017	-0.585964	0.0276	0
ENSG00000004487.11	KDM1A	protein_coding	chr1:23345940-23504301	14.316	9.53555	-0.58624	0.0024	0
ENSG00000102030.11	NAA10	protein_coding	chrX:153126968-153200676	129.689	86.3783	-0.586312	5e-05	0
ENSG00000142444.6	C19orf52	protein_coding	chr19:11039408-11044211	22.0565	14.6896	-0.58641	5e-05	0
ENSG00000133247.9	SUV420H2	protein_coding	chr19:55851220-55859488	15.7113	10.4626	-0.586559	5e-05	0
ENSG00000127616.13	SMARCA4	protein_coding	chr19:11071597-11176071	95.3476	63.4938	-0.586581	5e-05	0
ENSG00000171530.9	TBCA	protein_coding	chr5:76986990-77164604	196.791	131.039	-0.586668	5e-05	0
ENSG00000049239.8	H6PD	protein_coding	chr1:9294833-9331396	7.31811	4.87238	-0.586845	5e-05	0
ENSG00000095139.9	ARCN1	protein_coding	chr11:118307204-118473748	99.1586	66.0178	-0.586883	0.00025	0
ENSG00000128602.5	SMO	protein_coding	chr7:128828712-128853386	13.1056	8.72359	-0.587194	0.00415	0
ENSG00000166454.5	ATMIN	protein_coding	chr16:81069451-81080963	21.5182	14.3231	-0.587214	5e-05	0
ENSG00000163683.7	SMIM14	protein_coding	chr4:39500374-39640710	4.36803	2.90746	-0.587225	0.0345	0
ENSG00000158856.13	DMTN	protein_coding	chr8:21906505-21940038	2.08322	1.38649	-0.587373	0.00815	0
ENSG00000160563.9	MED27	protein_coding	chr9:134735493-134955295	17.8962	11.9102	-0.587447	5e-05	0
ENSG00000175220.7	ARHGAP1	protein_coding	chr11:46698629-46722165	13.7118	9.12367	-0.587732	5e-05	0
ENSG00000128039.6	SRD5A3	protein_coding	chr4:56212275-56262014	3.33163	2.21605	-0.588234	0.04385	1
ENSG00000224051.2	GLTPD1	protein_coding	chr1:1260135-1264277	10.9927	7.30958	-0.588688	0.0001	0
ENSG00000118363.7	SPCS2	protein_coding	chr11:74660291-74690076	16.3538	10.8736	-0.588788	0.00315	0
ENSG00000162496.4	DHRS3	protein_coding	chr1:12627938-12677737	11.2292	7.46627	-0.588792	5e-05	1
ENSG00000148225.11	WDR31	protein_coding	chr9:116075501-116102578	0.748355	0.497445	-0.589186	0.02845	0
ENSG00000119514.5	GALNT12	protein_coding	chr9:101569980-101634697	2.63906	1.75411	-0.589281	0.0025	0
ENSG00000137876.5	RSL24D1	protein_coding	chr15:55473003-55489265	70.8004	47.0572	-0.589342	5e-05	0
ENSG00000100994.7	PYGB	protein_coding	chr20:25228704-25371619	16.5516	10.9967	-0.5899	0.0002	0
ENSG00000135686.8	KLHL36	protein_coding	chr16:84682130-84701292	18.5935	12.3521	-0.590049	5e-05	0
ENSG00000131966.9	ACTR10	protein_coding	chr14:58466452-58764857	36.7765	24.424	-0.590486	0.0228	0
ENSG00000167088.6	SNRPD1	protein_coding	chr18:19192227-19213485	116.834	77.5782	-0.590733	5e-05	0
ENSG00000068697.6	LAPTM4A	protein_coding	chr2:20232410-20251789	25.5835	16.9873	-0.590758	5e-05	1
ENSG00000178502.5	KLHL11	protein_coding	chr17:40009796-40021684	30.2003	20.0526	-0.590773	5e-05	0
ENSG00000141404.11	GNAL	protein_coding	chr18:11688954-11909222	15.0234	9.97364	-0.59102	0.01035	0
ENSG00000104660.13	LEPROTL1	protein_coding	chr8:29952913-30041156	13.1821	8.75063	-0.591125	0.0011	1
ENSG00000154719.9	MRPL39	protein_coding	chr21:26957967-26979829	51.3386	34.0653	-0.591739	5e-05	0
ENSG00000269893.2	SNHG8	lincRNA	chr4:119199863-119200978	64.0553	42.4988	-0.591896	5e-05	0
ENSG00000203705.6	TATDN3	protein_coding	chr1:212965169-212989968	19.9277	13.219	-0.592163	5e-05	0
ENSG00000161960.10	EIF4A1	protein_coding	chr17:7465191-7536700	861.357	571.33	-0.592288	5e-05	0
ENSG00000106031.6	HOXA13	protein_coding	chr7:27233121-27246878	21.476	14.2406	-0.592714	5e-05	0
ENSG00000167703.10	SLC43A2	protein_coding	chr17:1472560-1532180	5.79185	3.83984	-0.592978	0.00285	1
ENSG00000125868.11	DSTN	protein_coding	chr20:17550507-17590564	59.8791	39.6835	-0.593514	5e-05	0
ENSG00000165449.7	SLC16A9	protein_coding	chr10:61410522-61495760	4.46656	2.95998	-0.593574	5e-05	0
ENSG00000085491.11	SLC25A24	protein_coding	chr1:108676657-108744113	32.6753	21.653	-0.593631	5e-05	0
ENSG00000177855.8	CACYBPP2	pseudogene	chr2:184472169-184472847	5.99096	3.96935	-0.593884	0.0029	0
ENSG00000152102.13	FAM168B	protein_coding	chr2:131805448-131851033	55.0641	36.4808	-0.593974	5e-05	0
ENSG00000180884.9	ZNF792	protein_coding	chr19:35447257-35454953	2.93683	1.9455	-0.59412	5e-05	0
ENSG00000160703.11	NLRX1	protein_coding	chr11:119037276-119054725	9.0137	5.96929	-0.594559	5e-05	0
ENSG00000133895.10	MEN1	protein_coding	chr11:64570981-64578766	30.2554	20.0362	-0.59458	5e-05	0
ENSG00000140092.10	FBLN5	protein_coding	chr14:92335755-92414331	3.18912	2.11181	-0.594676	0.00325	0
ENSG00000254470.2	AP5B1	protein_coding	chr11:65543363-65548273	9.22915	6.11078	-0.594842	5e-05	0
ENSG00000160469.12	BRSK1	protein_coding	chr19:55793439-55823901	8.57833	5.67957	-0.594914	0.00035	0
ENSG00000134057.10	CCNB1	protein_coding	chr5:68462836-68474072	147.862	97.8943	-0.594951	5e-05	0
ENSG00000070756.9	PABPC1	protein_coding	chr8:101698043-101735037	703.178	465.513	-0.595069	5e-05	0
ENSG00000155961.4	RAB39B	protein_coding	chrX:154487525-154493874	5.05504	3.34493	-0.595747	5e-05	0
ENSG00000198917.7	C9orf114	protein_coding	chr9:131580752-131592100	31.4425	20.8045	-0.595821	5e-05	0
ENSG00000064995.12	TAF11	protein_coding	chr6:34759856-34855866	42.1904	27.9034	-0.596474	0.0009	0
ENSG00000254986.3	DPP3	protein_coding	chr11:66234215-66313709	18.5946	12.2953	-0.596776	0.00485	0
ENSG00000100938.13	GMPR2	protein_coding	chr14:24641061-24708448	59.2034	39.1463	-0.596805	0.01395	0
ENSG00000255529.3	POLR2M	protein_coding	chr15:57884105-58074960	15.4066	10.1863	-0.596915	5e-05	0
ENSG00000120885.15	CLU	protein_coding	chr8:27454433-27472548	5.63888	3.728	-0.597005	0.01175	1
ENSG00000160789.15	LMNA	protein_coding	chr1:156052363-156109880	31.4876	20.814	-0.597228	5e-05	0
ENSG00000109320.7	NFKB1	protein_coding	chr4:103422485-103538459	16.2581	10.7469	-0.597239	0.0001	0
ENSG00000115073.6	ACTR1B	protein_coding	chr2:98272430-98280570	31.6889	20.9459	-0.597309	5e-05	0
ENSG00000116906.7	GNPAT	protein_coding	chr1:231376952-231413719	62.6615	41.4127	-0.597507	5e-05	0
ENSG00000149313.6	AASDHPPT	protein_coding	chr11:105921824-105972702	21.8656	14.4485	-0.597742	5e-05	0
ENSG00000146670.5	CDCA5	protein_coding	chr11:64833771-64851636	61.1667	40.4073	-0.59813	5e-05	0
ENSG00000155906.12	RMND1	protein_coding	chr6:151725988-151773259	23.9531	15.8223	-0.598248	5e-05	0
ENSG00000177551.5	NHLH2	protein_coding	chr1:116378997-116386538	0.794799	0.524779	-0.598881	0.02045	0
ENSG00000165821.7	SALL2	protein_coding	chr14:21989231-22005350	12.8233	8.46584	-0.599042	0.00115	0
ENSG00000115317.7	HTRA2	protein_coding	chr2:74753771-74784681	21.453	14.1618	-0.599178	0.0152	0
ENSG00000115289.8	PCGF1	protein_coding	chr2:74732169-74735707	13.2883	8.77106	-0.599334	0.00015	0
ENSG00000103707.5	MTFMT	protein_coding	chr15:65294844-65321977	12.8674	8.49218	-0.599513	5e-05	0
ENSG00000170293.4	CMTM8	protein_coding	chr3:32280170-32411817	8.31381	5.48666	-0.599581	0.0003	1
ENSG00000116649.5	SRM	protein_coding	chr1:11114640-11120081	48.9041	32.2558	-0.600395	5e-05	0
ENSG00000204463.8	BAG6	protein_coding	chr6:31606804-31625987	105.928	69.8633	-0.60047	5e-05	0
ENSG00000168672.3	FAM84B	protein_coding	chr8:127564686-127725660	50.647	33.4022	-0.600531	5e-05	0
ENSG00000143457.6	GOLPH3L	protein_coding	chr1:150618700-150669630	24.0546	15.8552	-0.601363	5e-05	0
ENSG00000101161.6	PRPF6	protein_coding	chr20:62588054-62680994	44.9529	29.627	-0.601503	5e-05	0
ENSG00000177311.6	ZBTB38	protein_coding	chr3:140947567-141168634	13.5308	8.91685	-0.601643	0.00025	0
ENSG00000073050.7	XRCC1	protein_coding	chr19:44047191-44100287	25.7702	16.9813	-0.601761	0.0013	0
ENSG00000243646.4	IL10RB	protein_coding	chr21:34602205-34669539	12.7063	8.36859	-0.602493	0.0005	0
ENSG00000140395.4	WDR61	protein_coding	chr15:78542843-78592136	48.7729	32.1221	-0.602512	5e-05	0
ENSG00000196747.3	HIST1H2AI	protein_coding	chr6:27775898-27776429	147.663	97.2396	-0.602694	5e-05	0
ENSG00000157978.7	LDLRAP1	protein_coding	chr1:25870070-25895377	14.628	9.63143	-0.60291	5e-05	0
ENSG00000100426.6	ZBED4	protein_coding	chr22:50247489-50283726	17.0661	11.2366	-0.602933	5e-05	0
ENSG00000117133.6	RPF1	protein_coding	chr1:84944941-84963473	47.8449	31.499	-0.60306	5e-05	0
ENSG00000178913.5	TAF7	protein_coding	chr5:140698056-140700339	55.3657	36.4443	-0.603299	5e-05	0
ENSG00000183798.4	EMILIN3	protein_coding	chr20:39969559-39995467	8.11762	5.34313	-0.603372	5e-05	0
ENSG00000100321.10	SYNGR1	protein_coding	chr22:39745929-39781593	16.3614	10.7689	-0.603427	5e-05	0
ENSG00000138496.12	PARP9	protein_coding	chr3:122246770-122294050	1.43529	0.944284	-0.604046	0.00605	0
ENSG00000180304.10	OAZ2	protein_coding	chr15:64979771-65011801	24.5983	16.1796	-0.604385	5e-05	0
ENSG00000143393.12	PI4KB	protein_coding	chr1:151252499-151300191	55.285	36.3625	-0.604437	0.00065	0
ENSG00000123374.6	CDK2	protein_coding	chr12:56347888-56367101	79.5884	52.328	-0.604976	5e-05	0
ENSG00000198518.5	HIST1H4E	protein_coding	chr6:26204857-26206266	51.6145	33.9325	-0.60511	5e-05	0
ENSG00000168887.6	C2orf68	protein_coding	chr2:85825670-85876403	21.3622	14.0421	-0.605305	0.00865	0
ENSG00000053501.8	USE1	protein_coding	chr19:17326154-17330638	14.5655	9.5726	-0.605574	5e-05	0
ENSG00000176641.6	RNF152	protein_coding	chr18:59475295-59561480	1.89573	1.24563	-0.605879	0.00015	0
ENSG00000151287.12	TEX30	protein_coding	chr13:103418339-103426161	12.9386	8.50141	-0.605905	5e-05	0
ENSG00000143155.8	TIPRL	protein_coding	chr1:168148170-168169950	48.8219	32.0754	-0.606063	5e-05	0
ENSG00000166292.7	TMEM100	protein_coding	chr17:53796987-53809482	1.76144	1.15722	-0.60609	0.02445	0
ENSG00000175193.8	PARL	protein_coding	chr3:183547172-183606237	23.6083	15.51	-0.606093	5e-05	0
ENSG00000103653.12	CSK	protein_coding	chr15:75074397-75095539	51.5563	33.8665	-0.60629	5e-05	0
ENSG00000171603.12	CLSTN1	protein_coding	chr1:9711789-9884584	32.2785	21.2025	-0.606339	5e-05	1
ENSG00000153044.5	CENPH	protein_coding	chr5:68485374-68506184	55.3029	36.3225	-0.606492	5e-05	0
ENSG00000231389.3	HLA-DPA1	protein_coding	chr6:33032345-33054978	2.42112	1.59005	-0.606601	0.01655	0
ENSG00000170473.12	WIBG	protein_coding	chr12:56295196-56347811	22.3224	14.657	-0.6069	0.0001	0
ENSG00000181408.2	UTS2R	protein_coding	chr17:80332152-80333462	0.98443	0.646301	-0.607082	0.04085	0
ENSG00000152642.6	GPD1L	protein_coding	chr3:32147180-32210205	24.6436	16.178	-0.60718	5e-05	0
ENSG00000160208.11	RRP1B	protein_coding	chr21:45079428-45115958	93.8399	61.5986	-0.607304	5e-05	0
ENSG00000197562.5	RAB40C	protein_coding	chr16:639356-684116	13.711	8.99924	-0.607458	5e-05	0
ENSG00000132613.10	MTSS1L	protein_coding	chr16:70695106-70719969	21.5142	14.1208	-0.607471	0.01245	0
ENSG00000117305.10	HMGCL	protein_coding	chr1:24128374-24165110	15.8948	10.4319	-0.607558	5e-05	0
ENSG00000188229.5	TUBB4B	protein_coding	chr9:140135664-140142222	172.624	113.264	-0.607948	5e-05	0
ENSG00000078237.4	C12orf5	protein_coding	chr12:4430370-4462338	22.3181	14.6418	-0.608117	5e-05	0
ENSG00000108679.8	LGALS3BP	protein_coding	chr17:76967319-76976191	4.63187	3.03857	-0.608201	0.0024	0
ENSG00000151445.11	VIPAS39	protein_coding	chr14:77893017-77935817	11.4699	7.52326	-0.608423	0.01975	0
ENSG00000170027.5	YWHAG	protein_coding	chr7:75956115-75988348	82.0694	53.8198	-0.608706	5e-05	0
ENSG00000101290.9	CDS2	protein_coding	chr20:5107431-5178533	33.5536	22.0036	-0.608728	5e-05	1
ENSG00000170190.11	SLC16A5	protein_coding	chr17:73083821-73102257	0.993763	0.651523	-0.609085	0.0333	0
ENSG00000197894.6	ADH5	protein_coding	chr4:99992131-100009952	63.521	41.6386	-0.609314	5e-05	0
ENSG00000176108.5	CHMP6	protein_coding	chr17:78965397-78983317	11.422	7.48694	-0.609365	0.00045	0
ENSG00000066044.9	ELAVL1	protein_coding	chr19:8023462-8070543	60.0228	39.3409	-0.609481	5e-05	0
ENSG00000143252.10	SDHC	protein_coding	chr1:161284046-161332984	25.9532	17.0062	-0.609851	5e-05	0
ENSG00000198715.7	C1orf85	protein_coding	chr1:156252725-156265463	32.8376	21.5155	-0.609974	5e-05	1
ENSG00000229644.4	NAMPTL	protein_coding	chr10:36810648-36813162	1.55702	1.02006	-0.610127	0.0371	0
ENSG00000060069.12	CTDP1	protein_coding	chr18:77439800-77514510	9.6201	6.3016	-0.610335	5e-05	0
ENSG00000023734.6	STRAP	protein_coding	chr12:16035324-16056412	157.558	103.204	-0.610393	5e-05	0
ENSG00000136807.7	CDK9	protein_coding	chr9:130547957-130553066	18.0422	11.8126	-0.611048	5e-05	0
ENSG00000147416.6	ATP6V1B2	protein_coding	chr8:20054877-20084330	26.0932	17.0815	-0.611241	5e-05	0
ENSG00000181031.11	RPH3AL	protein_coding	chr17:62292-236045	2.56583	1.67959	-0.611319	0.0224	0
ENSG00000100124.8	ANKRD54	protein_coding	chr22:38226861-38285414	32.0598	20.9816	-0.61164	0.01795	0
ENSG00000131873.5	CHSY1	protein_coding	chr15:101715927-101792137	32.1138	21.0073	-0.612299	5e-05	0
ENSG00000171861.6	RNMTL1	protein_coding	chr17:660336-695749	28.1989	18.441	-0.61272	0.00195	0
ENSG00000169410.5	PTPN9	protein_coding	chr15:75759461-75918810	19.6243	12.8309	-0.613017	0.00035	0
ENSG00000134910.8	STT3A	protein_coding	chr11:125439111-125551018	87.8349	57.4284	-0.613029	0.0002	1
ENSG00000151176.3	PLBD2	protein_coding	chr12:113736563-113827203	7.0924	4.63545	-0.613564	0.0022	1
ENSG00000255509.2	RP11-445F12.1	antisense	chr17:35218934-35293960	1.41294	0.923431	-0.613623	0.0339	0
ENSG00000138606.15	SHF	protein_coding	chr15:45384847-45493373	2.06016	1.3462	-0.613868	0.0231	0
ENSG00000167674.10	HDGFRP2	protein_coding	chr19:4472283-4517716	73.6699	48.1344	-0.614005	5e-05	0
ENSG00000121680.11	PEX16	protein_coding	chr11:45931219-45940363	14.2074	9.28217	-0.614112	0.00045	0
ENSG00000140743.3	CDR2	protein_coding	chr16:22357256-22547842	20.6959	13.5207	-0.614174	0.00525	0
ENSG00000165006.9	UBAP1	protein_coding	chr9:34179002-34329198	21.2852	13.905	-0.614246	5e-05	0
ENSG00000133193.8	FAM104A	protein_coding	chr17:71161115-71258491	21.4488	14.0104	-0.614398	0.00135	0
ENSG00000178695.4	KCTD12	protein_coding	chr13:77454311-77460540	52.0364	33.9707	-0.615232	5e-05	0
ENSG00000173726.6	TOMM20	protein_coding	chr1:235272650-235292251	281.72	183.831	-0.615878	5e-05	0
ENSG00000064666.10	CNN2	protein_coding	chr19:1026297-1039068	20.9145	13.6461	-0.61601	5e-05	0
ENSG00000163481.3	RNF25	protein_coding	chr2:219528586-219567439	18.361	11.9772	-0.616352	0.00485	0
ENSG00000157895.7	C12orf43	protein_coding	chr12:121406415-121454305	20.8253	13.5842	-0.616409	5e-05	0
ENSG00000132823.6	OSER1	protein_coding	chr20:42825135-42839431	22.781	14.8592	-0.61648	5e-05	0
ENSG00000106025.4	TSPAN12	protein_coding	chr7:120427375-120498456	12.2554	7.99317	-0.616576	5e-05	0
ENSG00000182022.13	CHST15	protein_coding	chr10:125767183-125853206	11.5908	7.5574	-0.617018	0.0002	0
ENSG00000234608.3	MAPKAPK5-AS1	lincRNA	chr12:112277570-112334343	20.1891	13.1622	-0.617176	0.01855	0
ENSG00000138650.7	PCDH10	protein_coding	chr4:134070469-134129356	11.3542	7.39969	-0.617692	0.00075	1
ENSG00000166619.8	BLCAP	protein_coding	chr20:36120873-36156333	24.269	15.8147	-0.617851	5e-05	1
ENSG00000163794.6	UCN	protein_coding	chr2:27505259-27531313	1.88072	1.2254	-0.618038	0.0429	0
ENSG00000165501.12	LRR1	protein_coding	chr14:50043389-50081390	24.4226	15.9082	-0.618445	0.04065	0
ENSG00000265150.1	RN7SL2	misc_RNA	chr14:50329270-50329567	279.399	181.965	-0.618668	5e-05	0
ENSG00000116273.5	PHF13	protein_coding	chr1:6650783-6684093	17.5295	11.4123	-0.619195	0.0001	0
ENSG00000155957.12	TMBIM4	protein_coding	chr12:66516841-66563852	20.2207	13.1608	-0.619586	0.00025	1
ENSG00000004455.12	AK2	protein_coding	chr1:33452552-33546597	176.961	115.171	-0.619654	5e-05	0
ENSG00000187123.10	LYPD6	protein_coding	chr2:150186498-150330662	3.34128	2.17445	-0.619751	5e-05	0
ENSG00000131748.11	STARD3	protein_coding	chr17:37793317-37819737	19.2649	12.5356	-0.619947	5e-05	1
ENSG00000151065.9	DCP1B	protein_coding	chr12:2055219-2802108	6.861	4.4637	-0.620178	0.0083	0
ENSG00000116213.11	WRAP73	protein_coding	chr1:3547330-3663900	31.261	20.3357	-0.620353	0.0011	0
ENSG00000164077.9	MON1A	protein_coding	chr3:49924434-49967606	13.0335	8.47839	-0.620357	0.00025	0
ENSG00000165806.15	CASP7	protein_coding	chr10:115438941-115490662	22.3228	14.5196	-0.620518	5e-05	0
ENSG00000101577.5	LPIN2	protein_coding	chr18:2916991-3013313	6.54663	4.25804	-0.620563	5e-05	0
ENSG00000111725.6	PRKAB1	protein_coding	chr12:119772516-120119435	19.3453	12.5825	-0.620563	5e-05	0
ENSG00000232859.5	LYRM9	protein_coding	chr17:26083791-26221778	3.07815	2.00191	-0.620688	0.01535	0
ENSG00000008282.3	SYPL1	protein_coding	chr7:105730948-105753022	23.9332	15.5643	-0.620773	5e-05	1
ENSG00000016391.6	CHDH	protein_coding	chr3:53528682-53880417	8.88035	5.77474	-0.62086	5e-05	0
ENSG00000186806.5	VSIG10L	protein_coding	chr19:51834789-51847371	0.78126	0.507959	-0.621092	0.017	0
ENSG00000183723.8	CMTM4	protein_coding	chr16:66648652-66730610	44.8368	29.1513	-0.621122	5e-05	1
ENSG00000085377.9	PREP	protein_coding	chr6:105725439-105850959	26.6378	17.3188	-0.621131	5e-05	0
ENSG00000011260.9	UTP18	protein_coding	chr17:49337888-49375297	66.2458	43.0689	-0.621183	5e-05	0
ENSG00000114115.5	RBP1	protein_coding	chr3:139108656-139396859	6.12593	3.98218	-0.621372	0.02695	0
ENSG00000198729.4	PPP1R14C	protein_coding	chr6:150464211-150571493	20.9041	13.5877	-0.621482	5e-05	0
ENSG00000214114.4	MYCBP	protein_coding	chr1:39325671-39407471	29.861	19.4063	-0.62174	5e-05	0
ENSG00000239900.7	ADSL	protein_coding	chr22:40742506-41032706	109.865	71.399	-0.621763	0.00045	0
ENSG00000105185.7	PDCD5	protein_coding	chr19:33071973-33078358	130.698	84.9295	-0.621895	5e-05	0
ENSG00000176407.13	KCMF1	protein_coding	chr2:85198215-85286595	27.6268	17.9494	-0.622129	0.0012	0
ENSG00000182240.11	BACE2	protein_coding	chr21:42539727-42654445	12.5563	8.15539	-0.622588	0.0008	1
ENSG00000120896.9	SORBS3	protein_coding	chr8:22298331-22433301	8.48227	5.50875	-0.622725	0.00185	0
ENSG00000087152.11	ATXN7L3	protein_coding	chr17:42269172-42301078	39.3486	25.5509	-0.622935	0.0017	0
ENSG00000065600.8	TMEM206	protein_coding	chr1:212537272-212588243	19.7117	12.7998	-0.622937	5e-05	1
ENSG00000117016.5	RIMS3	protein_coding	chr1:41086350-41131329	4.27645	2.77642	-0.623185	5e-05	0
ENSG00000064655.14	EYA2	protein_coding	chr20:45523262-45817492	4.21841	2.7383	-0.623421	0.0221	0
ENSG00000188987.2	HIST1H4D	protein_coding	chr6:26188937-26189304	88.0292	57.1417	-0.623438	5e-05	0
ENSG00000084090.9	STARD7	protein_coding	chr2:96850596-96908359	134.925	87.5226	-0.624431	5e-05	0
ENSG00000143742.8	SRP9	protein_coding	chr1:225965530-225978168	228.802	148.382	-0.624781	5e-05	0
ENSG00000001167.10	NFYA	protein_coding	chr6:40994771-41067715	22.3861	14.5146	-0.625101	5e-05	0
ENSG00000133169.5	BEX1	protein_coding	chrX:102317578-102319168	8.3356	5.4044	-0.62515	0.0003	0
ENSG00000107566.9	ERLIN1	protein_coding	chr10:101909850-101989376	21.4593	13.9119	-0.625283	0.00255	1
ENSG00000166851.10	PLK1	protein_coding	chr16:23688976-23724821	56.8459	36.8432	-0.625657	5e-05	0
ENSG00000177963.8	RIC8A	protein_coding	chr11:207510-215113	48.2991	31.3037	-0.625661	5e-05	0
ENSG00000130203.5	APOE	protein_coding	chr19:45409010-45412650	4.44292	2.87897	-0.625957	0.0049	0
ENSG00000186575.13	NF2	protein_coding	chr22:29999544-30094587	59.7071	38.688	-0.626015	5e-05	0
ENSG00000129515.14	SNX6	protein_coding	chr14:35025979-35099389	72.7875	47.1591	-0.626154	5e-05	0
ENSG00000130726.7	TRIM28	protein_coding	chr19:59055457-59062089	482.474	312.539	-0.626415	5e-05	0
ENSG00000240694.4	PNMA2	protein_coding	chr8:26236774-26371608	7.99495	5.17455	-0.627654	0.00015	0
ENSG00000001036.9	FUCA2	protein_coding	chr6:143771943-143832827	34.5701	22.3706	-0.627923	5e-05	1
ENSG00000124688.9	MAD2L1BP	protein_coding	chr6:43597276-43608689	20.2754	13.1179	-0.628187	5e-05	0
ENSG00000076003.4	MCM6	protein_coding	chr2:136597195-136633996	81.2858	52.5766	-0.628583	5e-05	0
ENSG00000166452.7	AKIP1	protein_coding	chr11:8932685-8954553	13.4923	8.72603	-0.628741	5e-05	0
ENSG00000137492.3	PRKRIR	protein_coding	chr11:76060999-76092015	32.2257	20.8383	-0.628974	5e-05	0
ENSG00000125734.9	GPR108	protein_coding	chr19:6677714-6737614	18.1151	11.7137	-0.628991	5e-05	1
ENSG00000185475.4	TMEM179B	protein_coding	chr11:62538591-62559493	32.1838	20.8035	-0.629507	5e-05	1
ENSG00000007968.6	E2F2	protein_coding	chr1:23832921-23857712	16.5148	10.6696	-0.630256	5e-05	0
ENSG00000130021.9	HDHD1	protein_coding	chrX:6966960-7066231	7.51772	4.85658	-0.630354	5e-05	0
ENSG00000111832.8	RWDD1	protein_coding	chr6:116892529-116918838	47.8937	30.9401	-0.630357	5e-05	0
ENSG00000168374.6	ARF4	protein_coding	chr3:57557089-57586654	104.784	67.6842	-0.630531	5e-05	0
ENSG00000076864.15	RAP1GAP	protein_coding	chr1:21922707-21995801	2.6373	1.70288	-0.631086	0.0103	0
ENSG00000179409.6	GEMIN4	protein_coding	chr17:647653-658576	40.4827	26.1374	-0.631187	5e-05	0
ENSG00000131504.11	DIAPH1	protein_coding	chr5:140894582-141016437	64.424	41.5878	-0.631436	0.00015	0
ENSG00000103549.17	RNF40	protein_coding	chr16:30709029-30787628	178.091	114.949	-0.631615	0.0089	0
ENSG00000180035.6	ZNF48	protein_coding	chr16:30389426-30411429	15.7077	10.1375	-0.631775	5e-05	0
ENSG00000172059.6	KLF11	protein_coding	chr2:10182975-10194993	9.59156	6.18997	-0.631834	0.00055	0
ENSG00000159720.7	ATP6V0D1	protein_coding	chr16:67471916-67515140	46.7682	30.1814	-0.631868	5e-05	0
ENSG00000164970.10	FAM219A	protein_coding	chr9:34398181-34520982	10.8068	6.97297	-0.632089	5e-05	0
ENSG00000213533.7	TMEM110	protein_coding	chr3:52846990-52931612	21.245	13.7064	-0.632271	5e-05	0
ENSG00000185222.7	WBP5	protein_coding	chrX:102611372-102613397	82.002	52.8992	-0.632415	5e-05	0
ENSG00000179820.11	MYADM	protein_coding	chr19:54357834-54379691	4.10109	2.64558	-0.632423	0.00045	1
ENSG00000196972.6	LINC00087	lincRNA	chrX:134193714-134257880	2.09893	1.3537	-0.632741	0.00845	0
ENSG00000135966.8	TGFBRAP1	protein_coding	chr2:105880870-105946986	16.8637	10.8718	-0.633327	5e-05	0
ENSG00000172331.7	BPGM	protein_coding	chr7:134331559-134364565	23.4414	15.1113	-0.633436	5e-05	0
ENSG00000173653.3	RCE1	protein_coding	chr11:66511921-66614017	14.5587	9.38425	-0.633571	0.00045	1
ENSG00000114353.12	GNAI2	protein_coding	chr3:50263723-50296787	27.6773	17.8395	-0.633623	5e-05	0
ENSG00000075914.8	EXOSC7	protein_coding	chr3:44956748-45077563	43.4222	27.9855	-0.633753	0.00085	0
ENSG00000076716.7	GPC4	protein_coding	chrX:132434130-132549518	12.039	7.75815	-0.633936	5e-05	1
ENSG00000183579.11	ZNRF3	protein_coding	chr22:29279579-29453475	13.1847	8.49343	-0.634444	5e-05	0
ENSG00000066583.7	ISOC1	protein_coding	chr5:128430443-128449721	28.992	18.6741	-0.634613	5e-05	0
ENSG00000132405.14	TBC1D14	protein_coding	chr4:6910968-7059679	36.6229	23.5885	-0.634665	0.00845	0
ENSG00000108379.5	WNT3	protein_coding	chr17:44839871-44910520	4.00021	2.57593	-0.63498	5e-05	0
ENSG00000169925.12	BRD3	protein_coding	chr9:136890560-136933657	28.764	18.5167	-0.635437	5e-05	0
ENSG00000102978.8	POLR2C	protein_coding	chr16:57462080-57521239	54.1196	34.8341	-0.635651	0.00035	0
ENSG00000174456.9	C12orf76	protein_coding	chr12:110436990-110511491	12.4457	8.0096	-0.635848	0.0036	0
ENSG00000188554.9	NBR1	protein_coding	chr17:41322497-41363708	38.562	24.805	-0.636548	5e-05	0
ENSG00000146085.7	MUT	protein_coding	chr6:49398072-49430904	13.2767	8.53863	-0.636817	5e-05	0
ENSG00000100441.5	KHNYN	protein_coding	chr14:24895737-24912111	28.6127	18.3997	-0.636974	0.0001	0
ENSG00000078549.10	ADCYAP1R1	protein_coding	chr7:31092075-31151089	2.86602	1.84255	-0.637346	0.00045	0
ENSG00000104267.5	CA2	protein_coding	chr8:86239836-86393722	213.975	137.533	-0.637668	5e-05	0
ENSG00000095380.10	NANS	protein_coding	chr9:100819020-100881494	24.1805	15.5403	-0.637831	0.00035	0
ENSG00000223496.1	EXOSC6	protein_coding	chr16:70284133-70285833	25.2226	16.2062	-0.638172	5e-05	0
ENSG00000232533.1	AC093673.5	antisense	chr7:143076784-143077588	4.35025	2.79485	-0.638328	0.00405	0
ENSG00000006625.13	GGCT	protein_coding	chr7:30536236-30673649	64.5552	41.4722	-0.638387	0.00335	0
ENSG00000109083.9	IFT20	protein_coding	chr17:26646120-26662515	30.2606	19.4391	-0.638474	0.0006	0
ENSG00000072062.9	PRKACA	protein_coding	chr19:14202499-14228896	36.8343	23.661	-0.638537	5e-05	0
ENSG00000137714.2	FDX1	protein_coding	chr11:110300606-110335605	9.22312	5.9232	-0.638879	5e-05	0
ENSG00000100029.13	PES1	protein_coding	chr22:30972611-31023265	88.4594	56.7947	-0.639258	5e-05	0
ENSG00000181104.6	F2R	protein_coding	chr5:75699073-76031606	8.15339	5.23458	-0.639325	5e-05	1
ENSG00000176986.10	SEC24C	protein_coding	chr10:75504119-75531919	41.8474	26.8485	-0.640297	5e-05	0
ENSG00000089486.12	CDIP1	protein_coding	chr16:4560675-4588829	28.9104	18.5471	-0.64039	5e-05	0
ENSG00000205730.5	ITPRIPL2	protein_coding	chr16:19125253-19279652	8.91183	5.71711	-0.640435	5e-05	0
ENSG00000113719.11	ERGIC1	protein_coding	chr5:172261277-172379688	54.0449	34.6621	-0.640798	5e-05	1
ENSG00000105723.7	GSK3A	protein_coding	chr19:42734337-42759309	23.571	15.1169	-0.640844	0.00015	0
ENSG00000196331.5	HIST1H2BO	protein_coding	chr6:27861202-27861669	188.98	121.174	-0.641153	5e-05	0
ENSG00000100335.8	MIEF1	protein_coding	chr22:39895436-39914137	45.357	29.0687	-0.641858	5e-05	0
ENSG00000159069.9	FBXW5	protein_coding	chr9:139834886-139839148	36.3233	23.277	-0.641992	5e-05	0
ENSG00000135324.5	MRAP2	protein_coding	chr6:84743474-84800600	1.19648	0.766707	-0.642052	0.00495	0
ENSG00000151353.10	TMEM18	protein_coding	chr2:667334-697371	34.6223	22.1858	-0.642067	5e-05	0
ENSG00000112473.12	SLC39A7	protein_coding	chr6:33161364-33172216	52.5808	33.6931	-0.642083	5e-05	0
ENSG00000164091.7	WDR82	protein_coding	chr3:52288436-52333083	75.4497	48.346	-0.642119	5e-05	0
ENSG00000213080.3	RP11-312J18.5	pseudogene	chr1:160864769-160865866	1.98824	1.27401	-0.642121	0.0084	0
ENSG00000107816.13	LZTS2	protein_coding	chr10:102756374-102790890	19.7858	12.6761	-0.642353	5e-05	0
ENSG00000105552.10	BCAT2	protein_coding	chr19:49298318-49314286	38.1397	24.4334	-0.64244	5e-05	0
ENSG00000158941.12	CCAR2	protein_coding	chr8:22462144-22526661	58.6351	37.5556	-0.642738	0.0016	0
ENSG00000140044.8	JDP2	protein_coding	chr14:75890385-75940814	4.54635	2.91141	-0.642988	0.00065	0
ENSG00000087074.7	PPP1R15A	protein_coding	chr19:49375648-49379314	33.2749	21.3086	-0.642995	5e-05	0
ENSG00000184348.2	HIST1H2AK	protein_coding	chr6:27805657-27806117	17.9911	11.52	-0.643144	5e-05	0
ENSG00000241697.3	TMEFF1	protein_coding	chr9:103189437-103339918	18.3565	11.7534	-0.643215	0.00685	1
ENSG00000162704.11	ARPC5	protein_coding	chr1:183592400-183604892	84.0582	53.8187	-0.643282	5e-05	0
ENSG00000197620.6	CXorf40A	protein_coding	chrX:148558520-148632055	17.8311	11.4134	-0.643665	0.018	0
ENSG00000240682.5	ISY1	protein_coding	chr3:128806411-128880136	43.6741	27.9488	-0.643989	5e-05	0
ENSG00000117751.13	PPP1R8	protein_coding	chr1:28157288-28178187	79.6298	50.9413	-0.644472	5e-05	0
ENSG00000118513.14	MYB	protein_coding	chr6:135502452-135540311	3.04482	1.94779	-0.644522	0.00035	0
ENSG00000166333.9	ILK	protein_coding	chr11:6624871-6633898	13.8528	8.86041	-0.644732	0.0066	0
ENSG00000124766.4	SOX4	protein_coding	chr6:21593971-21598847	62.1361	39.7425	-0.644751	5e-05	0
ENSG00000165406.11	MARCH8	protein_coding	chr10:45950034-46090354	23.4073	14.9655	-0.64532	5e-05	0
ENSG00000107745.12	MICU1	protein_coding	chr10:74127097-74385899	46.6449	29.8174	-0.645566	5e-05	0
ENSG00000148175.8	STOM	protein_coding	chr9:124101354-124132531	12.4707	7.97125	-0.645664	5e-05	1
ENSG00000186111.4	PIP5K1C	protein_coding	chr19:3630180-3700477	10.489	6.70448	-0.645679	5e-05	0
ENSG00000171551.7	ECEL1	protein_coding	chr2:233344536-233352538	2.38189	1.52232	-0.645834	0.00795	0
ENSG00000089248.6	ERP29	protein_coding	chr12:112451119-112461255	51.5537	32.9486	-0.645858	5e-05	1
ENSG00000248092.3	NNT-AS1	antisense	chr5:43571695-43707507	4.14716	2.6498	-0.646238	0.0275	0
ENSG00000111786.4	SRSF9	protein_coding	chr12:120899470-120907596	203.103	129.763	-0.646334	5e-05	0
ENSG00000070087.9	PFN2	protein_coding	chr3:149478891-149942977	87.52	55.909	-0.646533	5e-05	0
ENSG00000161847.9	RAVER1	protein_coding	chr19:10415478-10444316	27.1524	17.3428	-0.646746	5e-05	0
ENSG00000152684.10	PELO	protein_coding	chr5:51971026-52390609	11.8294	7.55336	-0.647184	0.0007	0
ENSG00000152669.8	CCNO	protein_coding	chr5:54526979-54529508	2.30941	1.47444	-0.647357	0.0027	0
ENSG00000206418.3	RAB12	protein_coding	chr18:8609442-8639379	16.5924	10.5884	-0.648041	5e-05	0
ENSG00000263766.1	RP11-580I16.2	antisense	chr17:45600307-45726786	20.4702	13.0579	-0.648599	0.03585	0
ENSG00000254244.1	PAICSP4	pseudogene	chr8:2792874-4852494	1.60914	1.02576	-0.64959	0.0108	0
ENSG00000234857.2	HNRNPUL2-BSCL2	protein_coding	chr11:62457746-62494856	22.6143	14.4146	-0.649699	0.00065	0
[truncated: 3,371 more rows]

## Sheet: C-Unfiltered APEX-RIP data
Ensemble Gene ID	Gene name	Gene type	Coordinates	Avg FPKM of NES pre-SA	Avg FPKM of NES post-SA	Avg FPKM in NLS pre-SA	Avg FPKM of NLS post-SA	p value (NES post- vs pre- SA)	p value (NLS post- vs pre-SA)	p value (NES vs NLS post-SA)	ER proximal mRNAs (Jan et al)
ENSG00000145416.9	MARCH1	protein_coding	chr4:164445449-165305202	4.25716	0.555721	4.72214	6.48857	5e-05	0.00035	5e-05	0
ENSG00000186205.8	MARC1	protein_coding	chr1:220960100-220987735	34.883	44.8754	44.6781	32.2231	0.00025	5e-05	5e-05	1
ENSG00000099785.6	MARCH2	protein_coding	chr19:8478153-8503901	4.45927	6.44916	5.43998	3.18892	5e-05	0.0001	5e-05	0
ENSG00000117791.11	MARC2	protein_coding	chr1:220921566-220958150	11.2024	6.33228	11.6874	9.96386	5e-05	0.21165	0.0002	1
ENSG00000173926.5	MARCH3	protein_coding	chr5:126203405-126366500	6.69224	4.60054	6.58188	8.21076	0.00055	0.0684	5e-05	0
ENSG00000144583.4	MARCH4	protein_coding	chr2:217122587-217236750	0.0051898	0	0	0.0111022	1	1	1	0
ENSG00000198060.5	MARCH5	protein_coding	chr10:94050919-94113721	21.4903	21.0019	20.4153	17.1519	0.44905	0.1266	0.0182	0
ENSG00000145495.10	MARCH6	protein_coding	chr5:10353814-10440500	65.9968	56.1406	67.2193	55.1052	0.01615	0.0289	0.8145	1
ENSG00000136536.10	MARCH7	protein_coding	chr2:160568999-160761260	61.1812	53.6219	66.7377	68.0088	0.0782	0.76365	0.0096	0
ENSG00000165406.11	MARCH8	protein_coding	chr10:45950034-46090354	16.9432	23.4073	15.2096	14.9655	0.0012	0.95785	5e-05	0
ENSG00000139266.5	MARCH9	protein_coding	chr12:58117543-58154190	13.7025	19.3772	11.3117	11.1425	0.083	0.9871	0.01085	0
ENSG00000173838.7	MARCH10	protein_coding	chr17:60776604-60885705	0.11367	0.0398284	0.254424	0.0251583	1	1	1	0
ENSG00000183654.8	MARCH11	protein_coding	chr5:16067247-16185694	0	0	0	0.0592572	1	1	1	0
ENSG00000180096.7	SEPT1	protein_coding	chr16:30389426-30411429	7.61834	1.35845	7.09969	9.26024	5e-05	0.16725	5e-05	0
ENSG00000270466.1	SEPT1	protein_coding	chr16:30389426-30411429	1.11076e-22	1.05765e-15	7.52457e-21	2.14885e-09	1	1	1	0
ENSG00000168385.13	SEPT2	protein_coding	chr2:242166678-242293442	149.559	139.185	166.994	175.971	0.5088	0.6779	0.0969	0
ENSG00000100167.15	SEPT3	protein_coding	chr22:42372275-42394225	6.70239	8.79816	7.51177	5.05056	0.01	0.00055	5e-05	0
ENSG00000108387.10	SEPT4	protein_coding	chr17:56597197-56769416	2.2693	1.79591	2.00774	2.26733	0.0991	0.5067	0.22125	0
ENSG00000184702.13	SEPT5	protein_coding	chr22:19701986-19712295	8.69743	10.0535	9.05337	8.40179	0.121	0.51795	0.06625	0
ENSG00000125354.18	SEPT6	protein_coding	chrX:118749686-118827333	26.0092	29.5448	25.3077	22.8702	0.0966	0.24855	0.00045	0
ENSG00000122545.13	SEPT7	protein_coding	chr7:35840541-35944917	49.8299	57.5981	54.8481	55.2932	0.0516	0.80815	0.5549	0
ENSG00000164402.9	SEPT8	protein_coding	chr5:132083136-132142933	41.539	54.5603	43.7274	40.4318	0.0002	0.3592	5e-05	0
ENSG00000184640.13	SEPT9	protein_coding	chr17:75253818-75496678	36.0043	48.4646	35.9502	26.7359	0.0014	0.0014	5e-05	0
ENSG00000186522.10	SEPT10	protein_coding	chr2:110300558-110371783	21.3402	21.7547	23.1381	22.6156	0.97525	0.8967	0.46535	0
ENSG00000138758.7	SEPT11	protein_coding	chr4:77870855-77961537	60.5078	68.5533	65.8987	78.4672	0.1514	0.056	0.1254	0
ENSG00000140623.9	SEPT12	protein_coding	chr16:4827669-4846533	0.30132	0.0860869	0.405529	0.377488	1	1	1	0
ENSG00000154997.8	SEPT14	protein_coding	chr7:55861236-55930482	0.00611331	0	0	0.015665	1	1	1	0
[truncated: 57,769 more rows]

## Sheet: D-Unfiltered Frac-Seq Data
Ensemble Gene ID	Gene name	Gene type	Coordinates	Avg FPKM of whole cell samples	Avg FPKM of nuclear fraction	Avg FPKM of cytosolic fraction	p value (whole cells vs nuclear fraction)	p value (whole cell vs cytosolic fraction)	p value (nuclear vs cytosolic fraction)	ER proximal mRNAs (Jan et al)
[truncated: 57,796 more rows]

[truncated: 4 more sheets: E-Frac-Seq nuclear RNAs, F-Frac-Seq cytosolic RNAs, G-lncRNA analysis, H-column definitions]
