# Supplementary material for: Live-cell mapping of organelle-associated RNAs via proximity biotinylation combined with protein-RNA crosslinking
Source: eLife. 2017 Dec 14;6:e29224. doi: 10.7554/eLife.29224 (PMC5730372; doi:10.7554/eLife.29224)
Supplement: Supplementary file 3. — (A) KDEL-RIP-enriched ER-proximal RNAs. (B) Unfiltered KDEL-RIP RNA-Seq data. (C) ER-associated RNAs enriched by Fractionation-Seq (Reid and Nicchitta, 2012). (D) ER-associated RNAs enriched by proximity-dependent ribosome profiling (Jan et al., 2014). (E) True positive list: RNAs encoding established ER-resident proteins. (F) Column definitions. [file elife-29224-supp3.xlsx]

## Sheet: A-APEX-RIP ER associated RNAs
Ensemble Gene ID	Gene name	Gene type	UniprotID	Coordinates	Avg FPKM of pre-SA	Avg FPKM of post-SA	log2 enrichment (post- vs pre- SA)	p value (post- vs pre- SA)	Phobius	SignalP	TMHMM	MitoCarta	MitoGOCC	Jan et al ER proximal RNAs	GOCC secretome	True positive ER RNAs	False positive ER RNAs
ENSG00000265985.1	AC005686.1	miRNA	0	chr7:34352561-34352657	0	2.37578	infinity	0.01745	0	0	0	0	0	0	0	0	0
ENSG00000226615.1	AC018696.1	pseudogene	0	chr2:91635930-91636149	0	1.04144	infinity	0.01745	0	0	0	0	0	0	0	0	0
ENSG00000270542.1	RP11-311H10.7	pseudogene	0	chr9:33449752-33449939	0	1.42679	infinity	0.014	0	0	0	0	0	0	0	0	0
ENSG00000215895.4	RP11-334L9.1	pseudogene	0	chr1:39174602-39176562	0	1.10731	infinity	5e-05	0	0	0	0	0	0	0	0	0
ENSG00000259024.2	TVP23C-CDRT4	protein_coding	A0A0A6YYB9	chr17:15339331-15466909	0.000906297	2.99808	11.6918	0.01815	1	0	1	0	0	0	1	1	0
ENSG00000226958.1	CTD-2328D6.1	pseudogene	0	chrX:108297360-108297792	7.1559	662.824	6.53335	5e-05	0	0	0	0	0	0	0	0	0
ENSG00000251705.1	RNA5-8SP6	rRNA	0	chrY:10037763-10037915	0.631102	25.5464	5.33911	0.01015	0	0	0	0	0	0	0	0	0
ENSG00000250320.1	CTD-2269F5.1	antisense	0	chr5:83236372-83786583	0.0431369	1.29367	4.9064	0.0227	0	0	0	0	0	0	0	0	0
ENSG00000134871.13	COL4A2	protein_coding	P08572	chr13:110801317-111165374	12.5088	290.189	4.53597	5e-05	1	1	1	0	0	1	1	1	0
ENSG00000270149.1	F11R	protein_coding	Q9Y624	chr1:160965000-161008780	0.735825	16.8791	4.51973	0.01345	1	1	1	0	0	1	1	1	0
ENSG00000135506.11	OS9	protein_coding	Q13438	chr12:58087737-58115340	23.8248	537.643	4.49611	5e-05	1	1	1	0	0	1	1	1	0
ENSG00000257342.1	RP11-571M6.7	antisense	0	chr12:58087737-58115340	16.6926	367.209	4.45932	5e-05	0	0	0	0	0	0	0	0	0
ENSG00000152377.8	SPOCK1	protein_coding	Q08629	chr5:136310986-136934068	0.0727763	1.58653	4.44626	0.0003	1	1	0	0	0	0	0	1	0
ENSG00000205403.8	CFI	protein_coding	P05156	chr4:110661851-110723335	0.120235	2.61144	4.44091	5e-05	1	1	0	0	0	0	1	1	0
ENSG00000049323.11	LTBP1	protein_coding	Q14766	chr2:33172038-33624576	8.54623	184.046	4.42863	5e-05	1	1	0	0	0	1	0	1	0
ENSG00000106066.9	CPVL	protein_coding	Q9H3G5	chr7:29019582-29603286	21.8814	451.359	4.3665	5e-05	1	1	0	0	0	1	0	1	0
ENSG00000227766.1	HCG4P5	pseudogene	0	chr6:29909036-29913661	8.86765	182.249	4.36122	5e-05	0	0	0	0	0	0	0	0	0
ENSG00000138829.6	FBN2	protein_coding	P35556	chr5:127593600-128369335	21.1977	429.874	4.34193	5e-05	1	1	1	0	0	1	0	1	0
ENSG00000174684.6	B3GNT1	protein_coding	O43505	chr11:66112842-66115163	31.1679	621.434	4.31747	5e-05	1	0	1	0	0	1	1	1	0
ENSG00000187498.10	COL4A1	protein_coding	P02462	chr13:110801317-111165374	6.74867	133.218	4.30304	5e-05	1	1	0	0	0	1	1	1	0
ENSG00000249835.2	VCAN-AS1	antisense	0	chr5:82767283-82878122	6.6075	130.431	4.30303	5e-05	0	0	0	0	0	0	0	0	0
ENSG00000089597.12	GANAB	protein_coding	Q14697	chr11:62392297-62414104	119.581	2335.13	4.28744	5e-05	1	1	1	0	0	1	1	1	0
ENSG00000163520.9	FBLN2	protein_coding	P98095	chr3:13573823-13679922	0.453236	8.7678	4.27388	5e-05	1	1	0	0	0	0	0	1	0
ENSG00000104368.13	PLAT	protein_coding	P00750	chr8:42032235-42065242	14.0109	268.689	4.26131	5e-05	1	1	0	0	0	1	0	1	0
ENSG00000143870.8	PDIA6	protein_coding	Q15084	chr2:10861774-10978103	118.314	2253.99	4.25179	5e-05	1	1	0	0	0	1	1	1	0
ENSG00000135047.10	CTSL	protein_coding	P07711	chr9:90340433-90346308	24.215	457.52	4.23986	5e-05	1	1	0	0	0	1	0	1	0
ENSG00000139219.13	COL2A1	protein_coding	P02458	chr12:48366747-48398269	8.94537	167.627	4.22797	5e-05	1	1	0	0	0	0	1	1	0
ENSG00000180867.9	PDIA3P	pseudogene	0	chr1:146644349-146767443	2.88412	53.486	4.21296	5e-05	0	0	0	0	0	0	0	0	0
ENSG00000261217.2	RP11-598D12.3	pseudogene	0	chr16:33790872-33794018	0.983211	18.2306	4.21272	0.00095	0	0	0	0	0	0	0	0	0
ENSG00000136943.6	CTSV	protein_coding	O60911	chr9:99794939-99801925	10.7717	198.575	4.20437	5e-05	1	1	0	0	0	1	1	1	0
ENSG00000072682.14	P4HA2	protein_coding	O15460	chr5:131520568-131731306	8.44273	154.373	4.19257	5e-05	1	1	0	0	0	1	1	1	0
ENSG00000155380.7	SLC16A1	protein_coding	P53985	chr1:113454468-113542118	97.3194	1745.67	4.16491	5e-05	1	0	1	1	1	1	1	1	0
ENSG00000130203.5	APOE	protein_coding	P02649	chr19:45409010-45412650	1.09413	19.5288	4.15774	5e-05	1	1	0	0	0	0	1	1	0
ENSG00000152661.7	GJA1	protein_coding	P17302	chr6:121756837-121770873	14.2379	254.006	4.15705	5e-05	1	0	1	0	1	1	1	1	0
ENSG00000044574.7	HSPA5	protein_coding	P11021	chr9:127997131-128003609	53.2221	946.465	4.15245	5e-05	1	1	0	0	0	1	1	1	0
ENSG00000166147.9	FBN1	protein_coding	P35555	chr15:48700502-48938046	5.78995	101.997	4.13883	5e-05	1	1	0	0	0	0	1	1	0
ENSG00000038427.11	VCAN	protein_coding	P13611	chr5:82767283-82878122	13.3263	233.298	4.12982	5e-05	1	1	0	0	0	0	1	1	0
ENSG00000130175.5	PRKCSH	protein_coding	P14314	chr19:11531271-11561783	86.1752	1502.12	4.12359	5e-05	1	1	0	0	0	1	1	1	0
ENSG00000117394.15	SLC2A1	protein_coding	P11166	chr1:43391051-43424530	13.8302	239.383	4.11343	5e-05	1	0	1	0	0	1	1	1	0
ENSG00000041982.10	TNC	protein_coding	P24821	chr9:117782805-117880536	0.499701	8.56489	4.0993	5e-05	1	1	1	0	0	0	1	1	0
ENSG00000142192.16	APP	protein_coding	P05067	chr21:27252860-27589700	86.8481	1486.41	4.09719	5e-05	1	1	1	0	0	1	1	1	0
ENSG00000033011.7	ALG1	protein_coding	Q9BT22	chr16:4932507-5147809	12.9636	220.272	4.08675	5e-05	1	1	1	0	0	1	1	1	0
ENSG00000101680.9	LAMA1	protein_coding	P25391	chr18:6941742-7117813	4.3708	73.1887	4.06565	5e-05	1	1	0	0	0	0	1	1	0
ENSG00000146250.5	PRSS35	protein_coding	Q8N3Z0	chr6:84222193-84235423	0.645151	10.7837	4.06307	5e-05	1	1	0	1	1	0	0	0	0
ENSG00000185825.11	BCAP31	protein_coding	P51572	chrX:152965946-152990152	99.9926	1668.02	4.06017	5e-05	1	0	1	0	0	1	1	1	0
ENSG00000162729.9	IGSF8	protein_coding	Q969P0	chr1:160061129-160068733	8.54651	142.178	4.05622	5e-05	1	1	1	0	0	1	1	1	0
ENSG00000182871.10	COL18A1	protein_coding	P39060	chr21:46825051-46964325	9.09828	150.246	4.04559	5e-05	1	1	0	0	0	1	1	1	0
ENSG00000167004.8	PDIA3	protein_coding	P30101	chr15:44019115-44095241	67.8009	1119.14	4.04495	5e-05	1	1	0	0	0	1	1	1	0
ENSG00000085563.10	ABCB1	protein_coding	P08183	chr7:87133174-87461611	2.03183	33.2478	4.03241	5e-05	1	0	1	0	0	1	1	1	0
ENSG00000108588.9	CCDC47	protein_coding	Q96A33	chr17:61780191-61896677	48.7979	797.703	4.03096	5e-05	1	1	0	0	0	1	1	1	0
ENSG00000134910.8	STT3A	protein_coding	P46977	chr11:125439111-125551018	85.7187	1390.03	4.01936	5e-05	1	0	1	0	0	1	1	1	0
ENSG00000072274.8	TFRC	protein_coding	P02786	chr3:195754053-195809060	47.1428	764.276	4.01898	5e-05	1	0	1	0	0	1	1	1	0
ENSG00000125304.8	TM9SF2	protein_coding	Q99805	chr13:100153670-100216260	38.2183	613.178	4.00397	5e-05	1	1	1	0	0	1	1	1	0
ENSG00000152268.8	SPON1	processed_transcript	0	chr11:13983913-14295237	2.24576	35.7922	3.99437	5e-05	0	0	0	0	0	1	0	0	0
ENSG00000115138.6	POMC	protein_coding	P01189	chr2:25383721-25391772	0.120188	1.91173	3.99151	0.0011	1	1	0	0	0	0	0	1	0
ENSG00000210082.2	MT-RNR2	Mt_rRNA	0	chrM:1670-3229	25.7222	408.281	3.98848	5e-05	0	0	0	0	0	0	0	0	0
ENSG00000140284.6	SLC27A2	protein_coding	O14975	chr15:50150434-50528592	3.35331	53.1919	3.98755	5e-05	1	0	1	0	1	0	1	1	0
ENSG00000159403.11	C1R	protein_coding	P00736	chr12:7187512-7275097	1.10526	17.4976	3.98469	5e-05	1	1	0	0	0	0	0	1	0
ENSG00000132205.6	EMILIN2	protein_coding	Q9BXX0	chr18:2847027-2915991	1.85816	29.392	3.98348	5e-05	1	1	0	0	0	0	0	1	0
ENSG00000142892.10	PIGK	protein_coding	Q92643	chr1:77554674-77685115	39.753	628.118	3.9819	5e-05	1	1	1	0	0	1	1	1	0
ENSG00000149428.14	HYOU1	protein_coding	Q9Y4L1	chr11:118914898-118927913	51.8989	819.824	3.98154	5e-05	1	1	1	0	0	1	1	1	0
ENSG00000155660.6	PDIA4	protein_coding	P13667	chr7:148700153-148725733	78.3486	1234.81	3.97824	5e-05	1	1	1	0	0	1	1	1	0
ENSG00000149257.9	SERPINH1	protein_coding	P50454	chr11:75273100-75283828	24.8162	390.945	3.97761	5e-05	1	1	0	0	0	1	1	1	0
ENSG00000147257.9	GPC3	protein_coding	P51654	chrX:132669772-133119922	24.2603	380.072	3.96961	5e-05	1	1	0	0	0	1	1	1	0
ENSG00000178033.5	FAM26E	protein_coding	Q8N5C1	chr6:116813459-116880031	0.0662521	1.03625	3.96727	5e-05	1	0	1	0	0	0	1	1	0
ENSG00000155304.4	HSPA13	protein_coding	P48723	chr21:15743435-15755805	29.3207	455.742	3.95823	5e-05	1	1	1	0	0	1	1	1	0
ENSG00000172893.11	DHCR7	protein_coding	Q9UBM7	chr11:71139238-71163914	27.6106	426.654	3.94977	5e-05	1	0	1	0	0	1	1	1	0
ENSG00000154305.12	MIA3	protein_coding	Q5JRA6	chr1:222791427-222841354	39.0223	602.852	3.94943	5e-05	1	1	0	0	0	1	1	1	0
ENSG00000197746.9	PSAP	protein_coding	P07602	chr10:73576054-73611126	76.5848	1181.76	3.94774	5e-05	1	1	0	0	1	1	1	1	0
ENSG00000244038.5	DDOST	protein_coding	P39656	chr1:20959947-20988000	93.2365	1433.87	3.94288	5e-05	1	0	1	0	0	1	1	1	0
ENSG00000010278.7	CD9	protein_coding	P21926	chr12:6308880-6347425	15.7311	239.234	3.92673	5e-05	1	0	1	0	0	1	1	1	0
ENSG00000164171.6	ITGA2	protein_coding	P17301	chr5:51971026-52390609	3.12925	47.5447	3.9254	5e-05	1	1	1	0	0	0	1	1	0
ENSG00000051523.6	CYBA	protein_coding	P13498	chr16:88709690-88717560	30.9133	467.806	3.91961	5e-05	1	0	1	0	1	1	1	1	0
ENSG00000185896.9	LAMP1	protein_coding	P11279	chr13:113951555-113977987	23.2218	345.527	3.89524	5e-05	1	1	1	0	0	1	1	1	0
ENSG00000112852.4	PCDHB2	protein_coding	Q9Y5E7	chr5:140474226-140476962	0.0901098	1.34061	3.89506	0.0108	1	1	1	0	0	0	1	1	0
ENSG00000163956.6	LRPAP1	protein_coding	P30533	chr4:3508102-3534286	64.4946	959.403	3.89489	5e-05	1	1	1	0	0	1	1	1	0
ENSG00000089248.6	ERP29	protein_coding	P30040	chr12:112451119-112461255	36.8701	547.56	3.89249	5e-05	1	1	1	0	0	1	1	1	0
ENSG00000271581.1	XXbac-BPG248L24.12	pseudogene	0	chr6:31321648-31325414	5.73329	85.1391	3.89239	5e-05	0	0	0	0	0	0	0	0	0
ENSG00000206503.7	HLA-A	protein_coding	P01891	chr6:29909036-29913661	33.7831	499.112	3.88499	5e-05	1	1	1	0	0	0	1	1	0
ENSG00000103226.13	NOMO3	protein_coding	P69849	chr16:16326351-16388668	3.31051	48.8933	3.88451	5e-05	1	1	0	0	0	0	1	1	0
ENSG00000196104.6	SPOCK3	protein_coding	Q9BQ16	chr4:167654534-168155947	0.908577	13.3509	3.87719	5e-05	1	1	1	0	0	0	0	1	0
ENSG00000168542.8	COL3A1	protein_coding	P02461	chr2:189839045-189877472	0.444069	6.49987	3.87156	5e-05	1	1	0	0	0	0	1	1	0
ENSG00000127022.10	CANX	protein_coding	P27824	chr5:179105583-179157926	294.946	4301	3.86615	5e-05	1	1	1	0	0	1	1	1	0
ENSG00000204632.7	HLA-G	protein_coding	P17693	chr6:29794743-29798902	3.53764	51.5818	3.86601	5e-05	1	1	1	0	0	0	1	1	0
ENSG00000204525.10	HLA-C	protein_coding	P04222	chr6:31236525-31239907	72.5845	1054.83	3.8612	5e-05	1	1	1	0	0	1	1	1	0
ENSG00000101000.4	PROCR	protein_coding	Q9UNN8	chr20:33703166-33872788	2.79684	40.603	3.85972	5e-05	1	1	1	0	0	1	1	1	0
ENSG00000135862.5	LAMC1	protein_coding	P11047	chr1:182992594-183114727	49.7809	721.289	3.85691	5e-05	1	1	0	0	0	1	1	1	0
ENSG00000223865.6	HLA-DPB1	protein_coding	P04440	chr6:33032345-33054978	0.394001	5.67827	3.84918	5e-05	1	1	1	0	0	0	1	1	0
ENSG00000112769.14	LAMA4	protein_coding	Q16363	chr6:112429962-112672498	4.2703	61.4504	3.84701	5e-05	1	1	0	0	0	0	1	1	0
ENSG00000084234.12	APLP2	protein_coding	Q06481	chr11:129936835-130014699	105.311	1511.84	3.84357	5e-05	1	0	1	0	0	1	1	1	0
ENSG00000115414.14	FN1	protein_coding	P02751	chr2:216225162-216300895	12.7792	182.5	3.83602	5e-05	1	1	0	0	0	0	1	1	0
ENSG00000179218.9	CALR	protein_coding	P27797	chr19:13049391-13055303	201.938	2880.64	3.83441	5e-05	1	1	0	0	0	1	1	1	0
ENSG00000197081.8	IGF2R	protein_coding	P11717	chr6:160390130-160534539	31.993	452.788	3.82301	5e-05	1	1	1	0	0	1	1	1	0
ENSG00000163399.11	ATP1A1	protein_coding	P05023	chr1:116915289-116961244	99.1228	1402.66	3.82281	5e-05	1	0	1	0	0	1	1	1	0
ENSG00000163536.8	SERPINI1	protein_coding	Q99574	chr3:167453030-167543356	2.27083	32.0984	3.82121	5e-05	1	1	0	0	0	1	0	1	0
ENSG00000163933.5	RFT1	protein_coding	Q96AA3	chr3:52937587-53164478	29.8506	418.964	3.81099	5e-05	1	0	1	0	0	1	1	1	0
ENSG00000269378.1	ITGB1P1	pseudogene	0	chr19:14729928-14889353	1.74629	24.5011	3.81048	5e-05	0	0	0	0	0	0	0	0	0
ENSG00000147475.10	ERLIN2	protein_coding	O94905	chr8:37592278-37616619	23.1748	324.377	3.80704	5e-05	1	1	0	0	0	1	1	1	0
ENSG00000179344.12	HLA-DQB1	protein_coding	P01920	chr6:32627243-32636160	3.62008	50.1581	3.79239	5e-05	1	1	1	0	0	1	1	1	0
ENSG00000136960.8	ENPP2	protein_coding	Q13822	chr8:120569325-120685693	0.310681	4.29366	3.7887	5e-05	1	0	1	0	0	0	1	1	0
ENSG00000196126.6	HLA-DRB1	protein_coding	A0A024F8R8	chr6:32546545-32557625	0.995628	13.7492	3.7876	5e-05	1	1	1	0	0	0	1	1	0
ENSG00000233588.1	CYP51P2	pseudogene	0	chr13:29296522-29298158	0.423616	5.84977	3.78755	5e-05	0	0	0	0	0	0	0	0	0
ENSG00000173705.4	SUSD5	protein_coding	O60279	chr3:33191536-33260707	7.96263	109.653	3.78356	5e-05	1	1	1	0	0	1	1	1	0
ENSG00000172270.14	BSG	protein_coding	P35613	chr19:567211-583493	185.582	2554.18	3.78274	5e-05	1	1	1	0	1	1	1	1	0
ENSG00000166598.8	HSP90B1	protein_coding	P14625	chr12:104235228-104359486	210.819	2896.53	3.78025	5e-05	1	1	0	0	0	1	1	1	0
ENSG00000185164.10	NOMO2	protein_coding	Q5JPE7	chr16:18511181-18573533	3.47281	47.4309	3.77165	5e-05	1	1	0	0	0	1	1	1	0
ENSG00000100600.10	LGMN	protein_coding	Q99538	chr14:93170151-93215047	21.7472	296.823	3.7707	5e-05	1	1	0	0	0	1	0	1	0
ENSG00000185803.4	SLC52A2	protein_coding	Q9HAB3	chr8:145575877-145584932	12.9549	176.664	3.76944	5e-05	1	0	1	0	0	1	1	1	0
ENSG00000104805.11	NUCB1	protein_coding	Q02818	chr19:49403306-49426629	25.0389	340.94	3.76728	5e-05	1	1	0	0	0	1	1	1	0
ENSG00000166106.2	ADAMTS15	protein_coding	Q8TE58	chr11:130318868-130346532	0.810571	11.007	3.76334	5e-05	1	1	0	0	0	0	0	1	0
ENSG00000107798.13	LIPA	protein_coding	P38571	chr10:90973325-91174314	20.6782	280.784	3.76328	5e-05	1	1	0	0	0	1	0	1	0
ENSG00000134901.8	KDELC1	protein_coding	Q6UW63	chr13:103436630-103451357	6.41839	87.1349	3.76297	5e-05	1	1	0	0	0	1	1	1	0
ENSG00000171155.7	C1GALT1C1	protein_coding	Q96EU7	chrX:119759647-119764005	14.4018	195.146	3.76023	5e-05	1	0	1	0	0	0	1	1	0
ENSG00000150893.9	FREM2	protein_coding	Q5SZK8	chr13:39261265-39460074	6.16742	83.325	3.75601	5e-05	1	1	1	0	0	0	1	1	0
ENSG00000108582.7	CPD	protein_coding	O75976	chr17:28705922-28797007	23.4794	316.772	3.75398	5e-05	1	1	1	0	0	1	1	1	0
ENSG00000102003.6	SYP	protein_coding	P08247	chrX:49044268-49058913	6.65035	89.6844	3.75336	5e-05	1	0	1	0	0	1	1	1	0
ENSG00000267735.1	CTD-2265O21.7	antisense	0	chr19:12986024-12994902	0.678021	9.06911	3.74156	0.00685	0	0	0	0	0	0	0	0	0
ENSG00000156535.9	CD109	protein_coding	Q6YHK3	chr6:74403625-74538040	1.78031	23.7616	3.73843	5e-05	1	1	0	0	0	0	1	1	0
ENSG00000103512.10	NOMO1	protein_coding	Q15155	chr16:14927537-14990017	11.8972	158.583	3.73654	5e-05	1	1	0	0	0	0	1	1	0
ENSG00000165349.7	SLC7A3	protein_coding	Q8WY07	chrX:70145431-70150975	1.43645	19.0136	3.72645	5e-05	1	0	1	0	0	1	1	1	0
ENSG00000211459.2	MT-RNR1	Mt_rRNA	0	chrM:647-1601	18.6795	245.872	3.71838	5e-05	0	0	0	0	0	0	0	0	0
ENSG00000111897.6	SERINC1	protein_coding	Q9NRX5	chr6:122764498-122792967	52.3032	688.215	3.71789	5e-05	1	1	1	0	0	1	1	1	0
ENSG00000139182.9	CLSTN3	protein_coding	Q9BQT9	chr12:7281674-7311541	7.4644	98.1358	3.71668	5e-05	1	1	1	0	0	1	1	1	0
ENSG00000160161.5	CILP2	protein_coding	Q8IUL8	chr19:19649056-19657468	1.09741	14.4067	3.71457	5e-05	1	1	0	0	0	0	0	1	0
ENSG00000134013.11	LOXL2	protein_coding	Q9Y4K0	chr8:23154701-23315208	2.33654	30.6701	3.71439	5e-05	1	1	0	0	0	0	1	1	0
ENSG00000111799.16	COL12A1	protein_coding	Q99715	chr6:75794041-75915767	0.326886	4.27141	3.70785	5e-05	1	1	0	0	0	0	1	1	0
ENSG00000187955.7	COL14A1	protein_coding	Q05707	chr8:121072018-121384275	2.07103	27.0273	3.70599	5e-05	1	0	1	0	0	0	1	1	0
ENSG00000120885.15	CLU	protein_coding	P10909	chr8:27454433-27472548	4.01605	52.2926	3.70276	5e-05	1	1	0	0	1	1	1	1	0
ENSG00000253873.1	PCDHGA11	protein_coding	Q9Y5H2	chr5:140710251-140892546	0.683146	8.88482	3.70108	5e-05	1	1	1	0	0	0	1	1	0
ENSG00000116729.9	WLS	protein_coding	Q5T9L3	chr1:68167148-68698803	45.8996	596.815	3.70073	5e-05	1	0	1	0	0	1	1	1	0
ENSG00000123146.15	CD97	protein_coding	P48960	chr19:14491312-14519537	0.972598	12.6302	3.69889	5e-05	1	1	1	0	0	0	1	1	0
ENSG00000168394.9	TAP1	protein_coding	Q03518	chr6:32808493-32827362	4.38592	56.9461	3.69865	5e-05	1	0	1	1	1	0	1	0	0
ENSG00000168216.6	LMBRD1	protein_coding	Q9NUN5	chr6:70385693-70507003	8.26855	106.974	3.69348	5e-05	1	0	1	0	0	1	1	1	0
ENSG00000117385.11	LEPRE1	protein_coding	Q32P28	chr1:43212005-43232755	18.1062	233.767	3.69052	5e-05	1	1	0	0	0	1	1	1	0
ENSG00000106278.7	PTPRZ1	protein_coding	P23471	chr7:121513142-121702090	0.435406	5.61092	3.6878	5e-05	1	1	1	0	0	0	1	1	0
ENSG00000072042.8	RDH11	protein_coding	Q8TC12	chr14:68086514-68162531	40.5907	522.43	3.68601	5e-05	1	1	0	0	0	1	1	1	0
ENSG00000104044.11	OCA2	protein_coding	Q04671	chr15:28000020-28344504	0.866865	11.1548	3.68571	5e-05	1	0	1	0	0	0	1	1	0
ENSG00000164161.5	HHIP	protein_coding	Q96QV1	chr4:145564073-145666423	0.94799	12.1494	3.67987	5e-05	1	1	0	0	0	0	1	1	0
ENSG00000163661.3	PTX3	protein_coding	O75364	chr3:156893011-157251408	0.32732	4.19169	3.67876	5e-05	0	0	1	0	0	0	0	0	0
ENSG00000117984.8	CTSD	protein_coding	P07339	chr11:1753639-1785255	37.0078	469.859	3.66633	5e-05	1	1	0	0	1	1	1	1	0
ENSG00000090863.7	GLG1	protein_coding	Q92896	chr16:74485855-74641012	34.3096	435.477	3.66591	5e-05	1	1	1	0	0	1	1	1	0
ENSG00000204267.9	TAP2	protein_coding	Q03519	chr6:32780539-32806599	7.25002	91.8616	3.6634	5e-05	1	0	1	0	0	0	1	1	0
ENSG00000003989.12	SLC7A2	protein_coding	P52569	chr8:17354596-17428082	11.7959	148.83	3.65731	5e-05	1	0	1	0	0	1	1	1	0
ENSG00000142156.10	COL6A1	protein_coding	P12109	chr21:47401650-47424964	14.5944	183.556	3.65273	5e-05	1	1	0	0	0	1	1	1	0
ENSG00000166033.7	HTRA1	protein_coding	Q92743	chr10:124221040-124274424	5.77841	72.501	3.64926	5e-05	1	1	0	0	0	1	1	1	0
ENSG00000116962.10	NID1	protein_coding	P14543	chr1:236139129-236228462	22.3561	280.4	3.64875	5e-05	1	1	0	0	0	1	1	1	0
ENSG00000170558.4	CDH2	protein_coding	P19022	chr18:25530929-25757410	27.1583	339.673	3.64468	5e-05	1	1	1	0	0	1	1	1	0
ENSG00000100926.10	TM9SF1	protein_coding	O15321	chr14:24641061-24708448	17.445	217.717	3.64157	5e-05	1	1	1	0	0	1	1	1	0
ENSG00000105612.4	DNASE2	protein_coding	O00115	chr19:12986024-12994902	9.87248	122.645	3.63493	5e-05	1	1	0	0	0	1	0	1	0
ENSG00000177283.4	FZD8	protein_coding	Q9H461	chr10:35927176-35930362	2.93336	36.4038	3.63346	5e-05	1	1	1	0	0	0	1	1	0
ENSG00000234745.5	HLA-B	protein_coding	P01889	chr6:31321648-31325414	29.9163	371.229	3.63331	5e-05	1	1	1	0	0	0	1	1	0
ENSG00000136731.8	UGGT1	protein_coding	Q9NYU2	chr2:128848773-128953251	26.5927	329.763	3.63233	5e-05	1	0	1	0	0	1	1	1	0
ENSG00000130287.9	NCAN	protein_coding	O14594	chr19:19322781-19363042	0.104594	1.2969	3.6322	0.004	1	1	1	0	0	0	1	1	0
ENSG00000154734.10	ADAMTS1	protein_coding	Q9UHI8	chr21:28208065-28217728	19.8591	245.309	3.62673	5e-05	1	1	0	0	0	1	1	1	0
ENSG00000076716.7	GPC4	protein_coding	O75487	chrX:132434130-132549518	10.749	132.704	3.62593	5e-05	1	1	0	0	0	1	1	1	0
ENSG00000116260.12	QSOX1	protein_coding	O00391	chr1:180123968-180173165	11.0102	135.412	3.62045	5e-05	1	1	1	0	0	1	1	1	0
ENSG00000083444.12	PLOD1	protein_coding	Q02809	chr1:11994261-12035595	22.6023	277.857	3.6198	5e-05	1	1	0	0	0	1	1	1	0
ENSG00000064545.10	TMEM161A	protein_coding	Q9NX61	chr19:19229977-19249322	33.49	410.929	3.61709	5e-05	1	1	1	0	0	1	1	1	0
ENSG00000143341.7	HMCN1	protein_coding	Q96RW7	chr1:185703682-186160085	0.548778	6.72331	3.61488	5e-05	1	1	0	0	0	0	1	1	0
ENSG00000182220.9	ATP6AP2	protein_coding	O75787	chrX:40440145-40465889	34.4387	420.918	3.61144	5e-05	1	1	1	0	0	1	1	1	0
ENSG00000102755.6	FLT1	protein_coding	P17948	chr13:28874488-29069265	4.60109	56.1615	3.60953	5e-05	1	1	0	0	0	0	1	1	0
ENSG00000185432.10	METTL7A	protein_coding	Q9H8H3	chr12:51317254-51326300	7.82789	95.4739	3.60841	5e-05	1	0	1	0	0	0	1	1	0
ENSG00000115275.7	MOGS	protein_coding	Q13724	chr2:74688183-74692537	25.9586	315.984	3.60557	5e-05	1	0	1	0	0	1	1	1	0
ENSG00000163902.7	RPN1	protein_coding	P04843	chr3:128338816-128399918	101.579	1234.68	3.60346	5e-05	1	1	1	0	0	1	1	1	0
ENSG00000101955.10	SRPX	protein_coding	P78539	chrX:37208527-38548169	0.956763	11.5952	3.59922	5e-05	1	1	0	0	0	0	1	1	0
ENSG00000260892.1	CTD-2026K11.1	antisense	0	chr15:75966662-76005189	0.549161	6.64738	3.59749	0.00535	0	0	0	0	0	0	0	0	0
ENSG00000143641.8	GALNT2	protein_coding	Q10471	chr1:230193535-230417870	27.7345	335.245	3.59546	5e-05	1	1	1	0	0	1	1	1	0
ENSG00000101474.7	APMAP	protein_coding	Q9HDC9	chr20:24943560-24973615	30.6605	369.653	3.59172	5e-05	1	0	1	0	0	1	1	1	0
ENSG00000081479.8	LRP2	protein_coding	P98164	chr2:169983618-170219195	5.43434	65.1756	3.58415	5e-05	1	1	1	0	0	0	1	1	0
ENSG00000138678.6	AGPAT9	protein_coding	Q53EU6	chr4:84457066-84527028	3.30916	39.6841	3.58403	5e-05	1	0	1	0	0	1	1	1	0
ENSG00000100979.10	PLTP	protein_coding	P55058	chr20:44517263-44540794	7.04294	84.35	3.58214	5e-05	1	1	0	0	0	1	0	1	0
ENSG00000137642.8	SORL1	protein_coding	Q92673	chr11:121318039-121504402	3.69228	44.1945	3.58128	5e-05	1	1	1	0	0	0	1	1	0
ENSG00000137509.6	PRCP	protein_coding	P42785	chr11:82534543-82782965	21.0498	251.903	3.58099	5e-05	1	1	1	0	0	1	1	1	0
ENSG00000173376.9	NDNF	protein_coding	Q8TB73	chr4:121956767-122001631	1.92727	23.0338	3.57912	5e-05	1	1	0	0	0	1	0	1	0
ENSG00000100427.11	MLC1	protein_coding	Q15049	chr22:50497819-50524331	0.124426	1.48665	3.57871	0.00075	1	0	1	0	0	0	1	1	0
ENSG00000142173.10	COL6A2	protein_coding	P12110	chr21:47518010-47552763	9.08815	108.543	3.57813	5e-05	1	1	0	0	0	1	1	1	0
ENSG00000103222.14	ABCC1	protein_coding	P33527	chr16:16043433-16236931	16.1203	191.868	3.57316	5e-05	1	0	1	0	0	1	1	1	0
ENSG00000091409.10	ITGA6	protein_coding	P23229	chr2:173292081-173489823	5.70328	67.8317	3.5721	5e-05	1	1	1	0	0	0	1	1	0
ENSG00000175283.7	DOLK	protein_coding	Q9UPQ8	chr9:131683173-131790582	7.52726	89.5229	3.57206	5e-05	1	0	1	0	0	1	1	1	0
ENSG00000134762.12	DSC3	protein_coding	Q14574	chr18:28569973-28622781	19.4764	231.587	3.57175	5e-05	1	1	1	0	0	1	1	1	0
ENSG00000164318.13	EGFLAM	protein_coding	Q63HQ2	chr5:38258510-38468441	0.494023	5.87154	3.57109	5e-05	1	1	1	0	0	0	1	1	0
ENSG00000153993.9	SEMA3D	protein_coding	O95025	chr7:84624868-84816171	3.45153	40.9943	3.57012	5e-05	1	0	1	0	0	0	0	1	0
ENSG00000091136.9	LAMB1	protein_coding	P07942	chr7:107531414-107643700	16.6915	198.152	3.56942	5e-05	1	1	0	0	0	1	1	1	0
ENSG00000079931.10	MOXD1	protein_coding	Q6UVY6	chr6:132617193-132722684	8.65901	102.692	3.56798	5e-05	1	1	0	0	0	1	1	1	0
ENSG00000179403.10	VWA1	protein_coding	Q6PCB0	chr1:1370240-1378262	3.66211	43.4123	3.56736	5e-05	1	1	0	0	0	1	1	1	0
ENSG00000109472.9	CPE	protein_coding	P16870	chr4:166282345-166419472	20.1738	239.103	3.56708	5e-05	1	1	0	0	0	1	1	1	0
ENSG00000038002.4	AGA	protein_coding	P20933	chr4:178351923-178363657	7.58178	89.7771	3.56574	5e-05	1	1	0	0	0	1	1	1	0
ENSG00000120725.8	SIL1	protein_coding	Q9H173	chr5:138282408-138667360	13.1541	155.514	3.56346	5e-05	1	1	1	0	0	1	1	1	0
ENSG00000197991.10	PCDH20	protein_coding	Q8N6Y1	chr13:61983817-62002220	1.63397	19.2957	3.56183	5e-05	1	0	1	0	0	0	1	1	0
ENSG00000184840.7	TMED9	protein_coding	Q9BVK6	chr5:177019158-177023125	58.6502	691.319	3.55914	5e-05	1	0	1	0	0	1	1	1	0
ENSG00000084073.4	ZMPSTE24	protein_coding	O75844	chr1:40723778-40759856	30.2272	354.698	3.55267	5e-05	1	0	1	0	0	1	1	1	0
ENSG00000057252.8	SOAT1	protein_coding	P35610	chr1:179262924-179327815	24.0431	281.487	3.54937	5e-05	1	0	1	0	0	1	1	1	0
ENSG00000108679.8	LGALS3BP	protein_coding	Q08380	chr17:76967319-76976191	3.47397	40.6287	3.54784	5e-05	1	1	0	0	0	0	1	1	0
ENSG00000198502.5	HLA-DRB5	protein_coding	Q30154	chr6:32485119-32498064	0.182675	2.1346	3.54661	0.01195	1	1	1	0	0	0	1	1	0
ENSG00000138448.7	ITGAV	protein_coding	P06756	chr2:187454791-187630685	4.10782	47.7743	3.53979	5e-05	1	1	1	0	0	1	1	1	0
ENSG00000106688.7	SLC1A1	protein_coding	P43005	chr9:4490443-4666674	0.299934	3.48294	3.53759	5e-05	1	0	1	0	0	0	1	1	0
ENSG00000175445.10	LPL	protein_coding	Q6T4P5	chr8:19759227-19824769	0.617967	7.17378	3.53713	5e-05	1	0	0	0	0	0	1	1	0
ENSG00000115457.5	IGFBP2	protein_coding	P18065	chr2:217497550-217529159	26.3269	305.471	3.53643	5e-05	1	1	0	0	0	1	1	1	0
ENSG00000050555.13	LAMC3	protein_coding	Q9Y6N6	chr9:133884468-133969860	0.92123	10.5913	3.52317	5e-05	1	1	0	0	0	0	1	1	0
ENSG00000105409.11	ATP1A3	protein_coding	P13637	chr19:42470733-42501649	4.35732	50.065	3.52229	5e-05	1	0	1	0	0	0	1	1	0
ENSG00000168763.11	CNNM3	protein_coding	Q8NE01	chr2:97481981-97523832	1.28599	14.7742	3.52213	5e-05	1	1	1	0	0	1	1	1	0
ENSG00000160326.9	SLC2A6	protein_coding	Q9UGQ3	chr9:136336216-136344259	3.75648	43.0839	3.51969	5e-05	1	0	1	0	0	1	1	1	0
ENSG00000121966.6	CXCR4	protein_coding	P61073	chr2:136871918-136875735	2.22952	25.4628	3.51359	5e-05	1	0	1	0	0	1	1	1	0
ENSG00000185624.10	P4HB	protein_coding	P07237	chr17:79801034-79818570	199.198	2274.51	3.51329	5e-05	1	1	0	0	0	1	1	1	0
ENSG00000204386.6	NEU1	protein_coding	Q99519	chr6:31825435-31830683	13.2162	150.803	3.51229	5e-05	1	0	1	0	0	0	1	1	0
ENSG00000067141.12	NEO1	protein_coding	Q92859	chr15:73344050-73597547	22.2474	252.207	3.5029	5e-05	1	1	1	0	0	1	1	1	0
ENSG00000153132.8	CLGN	protein_coding	O14967	chr4:141309608-141349122	9.20141	104.147	3.50062	5e-05	1	1	1	0	0	1	1	1	0
ENSG00000099250.13	NRP1	protein_coding	O14786	chr10:33466419-33625190	10.5469	119.146	3.49784	5e-05	1	1	1	0	0	0	1	1	0
ENSG00000127463.9	EMC1	protein_coding	Q8N766	chr1:19536994-19586622	29.3212	330.495	3.49461	5e-05	1	1	0	0	0	1	1	1	0
ENSG00000165272.10	AQP3	protein_coding	Q92482	chr9:33441151-33447609	0.570912	6.42904	3.49326	5e-05	1	0	1	0	0	0	1	1	0
ENSG00000197822.6	OCLN	protein_coding	Q16625	chr5:68773298-69006341	0.388502	4.37327	3.49272	5e-05	1	0	1	0	0	1	1	1	0
ENSG00000182985.12	CADM1	protein_coding	Q9BY67	chr11:115039937-115375675	34.8378	391.753	3.49122	5e-05	1	1	1	0	0	1	1	1	0
ENSG00000162745.6	OLFML2B	protein_coding	Q68BL8	chr1:161952981-161993644	0.286896	3.22291	3.48977	5e-05	1	1	1	0	0	0	0	1	0
ENSG00000166794.4	PPIB	protein_coding	P23284	chr15:64443913-64455404	152.927	1716.74	3.48876	5e-05	1	0	1	0	0	1	1	1	0
ENSG00000118705.12	RPN2	protein_coding	P04844	chr20:35729628-35870022	93.2509	1046.53	3.48835	5e-05	1	1	1	0	0	1	1	1	0
ENSG00000115486.7	GGCX	protein_coding	P38435	chr2:85766287-85788670	18.133	203.283	3.4868	5e-05	1	0	1	0	0	1	1	1	0
ENSG00000030582.12	GRN	protein_coding	P28799	chr17:42422613-42430470	37.4157	418.974	3.48515	5e-05	1	1	0	0	1	1	1	1	0
ENSG00000161671.12	EMC10	protein_coding	Q5UCC4	chr19:50970041-50986608	6.82242	76.2713	3.48278	5e-05	1	1	1	0	0	1	1	1	0
ENSG00000125037.8	EMC3	protein_coding	Q9P0I2	chr3:10000400-10052893	34.9025	390.088	3.4824	5e-05	1	0	1	0	0	1	1	1	0
ENSG00000110057.3	UNC93B1	protein_coding	Q5BKT4	chr11:67758574-67772452	4.97726	55.6044	3.48178	5e-05	1	0	1	0	0	1	1	1	0
ENSG00000184916.4	JAG2	protein_coding	Q9Y219	chr14:105607317-105647660	11.0803	123.629	3.47994	5e-05	1	1	1	0	0	1	1	1	0
ENSG00000149294.12	NCAM1	protein_coding	P13591	chr11:112830001-113149158	11.3136	125.992	3.47721	5e-05	1	1	1	0	0	1	1	1	0
ENSG00000197565.11	COL4A6	protein_coding	Q14031	chrX:107334897-107682727	5.20599	57.9144	3.47568	5e-05	1	1	0	0	0	0	1	1	0
ENSG00000139567.8	ACVRL1	protein_coding	P37023	chr12:52300691-52317145	0.153127	1.69769	3.47077	0.00185	1	1	1	0	0	0	1	1	0
ENSG00000095587.8	TLL2	protein_coding	Q9Y6L7	chr10:98124362-98273675	0.354438	3.92855	3.47039	5e-05	1	1	0	0	0	0	0	1	0
ENSG00000204592.5	HLA-E	protein_coding	P13747	chr6:30457243-30461982	14.9328	165.296	3.46849	5e-05	1	1	1	0	0	0	1	1	0
ENSG00000168003.12	SLC3A2	protein_coding	P08195	chr11:62623517-62656352	88.562	979.156	3.46678	5e-05	1	0	1	0	0	1	1	1	0
ENSG00000137845.10	ADAM10	protein_coding	O14672	chr15:58887402-59042177	16.7631	185.2	3.46572	5e-05	1	1	1	0	0	1	1	1	0
ENSG00000104635.9	SLC39A14	protein_coding	Q15043	chr8:22224761-22291642	23.8576	263.435	3.46492	5e-05	1	1	1	0	0	1	1	1	0
ENSG00000065600.8	TMEM206	protein_coding	Q9NT22	chr1:212537272-212588243	16.2705	179.569	3.4642	5e-05	1	0	1	0	0	1	0	1	0
ENSG00000163297.12	ANTXR2	protein_coding	P58335	chr4:80822302-81046608	6.1023	67.2971	3.46312	5e-05	1	1	1	0	0	1	1	1	0
ENSG00000150093.14	ITGB1	protein_coding	P05556	chr10:33189246-33371030	29.3188	323.311	3.46302	5e-05	1	1	1	0	0	1	1	1	0
ENSG00000088812.13	ATRN	protein_coding	O75882	chr20:3451686-3631769	11.595	127.708	3.46128	5e-05	1	0	1	0	0	1	1	1	0
ENSG00000179163.11	FUCA1	protein_coding	P04066	chr1:24171566-24194784	10.4721	114.973	3.45668	5e-05	1	1	0	0	0	1	0	1	0
ENSG00000184164.10	CRELD2	protein_coding	Q6UXH1	chr22:50293876-50321188	18.3072	200.952	3.45637	5e-05	1	1	0	0	0	1	1	1	0
ENSG00000026652.9	AGPAT4	protein_coding	Q9NRZ5	chr6:161551010-161695093	13.8009	151.478	3.45627	5e-05	1	0	1	0	0	1	1	1	0
ENSG00000151348.9	EXT2	protein_coding	Q93063	chr11:44117098-44266979	27.9622	306.618	3.45489	5e-05	1	0	1	0	0	1	1	1	0
ENSG00000180340.5	FZD2	protein_coding	Q14332	chr17:42634924-42636907	2.12676	23.302	3.45372	5e-05	1	1	1	0	0	1	1	1	0
ENSG00000132182.7	NUP210	protein_coding	Q8TEM1	chr3:13357736-13461809	44.2172	484.421	3.45358	5e-05	1	1	1	0	0	1	1	1	0
ENSG00000104998.2	IL27RA	protein_coding	Q6UWB1	chr19:14142559-14163743	1.56949	17.1346	3.44855	5e-05	1	1	1	0	0	0	1	1	0
ENSG00000114200.5	BCHE	protein_coding	P06276	chr3:165490691-165555260	1.75261	19.1221	3.44766	5e-05	1	1	1	0	0	1	1	1	0
ENSG00000198910.8	L1CAM	protein_coding	P32004	chrX:153126968-153200676	0.251976	2.74616	3.44606	5e-05	1	1	1	0	0	0	1	1	0
ENSG00000083857.9	FAT1	protein_coding	Q14517	chr4:187508936-187647876	25.0652	272.868	3.44445	5e-05	1	1	1	0	0	0	1	1	0
ENSG00000087245.8	MMP2	protein_coding	P08253	chr16:55423611-55540603	0.520383	5.65917	3.44294	5e-05	1	1	0	0	1	0	1	1	0
ENSG00000171603.12	CLSTN1	protein_coding	O94985	chr1:9711789-9884584	26.5715	288.881	3.44252	5e-05	1	1	1	0	0	1	1	1	0
ENSG00000105767.2	CADM4	protein_coding	Q8NFZ8	chr19:44126519-44143991	5.01569	54.4827	3.44128	5e-05	1	1	1	0	0	1	1	1	0
ENSG00000139133.2	ALG10	protein_coding	P06280	chr12:34175215-34209675	10.3493	112.181	3.43822	5e-05	1	0	1	0	0	1	1	1	0
ENSG00000071553.12	ATP6AP1	protein_coding	Q15904	chrX:153656977-153664862	43.2069	468.124	3.43756	5e-05	1	1	1	0	0	1	1	1	0
ENSG00000113161.11	HMGCR	protein_coding	P04035	chr5:74615979-74657929	30.3609	328.052	3.43364	5e-05	1	0	1	0	0	1	1	1	0
ENSG00000177854.7	TMEM187	protein_coding	Q14656	chrX:153237777-153248646	2.53185	27.3251	3.43196	5e-05	1	0	1	0	0	0	1	1	0
ENSG00000102393.5	GLA	protein_coding	Q9UHE5	chrX:100645811-100669121	77.4811	835.632	3.43095	5e-05	1	1	0	0	0	1	1	1	0
ENSG00000143061.13	IGSF3	protein_coding	O75054	chr1:117117030-117210375	6.6616	71.5601	3.42521	5e-05	1	1	1	0	0	0	1	1	0
ENSG00000144867.7	SRPRB	protein_coding	Q9Y5M8	chr3:133502876-133614680	37.0336	397.787	3.42509	5e-05	1	0	1	0	0	1	1	1	0
ENSG00000113140.6	SPARC	protein_coding	P09486	chr5:151040656-151104343	4.91921	52.7945	3.42389	5e-05	1	1	0	0	0	0	1	1	0
ENSG00000164694.12	FNDC1	protein_coding	Q4ZHG4	chr6:159586940-159693141	0.408072	4.37741	3.42318	5e-05	1	1	0	0	1	0	0	1	0
ENSG00000169223.10	LMAN2	protein_coding	Q12907	chr5:176758562-176778853	80.7491	865.278	3.42165	5e-05	1	1	1	0	0	1	1	1	0
ENSG00000156140.4	ADAMTS3	protein_coding	O15072	chr4:73146685-73434516	4.14909	44.3856	3.41922	5e-05	1	1	0	0	0	0	0	1	0
ENSG00000187122.12	SLIT1	protein_coding	O75093	chr10:98757794-99052413	0.259514	2.76576	3.41379	0.00915	1	1	0	0	0	0	0	1	0
ENSG00000109861.11	CTSC	protein_coding	P53634	chr11:88026759-88070955	17.9642	191.281	3.4125	5e-05	1	1	0	0	0	1	1	1	0
ENSG00000112473.12	SLC39A7	protein_coding	Q92504	chr6:33161364-33172216	36.061	382.74	3.40785	5e-05	1	1	1	0	0	0	1	1	0
ENSG00000079215.9	SLC1A3	protein_coding	P43003	chr5:36606456-36725297	10.8988	115.391	3.40429	5e-05	1	0	1	0	0	1	1	1	0
ENSG00000142627.9	EPHA2	protein_coding	P29317	chr1:16450831-16483824	3.61181	38.204	3.40293	5e-05	1	1	1	0	0	1	1	1	0
ENSG00000196159.7	FAT4	protein_coding	Q6V0I7	chr4:126237553-126414087	2.51399	26.4959	3.39772	5e-05	1	1	1	0	0	0	1	1	0
ENSG00000183798.4	EMILIN3	protein_coding	Q9H8L6	chr20:39969559-39995467	6.08786	64.1195	3.39676	5e-05	1	1	0	0	0	0	1	1	0
ENSG00000136160.10	EDNRB	protein_coding	P24530	chr13:78469615-79233314	0.489127	5.142	3.39405	0.00335	1	1	1	0	0	0	1	1	0
ENSG00000103811.11	CTSH	protein_coding	P09668	chr15:79213399-79241916	15.0365	158.025	3.39362	5e-05	1	1	0	0	0	1	0	1	0
ENSG00000143570.13	SLC39A1	protein_coding	Q9NY26	chr1:153931574-153950164	41.6174	436.57	3.39096	5e-05	1	0	1	0	0	1	1	1	0
ENSG00000134250.13	NOTCH2	protein_coding	Q04721	chr1:120454175-120612240	36.1077	378.353	3.38936	5e-05	1	1	1	0	0	1	1	1	0
ENSG00000105281.8	SLC1A5	protein_coding	Q15758	chr19:47222763-47291851	74.3202	778.482	3.38884	5e-05	1	0	1	0	0	1	1	1	0
ENSG00000188153.8	COL4A5	protein_coding	P29400	chrX:107683073-107940775	13.9246	145.548	3.38579	5e-05	1	1	0	0	0	1	1	1	0
ENSG00000173546.7	CSPG4	protein_coding	Q6UVK1	chr15:75966662-76005189	0.718953	7.51209	3.38524	5e-05	1	1	1	0	0	0	1	1	0
ENSG00000130513.6	GDF15	protein_coding	Q99988	chr19:18485540-18499986	0.236208	2.46727	3.38478	0.0012	1	1	1	0	0	0	0	1	0
ENSG00000037749.7	MFAP3	protein_coding	P55082	chr5:153369687-153825410	16.8723	176.182	3.38434	5e-05	1	1	1	0	0	1	1	1	0
ENSG00000090520.6	DNAJB11	protein_coding	Q9UBS4	chr3:186256229-186315061	26.2766	273.91	3.38185	5e-05	1	1	1	0	0	1	1	1	0
ENSG00000170266.11	GLB1	protein_coding	P16278	chr3:33038099-33138722	25.2311	262.989	3.38172	5e-05	1	1	0	0	0	1	1	1	0
ENSG00000122884.8	P4HA1	protein_coding	P13674	chr10:74766974-74856732	16.0831	167.273	3.37859	5e-05	1	1	0	0	0	1	1	1	0
ENSG00000091947.5	TMEM101	protein_coding	Q96IK0	chr17:42088555-42101314	18.2504	189.804	3.37851	5e-05	1	0	1	0	0	1	1	1	0
ENSG00000116106.7	EPHA4	protein_coding	P54764	chr2:222282746-222439174	13.3885	139.03	3.37633	5e-05	1	1	1	0	1	1	1	1	0
ENSG00000071537.9	SEL1L	protein_coding	Q9UBV2	chr14:81937892-82000205	14.6469	151.964	3.37506	5e-05	1	1	1	0	0	1	1	1	0
ENSG00000227227.1	AC017101.10	antisense	0	chr2:187454791-187630685	1.19865	12.4202	3.37321	0.0118	0	0	0	0	0	0	0	0	0
ENSG00000238258.1	RP11-342D11.2	antisense	0	chr10:33466419-33625190	3.246	33.503	3.36756	5e-05	0	0	0	0	0	0	0	0	0
ENSG00000116133.7	DHCR24	protein_coding	Q15392	chr1:55315305-55354523	64.3024	661.364	3.3625	5e-05	1	0	1	0	0	1	1	1	0
ENSG00000156453.9	PCDH1	protein_coding	Q08174	chr5:141232937-141258811	0.957732	9.84956	3.36237	5e-05	1	1	1	0	0	0	1	1	0
ENSG00000216490.3	IFI30	protein_coding	P13284	chr19:18263927-18288927	3.84548	39.5437	3.36221	5e-05	1	1	0	0	0	1	1	1	0
ENSG00000072041.12	SLC6A15	protein_coding	Q9H2J7	chr12:85253491-85307394	43.0799	442.734	3.36136	5e-05	1	0	1	0	0	1	1	1	0
ENSG00000058262.5	SEC61A1	protein_coding	P61619	chr3:127770483-128127485	31.1567	319.393	3.35772	5e-05	1	0	1	0	0	1	1	1	0
ENSG00000272962.1	SLC5A3	protein_coding	P53794	chr21:35445523-35732332	4.4299	45.2301	3.35194	5e-05	1	0	1	0	0	1	1	1	0
ENSG00000074181.4	NOTCH3	protein_coding	Q9UM47	chr19:15270443-15311792	8.43473	86.1047	3.35168	5e-05	1	1	0	0	0	0	1	1	0
ENSG00000204642.9	HLA-F	protein_coding	P30511	chr6:29690551-29716826	6.07086	61.9143	3.3503	5e-05	1	1	1	0	0	0	1	1	0
ENSG00000198732.6	SMOC1	protein_coding	Q9H4F8	chr14:70320847-70499083	14.6776	149.67	3.35009	5e-05	1	1	0	0	0	1	1	1	0
ENSG00000082641.11	NFE2L1	protein_coding	Q14494	chr17:46125690-46138849	33.2278	337.964	3.34641	5e-05	1	0	0	0	0	1	1	1	0
ENSG00000213614.5	HEXA	protein_coding	P06865	chr15:72533521-72671129	40.3121	408.622	3.34148	5e-05	1	1	0	0	0	1	1	1	0
ENSG00000121064.8	SCPEP1	protein_coding	Q9HB40	chr17:55055465-55084129	24.0505	243.247	3.33829	5e-05	1	1	0	0	0	1	0	1	0
ENSG00000156869.8	FRRS1	protein_coding	Q6ZNA5	chr1:100174258-100232187	5.65193	57.1059	3.33682	5e-05	1	1	1	0	0	1	1	1	0
ENSG00000136770.6	DNAJC1	protein_coding	Q96KC8	chr10:22045465-22292698	15.4333	155.601	3.33373	5e-05	1	1	1	0	0	1	1	1	0
ENSG00000167311.9	ART5	protein_coding	Q96L15	chr11:3659732-3663546	2.49274	25.1109	3.33251	5e-05	1	1	0	0	0	0	1	1	0
ENSG00000103978.11	TMEM87A	protein_coding	Q8NBN3	chr15:42500610-42704516	15.638	157.372	3.33105	5e-05	1	1	1	0	0	1	1	1	0
ENSG00000107789.11	MINPP1	protein_coding	Q9UNW1	chr10:89264631-89313217	13.7937	138.783	3.33075	5e-05	1	1	0	0	0	1	1	1	0
ENSG00000149328.10	GLB1L2	protein_coding	Q8IW92	chr11:134201767-134248235	11.7559	118.253	3.33041	5e-05	1	0	1	0	0	1	0	1	0
ENSG00000198743.5	SLC5A3	protein_coding	P53794	chr21:35445523-35732332	10.9235	109.615	3.32694	5e-05	1	0	1	0	0	1	1	1	0
ENSG00000143801.12	PSEN2	protein_coding	P49810	chr1:227057884-227083806	13.1578	131.993	3.32648	5e-05	1	0	1	0	1	1	1	1	0
ENSG00000135677.6	GNS	protein_coding	P15586	chr12:65107224-65153227	21.0105	210.574	3.32515	5e-05	1	0	1	0	0	1	0	1	0
ENSG00000153029.10	MR1	protein_coding	Q95460	chr1:181003066-181031074	2.80518	28.1018	3.3245	5e-05	1	1	1	0	0	1	1	1	0
ENSG00000262831.1	RP11-498C9.2	antisense	0	chr17:79801034-79818570	39.9052	399.007	3.32176	0.00035	0	0	0	0	0	0	0	0	0
ENSG00000105429.8	MEGF8	protein_coding	Q7Z7M0	chr19:42829760-42882921	15.994	159.813	3.32078	5e-05	1	1	1	0	0	0	1	1	0
ENSG00000018236.10	CNTN1	protein_coding	Q12860	chr12:41086243-41466220	4.98283	49.7089	3.31847	5e-05	1	1	0	0	0	0	1	1	0
ENSG00000003436.10	TFPI	protein_coding	P10646	chr2:187866602-188430487	2.75011	27.3661	3.31483	5e-05	1	1	0	0	0	1	1	1	0
ENSG00000014257.11	ACPP	protein_coding	P15309	chr3:132036210-132087142	0.171185	1.701	3.31276	0.00035	1	0	1	0	0	0	1	1	0
ENSG00000076706.10	MCAM	protein_coding	P43121	chr11:119179240-119192231	7.69449	76.4365	3.31236	5e-05	1	1	1	0	0	1	1	1	0
ENSG00000115884.6	SDC1	protein_coding	P18827	chr2:20400557-20425194	3.22499	31.9977	3.3106	5e-05	1	1	1	0	0	1	1	1	0
ENSG00000027697.8	IFNGR1	protein_coding	P15260	chr6:137518620-137540586	22.1732	219.923	3.31011	5e-05	1	1	1	0	0	1	1	1	0
ENSG00000001630.11	CYP51A1	protein_coding	Q16850	chr7:91741464-91810039	46.4209	459.662	3.30773	5e-05	1	1	1	0	0	1	1	1	0
ENSG00000244491.1	RP3-508I15.18	antisense	0	chr22:39101727-39190203	4.81568	47.6454	3.30652	0.00085	0	0	0	0	0	0	0	0	0
ENSG00000127948.9	POR	protein_coding	P16435	chr7:75528517-75623977	27.1194	268.165	3.30572	5e-05	1	0	1	0	1	1	1	1	0
ENSG00000170439.5	METTL7B	protein_coding	Q6UX53	chr12:56075329-56118489	1.80414	17.8125	3.30351	5e-05	1	0	1	0	0	0	0	1	0
ENSG00000198189.6	HSD17B11	protein_coding	Q8NBQ5	chr4:88224940-88312538	15.4747	152.55	3.3013	5e-05	1	1	0	0	0	0	1	1	0
ENSG00000188162.6	OTOG	protein_coding	Q6ZRI0	chr11:17568919-17668697	0.389186	3.8234	3.29632	0.00015	1	1	0	0	0	0	1	1	0
ENSG00000039068.14	CDH1	protein_coding	P12830	chr16:68771127-68869451	0.898678	8.80974	3.29322	5e-05	1	1	1	0	0	0	1	1	0
ENSG00000185664.10	PMEL	protein_coding	P40967	chr12:56347888-56367101	0.727984	7.1313	3.29219	5e-05	1	1	1	0	0	0	1	1	0
ENSG00000174721.9	FGFBP3	protein_coding	Q8TAT2	chr10:93666345-93669240	0.548333	5.36411	3.29021	5e-05	1	1	0	0	0	1	0	1	0
ENSG00000167703.10	SLC43A2	protein_coding	Q8N370	chr17:1472560-1532180	4.49735	43.9563	3.28892	5e-05	1	0	1	0	0	1	1	1	0
ENSG00000164733.16	CTSB	protein_coding	P07858	chr8:11700032-11726957	19.4336	189.794	3.28781	5e-05	1	1	0	0	1	1	1	1	0
ENSG00000134755.10	DSC2	protein_coding	Q02487	chr18:28645939-28742819	10.0687	98.325	3.28769	5e-05	1	1	1	0	0	1	1	1	0
ENSG00000145495.10	MARCH6	protein_coding	O60337	chr5:10353814-10440500	52.6732	513.102	3.2841	5e-05	1	0	0	0	0	1	1	1	0
ENSG00000173083.10	HPSE	protein_coding	Q9Y251	chr4:84213613-84256306	1.34262	13.0613	3.28218	5e-05	1	1	0	0	0	0	1	1	0
ENSG00000121940.11	CLCC1	protein_coding	Q96S66	chr1:109358519-109506111	30.1601	293.349	3.2819	5e-05	1	1	1	0	0	1	1	1	0
ENSG00000105135.11	ILVBL	protein_coding	A1L0T0	chr19:15218213-15236985	13.6489	132.281	3.27674	5e-05	1	0	1	0	0	1	1	1	0
ENSG00000172889.11	EGFL7	protein_coding	Q9UHF1	chr9:139543061-139567130	7.17653	69.5143	3.27595	5e-05	1	1	0	0	0	1	0	1	0
ENSG00000117322.12	CR2	protein_coding	P20023	chr1:207627574-207663240	0.797808	7.72518	3.27545	5e-05	1	1	1	0	0	0	1	1	0
ENSG00000142871.11	CYR61	protein_coding	O00622	chr1:86046443-86049645	3.97475	38.4168	3.2728	5e-05	1	1	0	0	0	1	0	1	0
ENSG00000123384.9	LRP1	protein_coding	Q07954	chr12:57482676-57607134	5.91775	57.1935	3.27273	5e-05	1	1	1	0	0	0	1	1	0
ENSG00000130635.11	COL5A1	protein_coding	P20908	chr9:137533619-137736686	2.47471	23.9158	3.27264	5e-05	1	1	0	0	0	0	1	1	0
ENSG00000170876.7	TMEM43	protein_coding	Q9BTV4	chr3:14166439-14242619	24.5247	236.796	3.27134	5e-05	1	0	1	0	0	1	1	1	0
ENSG00000198108.3	CHSY3	protein_coding	Q70JA7	chr5:128795251-129522327	2.0484	19.771	3.27082	5e-05	1	0	1	0	0	0	1	1	0
ENSG00000264859.1	RP11-75N4.2	antisense	0	chr18:29078005-29136874	1.55647	15.0199	3.27053	0.0096	0	0	0	0	0	0	0	0	0
ENSG00000123243.10	ITIH5	protein_coding	Q86UX2	chr10:7601231-7708961	0.290849	2.80144	3.26783	5e-05	1	1	0	0	0	0	0	1	0
ENSG00000011028.9	MRC2	protein_coding	Q9UBG0	chr17:60704761-60770958	4.94419	47.6142	3.26758	5e-05	1	1	1	0	0	0	1	1	0
ENSG00000143815.10	LBR	protein_coding	Q14739	chr1:225589203-225616627	88.7497	854.472	3.26722	5e-05	1	0	1	0	0	0	1	1	0
ENSG00000130202.5	PVRL2	protein_coding	Q92692	chr19:45349431-45406946	12.5155	120.313	3.26501	5e-05	1	1	1	0	0	1	1	1	0
ENSG00000109586.7	GALNT7	protein_coding	Q86SF2	chr4:174053078-174250845	18.4545	176.481	3.25747	5e-05	1	0	1	0	0	1	1	1	0
ENSG00000106397.7	PLOD3	protein_coding	O60568	chr7:100849257-100867471	16.3304	155.842	3.25445	5e-05	1	1	0	0	0	1	1	1	0
ENSG00000110148.5	CCKBR	protein_coding	P32239	chr11:6280965-6293357	0.173257	1.65304	3.25414	0.0003	1	0	1	0	0	0	1	1	0
ENSG00000167600.9	CYP2S1	protein_coding	Q96SQ9	chr19:41698953-41713444	0.408744	3.89048	3.25068	5e-05	1	1	1	0	0	0	1	1	0
ENSG00000169490.12	TM2D2	protein_coding	Q9BX73	chr8:38846326-38854343	14.8391	141.226	3.25054	5e-05	1	1	1	0	0	1	1	1	0
ENSG00000171551.7	ECEL1	protein_coding	O95672	chr2:233344536-233352538	1.70608	16.2318	3.25006	5e-05	1	0	1	0	0	0	1	1	0
ENSG00000170348.4	TMED10	protein_coding	P49755	chr14:75548821-75643334	80.4715	764.335	3.24766	5e-05	1	1	1	0	0	1	1	1	0
ENSG00000131015.4	ULBP2	protein_coding	Q9BZM5	chr6:150263135-150270371	1.45859	13.8362	3.2458	5e-05	1	1	1	0	0	1	1	1	0
ENSG00000175548.4	ALG10B	protein_coding	Q5I7T1	chr12:38710379-38717784	6.2353	58.9697	3.24144	5e-05	1	0	1	0	0	0	1	1	0
ENSG00000110013.8	SIAE	protein_coding	Q9HAT2	chr11:124492731-124567414	5.04885	47.748	3.24141	5e-05	1	1	0	0	0	1	0	1	0
ENSG00000196660.6	SLC30A10	protein_coding	Q6XR72	chr1:219858768-220131989	0.569149	5.37156	3.23846	5e-05	1	0	1	0	0	0	1	1	0
ENSG00000112759.12	SLC29A1	protein_coding	Q99808	chr6:44187241-44201888	23.9165	225.673	3.23815	5e-05	1	0	1	0	0	1	1	1	0
ENSG00000167779.3	IGFBP6	protein_coding	P24592	chr12:53491219-53496129	0.290145	2.73249	3.23537	0.00785	1	1	0	0	0	0	1	1	0
ENSG00000109016.13	DHRS7B	protein_coding	Q6IAN0	chr17:21026676-21096578	14.9227	140.522	3.23521	5e-05	1	0	1	0	0	1	1	1	0
ENSG00000100242.11	SUN2	protein_coding	Q9UH99	chr22:39101727-39190203	17.5167	164.946	3.23519	5e-05	1	0	1	0	0	1	1	1	0
ENSG00000226479.3	TMEM185B	protein_coding	Q9H7F4	chr2:120978853-120980984	7.16275	67.3397	3.23287	5e-05	1	0	1	0	0	1	1	1	0
ENSG00000151233.6	GXYLT1	protein_coding	Q4G148	chr12:42475646-42538681	12.4661	117.194	3.23282	5e-05	1	0	1	0	0	1	1	1	0
ENSG00000249504.2	PCDHA14	pseudogene	0	chr5:140165875-140391936	0.119121	1.11925	3.23204	0.01895	0	0	0	0	0	0	0	0	0
ENSG00000165661.11	QSOX2	protein_coding	Q6ZRP7	chr9:139098178-139137687	11.9837	112.596	3.23202	5e-05	1	0	1	0	0	1	1	1	0
ENSG00000099139.9	PCSK5	protein_coding	Q92824	chr9:78505559-78977255	4.88848	45.9121	3.23142	5e-05	1	1	1	0	0	0	1	1	0
ENSG00000267987.1	AL161784.1	protein_coding	0	chr9:124101354-124132531	1.21924	11.4198	3.22749	0.0121	0	0	0	0	0	0	0	0	0
ENSG00000145794.12	MEGF10	protein_coding	Q96KG7	chr5:126626522-126801429	0.42033	3.9346	3.22662	5e-05	1	1	1	0	0	0	1	1	0
ENSG00000143819.8	EPHX1	protein_coding	P07099	chr1:225997793-226070069	9.42931	88.2627	3.22658	5e-05	0	1	0	0	0	1	1	1	0
ENSG00000075223.9	SEMA3C	protein_coding	Q99985	chr7:80371853-80551675	8.41053	78.699	3.22608	5e-05	1	1	0	0	0	0	0	1	0
ENSG00000172037.9	LAMB2	protein_coding	P55268	chr3:49158546-49170551	34.1638	319.438	3.22499	5e-05	1	1	0	0	0	1	1	1	0
ENSG00000140511.7	HAPLN3	protein_coding	Q96S86	chr15:89420518-89438857	2.8637	26.771	3.22472	5e-05	1	1	0	0	0	0	0	1	0
ENSG00000101384.7	JAG1	protein_coding	P78504	chr20:10618331-10975572	1.77508	16.5569	3.22148	5e-05	1	1	1	0	0	0	1	1	0
ENSG00000239264.4	TXNDC5	protein_coding	Q8NBS9	chr6:7727029-8102811	91.9567	855.543	3.21781	5e-05	1	1	0	0	0	1	1	1	0
ENSG00000131019.6	ULBP3	protein_coding	Q9BZM4	chr6:150384285-150390231	5.28927	49.1394	3.21574	5e-05	0	1	0	0	0	1	1	1	0
ENSG00000147155.6	EBP	protein_coding	Q15125	chrX:48379545-48387104	62.617	580.991	3.21389	5e-05	1	0	1	0	0	1	1	1	0
ENSG00000163479.9	SSR2	protein_coding	P43308	chr1:155978838-155990750	98.4386	913.106	3.21348	5e-05	1	1	1	0	0	1	1	1	0
ENSG00000102158.15	MAGT1	protein_coding	Q9H0U3	chrX:77081860-77151090	55.7906	517.472	3.21339	5e-05	1	0	1	0	0	1	1	1	0
ENSG00000166341.6	DCHS1	protein_coding	Q96JQ0	chr11:6642555-6677085	0.612967	5.6685	3.20908	5e-05	1	1	1	0	0	0	1	1	0
ENSG00000130768.10	SMPDL3B	protein_coding	Q92485	chr1:28261503-28294607	0.782192	7.22832	3.20806	5e-05	1	1	0	0	0	1	1	1	0
ENSG00000101337.11	TM9SF4	protein_coding	Q92544	chr20:30697308-30755061	18.0929	167.189	3.20798	5e-05	1	1	1	0	0	1	1	1	0
ENSG00000267954.1	AP000349.1	protein_coding	0	chr22:24105207-24126503	1.21514	11.226	3.20765	0.00045	0	0	0	0	0	0	0	0	0
ENSG00000151176.3	PLBD2	protein_coding	Q8NHP8	chr12:113736563-113827203	7.55491	69.6377	3.20438	5e-05	1	0	1	0	0	1	0	1	0
ENSG00000173530.5	TNFRSF10D	protein_coding	Q9UBN6	chr8:22993100-23021543	3.4559	31.6143	3.19344	5e-05	1	0	1	0	0	1	1	1	0
ENSG00000136026.9	CKAP4	protein_coding	Q07065	chr12:106631654-106740793	24.9689	228.265	3.1925	5e-05	1	0	1	0	0	1	1	1	0
ENSG00000114395.6	CYB561D2	protein_coding	O14569	chr3:50384760-50541675	12.9298	118.195	3.1924	5e-05	1	0	1	0	0	1	1	1	0
ENSG00000138074.10	SLC5A6	protein_coding	Q9Y289	chr2:27422454-27440046	31.3518	286.546	3.19215	5e-05	1	0	1	0	0	1	1	1	0
ENSG00000155760.1	FZD7	protein_coding	O75084	chr2:202899309-202903160	6.72381	61.3886	3.19062	5e-05	1	1	1	0	0	1	1	1	0
ENSG00000118257.12	NRP2	protein_coding	O60462	chr2:206546713-206662857	3.58724	32.7447	3.19032	5e-05	1	1	1	0	0	0	1	1	0
ENSG00000158258.11	CLSTN2	protein_coding	Q9H4D0	chr3:139654026-140296239	0.256778	2.33778	3.18655	5e-05	1	1	1	0	0	0	1	1	0
ENSG00000143753.8	DEGS1	protein_coding	O15121	chr1:224363457-224381143	48.7341	443.689	3.18654	5e-05	1	0	1	0	1	1	1	1	0
ENSG00000146828.13	SLC12A9	protein_coding	Q9BXP2	chr7:100400186-100464631	9.66008	87.6683	3.18195	5e-05	1	0	1	0	0	1	1	1	0
ENSG00000046604.8	DSG2	protein_coding	Q14126	chr18:29078005-29136874	21.2234	192.547	3.18148	5e-05	0	1	1	0	0	1	1	1	0
ENSG00000188157.9	AGRN	protein_coding	O00468	chr1:955502-991496	13.8465	125.306	3.17786	5e-05	1	1	0	0	0	1	1	1	0
ENSG00000225864.1	HCG4P11	pseudogene	0	chr6:29690551-29716826	1.57326	14.2359	3.17771	5e-05	0	0	0	0	0	0	0	0	0
ENSG00000102100.10	SLC35A2	protein_coding	P78381	chrX:48760458-48769235	8.28679	74.9313	3.17668	5e-05	1	0	1	0	0	1	1	1	0
ENSG00000240184.2	PCDHGC3	protein_coding	Q9UN70	chr5:140710251-140892546	0.711678	6.42286	3.17392	5e-05	1	0	1	0	0	0	1	1	0
ENSG00000115902.6	SLC1A4	protein_coding	P43007	chr2:65215610-65250999	5.01042	45.2107	3.17366	5e-05	1	0	1	0	0	1	1	1	0
ENSG00000050767.11	COL23A1	protein_coding	Q86Y22	chr5:177664618-178017556	0.238929	2.15473	3.17285	0.00015	1	0	0	0	0	0	1	1	0
ENSG00000143183.12	TMCO1	protein_coding	Q9UM00	chr1:165696031-165880855	53.1167	478.529	3.17137	5e-05	1	1	1	0	0	1	1	1	0
ENSG00000131871.10	VIMP	protein_coding	Q9BQE4	chr15:101811021-101817705	30.5767	275.317	3.17059	5e-05	1	0	1	0	0	1	1	1	0
ENSG00000130508.6	PXDN	protein_coding	Q92626	chr2:1635658-1748624	9.73769	87.5311	3.16814	5e-05	1	1	1	0	0	0	1	1	0
ENSG00000101974.10	ATP11C	protein_coding	Q8NB49	chrX:138808504-139027435	27.4708	246.914	3.16804	5e-05	1	0	1	0	0	0	1	1	0
ENSG00000155850.7	SLC26A2	protein_coding	P50443	chr5:149340299-149432386	10.1166	90.9082	3.16769	5e-05	1	0	1	0	0	1	1	1	0
ENSG00000164626.8	KCNK5	protein_coding	O95279	chr6:39156748-39197226	1.70745	15.3428	3.16765	5e-05	1	0	1	0	0	0	1	1	0
ENSG00000162736.11	NCSTN	protein_coding	Q92542	chr1:160259062-160328742	31.1817	280.118	3.16726	5e-05	1	1	1	0	0	1	1	1	0
ENSG00000198719.7	DLL1	protein_coding	O00548	chr6:170591293-170599561	2.03915	18.2949	3.1654	5e-05	1	1	1	0	0	0	1	1	0
ENSG00000165282.9	PIGO	protein_coding	Q8TEQ8	chr9:35088684-35098138	14.6783	131.659	3.16505	5e-05	1	0	1	0	0	1	1	1	0
ENSG00000174437.12	ATP2A2	protein_coding	P16615	chr12:110718560-110788898	79.5245	712.262	3.16294	5e-05	1	0	1	0	0	1	1	1	0
ENSG00000005893.11	LAMP2	protein_coding	P13473	chrX:119561681-119603220	45.821	409.305	3.1591	5e-05	1	0	1	0	0	1	1	1	0
ENSG00000163527.5	STT3B	protein_coding	Q8TCJ2	chr3:31574129-31679112	71.7578	640.127	3.15715	5e-05	1	0	1	0	0	1	1	1	0
ENSG00000125257.9	ABCC4	protein_coding	O15439	chr13:95672082-95953687	12.8399	114.386	3.1552	5e-05	1	0	1	0	0	1	1	1	0
ENSG00000109133.8	TMEM33	protein_coding	P57088	chr4:41937136-41962589	47.1933	420.293	3.15474	5e-05	1	0	1	0	0	1	1	1	0
ENSG00000179387.5	ELMOD2	protein_coding	Q8IZ81	chr4:141445311-141474924	18.9018	168.232	3.15386	5e-05	0	0	0	0	0	1	1	1	1
ENSG00000183531.1	Z98256.1	pseudogene	0	chr22:32908538-33454358	4.63297	41.1878	3.1522	5e-05	0	0	0	0	0	0	0	0	0
ENSG00000064651.9	SLC12A2	protein_coding	P55011	chr5:127419457-127525380	17.5313	155.732	3.15106	5e-05	1	0	1	0	0	1	1	1	0
ENSG00000164251.4	F2RL1	protein_coding	P55085	chr5:76114757-76131140	5.12529	45.5193	3.15077	5e-05	1	1	1	0	0	1	1	1	0
ENSG00000138759.13	FRAS1	protein_coding	Q86XX4	chr4:78978723-79465423	14.5046	128.75	3.14999	5e-05	1	1	1	0	0	0	1	1	0
ENSG00000166311.5	SMPD1	protein_coding	P17405	chr11:6411654-6416228	2.70977	24.0357	3.14894	5e-05	1	0	1	0	0	0	1	1	0
ENSG00000163430.5	FSTL1	protein_coding	Q12841	chr3:120111139-120170100	47.2569	419.136	3.14882	5e-05	1	1	0	0	0	1	0	1	0
ENSG00000065320.4	NTN1	protein_coding	O95631	chr17:8924858-9147317	5.54447	49.1684	3.14861	5e-05	1	1	1	0	0	1	1	1	0
ENSG00000173638.14	SLC19A1	protein_coding	P41440	chr21:46825051-46964325	31.916	282.957	3.14823	5e-05	1	0	1	0	0	1	1	1	0
ENSG00000139644.8	TMBIM6	protein_coding	P55061	chr12:49962000-50158717	135.86	1200.87	3.14389	5e-05	1	0	1	0	0	1	1	1	0
ENSG00000123989.9	CHPF	protein_coding	Q8IZ52	chr2:220403668-220415317	7.86474	69.5113	3.14378	5e-05	1	0	0	0	1	1	1	1	0
ENSG00000102996.4	MMP15	protein_coding	P51511	chr16:58059469-58080805	1.36119	12.0224	3.14278	5e-05	1	1	1	0	0	0	1	1	0
ENSG00000090530.5	LEPREL1	protein_coding	O95202	chr3:189674516-189862635	0.616883	5.4445	3.14173	5e-05	1	0	0	0	0	0	1	1	0
ENSG00000109929.5	SC5D	protein_coding	O75845	chr11:121163161-121179403	32.1232	283.322	3.14076	5e-05	1	0	1	0	0	1	1	1	0
ENSG00000139514.8	SLC7A1	protein_coding	P30825	chr13:30083546-30169825	34.028	299.707	3.13876	5e-05	1	0	1	0	0	1	1	1	0
ENSG00000157593.12	SLC35B2	protein_coding	Q8TB61	chr6:44221832-44225291	15.7902	138.845	3.13637	5e-05	1	1	1	0	0	1	1	1	0
ENSG00000128595.12	CALU	protein_coding	O43852	chr7:128379345-128411861	58.6162	514.899	3.13492	5e-05	1	1	0	0	0	1	1	1	0
ENSG00000122642.6	FKBP9	protein_coding	O95302	chr7:32535037-33102409	8.31904	73.0271	3.13394	5e-05	1	1	0	0	0	1	1	1	0
ENSG00000135404.7	CD63	protein_coding	P08962	chr12:56119106-56124467	82.379	723.006	3.13366	5e-05	1	0	1	0	0	1	1	1	0
ENSG00000085117.7	CD82	protein_coding	P27701	chr11:44585976-44641913	1.69096	14.8404	3.13362	5e-05	1	0	1	0	0	0	1	1	0
ENSG00000141458.8	NPC1	protein_coding	O15118	chr18:21083472-21166862	25.3838	222.326	3.1307	5e-05	1	1	1	0	0	1	1	1	0
ENSG00000049860.9	HEXB	protein_coding	P07686	chr5:73923233-74072737	28.7866	251.779	3.12869	5e-05	1	0	1	0	0	1	1	1	0
ENSG00000148400.9	NOTCH1	protein_coding	P46531	chr9:139388895-139440314	3.65014	31.8731	3.12632	5e-05	1	1	0	0	0	0	1	1	0
ENSG00000197467.9	COL13A1	protein_coding	Q5TAT6	chr10:71561643-71724031	1.82348	15.8949	3.1238	5e-05	1	0	0	0	0	0	1	1	0
ENSG00000169684.9	CHRNA5	protein_coding	P30532	chr15:78857861-78913637	3.91917	34.0269	3.11805	5e-05	1	1	1	0	0	1	1	1	0
ENSG00000125991.14	ERGIC3	protein_coding	Q9Y282	chr20:34129769-34145405	89.1066	772.762	3.11642	5e-05	1	0	1	0	0	1	1	1	0
ENSG00000183671.8	GPR1	protein_coding	Q14956	chr2:207040039-207082771	0.161452	1.39992	3.11617	0.001	1	1	1	0	0	0	1	1	0
ENSG00000077147.10	TM9SF3	protein_coding	Q9HD45	chr10:98277865-98347209	63.3754	548.635	3.11385	5e-05	1	1	1	0	0	1	1	1	0
ENSG00000242419.1	PCDHGC4	protein_coding	Q9Y5F7	chr5:140710251-140892546	0.234652	2.02969	3.11266	5e-05	1	0	1	0	0	0	1	1	0
ENSG00000141696.8	LEPREL4	protein_coding	Q92791	chr17:39958198-39968856	18.6811	161.37	3.11072	5e-05	1	0	0	0	0	0	0	1	0
ENSG00000007402.7	CACNA2D2	protein_coding	Q9NY47	chr3:50384760-50541675	2.90307	25.0621	3.10986	5e-05	1	0	0	0	0	0	1	1	0
ENSG00000171867.12	PRNP	protein_coding	P04156	chr20:4666881-4682236	15.1507	130.72	3.10902	5e-05	1	1	1	0	0	1	1	1	0
ENSG00000126062.3	TMEM115	protein_coding	Q12893	chr3:50384760-50541675	20.6298	177.702	3.10665	5e-05	1	0	1	0	0	1	1	1	0
ENSG00000074696.8	PTPLAD1	protein_coding	Q9P035	chr15:65822755-65870687	83.765	720.251	3.10408	5e-05	1	0	1	0	0	0	1	1	0
ENSG00000078808.12	SDF4	protein_coding	Q9BRK5	chr1:1152287-1167411	28.6616	246.205	3.10267	5e-05	1	1	1	0	0	1	1	1	0
ENSG00000065665.16	SEC61A2	protein_coding	Q9H9S3	chr10:12171635-12292588	10.6898	91.8176	3.10254	5e-05	1	0	1	0	0	1	1	1	0
ENSG00000167642.8	SPINT2	protein_coding	O43291	chr19:38734674-38795649	21.5982	185.327	3.10109	5e-05	1	1	1	0	0	1	1	1	0
ENSG00000099219.9	ERMP1	protein_coding	Q7Z2K6	chr9:5629024-5833117	7.45198	63.9315	3.10083	5e-05	1	0	1	0	0	0	1	1	0
ENSG00000074695.5	LMAN1	protein_coding	P49257	chr18:56995054-57027194	36.2101	310.29	3.09915	5e-05	1	1	1	0	0	1	1	1	0
ENSG00000134882.11	UBAC2	protein_coding	Q8NBM4	chr13:99853027-100038688	26.2855	224.928	3.09712	5e-05	1	0	1	0	0	1	1	1	0
ENSG00000015413.5	DPEP1	protein_coding	P16444	chr16:89679715-89704839	0.405507	3.46286	3.09416	5e-05	1	1	1	0	0	0	1	1	0
ENSG00000174938.10	SEZ6L2	protein_coding	Q6UXD5	chr16:29882479-29910868	3.11988	26.5944	3.09156	5e-05	1	1	1	0	0	1	1	1	0
ENSG00000204520.8	MICA	protein_coding	Q29983	chr6:31368478-31445283	6.42388	54.6125	3.08771	5e-05	1	1	1	0	0	0	1	1	0
ENSG00000104112.4	SCG3	protein_coding	Q8WXD2	chr15:51973549-52013223	0.118785	1.00963	3.0874	0.00075	1	1	1	0	0	0	1	1	0
ENSG00000077942.13	FBLN1	protein_coding	P23142	chr22:45898117-45997015	9.11355	77.3785	3.08585	5e-05	1	1	0	0	0	1	1	1	0
ENSG00000104763.13	ASAH1	protein_coding	Q13510	chr8:17913933-17953903	14.5403	123.445	3.08574	5e-05	1	1	0	0	0	1	0	1	0
ENSG00000134853.7	PDGFRA	protein_coding	P16234	chr4:54243809-55164414	0.364234	3.09046	3.08488	5e-05	1	1	1	0	0	0	1	1	0
ENSG00000231389.3	HLA-DPA1	protein_coding	P20036	chr6:33032345-33054978	1.68034	14.2144	3.08052	5e-05	1	1	1	0	0	0	1	1	0
ENSG00000114988.7	LMAN2L	protein_coding	Q9H0V9	chr2:97371665-97405801	8.64624	73.14	3.08052	5e-05	1	1	1	0	0	1	1	1	0
ENSG00000114646.5	CSPG5	protein_coding	O95196	chr3:47603728-47622282	10.7634	91.0265	3.08015	5e-05	1	1	1	0	0	1	1	1	0
ENSG00000100234.11	TIMP3	protein_coding	P35625	chr22:32908538-33454358	4.2182	35.6247	3.07818	5e-05	1	1	0	0	0	1	1	1	0
ENSG00000260916.1	CCPG1	protein_coding	Q9ULG6	chr15:55495163-55800432	10.8396	91.5332	3.07798	5e-05	1	0	1	0	0	0	1	1	0
ENSG00000144959.5	NCEH1	protein_coding	Q6PIU2	chr3:172348038-172429008	2.72381	22.9955	3.07765	5e-05	1	0	1	0	0	1	1	1	0
ENSG00000138463.8	DIRC2	protein_coding	Q96SL1	chr3:122513641-122599986	5.58801	47.1676	3.07739	5e-05	1	0	1	0	0	1	1	1	0
ENSG00000100147.9	CCDC134	protein_coding	Q9H6E4	chr22:42196682-42222303	9.68018	81.6168	3.07576	5e-05	1	1	0	0	0	1	1	1	0
ENSG00000177697.13	CD151	protein_coding	P48509	chr11:818901-842545	38.3954	322.469	3.07016	5e-05	1	0	1	0	0	1	1	1	0
ENSG00000258525.1	RP11-829H16.3	antisense	0	chr14:31343719-31562818	10.5493	88.5335	3.06907	5e-05	0	0	0	0	0	0	0	0	0
ENSG00000143153.8	ATP1B1	protein_coding	P05026	chr1:169074934-169337205	11.2477	94.3777	3.06882	5e-05	1	0	1	0	0	1	1	1	0
ENSG00000174080.6	CTSF	protein_coding	Q9UBX1	chr11:66330933-66336312	6.93521	58.1436	3.06761	5e-05	1	1	0	0	0	1	0	1	0
ENSG00000068697.6	LAPTM4A	protein_coding	Q15012	chr2:20232410-20251789	22.0446	184.747	3.06706	5e-05	1	0	1	0	0	1	1	1	0
ENSG00000174607.6	UGT8	protein_coding	Q16880	chr4:115519610-115599380	6.49116	54.2295	3.06253	5e-05	1	0	1	0	0	1	1	1	0
ENSG00000109066.9	TMEM104	protein_coding	Q8NE00	chr17:72772621-72835918	5.00758	41.8263	3.06223	5e-05	1	0	1	0	0	1	1	1	0
ENSG00000114631.10	PODXL2	protein_coding	Q9NZ53	chr3:127348023-127391652	22.4879	187.806	3.06202	5e-05	1	1	1	0	0	1	1	1	0
ENSG00000099194.5	SCD	protein_coding	O00767	chr10:102106880-102124591	102.884	855.882	3.05639	5e-05	1	0	1	0	0	1	1	1	0
ENSG00000115380.14	EFEMP1	protein_coding	Q12805	chr2:56093101-56151274	1.08818	9.02908	3.05266	5e-05	1	1	0	0	0	0	1	1	0
ENSG00000146648.11	EGFR	protein_coding	P00533	chr7:55086713-55324313	3.06672	25.4423	3.05246	5e-05	1	1	1	0	0	0	1	1	0
ENSG00000138623.5	SEMA7A	protein_coding	O75326	chr15:74701629-74726808	0.767381	6.35768	3.05049	5e-05	1	1	0	0	0	0	1	1	0
ENSG00000119514.5	GALNT12	protein_coding	Q8IXK2	chr9:101569980-101634697	1.9894	16.4676	3.04923	5e-05	1	0	1	0	0	0	1	1	0
ENSG00000118402.5	ELOVL4	protein_coding	Q9GZR5	chr6:80624528-80657297	9.38154	77.5773	3.04774	5e-05	1	0	1	0	0	1	1	1	0
ENSG00000196562.10	SULF2	protein_coding	Q8IWU5	chr20:46130600-46415360	19.4701	160.934	3.04714	5e-05	1	1	1	0	0	1	1	1	0
ENSG00000112655.11	PTK7	protein_coding	Q13308	chr6:43044005-43129457	33.0962	273.389	3.04622	5e-05	1	1	1	0	0	1	1	1	0
ENSG00000134247.9	PTGFRN	protein_coding	Q9P2B2	chr1:117452678-117532980	17.8837	147.523	3.04422	5e-05	1	1	1	0	0	1	1	1	0
ENSG00000082781.7	ITGB5	protein_coding	P18084	chr3:124480794-124620265	13.9576	114.874	3.04093	5e-05	1	1	1	0	0	0	1	1	0
ENSG00000104332.7	SFRP1	protein_coding	Q8N474	chr8:41119480-41167016	0.222034	1.82351	3.03786	5e-05	1	1	1	0	0	0	1	1	0
ENSG00000135916.11	ITM2C	protein_coding	Q9NQX7	chr2:231729353-231743963	18.7846	154.171	3.0369	5e-05	1	0	1	0	0	1	1	1	0
ENSG00000133135.9	RNF128	protein_coding	Q8TEB7	chrX:105937023-106040223	5.60413	45.8087	3.03106	5e-05	1	1	1	0	0	1	1	1	0
ENSG00000172954.9	LCLAT1	protein_coding	Q6UWP7	chr2:30670091-30867091	21.5753	176.199	3.02975	5e-05	1	0	1	0	0	1	1	1	0
ENSG00000142949.12	PTPRF	protein_coding	P10586	chr1:43990857-44089343	33.4698	273.24	3.02924	5e-05	1	1	1	0	0	1	1	1	0
ENSG00000065485.13	PDIA5	protein_coding	Q14554	chr3:122785908-122992977	8.64437	70.5545	3.02891	5e-05	1	1	0	0	0	1	1	1	0
ENSG00000159164.5	SV2A	protein_coding	Q7L0J3	chr1:149874869-149889434	5.33291	43.4803	3.02737	5e-05	1	0	1	0	0	0	1	1	0
ENSG00000151012.9	SLC7A11	protein_coding	Q9UPY5	chr4:138948575-139163503	12.3318	100.532	3.02719	5e-05	1	0	1	0	0	1	1	1	0
ENSG00000224407.1	RP5-956O18.3	antisense	0	chr1:230193535-230417870	14.5097	118.194	3.02607	5e-05	0	0	0	0	0	0	0	0	0
ENSG00000134716.5	CYP2J2	protein_coding	P51589	chr1:60358979-60392462	1.22905	9.99565	3.02376	5e-05	1	0	1	0	0	0	1	1	0
ENSG00000170412.12	GPRC5C	protein_coding	Q9NQ84	chr17:72420989-72447792	2.80668	22.826	3.02374	5e-05	1	1	1	0	1	1	1	1	0
ENSG00000164129.7	NPY5R	protein_coding	Q15761	chr4:164245112-164273086	0.349661	2.84122	3.02248	5e-05	1	0	1	0	0	0	1	1	0
ENSG00000167543.11	TP53I13	protein_coding	Q8NBR0	chr17:27887564-28513493	9.68359	78.604	3.02099	5e-05	1	1	1	0	0	1	1	1	0
ENSG00000166340.10	TPP1	protein_coding	O14773	chr11:6633999-6640995	13.1778	106.895	3.02002	5e-05	1	1	0	0	1	1	0	1	0
ENSG00000100612.9	DHRS7	protein_coding	Q9Y394	chr14:60558628-60636574	26.507	214.914	3.01932	5e-05	1	0	1	0	0	1	1	1	0
ENSG00000134294.9	SLC38A2	protein_coding	Q96QD8	chr12:46751971-46767561	80.7324	653.716	3.01745	5e-05	1	0	1	0	0	1	1	1	0
ENSG00000171004.13	HS6ST2	protein_coding	Q96MM7	chrX:131760043-132095423	17.3927	140.834	3.01744	5e-05	1	0	1	0	0	1	1	1	0
ENSG00000087116.9	ADAMTS2	protein_coding	O95450	chr5:178537851-178772431	1.36	11.0082	3.0169	5e-05	1	1	0	0	0	0	0	1	0
ENSG00000100258.13	LMF2	protein_coding	Q9BU23	chr22:50941375-50946135	18.5299	149.837	3.01547	5e-05	1	0	1	0	0	1	1	1	0
ENSG00000137261.9	KIAA0319	protein_coding	Q5VV43	chr6:24544331-24646383	0.243716	1.96887	3.0141	5e-05	1	1	1	0	0	0	1	1	0
ENSG00000116329.6	OPRD1	protein_coding	P41143	chr1:29138653-29190208	0.206388	1.66652	3.01341	0.0034	1	0	1	0	0	0	1	1	0
ENSG00000068001.9	HYAL2	protein_coding	Q12891	chr3:50355220-50365682	15.0833	121.743	3.01282	5e-05	1	1	0	0	0	1	1	1	0
ENSG00000168389.13	MFSD2A	protein_coding	Q8NA29	chr1:40420801-40435638	2.1247	17.1476	3.01268	5e-05	1	0	1	0	0	1	1	1	0
ENSG00000157404.11	KIT	protein_coding	P10721	chr4:55524084-55606881	3.64611	29.3731	3.01006	5e-05	1	1	1	0	0	0	1	1	0
ENSG00000058668.10	ATP2B4	protein_coding	P23634	chr1:203595688-203713209	9.21134	74.1697	3.00935	5e-05	1	0	1	0	0	1	1	1	0
ENSG00000008282.3	SYPL1	protein_coding	Q16563	chr7:105730948-105753022	18.9787	152.799	3.00919	5e-05	1	0	1	0	0	1	1	1	0
ENSG00000159884.7	CCDC107	protein_coding	Q8WV48	chr9:35658300-35681156	1.18169	9.49377	3.00613	0.00045	1	1	1	0	0	1	1	1	0
ENSG00000101938.10	CHRDL1	protein_coding	Q9BU40	chrX:109917083-110039286	0.275566	2.213	3.00554	5e-05	1	1	1	0	0	0	0	1	0
ENSG00000121005.4	CRISPLD1	protein_coding	Q9H336	chr8:75896749-75946793	7.56587	60.7557	3.00544	5e-05	0	0	0	0	0	1	0	1	1
ENSG00000204622.6	HLA-J	pseudogene	0	chr6:29968787-30032686	1.49766	12.0117	3.00366	0.0001	0	0	0	0	0	0	0	0	0
ENSG00000168743.8	NPNT	protein_coding	Q6UXI9	chr4:106473776-106943635	3.36891	27.0198	3.00366	5e-05	1	1	0	0	0	0	1	1	0
ENSG00000173402.7	DAG1	protein_coding	Q14118	chr3:49506145-49573048	27.1683	217.877	3.00352	5e-05	1	1	1	0	0	1	1	1	0
ENSG00000023318.7	ERP44	protein_coding	Q9BS26	chr9:102741460-102861322	11.1244	89.2078	3.00344	5e-05	1	1	0	0	0	1	1	1	0
ENSG00000104774.8	MAN2B1	protein_coding	O00754	chr19:12754088-12792716	17.3738	139.151	3.00167	5e-05	1	1	0	0	0	1	0	1	0
ENSG00000131238.12	PPT1	protein_coding	P50897	chr1:40538378-40563375	41.7289	333.233	2.99741	5e-05	1	1	0	0	0	1	1	1	0
ENSG00000159063.8	ALG8	protein_coding	Q9BVK2	chr11:77811981-77850706	40.9385	326.406	2.99514	5e-05	1	0	1	0	0	1	1	1	0
ENSG00000218336.3	TENM3	protein_coding	Q9P273	chr4:182795590-183724177	13.7246	109.355	2.99419	5e-05	1	0	1	0	0	0	1	1	0
ENSG00000198689.5	SLC9A6	protein_coding	Q92581	chrX:135067597-135129423	9.42872	75.0233	2.9922	5e-05	1	1	1	0	0	1	1	1	0
ENSG00000204252.8	HLA-DOA	protein_coding	P06340	chr6:32971954-32977389	0.595075	4.72676	2.98971	5e-05	1	1	1	0	0	0	1	1	0
ENSG00000177628.11	GBA	protein_coding	P04062	chr1:155204242-155214490	13.2402	105.161	2.98961	5e-05	1	0	0	0	0	1	1	1	0
ENSG00000063660.4	GPC1	protein_coding	P35052	chr2:241375087-241407493	6.20536	49.0055	2.98136	5e-05	1	1	0	0	0	1	1	1	0
ENSG00000012660.9	ELOVL5	protein_coding	Q9NYP7	chr6:53132195-53213947	42.8751	338.456	2.98076	5e-05	1	0	1	0	0	1	1	1	0
ENSG00000184500.10	PROS1	protein_coding	P07225	chr3:93591880-93692910	4.63241	36.4839	2.97743	5e-05	1	1	0	0	0	0	1	1	0
ENSG00000137142.4	IGFBPL1	protein_coding	Q8WX77	chr9:38408990-38424444	0.179876	1.41608	2.97682	0.0032	1	1	1	0	0	1	0	1	0
ENSG00000225697.6	SLC26A6	protein_coding	Q9BXS9	chr3:48663155-48672926	19.7296	155.281	2.97644	5e-05	1	0	1	0	0	0	1	1	0
ENSG00000102181.15	CD99L2	protein_coding	Q8TCZ2	chrX:149934809-150067289	22.1294	174.147	2.97627	5e-05	1	1	1	0	0	1	1	1	0
ENSG00000120697.4	ALG5	protein_coding	Q9Y673	chr13:37523911-37633850	20.3999	160.494	2.97589	5e-05	1	0	1	0	0	1	1	1	0
ENSG00000058063.11	ATP11B	protein_coding	Q9Y2G3	chr3:182511287-182639726	19.9773	156.933	2.97371	5e-05	1	0	1	0	0	0	1	1	0
ENSG00000110660.10	SLC35F2	protein_coding	Q8IXU6	chr11:107661716-107799019	15.2394	119.711	2.97369	5e-05	1	0	1	0	0	1	1	1	0
ENSG00000158769.13	F11R	protein_coding	Q9Y624	chr1:160965000-161008780	7.23499	56.8136	2.97317	5e-05	1	1	1	0	0	1	1	1	0
ENSG00000156466.8	GDF6	protein_coding	Q6KF10	chr8:97154561-97173020	0.257071	2.01801	2.97269	5e-05	1	1	1	0	0	0	0	1	0
ENSG00000138018.13	EPT1	protein_coding	Q9C0D9	chr2:26531040-26618759	23.0584	180.648	2.96982	5e-05	1	0	1	0	0	1	1	1	0
ENSG00000149218.4	ENDOD1	protein_coding	O94919	chr11:94822973-94865809	4.13584	32.3693	2.96837	5e-05	1	1	1	0	0	1	1	1	0
ENSG00000170965.5	PLAC1	protein_coding	Q9HBJ0	chrX:133699867-133898352	2.63274	20.5857	2.96701	5e-05	1	1	0	0	0	1	0	1	0
ENSG00000116857.12	TMEM9	protein_coding	Q9P0T7	chr1:201103899-201140702	51.137	399.358	2.96524	5e-05	1	1	1	0	0	1	1	1	0
ENSG00000089057.10	SLC23A2	protein_coding	Q9UGH3	chr20:4833001-4990939	15.1515	118.185	2.96352	5e-05	1	0	1	0	0	1	1	1	0
ENSG00000128242.8	GAL3ST1	protein_coding	Q99999	chr22:30950621-30970574	0.186697	1.4559	2.96315	5e-05	1	0	1	0	0	0	1	1	0
ENSG00000070081.11	NUCB2	protein_coding	P80303	chr11:17229699-17371521	36.5426	284.961	2.96311	5e-05	1	1	1	0	0	1	1	1	0
ENSG00000156103.11	MMP16	protein_coding	P51512	chr8:89044236-89749363	2.23283	17.4013	2.96225	5e-05	1	0	1	0	0	0	1	1	0
ENSG00000105371.8	ICAM4	protein_coding	Q14773	chr19:10362576-10399695	0.902891	7.03512	2.96195	5e-05	1	1	1	0	0	0	1	1	0
ENSG00000184992.10	BRI3BP	protein_coding	Q8WY22	chr12:125478245-125515777	15.5896	121.424	2.9614	5e-05	1	1	1	0	1	1	1	1	0
ENSG00000158270.10	COLEC12	protein_coding	Q5KU26	chr18:319360-500722	8.30689	64.6926	2.96122	5e-05	1	0	1	0	0	0	1	1	0
ENSG00000147119.3	CHST7	protein_coding	Q9NS84	chrX:46433218-46457843	1.60826	12.5234	2.96105	5e-05	1	1	1	0	0	0	1	1	0
ENSG00000174165.3	ZDHHC24	protein_coding	Q6UX98	chr11:66234215-66313709	6.4729	50.3867	2.96056	5e-05	1	0	1	0	0	1	1	1	0
ENSG00000129951.14	LPPR3	protein_coding	P50851	chr19:812517-821967	0.679996	5.29251	2.96035	5e-05	1	0	1	0	0	0	1	1	0
ENSG00000130193.7	THEM6	protein_coding	Q8WUY1	chr8:143808620-143818345	10.3595	80.6001	2.95983	5e-05	1	0	1	0	0	1	0	1	0
ENSG00000101464.6	PIGU	protein_coding	Q9H490	chr20:33148345-33264910	10.1239	78.7633	2.95975	5e-05	1	1	1	0	0	1	1	1	0
ENSG00000182544.8	MFSD5	protein_coding	Q6N075	chr12:53645034-53648189	8.9286	69.4598	2.95967	5e-05	1	0	1	0	0	1	1	1	0
ENSG00000164291.12	ARSK	protein_coding	Q6UWY0	chr5:94890777-94940768	5.14818	39.9905	2.95752	5e-05	1	1	1	0	0	1	1	1	0
ENSG00000150687.7	PRSS23	protein_coding	O95084	chr11:86502100-86666433	9.21725	71.4404	2.95433	5e-05	1	1	0	0	0	1	0	1	0
ENSG00000132561.9	MATN2	protein_coding	O00339	chr8:98881067-99058697	0.73618	5.70524	2.95416	0.0002	1	1	0	0	0	0	1	1	0
ENSG00000165474.5	GJB2	protein_coding	P29033	chr13:20761608-20767037	0.611633	4.73622	2.953	5e-05	1	0	1	0	0	0	1	1	0
ENSG00000081052.10	COL4A4	protein_coding	P53420	chr2:227867426-228028829	0.906356	7.0084	2.95093	5e-05	1	0	0	0	0	0	1	1	0
ENSG00000113739.6	STC2	protein_coding	O76061	chr5:172741715-172756506	21.361	165.145	2.95068	5e-05	1	1	0	0	0	1	1	1	0
ENSG00000005471.11	ABCB4	protein_coding	P21439	chr7:87031012-87109751	0.398433	3.0752	2.94827	0.0001	1	0	1	0	0	0	1	1	0
ENSG00000099203.2	TMED1	protein_coding	Q13445	chr19:10828754-10946994	18.1838	140.281	2.94759	5e-05	1	1	1	0	0	1	1	1	0
ENSG00000167536.9	DHRS13	protein_coding	Q6UX07	chr17:27224755-27230089	4.44492	34.2668	2.94658	5e-05	1	0	0	0	0	1	1	1	0
ENSG00000134243.7	SORT1	protein_coding	Q99523	chr1:109852191-109940573	19.2066	148.05	2.94641	5e-05	1	1	1	0	0	1	1	1	0
ENSG00000136986.5	DERL1	protein_coding	Q9BUN8	chr8:124014799-124164393	21.6515	166.841	2.94594	5e-05	1	0	1	0	0	1	1	1	0
ENSG00000001036.9	FUCA2	protein_coding	Q9BTY2	chr6:143771943-143832827	27.746	213.584	2.94445	5e-05	1	1	0	0	0	1	0	1	0
ENSG00000125912.6	NCLN	protein_coding	Q969V3	chr19:3185560-3209573	30.1241	231.583	2.94254	5e-05	1	0	1	0	0	1	1	1	0
ENSG00000156642.12	NPTN	protein_coding	Q9Y639	chr15:73735498-73926475	36.551	280.896	2.94205	5e-05	1	1	1	0	0	1	1	1	0
ENSG00000141424.8	SLC39A6	protein_coding	Q13433	chr18:33688494-33709348	31.8763	244.899	2.94163	5e-05	1	1	1	0	0	1	1	1	0
ENSG00000013588.5	GPRC5A	protein_coding	Q8NFJ5	chr12:13043715-13070871	1.48579	11.4137	2.94147	5e-05	1	0	1	0	0	0	1	1	0
ENSG00000172269.12	DPAGT1	protein_coding	Q9H3H5	chr11:118967212-118989252	16.6786	128.092	2.94111	5e-05	1	0	1	0	0	1	1	1	0
ENSG00000198951.7	NAGA	protein_coding	P17050	chr22:42394728-42466846	12.0049	92.0811	2.93929	5e-05	1	1	0	0	0	1	0	1	0
ENSG00000163710.3	PCOLCE2	protein_coding	Q9UKZ9	chr3:142534763-142608045	12.4098	95.1738	2.93909	5e-05	1	1	0	0	0	1	0	1	0
ENSG00000184985.12	SORCS2	protein_coding	Q96PQ0	chr4:7194264-7744554	0.26971	2.06654	2.93773	0.0002	1	1	1	0	0	0	1	1	0
ENSG00000100473.11	COCH	protein_coding	O43405	chr14:31343719-31562818	8.40573	64.3982	2.93758	5e-05	1	1	0	0	0	1	0	1	0
ENSG00000117298.10	ECE1	protein_coding	P42892	chr1:21543739-21671997	11.9894	91.769	2.93625	5e-05	1	0	1	0	0	1	1	1	0
ENSG00000069702.6	TGFBR3	protein_coding	Q03167	chr1:92145901-92371892	10.1438	77.6338	2.93609	5e-05	1	1	1	0	0	0	1	1	0
ENSG00000135919.8	SERPINE2	protein_coding	P07093	chr2:224839828-224904036	7.90599	60.4744	2.93531	5e-05	1	1	0	0	0	1	1	1	0
ENSG00000122025.10	FLT3	protein_coding	P36888	chr13:28577410-28674729	0.178067	1.36162	2.93483	5e-05	1	0	1	0	0	0	1	1	0
ENSG00000110108.5	TMEM109	protein_coding	Q9BVC6	chr11:60680637-60720002	1.00582	7.68825	2.93428	0.0001	1	1	1	0	0	1	1	1	0
ENSG00000123983.9	ACSL3	protein_coding	O95573	chr2:223725651-223809357	44.4978	339.873	2.93319	5e-05	1	0	1	0	1	1	1	1	0
ENSG00000133216.12	EPHB2	protein_coding	P29323	chr1:23037331-23241818	5.14952	39.33	2.93312	5e-05	1	1	1	0	0	1	1	1	0
ENSG00000084444.9	KIAA1467	protein_coding	A2RU67	chr12:13197217-13295455	9.75899	74.3957	2.93042	5e-05	1	0	1	0	0	1	1	1	0
ENSG00000109501.9	WFS1	protein_coding	O76024	chr4:6271575-6304992	6.56407	50.0112	2.92959	5e-05	1	0	1	0	0	1	1	1	0
ENSG00000223658.5	AC011242.6	pseudogene	0	chr2:43864411-43995126	0.432801	3.29498	2.92849	0.0039	0	0	0	0	0	0	0	0	0
ENSG00000159348.8	CYB5R1	protein_coding	Q9UHQ9	chr1:202930996-202936408	17.8855	136.033	2.9271	5e-05	1	0	1	1	1	1	1	1	0
ENSG00000139329.4	LUM	protein_coding	P51884	chr12:91496405-91505608	0.302547	2.30099	2.92702	0.00535	1	1	1	0	0	0	1	1	0
ENSG00000143643.8	TTC13	protein_coding	Q8NBP0	chr1:231041988-231114621	20.7894	158.035	2.92633	5e-05	1	0	1	0	0	1	0	1	0
ENSG00000054983.12	GALC	protein_coding	P54803	chr14:88176762-88460009	1.15303	8.7614	2.92574	5e-05	1	1	0	1	1	0	0	0	0
ENSG00000141756.14	FKBP10	protein_coding	Q96AY3	chr17:39968931-39979465	74.6984	567.046	2.92432	5e-05	1	1	0	0	0	1	1	1	0
ENSG00000133195.7	SLC39A11	protein_coding	Q8N1S5	chr17:70642087-71088851	13.5004	102.482	2.92429	5e-05	1	0	1	0	0	1	1	1	0
ENSG00000011105.7	TSPAN9	protein_coding	O75954	chr12:3186520-3395730	4.95489	37.5794	2.92302	5e-05	1	0	1	0	0	1	1	1	0
ENSG00000163346.12	PBXIP1	protein_coding	Q96AQ6	chr1:154916551-154928599	7.48958	56.7576	2.92186	5e-05	1	1	0	0	0	0	0	1	0
ENSG00000006118.10	TMEM132A	protein_coding	Q24JP5	chr11:60680637-60720002	14.5558	110.188	2.9203	5e-05	1	1	1	0	0	1	1	1	0
ENSG00000134575.5	ACP2	protein_coding	P11117	chr11:47260852-47290396	11.2707	85.1955	2.9182	5e-05	1	1	1	0	0	1	1	1	0
ENSG00000167925.11	GHDC	protein_coding	Q8N2G8	chr17:40340816-40346531	8.67789	65.5438	2.91704	5e-05	1	1	0	0	0	1	1	1	0
ENSG00000109738.6	GLRB	protein_coding	P48167	chr4:157997208-158093242	3.72915	28.1481	2.91612	5e-05	1	1	1	0	0	0	1	1	0
ENSG00000149084.7	HSD17B12	protein_coding	Q53GQ0	chr11:43577985-43902276	28.744	216.554	2.91339	5e-05	1	0	1	0	0	1	1	1	0
ENSG00000139629.11	GALNT6	protein_coding	Q8NCL4	chr12:51745030-51902980	3.34491	25.1504	2.91054	5e-05	1	0	1	0	0	0	1	1	0
ENSG00000204178.5	TMEM57	protein_coding	Q8N5G2	chr1:25757387-25826700	10.0769	75.673	2.90872	5e-05	1	0	1	0	0	1	1	1	0
ENSG00000187688.10	TRPV2	protein_coding	Q9Y5S1	chr17:16317837-16340317	0.309187	2.32048	2.90787	0.00155	1	0	1	0	0	0	1	1	0
ENSG00000143126.7	CELSR2	protein_coding	Q9HCU4	chr1:109792640-109818372	7.16382	53.7548	2.90759	5e-05	1	1	1	0	0	0	1	1	0
ENSG00000070961.10	ATP2B1	protein_coding	P20020	chr12:89954905-90106367	35.0301	262.67	2.90659	5e-05	1	0	1	0	0	1	1	1	0
ENSG00000196576.10	PLXNB2	protein_coding	O15031	chr22:50713407-50746056	14.5755	109.286	2.9065	5e-05	1	1	0	0	0	1	1	1	0
ENSG00000143554.9	SLC27A3	protein_coding	Q5K4L6	chr1:153746829-153752633	4.77491	35.7682	2.90513	5e-05	1	0	1	0	1	0	1	1	0
ENSG00000139291.9	TMEM19	protein_coding	Q96HH6	chr12:72003251-72097836	11.7801	88.2423	2.90512	5e-05	1	0	1	0	0	1	1	1	0
ENSG00000095596.7	CYP26A1	protein_coding	O43174	chr10:94833231-94837647	1.15658	8.6625	2.90492	5e-05	1	0	1	0	0	0	1	1	0
ENSG00000062716.6	VMP1	protein_coding	Q96GC9	chr17:57697218-57919616	32.6216	244.251	2.90446	5e-05	1	0	1	0	0	1	1	1	0
ENSG00000085741.8	WNT11	protein_coding	O96014	chr11:75897368-75921780	0.780784	5.83814	2.90251	5e-05	1	0	1	0	0	0	0	1	0
ENSG00000147100.5	SLC16A2	protein_coding	P36021	chrX:73641084-73753752	3.38051	25.2467	2.90078	5e-05	1	0	1	0	0	0	1	1	0
ENSG00000079150.13	FKBP7	protein_coding	Q9Y680	chr2:179328390-179343327	8.426	62.8957	2.90004	5e-05	1	1	1	0	0	1	1	1	0
ENSG00000145882.6	PCYOX1L	protein_coding	Q8NBM8	chr5:148737569-148749216	5.81697	43.4041	2.89949	5e-05	1	1	0	0	0	1	1	1	0
ENSG00000017260.15	ATP2C1	protein_coding	P98194	chr3:130569438-131100319	29.611	220.923	2.89934	5e-05	1	0	1	0	0	1	1	1	0
ENSG00000165029.11	ABCA1	protein_coding	O95477	chr9:107543282-107691173	0.617409	4.59795	2.89669	5e-05	1	0	1	0	0	0	1	1	0
ENSG00000187676.7	B3GALTL	protein_coding	Q6Y288	chr13:31774072-31906413	8.00476	59.3476	2.89026	5e-05	1	1	1	0	0	1	1	1	0
ENSG00000170017.8	ALCAM	protein_coding	Q13740	chr3:105085752-105295744	24.5659	182.077	2.88982	5e-05	1	1	1	0	0	1	1	1	0
ENSG00000150625.12	GPM6A	protein_coding	P51674	chr4:176554084-176923815	3.33252	24.6803	2.88867	5e-05	1	0	1	0	0	0	1	1	0
ENSG00000141873.6	SLC39A3	protein_coding	Q9BRY0	chr19:2714564-2740150	18.5121	137.012	2.88776	5e-05	1	0	1	0	0	1	1	1	0
ENSG00000101346.7	POFUT1	protein_coding	Q9H488	chr20:30795682-30826470	21.4815	158.799	2.88603	5e-05	1	1	0	0	0	1	1	1	0
ENSG00000152952.7	PLOD2	protein_coding	O00469	chr3:145781828-145881440	30.0941	222.02	2.88314	5e-05	1	1	0	0	0	1	1	1	0
ENSG00000090054.9	SPTLC1	protein_coding	O15269	chr9:94794280-94877666	27.5909	203.47	2.88255	5e-05	1	0	1	0	0	1	1	1	0
ENSG00000062038.9	CDH3	protein_coding	P22223	chr16:68670091-68756519	0.271275	1.9995	2.88181	0.0004	1	1	1	0	0	0	1	1	0
ENSG00000145147.15	SLIT2	protein_coding	O94813	chr4:20254882-20622184	90.2894	665.02	2.88077	5e-05	1	1	0	0	0	1	1	1	0
ENSG00000129103.13	SUMF2	protein_coding	Q8NBJ7	chr7:56131694-56148363	52.9581	389.931	2.8803	5e-05	1	1	1	0	0	1	1	1	0
ENSG00000134569.5	LRP4	protein_coding	Q8N6M3	chr11:46867962-46940193	5.24963	38.651	2.88022	5e-05	1	0	1	0	0	0	1	1	0
ENSG00000157637.8	SLC38A10	protein_coding	Q9HBR0	chr17:79218799-79269347	29.3761	216.204	2.87968	5e-05	1	0	1	0	0	1	1	1	0
ENSG00000100731.11	PCNX	protein_coding	Q96RV3	chr14:71374121-71582099	26.0349	191.436	2.87835	5e-05	1	0	1	0	0	0	1	1	0
ENSG00000171310.6	CHST11	protein_coding	Q9NPF2	chr12:104849072-105155792	4.859	35.7142	2.87777	5e-05	1	0	1	0	0	1	1	1	0
ENSG00000092068.14	SLC7A8	protein_coding	Q9UHI5	chr14:23594503-23652883	1.91619	14.08	2.87734	5e-05	1	0	1	0	0	0	1	1	0
ENSG00000256545.1	AL139819.1	pseudogene	0	chr10:102106880-102124591	37.0402	272.133	2.87715	0.01655	0	0	0	0	0	0	0	0	0
ENSG00000168615.7	ADAM9	protein_coding	Q13443	chr8:38854387-38962663	29.3156	215.199	2.87593	5e-05	1	1	1	0	0	1	1	1	0
ENSG00000110328.5	GALNT18	protein_coding	Q6P9A2	chr11:11292422-11643552	8.21816	60.2054	2.87301	5e-05	1	0	1	0	0	0	1	1	0
ENSG00000153208.12	MERTK	protein_coding	Q12866	chr2:112656055-112787138	5.05877	36.9919	2.87035	5e-05	1	1	1	0	0	1	1	1	0
ENSG00000106638.11	TBL2	protein_coding	Q9Y4P3	chr7:72983261-72993121	23.4522	171.378	2.86939	5e-05	1	1	1	0	0	1	1	1	0
ENSG00000162695.7	SLC30A7	protein_coding	Q8NEW0	chr1:101361631-101447309	15.6272	114.072	2.86781	5e-05	1	0	1	0	0	1	1	1	0
ENSG00000142798.12	HSPG2	protein_coding	P98160	chr1:22138757-22263790	3.49041	25.4777	2.86776	5e-05	1	1	0	0	0	0	1	1	0
ENSG00000213593.5	TMX2	protein_coding	Q9Y320	chr11:57480071-57587018	41.6235	303.611	2.86676	5e-05	1	0	1	0	0	1	1	1	0
ENSG00000140545.10	MFGE8	protein_coding	Q08431	chr15:89441915-89456642	22.3934	163.24	2.86585	5e-05	1	1	0	0	0	1	1	1	0
ENSG00000104691.10	UBXN8	processed_transcript	0	chr8:30589763-30624522	10.8014	78.6341	2.86394	5e-05	0	0	0	0	0	1	0	0	0
ENSG00000148926.5	ADM	protein_coding	P35318	chr11:10326226-10328944	4.25829	30.9622	2.86216	5e-05	1	1	0	0	0	1	0	1	0
ENSG00000148344.10	PTGES	protein_coding	O14684	chr9:132500609-132515326	0.158356	1.15125	2.86197	0.0311	1	0	1	0	0	0	1	1	0
ENSG00000223612.2	RP11-289I10.2	pseudogene	0	chr1:148193171-148193875	0.213	1.54605	2.85966	0.02685	0	0	0	0	0	0	0	0	0
ENSG00000164187.6	LMBRD2	protein_coding	Q68DH5	chr5:36098513-36152063	5.60024	40.6143	2.85843	5e-05	1	0	1	0	0	0	1	1	0
ENSG00000113504.15	SLC12A7	protein_coding	Q9Y666	chr5:1050498-1112150	6.74699	48.8641	2.85646	5e-05	1	0	1	0	0	0	1	1	0
ENSG00000167775.6	CD320	protein_coding	Q9NPF0	chr19:8367010-8408146	38.4979	278.643	2.85557	5e-05	1	1	1	0	0	1	1	1	0
ENSG00000134313.10	KIDINS220	protein_coding	Q9ULH0	chr2:8865407-8977760	24.7973	179.373	2.85471	5e-05	1	0	1	0	0	0	1	1	0
ENSG00000197496.4	SLC2A10	protein_coding	O95528	chr20:45338125-45364965	1.4923	10.7858	2.85353	5e-05	1	0	1	0	0	0	1	1	0
ENSG00000214248.2	AC010336.1	protein_coding	0	chr19:7953389-7968427	2.63623	19.0509	2.85331	5e-05	0	0	0	0	0	0	0	0	0
ENSG00000169439.7	SDC2	protein_coding	P34741	chr8:97505578-97624000	23.3696	168.864	2.85316	5e-05	1	1	1	0	0	1	1	1	0
ENSG00000106236.3	NPTX2	protein_coding	P47972	chr7:98246608-98259180	3.07264	22.1758	2.85143	5e-05	1	1	0	0	0	1	0	1	0
ENSG00000253710.1	ALG11	protein_coding	Q2TAA5	chr13:52586533-52607736	7.03434	50.6388	2.84776	5e-05	1	0	1	0	0	1	1	1	0
ENSG00000112893.5	MAN2A1	protein_coding	Q16706	chr5:109025066-109205326	14.556	104.776	2.84762	5e-05	1	0	1	0	0	0	1	1	0
ENSG00000196549.6	MME	protein_coding	P08473	chr3:154741912-154901497	1.22863	8.83901	2.84683	5e-05	1	0	1	0	0	0	1	1	0
ENSG00000160963.9	COL26A1	polymorphic_pseudogene	0	chr7:101006100-101202304	1.15408	8.30193	2.84671	5e-05	0	0	0	0	0	0	0	0	0
ENSG00000117114.15	LPHN2	protein_coding	O95490	chr1:81771844-82458120	32.7355	235.082	2.84424	5e-05	1	1	1	0	0	1	1	1	0
ENSG00000100596.2	SPTLC2	protein_coding	O15270	chr14:77972339-78083116	16.5692	118.92	2.84341	5e-05	1	0	0	1	1	1	1	1	0
ENSG00000142494.9	SLC47A1	protein_coding	Q96FL8	chr17:19398697-19501235	3.81865	27.3393	2.83984	5e-05	1	0	1	0	0	1	1	1	0
ENSG00000013288.4	MAN2B2	protein_coding	Q9Y2E5	chr4:6576901-6625089	4.10085	29.3548	2.8396	5e-05	1	1	0	0	0	0	0	1	0
ENSG00000108784.5	NAGLU	protein_coding	P54802	chr17:40688189-40718295	15.1345	108.325	2.83945	5e-05	1	1	0	0	0	1	0	1	0
ENSG00000160746.8	ANO10	protein_coding	Q9NW15	chr3:43328003-43775863	16.6845	119.408	2.83932	5e-05	1	0	1	0	0	0	1	1	0
ENSG00000135333.9	EPHA7	protein_coding	Q15375	chr6:93949737-94129265	13.5286	96.7203	2.83781	5e-05	1	1	1	0	0	1	1	1	0
ENSG00000164081.8	TEX264	protein_coding	Q9Y6I9	chr3:51575159-51738339	31.4815	224.76	2.83581	5e-05	1	0	1	0	0	1	0	1	0
ENSG00000075213.6	SEMA3A	protein_coding	Q14563	chr7:83585092-84122040	1.67178	11.9315	2.83532	5e-05	1	1	0	0	0	0	0	1	0
ENSG00000111885.5	MAN1A1	protein_coding	P33908	chr6:119498373-119670926	15.2929	109.025	2.83372	5e-05	1	0	1	0	0	1	1	1	0
ENSG00000154654.10	NCAM2	protein_coding	O15394	chr21:22370632-22915650	0.93751	6.68279	2.83355	5e-05	1	1	1	0	0	0	1	1	0
ENSG00000165449.7	SLC16A9	protein_coding	Q7RTY1	chr10:61410522-61495760	3.86445	27.5356	2.83296	5e-05	1	0	1	0	0	0	1	1	0
ENSG00000100100.8	PIK3IP1	protein_coding	Q96FE7	chr22:31677578-31742218	0.615821	4.38648	2.83248	0.00025	1	1	1	0	0	0	1	1	0
ENSG00000164181.9	ELOVL7	protein_coding	A1L3X0	chr5:60047617-60140216	5.47413	38.9691	2.83163	5e-05	1	0	1	0	0	1	1	1	0
ENSG00000147852.11	VLDLR	protein_coding	P98155	chr9:2422701-2660053	2.00791	14.279	2.83014	5e-05	1	1	1	0	0	0	1	1	0
ENSG00000114544.11	SLC41A3	protein_coding	Q96GZ6	chr3:125725197-125820404	11.4382	81.3128	2.82963	5e-05	1	0	1	0	0	1	1	1	0
ENSG00000160588.5	MPZL3	protein_coding	Q6UWV2	chr11:118097408-118123065	1.7945	12.7548	2.82939	5e-05	1	0	1	0	0	0	1	1	0
ENSG00000248774.1	RP11-798M19.3	antisense	0	chr4:174053078-174250845	6.96012	49.4487	2.82875	5e-05	0	0	0	0	0	0	0	0	0
ENSG00000137700.12	SLC37A4	protein_coding	O43826	chr11:118868851-118901616	24.4424	173.616	2.82844	5e-05	1	0	1	0	0	1	1	1	0
ENSG00000116005.7	PCYOX1	protein_coding	Q9UHG3	chr2:70484517-70508323	16.3003	115.753	2.82808	5e-05	1	1	0	0	0	1	1	1	0
ENSG00000151617.11	EDNRA	protein_coding	P25101	chr4:148402068-148466106	1.15789	8.22207	2.828	5e-05	1	1	1	0	0	0	1	1	0
ENSG00000134153.5	EMC7	protein_coding	Q9NPA0	chr15:34376217-34394149	17.1703	121.917	2.82792	5e-05	1	1	1	0	0	1	1	1	0
ENSG00000130309.6	COLGALT1	protein_coding	Q8NBJ5	chr19:17666402-17693971	31.3846	222.623	2.82647	5e-05	1	1	0	0	0	1	1	1	0
ENSG00000196569.7	LAMA2	protein_coding	P24043	chr6:129204341-129837714	0.255279	1.81046	2.82621	0.00325	1	1	1	0	0	0	1	1	0
ENSG00000105518.9	TMEM205	protein_coding	Q6UW68	chr19:11406823-11465620	18.4882	131.099	2.82598	5e-05	1	0	1	0	0	1	1	1	0
ENSG00000182612.6	TSPAN10	polymorphic_pseudogene	0	chr17:79523912-79615779	2.40918	17.0694	2.82479	0.00305	0	0	0	0	0	0	0	0	0
ENSG00000115232.9	ITGA4	protein_coding	P13612	chr2:182321928-182400914	3.03485	21.5003	2.82466	5e-05	1	1	1	0	0	0	1	1	0
ENSG00000164414.12	SLC35A1	protein_coding	P78382	chr6:88117700-88222054	7.52798	53.3027	2.82387	5e-05	1	0	1	0	0	1	1	1	0
ENSG00000153214.5	TMEM87B	protein_coding	Q96K49	chr2:112812799-112876895	4.31453	30.5457	2.82369	5e-05	1	1	1	0	0	1	1	1	0
ENSG00000171243.7	SOSTDC1	protein_coding	Q6X4U4	chr7:16501105-16621193	0.236966	1.67698	2.82311	0.00065	1	1	1	0	0	0	0	1	0
ENSG00000073756.7	PTGS2	protein_coding	P35354	chr1:186640922-186649559	0.815827	5.77027	2.8223	5e-05	1	1	0	0	0	1	1	1	0
ENSG00000105290.7	APLP1	protein_coding	P51693	chr19:36316865-36370693	4.3633	30.85	2.82178	5e-05	1	1	1	0	0	0	1	1	0
ENSG00000198171.8	DDRGK1	protein_coding	Q96HY6	chr20:3170995-3185331	29.9564	211.634	2.82063	5e-05	1	0	1	0	0	1	1	1	0
ENSG00000109323.4	MANBA	protein_coding	O00462	chr4:103552659-103682151	8.59468	60.6173	2.81821	5e-05	1	1	0	0	0	0	0	1	0
ENSG00000104549.7	SQLE	protein_coding	Q14534	chr8:126010738-126034525	42.9657	302.992	2.81802	5e-05	1	0	1	0	0	1	1	1	0
ENSG00000165124.13	SVEP1	protein_coding	Q4LDE5	chr9:113127530-113342160	0.658688	4.64124	2.81684	5e-05	1	1	0	0	0	0	1	1	0
ENSG00000180739.12	S1PR5	protein_coding	Q9H228	chr19:10623622-10628607	0.292591	2.06113	2.81648	0.00015	1	0	1	0	0	0	1	1	0
ENSG00000197858.6	GPAA1	protein_coding	O43292	chr8:145137492-145141119	33.7252	237.366	2.81522	5e-05	1	0	1	0	0	1	1	1	0
ENSG00000127863.11	TNFRSF19	protein_coding	Q9NS68	chr13:24144508-24250232	1.93307	13.6049	2.81516	5e-05	1	1	1	0	0	0	1	1	0
ENSG00000164300.11	SERINC5	protein_coding	Q86VE9	chr5:79407049-79551898	4.26065	29.9745	2.81459	5e-05	1	0	1	0	0	1	1	1	0
ENSG00000109572.9	CLCN3	protein_coding	P51790	chr4:170533783-170644824	24.432	171.831	2.81415	5e-05	1	0	1	0	0	1	1	1	0
ENSG00000169359.9	SLC33A1	protein_coding	O00400	chr3:155538812-155572218	15.9319	111.927	2.81256	5e-05	1	0	1	0	0	1	1	1	0
ENSG00000148248.9	SURF4	protein_coding	O15260	chr9:136228324-136242970	51.3208	360.483	2.81232	5e-05	1	0	1	0	0	1	1	1	0
ENSG00000156471.8	PTDSS1	protein_coding	P48651	chr8:97273942-97349223	70.3324	493.855	2.81182	5e-05	1	0	1	0	0	1	1	1	0
ENSG00000106080.6	FKBP14	protein_coding	Q9NWM8	chr7:29959718-30066300	11.3171	79.4474	2.81149	5e-05	1	1	0	0	0	1	1	1	0
ENSG00000101187.11	SLCO4A1	protein_coding	Q96BD0	chr20:61272070-61317137	5.37282	37.6672	2.80956	5e-05	1	0	1	0	0	1	1	1	0
ENSG00000185565.7	LSAMP	protein_coding	Q13449	chr3:115521234-117716439	0.370323	2.59357	2.80808	0.0002	1	1	1	0	0	0	1	1	0
ENSG00000268854.1	CTD-2545M3.2	antisense	0	chr19:50970041-50986608	20.6688	144.723	2.80776	5e-05	0	0	0	0	0	0	0	0	0
ENSG00000106003.8	LFNG	protein_coding	P09382	chr7:2552162-2568811	0.857496	6.00414	2.80776	5e-05	0	0	1	0	0	0	0	0	0
ENSG00000171365.11	CLCN5	protein_coding	P51795	chrX:49687224-49863892	7.99776	55.9675	2.80692	5e-05	1	0	1	0	0	1	1	1	0
ENSG00000102805.9	CLN5	protein_coding	O75503	chr13:77564794-77601330	0.945663	6.61684	2.80674	0.00335	1	0	0	0	0	1	1	1	0
ENSG00000188517.10	COL25A1	protein_coding	Q9BXS0	chr4:109731876-110223813	7.05882	49.3241	2.80479	5e-05	1	0	1	0	0	0	1	1	0
ENSG00000166479.5	TMX3	protein_coding	Q96JJ7	chr18:66340924-66722426	16.8918	117.931	2.80354	5e-05	1	1	1	0	0	1	1	1	0
ENSG00000128228.4	SDF2L1	protein_coding	Q9HCN8	chr22:21996549-21998587	16.9226	118.115	2.80316	5e-05	1	1	1	0	0	1	1	1	0
ENSG00000104341.12	LAPTM4B	protein_coding	Q86VI4	chr8:98787284-98865241	61.9898	431.896	2.80058	5e-05	1	0	1	0	0	1	1	1	0
ENSG00000177830.13	CHID1	protein_coding	Q9BWS9	chr11:867356-915058	29.9324	208.447	2.7999	5e-05	1	1	0	0	0	1	1	1	0
ENSG00000070214.11	SLC44A1	protein_coding	Q8WWI5	chr9:108006902-108201452	12.9204	89.9223	2.79903	5e-05	1	0	1	0	1	1	1	1	0
ENSG00000169105.6	CHST14	protein_coding	Q8NCH0	chr15:40763159-40765353	5.46623	37.9526	2.79558	5e-05	1	0	0	0	0	1	1	1	0
ENSG00000177663.9	IL17RA	protein_coding	Q96F46	chr22:17565843-17596583	3.48933	24.2136	2.79479	5e-05	1	1	1	0	0	1	1	1	0
ENSG00000181754.6	AMIGO1	protein_coding	Q86WK6	chr1:110046796-110052360	1.60656	11.1482	2.79476	5e-05	1	1	1	0	0	0	1	1	0
ENSG00000115828.11	QPCT	protein_coding	Q16769	chr2:37571716-37600465	4.45821	30.8832	2.79228	5e-05	1	1	0	0	0	1	0	1	0
ENSG00000086848.10	ALG9	protein_coding	Q9H6U8	chr11:111652918-111756699	14.3237	99.2121	2.79212	5e-05	1	1	1	0	0	1	1	1	0
ENSG00000102109.7	PCSK1N	protein_coding	Q9UHG2	chrX:48689503-48694035	2.18022	15.0795	2.79004	5e-05	1	1	1	0	0	1	1	1	0
ENSG00000181408.2	UTS2R	protein_coding	Q9UKP6	chr17:80332152-80333462	0.414533	2.86671	2.78984	0.0006	1	0	1	0	0	0	1	1	0
ENSG00000170775.2	GPR37	protein_coding	Q9UPC5	chr7:124386050-124405681	0.510801	3.52891	2.78839	5e-05	1	0	1	0	0	0	1	1	0
ENSG00000161682.10	FAM171A2	protein_coding	A8MVW0	chr17:42430582-42441243	4.33732	29.9452	2.78745	5e-05	1	1	1	0	0	0	1	1	0
ENSG00000046653.10	GPM6B	protein_coding	Q13491	chrX:13789149-13956757	9.04329	62.4295	2.78731	5e-05	1	0	1	0	0	1	1	1	0
ENSG00000170385.9	SLC30A1	protein_coding	Q9Y6M5	chr1:211744909-211752084	6.72299	46.4116	2.78731	5e-05	1	0	1	0	0	1	1	1	0
ENSG00000170881.4	RNF139	protein_coding	Q8WU17	chr8:125486978-125500155	12.8345	88.5912	2.78714	5e-05	1	0	1	0	0	1	1	1	0
ENSG00000138613.9	APH1B	protein_coding	Q8WW43	chr15:63568216-63601325	2.83247	19.5418	2.78643	5e-05	1	0	1	0	0	0	1	1	0
ENSG00000139324.7	TMTC3	protein_coding	Q6ZXV5	chr12:88536072-88593664	20.1248	138.307	2.78083	5e-05	1	0	1	0	0	1	1	1	0
ENSG00000137573.9	SULF1	protein_coding	Q8IWU6	chr8:70378858-70573150	5.49596	37.7311	2.77931	5e-05	1	1	0	0	0	0	1	1	0
ENSG00000164307.8	ERAP1	protein_coding	Q9NZ08	chr5:95220801-96143803	3.00018	20.5678	2.77727	5e-05	1	1	0	0	0	0	1	1	0
ENSG00000116406.14	EDEM3	protein_coding	Q9BZQ6	chr1:184659364-184724047	18.972	129.318	2.76897	5e-05	1	0	0	0	0	1	1	1	0
ENSG00000132164.5	SLC6A11	protein_coding	P48066	chr3:10857884-10982419	2.16789	14.7752	2.76882	5e-05	1	0	1	0	0	0	1	1	0
ENSG00000070413.14	DGCR2	protein_coding	O43462	chr22:19023794-19115962	31.9529	217.651	2.768	5e-05	1	1	1	0	0	1	1	1	0
ENSG00000167130.13	DOLPP1	protein_coding	Q86YN1	chr9:131843378-131852717	13.9533	94.9608	2.76673	5e-05	1	0	1	0	0	1	1	1	0
ENSG00000066322.8	ELOVL1	protein_coding	Q9BW60	chr1:43829067-43833696	14.7128	99.7472	2.76121	5e-05	1	0	1	0	0	1	1	1	0
ENSG00000196950.9	SLC39A10	protein_coding	Q9ULF5	chr2:196440700-196602426	23.7657	161.009	2.76019	5e-05	1	1	1	0	0	1	1	1	0
ENSG00000070018.4	LRP6	protein_coding	O75581	chr12:12202777-12419946	18.9638	128.426	2.75962	5e-05	1	1	1	0	0	0	1	1	0
ENSG00000110811.15	LEPREL2	polymorphic_pseudogene	0	chr12:6930710-6949018	15.3115	103.613	2.75852	5e-05	0	0	0	0	0	0	0	0	0
ENSG00000136816.11	TOR1B	protein_coding	O14657	chr9:132565431-132573560	9.28086	62.656	2.75512	5e-05	1	1	1	0	0	1	1	1	0
ENSG00000110651.7	CD81	protein_coding	P60033	chr11:2349978-2418649	86.5636	583.936	2.75398	5e-05	1	0	1	0	0	1	1	1	0
ENSG00000012174.7	MBTPS2	protein_coding	O75477	chrX:21857753-21903542	13.5386	91.3244	2.75392	5e-05	1	0	1	0	0	1	1	1	0
ENSG00000173653.3	RCE1	protein_coding	Q9Y256	chr11:66511921-66614017	11.7085	78.7453	2.74964	5e-05	1	0	1	0	0	1	1	1	0
ENSG00000095209.7	TMEM38B	protein_coding	Q9NVV0	chr9:108456824-108538893	22.3462	150.083	2.74766	5e-05	1	0	1	0	0	1	1	1	0
ENSG00000121578.8	B4GALT4	protein_coding	O60513	chr3:118930578-119009513	5.59824	37.5623	2.74624	5e-05	1	1	1	0	0	1	1	1	0
ENSG00000224940.4	PRRT4	protein_coding	C9JH25	chr7:127990378-128001739	1.49609	10.0307	2.74516	5e-05	1	1	1	0	0	0	1	1	0
ENSG00000001561.6	ENPP4	protein_coding	Q9Y6X5	chr6:46097729-46114436	5.82444	39.0287	2.74435	5e-05	1	1	1	0	0	1	1	1	0
ENSG00000104723.16	TUSC3	protein_coding	Q13454	chr8:15274723-15624158	40.4488	270.882	2.74349	5e-05	1	1	1	0	1	1	1	1	0
ENSG00000134824.9	FADS2	protein_coding	O95864	chr11:61447904-61634826	13.1625	88.0599	2.74206	5e-05	1	0	1	0	0	1	1	1	0
ENSG00000177239.10	MAN1B1	protein_coding	Q9UKM7	chr9:139981378-140003635	24.6095	164.558	2.74131	5e-05	1	0	1	0	0	1	1	1	0
ENSG00000169432.10	SCN9A	protein_coding	Q15858	chr2:166813908-167232503	2.52227	16.8595	2.74076	5e-05	1	0	1	0	0	0	1	1	0
ENSG00000113594.5	LIFR	protein_coding	P42702	chr5:38475064-38671318	9.00881	60.1994	2.74034	5e-05	1	0	1	0	0	0	1	1	0
ENSG00000197296.5	FITM2	protein_coding	Q96S06	chr20:42931477-42939809	2.94381	19.642	2.73819	5e-05	1	0	1	1	1	1	1	1	0
ENSG00000120256.5	LRP11	protein_coding	Q86VZ4	chr6:150139933-150244257	21.1041	140.692	2.73694	5e-05	1	1	1	0	0	1	1	1	0
ENSG00000168476.7	REEP4	protein_coding	Q9H6H4	chr8:21995532-21999464	10.7791	71.8343	2.73643	5e-05	1	1	1	0	0	1	1	1	0
ENSG00000153956.11	CACNA2D1	protein_coding	P54289	chr7:81575759-82073114	10.1702	67.6959	2.73473	5e-05	1	1	0	0	0	0	1	1	0
ENSG00000000003.10	TSPAN6	protein_coding	O43657	chrX:99883666-99894988	33.9473	225.896	2.73429	5e-05	1	0	1	0	0	1	1	1	0
ENSG00000138600.5	SPPL2A	protein_coding	Q8TCT8	chr15:50999505-51058005	9.04715	60.1878	2.73394	5e-05	1	1	1	0	0	1	1	1	0
ENSG00000087303.12	NID2	protein_coding	Q14112	chr14:52471520-52535712	9.75912	64.9155	2.73374	5e-05	1	1	0	0	0	1	1	1	0
ENSG00000138138.9	ATAD1	protein_coding	Q8NBU5	chr10:89511268-89605369	28.2093	187.562	2.73312	5e-05	1	0	0	1	1	1	1	1	0
ENSG00000130164.7	LDLR	protein_coding	P01130	chr19:11200037-11266484	14.3439	95.2474	2.73124	5e-05	1	1	1	0	0	1	1	1	0
ENSG00000171714.10	ANO5	protein_coding	Q75V66	chr11:22214721-22304903	7.4279	49.3084	2.73081	5e-05	1	0	1	0	0	0	1	1	0
ENSG00000259948.2	RP11-326A19.5	pseudogene	0	chr15:89630308-89745591	7.58132	50.2185	2.7277	0.0004	0	0	0	0	0	0	0	0	0
ENSG00000166997.3	CNPY4	protein_coding	Q8N129	chr7:99690350-99726118	9.23742	61.1677	2.72721	5e-05	1	1	0	0	0	1	0	1	0
ENSG00000161638.6	ITGA5	protein_coding	P08648	chr12:54747444-54891472	7.98616	52.8682	2.72683	5e-05	1	0	1	0	0	1	1	1	0
ENSG00000065923.5	SLC9A7	protein_coding	Q96T83	chrX:46464752-46618490	6.5536	43.3469	2.72557	5e-05	1	1	1	0	0	0	1	1	0
ENSG00000127990.11	SGCE	protein_coding	O43556	chr7:94214541-94285521	4.43349	29.3058	2.72467	5e-05	1	0	1	0	0	1	1	1	0
ENSG00000101290.9	CDS2	protein_coding	O95674	chr20:5107431-5178533	22.2534	146.726	2.72103	5e-05	1	0	1	0	1	1	1	1	0
ENSG00000167191.7	GPRC5B	protein_coding	Q9NZH0	chr16:19566561-19897489	3.0039	19.7876	2.71969	5e-05	1	1	1	0	0	1	1	1	0
ENSG00000107566.9	ERLIN1	protein_coding	P06213	chr10:101909850-101989376	14.715	96.9248	2.71958	5e-05	1	1	1	0	0	1	1	1	0
ENSG00000123131.8	PRDX4	protein_coding	Q13162	chrX:23682378-23704516	113.856	749.439	2.7186	5e-05	1	1	0	0	1	1	1	1	0
ENSG00000181856.10	SLC2A4	protein_coding	P14672	chr17:7184985-7197934	0.914754	6.01641	2.71745	5e-05	1	0	1	0	0	0	1	1	0
ENSG00000154153.9	FAM134B	protein_coding	Q9H6L5	chr5:16473146-16630078	3.55214	23.3593	2.71724	5e-05	1	0	1	0	0	0	1	1	0
ENSG00000112697.11	TMEM30A	protein_coding	Q9NV96	chr6:75962639-75994684	21.8402	143.412	2.7151	5e-05	1	0	1	0	0	1	1	1	0
ENSG00000169814.8	BTD	protein_coding	P43251	chr3:15602210-15687329	9.70246	63.6946	2.71475	5e-05	1	0	0	0	1	1	0	1	0
ENSG00000163703.13	CRELD1	protein_coding	Q96HD1	chr3:9975505-9987097	9.98281	65.4278	2.71239	5e-05	1	1	1	0	0	1	1	1	0
ENSG00000141349.4	G6PC3	protein_coding	Q9BUM1	chr17:42148102-42153709	19.4234	127.299	2.71236	5e-05	1	0	1	0	0	1	1	1	0
ENSG00000123684.8	LPGAT1	protein_coding	Q92604	chr1:211916798-212027045	25.4468	166.768	2.71229	5e-05	1	0	1	0	0	1	1	1	0
ENSG00000162407.8	PPAP2B	protein_coding	O14495	chr1:56960418-57110974	5.4435	35.664	2.71186	5e-05	1	0	1	0	0	1	1	1	0
ENSG00000074842.3	C19orf10	protein_coding	Q969H8	chr19:4639529-4670382	34.3054	224.648	2.71116	5e-05	1	1	0	0	0	0	1	1	0
ENSG00000103489.7	XYLT1	protein_coding	Q86Y38	chr16:17195625-17564738	0.974838	6.38049	2.71043	5e-05	1	1	1	0	0	0	1	1	0
ENSG00000167972.9	ABCA3	protein_coding	Q99758	chr16:2325881-2476700	11.8851	77.6652	2.70811	5e-05	1	0	1	0	0	0	1	1	0
ENSG00000141429.9	GALNT1	protein_coding	Q10472	chr18:33161080-33291798	43.4586	283.758	2.70695	5e-05	1	0	1	0	0	1	1	1	0
ENSG00000173852.9	DPY19L1	protein_coding	Q2PZI1	chr7:34968487-35077883	15.5375	101.413	2.70641	5e-05	1	0	1	0	0	1	1	1	0
ENSG00000147650.7	LRP12	protein_coding	Q8IWB1	chr8:105501458-105601252	7.80146	50.8931	2.70566	5e-05	1	1	1	0	0	0	1	1	0
ENSG00000196411.5	EPHB4	protein_coding	P54760	chr7:100400186-100464631	23.3056	151.852	2.70392	5e-05	1	1	1	0	0	1	1	1	0
ENSG00000106799.8	TGFBR1	protein_coding	P36897	chr9:101866319-101916474	19.2908	125.632	2.70321	5e-05	1	1	1	0	0	1	1	1	0
ENSG00000100626.12	GALNT16	protein_coding	Q8N428	chr14:69649736-69821183	5.32525	34.6454	2.70174	5e-05	1	0	1	0	0	0	1	1	0
ENSG00000059804.11	SLC2A3	protein_coding	P11169	chr12:8071825-8088871	1.04959	6.81607	2.69912	5e-05	1	0	1	0	0	0	1	1	0
ENSG00000116685.11	KIAA2013	protein_coding	Q8IYS2	chr1:11979647-11986485	9.95692	64.627	2.69836	5e-05	1	0	1	0	0	1	1	1	0
ENSG00000116209.7	TMEM59	protein_coding	Q9BXS4	chr1:54497346-54519177	41.0414	266.23	2.69752	5e-05	1	1	1	0	0	1	1	1	0
ENSG00000116678.14	LEPR	protein_coding	P48357	chr1:65886247-66107242	5.96976	38.7057	2.6968	5e-05	1	0	1	0	0	0	1	1	0
ENSG00000138449.6	SLC40A1	protein_coding	Q9NP59	chr2:190425304-190448484	0.730653	4.73345	2.69563	5e-05	1	0	1	0	0	0	1	1	0
ENSG00000164647.4	STEAP1	protein_coding	Q9UHE8	chr7:89511666-89867451	2.50283	16.2026	2.6946	5e-05	1	0	1	0	0	0	1	1	0
ENSG00000141540.6	TTYH2	protein_coding	Q9BSA4	chr17:72209652-72258159	3.0995	20.0311	2.69213	5e-05	1	0	1	0	0	0	1	1	0
ENSG00000148841.11	ITPRIP	protein_coding	Q96MC6	chr10:106071893-106098162	1.45704	9.41415	2.69179	5e-05	1	1	0	0	0	1	1	1	0
ENSG00000260539.1	RP11-252A24.7	lincRNA	0	chr16:74481324-74483790	6.49979	41.9917	2.69164	5e-05	0	0	0	0	0	0	0	0	0
ENSG00000102580.10	DNAJC3	protein_coding	Q13217	chr13:96329392-96447243	15.979	103.163	2.69067	5e-05	0	1	0	0	0	1	1	1	0
ENSG00000069849.6	ATP1B3	protein_coding	P54709	chr3:141594965-141645356	60.4915	389.812	2.68798	5e-05	1	0	1	0	0	1	1	1	0
ENSG00000261762.1	RP11-650L12.2	antisense	0	chr15:78857861-78913637	9.51046	61.2652	2.68748	5e-05	0	0	0	0	0	0	0	0	0
ENSG00000058804.10	NDC1	protein_coding	Q9BTX1	chr1:54231132-54304533	42.062	270.863	2.68697	5e-05	1	0	1	0	0	1	1	1	0
ENSG00000139971.11	C14orf37	protein_coding	Q86TY3	chr14:58466452-58764857	2.81331	18.1146	2.68681	5e-05	1	1	1	0	0	0	1	1	0
ENSG00000103249.13	CLCN7	protein_coding	P51798	chr16:1494934-1525581	21.8093	140.089	2.68332	5e-05	1	0	1	0	0	1	1	1	0
ENSG00000140391.10	TSPAN3	protein_coding	O60637	chr15:77336021-77376326	133.801	859.276	2.68304	5e-05	1	0	1	0	0	1	1	1	0
ENSG00000181291.5	TMEM132E	protein_coding	Q6IEE7	chr17:32907767-32966337	1.04433	6.70211	2.68203	5e-05	1	1	1	0	0	0	1	1	0
ENSG00000169682.13	SPNS1	protein_coding	Q9H2V7	chr16:28985541-29002104	12.606	80.8587	2.68129	5e-05	1	0	1	0	1	1	1	1	0
ENSG00000166557.8	TMED3	protein_coding	Q9Y3Q3	chr15:79603403-79704334	38.8888	249.206	2.67991	5e-05	1	1	1	0	0	1	1	1	0
ENSG00000197375.8	SLC22A5	protein_coding	O76082	chr5:131520568-131731306	6.32197	40.4504	2.67771	5e-05	1	0	1	0	0	1	1	1	0
ENSG00000145284.7	SCD5	protein_coding	Q86SK9	chr4:83550691-83720010	7.60944	48.6535	2.67668	5e-05	1	0	1	0	0	1	1	1	0
ENSG00000174233.7	ADCY6	protein_coding	O43306	chr12:49159974-49182820	11.1188	70.9299	2.6734	5e-05	1	0	1	0	0	0	1	1	0
ENSG00000133872.9	TMEM66	protein_coding	Q96BY9	chr8:29920527-29940983	38.62	245.881	2.67054	5e-05	1	1	1	0	0	1	1	1	0
ENSG00000112394.12	SLC16A10	protein_coding	Q8TF71	chr6:111408780-111580237	14.9679	95.2937	2.67051	5e-05	1	0	1	0	0	1	1	1	0
ENSG00000146409.6	SLC18B1	protein_coding	Q6NT16	chr6:133090508-133119701	16.3326	103.618	2.66544	5e-05	1	0	1	0	0	1	1	1	0
ENSG00000157766.11	ACAN	protein_coding	P16112	chr15:89346673-89418585	0.197316	1.25108	2.66459	0.00045	1	1	1	0	0	0	1	1	0
ENSG00000196083.5	IL1RAP	protein_coding	Q9NPH3	chr3:190231839-190375843	2.26548	14.3626	2.66443	5e-05	1	1	1	0	0	0	1	1	0
ENSG00000273221.1	RP5-1180E21.5	antisense	0	chr1:111659954-111727724	15.7493	99.8085	2.66388	5e-05	0	0	0	0	0	0	0	0	0
ENSG00000135622.8	SEMA4F	protein_coding	O95754	chr2:74881354-74909186	6.937	43.9419	2.66321	5e-05	1	1	1	0	0	1	1	1	0
ENSG00000062524.11	LTK	protein_coding	P29376	chr15:41795835-41806085	1.10478	6.9803	2.65953	5e-05	1	1	1	0	0	0	1	1	0
ENSG00000156875.9	HIAT1	protein_coding	Q02742	chr1:100503652-100598511	3.3493	21.1485	2.65862	5e-05	1	0	1	0	0	1	1	1	0
ENSG00000259969.1	RP11-999E24.3	sense_overlapping	0	chr14:58460262-58461243	1.00072	6.31393	2.6575	5e-05	0	0	0	0	0	0	0	0	0
ENSG00000074410.9	CA12	protein_coding	O43570	chr15:63613576-63674360	1.06214	6.68423	2.65379	5e-05	1	1	1	0	0	0	1	1	0
ENSG00000143537.9	ADAM15	protein_coding	Q13444	chr1:155006299-155035252	25.1989	158.567	2.65366	5e-05	1	1	1	0	0	1	1	1	0
ENSG00000103196.7	CRISPLD2	protein_coding	Q9H0B8	chr16:84853589-84954374	0.194433	1.22235	2.65231	0.0004	1	1	1	0	0	0	0	1	0
ENSG00000182168.10	UNC5C	protein_coding	O95185	chr4:96083654-96473608	4.02806	25.3106	2.65159	5e-05	1	1	1	0	0	0	1	1	0
ENSG00000164535.10	DAGLB	protein_coding	Q8NCG7	chr7:6448756-6524873	9.55844	60.0149	2.65047	5e-05	1	0	1	0	0	1	1	1	0
ENSG00000173218.10	VANGL1	protein_coding	Q8TAA9	chr1:116184573-116240845	9.35266	58.6991	2.64989	5e-05	1	0	1	0	0	1	1	1	0
ENSG00000221988.8	PPT2	protein_coding	Q9UMR5	chr6:32116135-32145873	18.3768	115.316	2.64964	5e-05	1	1	1	0	0	0	0	1	0
ENSG00000015532.5	XYLT2	protein_coding	Q9H1B5	chr17:48423452-48440499	17.5496	110.105	2.64937	5e-05	1	0	1	0	0	1	1	1	0
ENSG00000153707.11	PTPRD	protein_coding	P23468	chr9:8314245-10612723	2.69509	16.9081	2.64931	5e-05	1	1	1	0	0	0	1	1	0
ENSG00000271984.1	RP3-337O18.9	antisense	0	chr20:44517263-44540794	2.24428	14.0697	2.64826	0.02245	0	0	0	0	0	0	0	0	0
ENSG00000103227.14	LMF1	protein_coding	P98153	chr16:903633-1031663	5.30487	33.223	2.64679	5e-05	1	0	1	0	0	1	1	1	0
ENSG00000183023.14	SLC8A1	protein_coding	P32418	chr2:40013592-40838193	5.24335	32.8277	2.64636	5e-05	1	1	1	0	0	0	1	1	0
ENSG00000003056.3	M6PR	protein_coding	P20645	chr12:9066491-9102551	39.1166	244.678	2.64503	5e-05	1	1	1	0	0	1	1	1	0
ENSG00000268424.1	AC008948.1	protein_coding	0	chr5:101569689-101632253	0.771073	4.82225	2.64477	5e-05	0	0	0	0	0	0	0	0	0
ENSG00000119888.6	EPCAM	protein_coding	P16422	chr2:47572296-47614740	0.53468	3.34312	2.64445	0.00025	1	1	1	0	0	0	1	1	0
ENSG00000131389.12	SLC6A6	protein_coding	P31641	chr3:14444075-14583588	7.19308	44.9409	2.64335	5e-05	1	0	1	0	0	1	1	1	0
ENSG00000164176.8	EDIL3	protein_coding	O43854	chr5:83236372-83786583	2.43107	15.1853	2.64301	5e-05	1	1	0	0	0	1	0	1	0
ENSG00000110218.4	PANX1	protein_coding	Q96RD7	chr11:93862093-93915138	5.84023	36.4681	2.64254	5e-05	1	0	1	0	0	1	1	1	0
ENSG00000168487.13	BMP1	protein_coding	P13497	chr8:22022248-22069839	2.94997	18.412	2.64187	5e-05	1	1	0	0	0	0	1	1	0
ENSG00000088035.11	ALG6	protein_coding	Q9Y672	chr1:63833260-63904233	28.3552	176.807	2.64049	5e-05	1	1	1	0	0	1	1	1	0
ENSG00000140526.12	ABHD2	protein_coding	P08910	chr15:89630308-89745591	18.6275	116.118	2.64009	5e-05	1	0	0	0	0	1	1	1	0
ENSG00000221955.6	SLC12A8	protein_coding	A0AV02	chr3:124801479-125094198	1.78614	11.1182	2.63801	5e-05	1	0	1	0	0	0	1	1	0
ENSG00000099797.7	TECR	protein_coding	Q9NZ01	chr19:14625581-14676792	29.476	183.285	2.63647	5e-05	1	0	1	0	0	1	1	1	0
ENSG00000134255.9	CEPT1	protein_coding	Q9Y6K0	chr1:111659954-111727724	28.3023	175.853	2.63537	5e-05	1	0	1	0	0	0	1	1	0
ENSG00000138760.4	SCARB2	protein_coding	Q14108	chr4:77079889-77135046	21.5832	134.045	2.63475	5e-05	1	1	1	0	0	1	1	1	0
ENSG00000172031.6	EPHX4	protein_coding	Q8IUS5	chr1:92495538-92529093	1.46825	9.11876	2.63474	5e-05	1	0	1	0	0	1	1	1	0
ENSG00000115107.15	STEAP3	protein_coding	Q658P3	chr2:119981383-120023228	7.60406	47.1897	2.63363	5e-05	1	0	1	0	0	1	1	1	0
ENSG00000087111.16	PIGS	protein_coding	Q96S52	chr17:26782769-26972472	27.368	169.66	2.63208	5e-05	1	0	1	0	0	1	1	1	0
ENSG00000163378.9	EOGT	protein_coding	Q5NDL2	chr3:69024364-69129559	7.49823	46.4341	2.63056	5e-05	1	1	0	0	0	0	1	1	0
ENSG00000126821.7	SGPP1	protein_coding	Q9BX95	chr14:64150931-64194757	7.44724	46.0917	2.62973	5e-05	1	0	1	0	0	1	1	1	0
ENSG00000171105.9	INSR	protein_coding	O75420	chr19:7112265-7294045	10.1856	63.0163	2.62919	5e-05	0	1	1	0	0	0	0	0	0
ENSG00000267088.1	RP11-115N12.1	pseudogene	0	chr18:39669275-39669716	0.260364	1.61009	2.62854	0.0326	0	0	0	0	0	0	0	0	0
ENSG00000075568.12	TMEM131	protein_coding	Q92545	chr2:98372798-98612388	16.8682	103.988	2.62404	5e-05	1	0	1	0	0	0	1	1	0
ENSG00000243749.1	ZMYM6NB	protein_coding	Q8NCS4	chr1:35439956-35497569	5.33536	32.8756	2.62336	5e-05	1	1	1	0	0	1	1	1	0
ENSG00000166881.5	TMEM194A	protein_coding	O14524	chr12:57449425-57481846	24.0959	148.413	2.62276	5e-05	1	0	1	0	0	1	1	1	0
ENSG00000078081.3	LAMP3	protein_coding	Q9UQV4	chr3:182840000-182881627	0.360678	2.21986	2.62168	5e-05	1	1	1	0	0	0	1	1	0
ENSG00000042445.9	RETSAT	protein_coding	Q6NUM9	chr2:85569210-85618875	13.8287	85.1091	2.62165	5e-05	1	1	1	0	0	1	1	1	0
ENSG00000128567.12	PODXL	protein_coding	O00592	chr7:131185020-131242976	8.46582	52.0121	2.61912	5e-05	1	1	1	0	0	1	1	1	0
ENSG00000203865.5	ATP1A1OS	processed_transcript	0	chr1:116915289-116961244	5.22019	32.0575	2.61848	0.02555	0	0	0	0	0	0	0	0	0
ENSG00000228057.1	SEC63P1	pseudogene	0	chr1:97543298-98386605	0.587951	3.61007	2.61826	5e-05	0	0	0	0	0	0	0	0	0
ENSG00000162496.4	DHRS3	protein_coding	O75911	chr1:12627938-12677737	10.467	64.2595	2.61807	5e-05	1	0	1	0	0	1	1	1	0
ENSG00000119946.9	CNNM1	protein_coding	Q9NRU3	chr10:101088855-101154087	1.66765	10.2246	2.61615	5e-05	1	0	0	0	0	0	1	1	0
ENSG00000131650.9	KREMEN2	protein_coding	Q8NCW0	chr16:3013944-3030540	0.734221	4.50118	2.61602	0.00605	1	1	1	0	0	0	1	1	0
ENSG00000187730.6	GABRD	protein_coding	O14764	chr1:1950779-1962192	0.870101	5.33213	2.61546	5e-05	1	1	1	0	0	0	1	1	0
ENSG00000172071.7	EIF2AK3	protein_coding	Q9NZJ5	chr2:88838237-88931339	6.75503	41.34	2.61351	5e-05	1	1	1	0	0	0	1	1	0
ENSG00000189184.7	PCDH18	protein_coding	Q9HCL0	chr4:138440071-138453648	1.01746	6.22671	2.6135	5e-05	1	1	1	0	0	0	1	1	0
ENSG00000115657.8	ABCB6	protein_coding	Q9NP58	chr2:220074489-220094439	11.2592	68.838	2.6121	5e-05	1	0	1	1	1	0	1	0	0
ENSG00000188763.3	FZD9	protein_coding	O00144	chr7:72848108-72850450	1.54624	9.45315	2.61203	5e-05	1	1	1	0	0	0	1	1	0
ENSG00000197324.4	LRP10	protein_coding	Q7Z4F1	chr14:23340821-23350789	6.92062	42.2578	2.61024	5e-05	1	1	1	0	0	1	1	1	0
ENSG00000126709.10	IFI6	protein_coding	P09912	chr1:27992571-27998729	2.81237	17.1679	2.60986	5e-05	1	1	1	0	1	0	1	1	0
ENSG00000044524.6	EPHA3	protein_coding	P29320	chr3:89156673-89531284	4.90042	29.9118	2.60974	5e-05	1	1	1	0	0	0	1	1	0
ENSG00000162337.7	LRP5	protein_coding	O75197	chr11:68080076-68216743	14.5512	88.7767	2.60904	5e-05	1	1	1	0	1	0	1	1	0
ENSG00000186866.12	POFUT2	protein_coding	Q9Y2G5	chr21:46683842-46707813	11.084	67.5443	2.60736	5e-05	1	1	0	0	0	1	1	1	0
ENSG00000137161.12	CNPY3	protein_coding	Q9BT09	chr6:42896937-42907025	12.4171	75.6596	2.6072	5e-05	1	1	0	0	0	1	1	1	0
ENSG00000146802.8	TMEM168	protein_coding	Q9H0V1	chr7:112402436-112430647	8.21619	50.0352	2.6064	5e-05	1	0	1	0	0	0	1	1	0
ENSG00000060642.6	PIGV	protein_coding	Q9NUD9	chr1:27113962-27124889	4.69027	28.5492	2.60571	5e-05	1	0	1	0	0	0	1	1	0
ENSG00000132329.6	RAMP1	protein_coding	O60894	chr2:238767535-238820756	4.8497	29.5076	2.60512	5e-05	1	1	1	0	0	1	1	1	0
ENSG00000133597.5	ADCK2	protein_coding	Q7Z695	chr7:140218219-140624564	21.4011	130.207	2.60505	5e-05	1	0	0	1	1	1	1	1	0
ENSG00000145730.16	PAM	protein_coding	P19021	chr5:102089684-102366809	28.4586	172.97	2.60359	5e-05	1	1	1	0	0	1	1	1	0
ENSG00000139641.8	ESYT1	protein_coding	Q9BSJ8	chr12:56511942-56538455	30.7937	187.031	2.60257	5e-05	1	0	1	0	0	1	1	1	0
ENSG00000230795.2	HLA-K	pseudogene	0	chr6:29893759-29897009	0.63273	3.84133	2.60195	0.0013	0	0	0	0	0	0	0	0	0
ENSG00000164953.11	TMEM67	protein_coding	Q5HYA8	chr8:94767071-94831462	12.2789	74.5419	2.60187	5e-05	1	1	1	0	0	0	1	1	0
ENSG00000146070.12	PLA2G7	protein_coding	Q13093	chr6:46620677-46703430	0.716587	4.34758	2.601	5e-05	1	1	0	0	0	0	0	1	0
ENSG00000132824.9	SERINC3	protein_coding	Q13530	chr20:43124861-43150750	26.675	161.821	2.60084	5e-05	1	1	1	0	0	1	1	1	0
ENSG00000204427.7	ABHD16A	protein_coding	O95870	chr6:31654725-31685695	12.448	75.5025	2.60061	5e-05	1	0	1	0	0	0	1	1	0
ENSG00000149150.4	SLC43A1	protein_coding	O75387	chr11:57252006-57283259	7.28805	44.0737	2.59631	5e-05	1	0	1	0	0	1	1	1	0
ENSG00000100593.13	ISM2	protein_coding	Q6H9L7	chr14:77940739-77965210	0.544251	3.28878	2.59521	5e-05	1	1	1	0	0	0	0	1	0
ENSG00000139370.6	SLC15A4	protein_coding	Q8N697	chr12:129277738-129308528	11.0139	66.5459	2.59503	5e-05	1	0	1	0	0	1	1	1	0
ENSG00000152785.6	BMP3	protein_coding	P12645	chr4:81952118-81978685	0.259786	1.56904	2.59449	5e-05	1	1	1	0	0	0	0	1	0
ENSG00000144749.9	LRIG1	protein_coding	Q96JA1	chr3:66119284-66551687	20.7394	125.241	2.59426	5e-05	1	1	1	0	0	1	1	1	0
ENSG00000213853.5	EMP2	protein_coding	P54851	chr16:10622278-10674555	8.90491	53.7542	2.5937	5e-05	1	1	1	0	0	1	1	1	0
ENSG00000155886.7	SLC24A2	protein_coding	Q9UI40	chr9:19507449-19786926	0.177052	1.06771	2.59228	5e-05	1	0	1	0	0	0	1	1	0
ENSG00000139508.10	SLC46A3	protein_coding	Q7Z3Q1	chr13:29274200-29293107	2.3727	14.3013	2.59155	5e-05	1	0	1	0	0	0	1	1	0
ENSG00000171885.9	AQP4	protein_coding	P55087	chr18:24034873-24770662	0.242652	1.46251	2.59149	0.00655	1	0	1	0	0	0	1	1	0
ENSG00000140199.7	SLC12A6	protein_coding	Q9UHW9	chr15:34525459-34630261	6.92888	41.7441	2.59088	5e-05	1	0	1	0	0	0	1	1	0
ENSG00000125657.3	TNFSF9	protein_coding	P41273	chr19:6531009-6535931	2.2876	13.7446	2.58695	5e-05	1	0	1	0	0	1	1	1	0
ENSG00000145248.6	SLC10A4	protein_coding	Q96EP9	chr4:48485359-48491213	0.29976	1.80068	2.58666	0.00085	1	0	1	0	0	0	1	1	0
ENSG00000257594.2	GALNT4	protein_coding	Q8N4A0	chr12:89813494-89934079	2.79611	16.7925	2.58633	5e-05	1	0	1	0	0	0	1	1	0
ENSG00000188338.10	SLC38A3	processed_transcript	0	chr3:50242678-50258411	2.21258	13.2868	2.5862	5e-05	0	0	0	0	0	0	0	0	0
ENSG00000170275.10	CRTAP	protein_coding	O75718	chr3:33155470-33189265	61.5248	369.296	2.58554	5e-05	1	1	1	0	0	1	1	1	0
ENSG00000173905.4	GOLIM4	protein_coding	O00461	chr3:167726464-167813763	29.3514	176.094	2.58484	5e-05	1	0	1	0	0	1	1	1	0
ENSG00000164976.8	KIAA1161	protein_coding	Q6NSJ0	chr9:34366667-34376851	1.67082	10.0185	2.58404	5e-05	1	0	1	0	0	0	1	1	0
ENSG00000140612.9	SEC11A	protein_coding	P67812	chr15:85212774-85259947	80.4682	481.919	2.5823	5e-05	1	0	1	0	0	1	1	1	0
ENSG00000069188.12	SDK2	protein_coding	Q58EX2	chr17:71330522-71640228	5.17932	30.9821	2.5806	5e-05	1	1	1	0	0	0	1	1	0
ENSG00000125848.9	FLRT3	protein_coding	Q9NZU0	chr20:13829892-16033842	3.03618	18.1546	2.58001	5e-05	1	1	1	0	0	0	1	1	0
ENSG00000100604.8	CHGA	protein_coding	P10645	chr14:93389424-93401638	1.12815	6.74442	2.57973	5e-05	1	1	0	0	0	0	1	1	0
ENSG00000150938.5	CRIM1	protein_coding	Q9NZV1	chr2:36583068-36873230	13.3344	79.6697	2.57888	5e-05	1	1	1	0	0	1	1	1	0
ENSG00000124783.8	SSR1	protein_coding	P43307	chr6:7268538-7418270	31.5969	188.534	2.57697	5e-05	1	1	1	0	0	1	1	1	0
ENSG00000159461.10	AMFR	protein_coding	Q9UKV5	chr16:56395363-56459450	36.5152	217.777	2.57628	5e-05	1	0	1	0	0	1	1	1	0
ENSG00000139921.8	TMX1	protein_coding	Q9H3N1	chr14:51706879-51722759	43.2259	257.769	2.57611	5e-05	1	1	1	0	0	1	1	1	0
ENSG00000163083.5	INHBB	protein_coding	P09529	chr2:121103718-121109384	0.418358	2.49014	2.57341	5e-05	1	1	0	0	0	0	0	1	0
ENSG00000182747.4	SLC35D3	protein_coding	Q5M8T2	chr6:137243401-137246777	0.337235	2.00604	2.57253	5e-05	1	0	1	0	0	0	1	1	0
ENSG00000105426.10	PTPRS	protein_coding	Q13332	chr19:5158505-5340814	28.3537	168.657	2.57248	5e-05	1	1	1	0	0	1	1	1	0
ENSG00000137216.14	TMEM63B	protein_coding	Q5T3F8	chr6:44081193-44123256	10.0128	59.5043	2.57115	5e-05	1	0	1	0	0	1	1	1	0
ENSG00000090432.5	MUL1	protein_coding	Q969V5	chr1:20825942-20834654	10.323	61.3404	2.57098	5e-05	1	0	1	1	1	1	1	1	0
ENSG00000117410.9	ATP6V0B	protein_coding	Q99437	chr1:44440158-44443967	61.3635	364.39	2.57003	5e-05	1	0	1	0	0	1	1	1	0
ENSG00000198925.6	ATG9A	protein_coding	Q7Z3C6	chr2:220074489-220094439	20.1443	119.588	2.56963	5e-05	1	0	1	0	0	1	1	1	0
ENSG00000091129.15	NRCAM	protein_coding	Q92823	chr7:107788067-108097161	5.74249	34.0783	2.5691	5e-05	1	1	1	0	0	0	1	1	0
ENSG00000067221.9	STOML1	protein_coding	Q9UBI4	chr15:74275546-74286963	4.26691	25.3191	2.56896	5e-05	1	0	1	0	0	1	1	1	0
ENSG00000261641.2	LA16c-390E6.5	antisense	0	chr16:1494934-1525581	9.11968	54.0816	2.56808	5e-05	0	0	0	0	0	0	0	0	0
ENSG00000107984.5	DKK1	protein_coding	O94907	chr10:54074055-54077802	0.555471	3.2921	2.56723	0.00255	1	1	0	0	0	0	1	1	0
ENSG00000106771.8	TMEM245	protein_coding	Q9H330	chr9:111777431-111882225	19.4986	115.442	2.56573	5e-05	1	0	1	0	0	1	1	1	0
ENSG00000198363.11	ASPH	protein_coding	Q12797	chr8:61969716-62627155	43.903	259.88	2.56545	5e-05	1	0	1	0	0	1	1	1	0
ENSG00000182372.6	CLN8	protein_coding	Q9UBY8	chr8:1703943-1734738	5.90737	34.9657	2.56535	5e-05	1	0	1	0	1	0	1	1	0
ENSG00000169919.12	GUSB	protein_coding	P08236	chr7:65425670-65447301	19.1864	113.523	2.56482	5e-05	1	1	1	0	0	1	1	1	0
ENSG00000136531.9	SCN2A	protein_coding	Q99250	chr2:166095911-166248818	0.200329	1.18358	2.56272	0.00015	1	0	1	0	0	0	1	1	0
ENSG00000197930.8	ERO1L	protein_coding	Q96HE7	chr14:53106633-53162618	33.4367	197.28	2.56074	5e-05	1	1	0	0	0	1	1	1	0
ENSG00000145242.9	EPHA5	protein_coding	P54756	chr4:66185280-66563747	0.960005	5.66353	2.56059	5e-05	1	0	1	0	0	0	1	1	0
ENSG00000169851.11	PCDH7	protein_coding	O60245	chr4:30722036-31148422	15.899	93.7592	2.56002	5e-05	1	1	1	0	0	0	1	1	0
ENSG00000156298.8	TSPAN7	protein_coding	P41732	chrX:37208527-38548169	4.47999	26.3846	2.55813	5e-05	1	0	1	0	0	1	1	1	0
ENSG00000080815.14	PSEN1	protein_coding	P49768	chr14:73603125-73690399	17.7748	104.572	2.5566	5e-05	1	0	1	0	1	1	1	1	0
ENSG00000139269.2	INHBE	protein_coding	P58166	chr12:57846105-57853063	0.181983	1.06969	2.55532	0.00125	1	1	1	0	0	0	0	1	0
ENSG00000075275.12	CELSR1	protein_coding	Q9NYQ6	chr22:46756730-46933067	7.47247	43.8976	2.55448	5e-05	1	1	1	0	0	0	1	1	0
ENSG00000099953.5	MMP11	protein_coding	P24347	chr22:24105207-24126503	1.38474	8.12675	2.55306	5e-05	1	1	0	0	0	0	1	1	0
ENSG00000168758.6	SEMA4C	protein_coding	Q9C0C4	chr2:97525452-97536494	7.53486	44.2026	2.55248	5e-05	1	1	1	0	0	0	1	1	0
ENSG00000146416.12	AIG1	protein_coding	Q9NVV5	chr6:143381632-143661441	32.0604	188.077	2.55246	5e-05	1	0	1	0	0	1	1	1	0
ENSG00000064115.6	TM7SF3	protein_coding	Q9NS93	chr12:27124518-27167367	28.448	166.667	2.55057	5e-05	1	1	1	0	0	1	1	1	0
ENSG00000173950.11	XXYLT1	protein_coding	Q8NBI6	chr3:194789007-194991896	12.7222	74.3091	2.54619	5e-05	1	0	1	0	0	1	1	1	0
ENSG00000146842.12	TMEM209	protein_coding	Q96SK2	chr7:129804554-129847610	10.0539	58.6139	2.54349	5e-05	1	0	1	0	0	1	1	1	0
ENSG00000104853.11	CLPTM1	protein_coding	O96005	chr19:45457841-45496599	26.537	154.394	2.54054	5e-05	1	0	1	0	0	1	1	1	0
ENSG00000159322.13	ADPGK	protein_coding	Q9BRR6	chr15:73043709-73090540	31.3938	182.505	2.53939	5e-05	1	1	0	0	0	1	1	1	0
ENSG00000165323.11	FAT3	protein_coding	Q8TDW7	chr11:92085261-92629618	13.1789	76.4275	2.53586	5e-05	1	1	1	0	0	0	1	1	0
ENSG00000049656.9	CLPTM1L	protein_coding	Q96KA5	chr5:1317858-1345214	61.5491	356.874	2.5356	5e-05	1	0	1	0	0	1	1	1	0
ENSG00000221890.2	NPTXR	protein_coding	O95502	chr22:39214456-39239987	1.11624	6.46916	2.53492	5e-05	1	0	1	0	0	0	1	1	0
ENSG00000163347.5	CLDN1	protein_coding	O95832	chr3:190023489-190040264	0.305107	1.76648	2.53349	5e-05	1	0	1	0	0	0	1	1	0
ENSG00000135052.12	GOLM1	protein_coding	Q8NBJ4	chr9:88641060-88715088	43.3813	251.007	2.53259	5e-05	1	0	1	0	0	1	1	1	0
ENSG00000067167.3	TRAM1	protein_coding	Q15629	chr8:71485676-71520622	56.6918	328.015	2.53255	5e-05	1	0	1	0	0	1	1	1	0
ENSG00000257653.1	RP11-579D7.2	antisense	0	chr12:49159974-49182820	6.44635	37.2635	2.53121	5e-05	0	0	0	0	0	0	0	0	0
ENSG00000196517.7	SLC6A9	protein_coding	P48067	chr1:44457030-44497139	4.58288	26.4819	2.53068	5e-05	1	0	1	0	0	1	1	1	0
ENSG00000118523.5	CTGF	protein_coding	P29279	chr6:132269315-132398533	0.967412	5.58817	2.53017	5e-05	1	1	0	0	0	1	1	1	0
ENSG00000078549.10	ADCYAP1R1	protein_coding	P41586	chr7:31092075-31151089	2.3295	13.4552	2.53007	5e-05	1	1	1	0	0	0	1	1	0
ENSG00000139211.5	AMIGO2	protein_coding	Q86SJ2	chr12:47469489-47630443	0.541924	3.12844	2.52928	5e-05	1	0	1	0	0	0	1	1	0
ENSG00000136156.8	ITM2B	protein_coding	Q9Y287	chr13:48807293-48837063	35.0733	202.454	2.52915	5e-05	1	0	1	0	0	1	1	1	0
ENSG00000148175.8	STOM	protein_coding	P08581	chr9:124101354-124132531	9.14635	52.7019	2.52659	5e-05	1	0	1	0	0	1	1	1	0
ENSG00000137522.13	RNF121	protein_coding	Q9H920	chr11:71639746-71708643	14.2353	82.0189	2.52648	5e-05	1	0	1	0	0	1	1	1	0
ENSG00000164073.5	MFSD8	protein_coding	Q8NHS3	chr4:128838959-128960866	10.1133	57.9921	2.5196	5e-05	1	0	1	0	0	1	1	1	0
ENSG00000155256.13	ZFYVE27	protein_coding	Q5T4F4	chr10:99496877-99520664	14.8305	85.0137	2.51913	5e-05	1	0	1	0	0	1	1	1	0
ENSG00000185008.13	ROBO2	protein_coding	Q9HCK4	chr3:75955845-77699115	6.19951	35.5289	2.51876	5e-05	1	1	1	0	0	0	1	1	0
ENSG00000109736.10	MFSD10	protein_coding	Q14728	chr4:2932287-2936586	26.7316	153.182	2.51863	5e-05	1	0	1	0	0	1	1	1	0
ENSG00000130714.11	POMT1	protein_coding	Q9Y6A1	chr9:134378288-134406655	21.0516	120.581	2.518	5e-05	1	0	1	0	0	1	1	1	0
ENSG00000111186.8	WNT5B	protein_coding	Q9H1J7	chr12:1639056-1756409	2.93027	16.784	2.51798	5e-05	1	1	0	0	0	0	1	1	0
ENSG00000101439.4	CST3	protein_coding	P01034	chr20:23608533-23619110	30.6782	175.503	2.51621	5e-05	1	1	1	0	0	1	0	1	0
ENSG00000197965.7	MPZL1	protein_coding	O95297	chr1:167690428-167761156	45.4529	259.871	2.51535	5e-05	1	1	1	0	0	1	1	1	0
ENSG00000157916.14	RER1	protein_coding	O15258	chr1:2323266-2345236	43.7803	250.248	2.51501	5e-05	1	0	1	0	0	1	1	1	0
ENSG00000197106.6	SLC6A17	protein_coding	Q9H1V8	chr1:110693107-110744824	0.353555	2.02076	2.51489	5e-05	1	0	1	0	0	0	1	1	0
ENSG00000163590.9	PPM1L	protein_coding	Q5SGD2	chr3:160473389-160796695	6.15679	35.1013	2.51128	5e-05	1	0	0	0	0	0	1	1	0
ENSG00000146242.5	TPBG	protein_coding	Q13641	chr6:83072922-83080545	4.44666	25.3356	2.51037	5e-05	1	1	1	0	0	1	1	1	0
ENSG00000186283.9	TOR3A	protein_coding	Q9H497	chr1:179050511-179067158	19.6147	111.756	2.51034	5e-05	1	1	0	0	0	1	1	1	0
ENSG00000213420.3	GPC2	protein_coding	Q8N158	chr7:99767228-99774995	3.13618	17.8638	2.50996	5e-05	1	1	0	0	0	0	1	1	0
ENSG00000140479.12	PCSK6	protein_coding	P29122	chr15:101835623-102065405	29.4985	167.974	2.50953	5e-05	0	0	0	0	0	1	1	1	1
ENSG00000143195.8	ILDR2	protein_coding	Q71H61	chr1:166882442-166944719	2.54479	14.4874	2.50918	5e-05	1	1	1	0	0	0	1	1	0
ENSG00000080493.9	SLC4A4	protein_coding	Q9Y6R1	chr4:72053002-72437804	1.95552	11.1324	2.50914	5e-05	1	0	1	0	0	0	1	1	0
ENSG00000144136.6	SLC20A1	protein_coding	Q8WUM9	chr2:113403433-113421404	53.2737	303.262	2.50907	5e-05	1	0	1	0	0	1	1	1	0
ENSG00000165240.13	ATP7A	protein_coding	Q04656	chrX:77166193-77305892	4.03386	22.9472	2.50809	5e-05	1	0	1	0	0	0	1	1	0
ENSG00000052802.8	MSMO1	protein_coding	Q15800	chr4:166248774-166264312	18.344	104.213	2.50615	5e-05	1	0	1	0	0	0	1	1	0
ENSG00000184613.6	NELL2	protein_coding	Q99435	chr12:44902057-45315631	13.7803	78.2412	2.50532	5e-05	1	1	1	0	0	0	1	1	0
ENSG00000197410.8	DCHS2	protein_coding	Q6V1P9	chr4:155153398-155412930	0.261651	1.48522	2.50496	5e-05	1	0	1	0	0	0	1	1	0
ENSG00000148154.5	UGCG	protein_coding	Q16739	chr9:114659045-114697649	11.698	66.3703	2.50427	5e-05	1	0	1	0	0	1	1	1	0
ENSG00000158966.9	CACHD1	protein_coding	Q5VU97	chr1:64936427-65158741	16.2502	92.12	2.50306	5e-05	1	0	1	0	0	1	1	1	0
ENSG00000104324.11	CPQ	protein_coding	Q9Y646	chr8:97657454-98161882	0.562315	3.18631	2.50244	5e-05	1	1	0	0	0	0	1	1	0
ENSG00000163638.9	ADAMTS9	protein_coding	Q9P2N4	chr3:64501332-64997143	4.24575	24.0396	2.50132	5e-05	1	1	0	0	0	0	1	1	0
ENSG00000167114.8	SLC27A4	protein_coding	Q6P1M0	chr9:131102924-131123749	21.8381	123.568	2.50039	5e-05	1	0	1	0	0	1	1	1	0
ENSG00000169604.15	ANTXR1	protein_coding	Q9H6X2	chr2:69240309-69476459	12.2771	69.4496	2.5	5e-05	1	1	1	0	0	1	1	1	0
ENSG00000119977.16	TCTN3	protein_coding	Q6NUS6	chr10:97423157-97453900	20.5888	116.342	2.49845	5e-05	1	1	1	0	0	1	1	1	0
ENSG00000135750.10	KCNK1	protein_coding	O00180	chr1:233749749-233808258	3.88621	21.9526	2.49796	5e-05	1	0	1	0	0	1	1	1	0
ENSG00000134352.15	IL6ST	protein_coding	P40189	chr5:55230922-55290821	25.7828	145.325	2.4948	5e-05	1	1	1	0	0	1	1	1	0
ENSG00000103257.4	SLC7A5	protein_coding	Q01650	chr16:87863628-87903094	39.7712	224.099	2.49434	5e-05	1	0	1	0	0	1	1	1	0
ENSG00000242574.4	HLA-DMB	protein_coding	P28068	chr6:32902405-32949282	1.8371	10.3439	2.49328	0.03755	1	1	1	0	0	0	1	1	0
ENSG00000105223.14	PLD3	protein_coding	Q8IV08	chr19:40825442-40896094	39.7013	223.482	2.4929	5e-05	1	0	1	0	0	1	1	1	0
ENSG00000105699.12	LSR	protein_coding	Q86X29	chr19:35739232-35758867	12.3525	69.451	2.49119	5e-05	1	0	1	0	0	1	1	1	0
ENSG00000085871.4	MGST2	protein_coding	Q99735	chr4:140586921-141075338	12.2458	68.8316	2.49078	5e-05	1	1	1	0	0	0	1	1	0
ENSG00000254814.1	RP11-535A19.1	antisense	0	chr11:75469499-75514460	0.256408	1.44013	2.48969	0.02805	0	0	0	0	0	0	0	0	0
ENSG00000136856.13	SLC2A8	protein_coding	Q9NY64	chr9:130159420-130170703	13.8286	77.6213	2.4888	5e-05	1	0	1	0	0	1	1	1	0
ENSG00000164308.12	ERAP2	protein_coding	Q6P179	chr5:96149730-96373219	0.295558	1.65834	2.48823	0.02065	1	0	0	0	0	0	1	1	0
ENSG00000198663.12	C6orf89	protein_coding	Q6UWU4	chr6:36822602-36896740	16.3181	91.5464	2.48803	5e-05	1	0	1	0	0	1	1	1	0
ENSG00000186897.3	C1QL4	protein_coding	Q86Z23	chr12:49726199-49730971	1.21358	6.8034	2.48698	5e-05	1	1	0	0	0	0	0	1	0
ENSG00000101856.8	PGRMC1	protein_coding	O00264	chrX:118370215-118378429	124.817	699.647	2.48682	5e-05	1	0	1	0	0	1	1	1	0
ENSG00000144455.9	SUMF1	protein_coding	Q8NBK3	chr3:3742497-4508965	8.68958	48.6794	2.48595	5e-05	1	1	0	0	0	1	1	1	0
ENSG00000146555.14	SDK1	protein_coding	Q7Z5N4	chr7:3303663-4308632	4.83456	27.0796	2.48575	5e-05	1	0	1	0	0	0	1	1	0
ENSG00000062282.10	DGAT2	protein_coding	Q96PD7	chr11:75469499-75514460	1.29866	7.2724	2.4854	5e-05	1	0	1	0	1	0	1	1	0
ENSG00000133657.10	ATP13A3	protein_coding	Q9H7F0	chr3:194123400-194239008	38.8392	217.396	2.48474	5e-05	1	0	1	0	0	0	1	1	0
ENSG00000166206.9	GABRB3	protein_coding	P28472	chr15:26788692-27194354	7.02871	39.3116	2.48362	5e-05	1	1	1	0	0	0	1	1	0
ENSG00000187210.8	GCNT1	protein_coding	P78536	chr9:79034751-79122332	4.05484	22.6752	2.4834	5e-05	1	1	1	0	0	0	1	1	0
ENSG00000132031.8	MATN3	protein_coding	O15232	chr2:20189977-20212455	0.389531	2.17766	2.48296	5e-05	1	1	0	0	0	0	0	1	0
ENSG00000164930.7	FZD6	protein_coding	O60353	chr8:104133259-104345094	11.5814	64.5206	2.47795	5e-05	1	1	1	0	0	0	1	1	0
ENSG00000167700.4	MFSD3	protein_coding	Q96ES6	chr8:145734456-145736596	16.3077	90.8167	2.47741	5e-05	1	0	1	0	0	1	1	1	0
ENSG00000132581.5	SDF2	protein_coding	Q99470	chr17:26975373-27029697	13.4984	75.1582	2.47714	5e-05	1	1	0	0	0	1	0	1	0
ENSG00000144668.7	ITGA9	protein_coding	Q13797	chr3:37493605-37903271	1.03602	5.76628	2.47658	5e-05	1	1	1	0	0	0	1	1	0
ENSG00000104870.8	FCGRT	protein_coding	P55899	chr19:50010072-50029590	6.75341	37.5728	2.476	5e-05	1	1	1	0	0	1	1	1	0
ENSG00000196776.10	CD47	protein_coding	Q08722	chr3:107762144-107809872	31.0732	172.811	2.47546	5e-05	1	1	1	0	0	1	1	1	0
ENSG00000214212.4	C19orf38	protein_coding	A8MVS5	chr19:10947250-10980466	0.304725	1.69448	2.47526	0.00605	1	1	1	0	0	0	1	1	0
ENSG00000137404.10	NRM	protein_coding	Q8IXM6	chr6:30655823-30659197	6.32518	35.1627	2.47487	5e-05	1	0	1	0	0	0	1	1	0
ENSG00000117899.6	MESDC2	protein_coding	Q14696	chr15:81071683-81282219	18.5324	103.02	2.4748	5e-05	1	1	0	0	0	1	1	1	0
ENSG00000108219.10	TSPAN14	protein_coding	Q8NG11	chr10:82213921-82295698	6.5143	36.1984	2.47424	5e-05	1	0	1	0	0	1	1	1	0
ENSG00000049449.4	RCN1	protein_coding	Q15293	chr11:31806339-32127301	15.0964	83.8345	2.47334	5e-05	1	1	0	0	0	1	1	1	0
ENSG00000128039.6	SRD5A3	protein_coding	Q9H8P0	chr4:56212275-56262014	3.3174	18.4203	2.47317	5e-05	1	0	1	0	0	1	1	1	0
ENSG00000173706.8	HEG1	protein_coding	Q9ULI3	chr3:124684553-124774802	5.55557	30.8162	2.47168	5e-05	1	1	1	0	0	0	1	1	0
ENSG00000181104.6	F2R	protein_coding	P25116	chr5:75699073-76031606	6.1323	33.9703	2.46977	5e-05	1	1	1	0	0	1	1	1	0
ENSG00000166086.8	JAM3	protein_coding	Q9BX67	chr11:133938819-134117686	21.9394	121.28	2.46675	5e-05	1	0	1	0	0	1	1	1	0
ENSG00000101160.9	CTSZ	protein_coding	Q9UBR2	chr20:57570239-57582302	1.94578	10.752	2.46618	5e-05	1	1	1	0	0	1	1	1	0
ENSG00000176142.8	TMEM39A	protein_coding	Q9NV64	chr3:119148346-119187677	17.7037	97.7369	2.46486	5e-05	1	0	1	0	0	1	1	1	0
ENSG00000117600.8	LPPR4	protein_coding	Q7Z2D5	chr1:99729508-99775146	0.262764	1.44937	2.46359	5e-05	1	0	1	0	0	0	1	1	0
ENSG00000170540.10	ARL6IP1	protein_coding	Q15041	chr16:18792616-18813000	86.0007	474.198	2.46307	5e-05	1	0	1	0	0	1	1	1	0
ENSG00000106392.6	C1GALT1	protein_coding	Q9NS00	chr7:7196564-7288282	10.8864	59.9905	2.4622	5e-05	1	0	1	0	0	1	1	1	0
ENSG00000025423.7	HSD17B6	protein_coding	O14756	chr12:57106211-57181574	3.15753	17.398	2.46205	0.00445	0	0	0	0	0	0	1	0	1
ENSG00000140092.10	FBLN5	protein_coding	Q9UBX5	chr14:92335755-92414331	1.957	10.78	2.46164	5e-05	1	1	0	0	0	0	0	1	0
ENSG00000170382.7	LRRN2	protein_coding	O75325	chr1:204586297-204654861	0.940257	5.17554	2.46058	5e-05	1	1	1	0	0	0	1	1	0
ENSG00000103855.13	CD276	protein_coding	Q5ZPR3	chr15:73976306-74006859	24.074	132.471	2.46013	5e-05	1	1	1	0	0	1	1	1	0
ENSG00000178752.11	FAM132B	protein_coding	Q4G0M1	chr2:239067622-239077541	6.41847	35.3059	2.45961	5e-05	1	1	0	0	0	0	0	1	0
ENSG00000197594.7	ENPP1	protein_coding	P22413	chr6:132129155-132216295	11.4312	62.7906	2.45757	5e-05	1	0	1	0	0	1	1	1	0
ENSG00000154639.14	CXADR	protein_coding	P78310	chr21:18884699-18965897	19.7089	108.218	2.45702	5e-05	1	1	1	0	0	1	1	1	0
ENSG00000103174.7	NAGPA	protein_coding	Q9UK23	chr16:4932507-5147809	5.94502	32.6097	2.45555	5e-05	1	1	1	0	0	1	1	1	0
ENSG00000005108.11	THSD7A	protein_coding	Q9UPZ6	chr7:11221358-11871824	0.377675	2.07073	2.45492	0.00545	1	1	1	0	0	0	1	1	0
ENSG00000182379.9	NXPH4	protein_coding	O95158	chr12:57610577-57620232	1.97584	10.8277	2.45419	5e-05	1	1	0	0	0	1	0	1	0
ENSG00000103335.15	PIEZO1	protein_coding	Q92508	chr16:88772870-88851619	26.8586	147.174	2.45406	5e-05	1	0	1	0	0	0	1	1	0
ENSG00000174915.7	PTDSS2	protein_coding	Q9BVG9	chr11:448267-491393	18.5259	101.507	2.45396	5e-05	1	0	1	0	0	1	1	1	0
ENSG00000148842.13	CNNM2	protein_coding	Q9H8M5	chr10:104678049-104953056	4.92737	26.9968	2.4539	5e-05	1	0	1	0	0	0	1	1	0
ENSG00000104213.8	PDGFRL	protein_coding	Q15198	chr8:17433941-17658426	1.55481	8.51859	2.45387	5e-05	1	1	0	0	0	0	0	1	0
ENSG00000119004.10	CYP20A1	protein_coding	Q6UW02	chr2:204103662-204163009	10.3271	56.5607	2.45337	5e-05	1	0	1	0	0	1	1	1	0
ENSG00000206341.6	HLA-H	pseudogene	0	chr6:29855070-29858259	0.822344	4.50084	2.45238	5e-05	0	0	0	0	0	0	0	0	0
ENSG00000125505.12	MBOAT7	protein_coding	Q96N66	chr19:54677106-54693733	17.2367	94.2318	2.45073	5e-05	1	0	1	0	0	1	1	1	0
ENSG00000170915.8	PAQR8	protein_coding	Q8TEZ7	chr6:52226218-52272575	4.67009	25.5231	2.45028	5e-05	1	0	1	0	0	1	1	1	0
ENSG00000093010.7	COMT	protein_coding	P21964	chr22:19863039-20004331	35.4684	193.668	2.44898	5e-05	1	0	1	1	1	1	1	1	0
ENSG00000117335.14	CD46	protein_coding	P15529	chr1:207925401-207968858	36.0258	196.673	2.44869	5e-05	1	1	1	0	0	1	1	1	0
ENSG00000255390.1	RP11-732A19.5	antisense	0	chr11:6642555-6677085	0.535921	2.92488	2.44828	0.0165	0	0	0	0	0	0	0	0	0
ENSG00000148358.15	GPR107	protein_coding	Q5VW38	chr9:132815704-132902448	14.4	78.5895	2.44827	5e-05	1	1	1	0	0	1	1	1	0
ENSG00000166471.6	TMEM41B	protein_coding	Q5BJD5	chr11:9302200-9336327	20.6552	112.633	2.44705	5e-05	1	0	1	0	0	1	1	1	0
ENSG00000138085.12	ATRAID	protein_coding	Q6UW56	chr2:27422454-27440046	36.5498	199.273	2.44681	5e-05	1	0	1	0	0	1	1	1	0
ENSG00000223802.3	CERS1	protein_coding	P27544	chr19:18979360-19007536	11.0072	60.0037	2.4466	5e-05	1	0	1	0	0	1	1	1	0
ENSG00000105438.4	KDELR1	protein_coding	P24390	chr19:48885826-48894810	56.3193	306.968	2.44639	5e-05	1	0	1	0	0	1	1	1	0
ENSG00000181458.6	TMEM45A	protein_coding	Q9NWC5	chr3:100211462-100296288	5.94856	32.4066	2.44567	5e-05	1	0	1	0	0	0	1	1	0
ENSG00000105976.10	MET	protein_coding	Q9NWH9	chr7:116312443-116438440	13.2784	72.2737	2.44439	5e-05	1	0	1	0	0	0	0	1	0
ENSG00000167323.5	STIM1	protein_coding	Q13586	chr11:3875547-4114439	17.4253	94.658	2.44154	5e-05	1	1	1	0	0	1	1	1	0
ENSG00000054392.8	HHAT	protein_coding	Q5VTY9	chr1:210501595-210849638	2.47676	13.4497	2.44105	5e-05	1	0	1	0	0	0	1	1	0
ENSG00000174227.11	PIGG	protein_coding	Q5H8A4	chr4:492988-533985	26.9367	146.223	2.44053	5e-05	1	0	1	0	0	1	1	1	0
ENSG00000107731.8	UNC5B	protein_coding	Q8IZJ1	chr10:72972326-73062621	9.94314	53.9601	2.44012	5e-05	1	1	1	0	0	1	1	1	0
ENSG00000162298.12	SYVN1	protein_coding	Q86TM6	chr11:64888099-64902004	12.126	65.7734	2.4394	5e-05	1	0	1	0	0	1	1	1	0
ENSG00000158089.10	GALNT14	protein_coding	Q96FL9	chr2:31133332-31378068	0.251539	1.3639	2.43888	5e-05	1	0	1	0	0	0	1	1	0
ENSG00000088298.8	EDEM2	protein_coding	Q9BV94	chr20:33703166-33872788	7.79898	42.2623	2.43801	5e-05	1	1	0	0	0	1	1	1	0
ENSG00000124749.12	COL21A1	protein_coding	Q96P44	chr6:55921387-56258892	0.289845	1.56895	2.43644	0.00195	1	1	0	0	0	0	1	1	0
ENSG00000251675.1	CTC-458I2.2	antisense	0	chr5:79407049-79551898	0.862408	4.66196	2.43449	0.00135	0	0	0	0	0	0	0	0	0
ENSG00000184277.8	TM2D3	protein_coding	Q9BRN9	chr15:102161846-102192594	43.4825	234.978	2.43402	5e-05	1	1	1	0	0	1	1	1	0
ENSG00000123104.7	ITPR2	protein_coding	Q14571	chr12:26272958-26986131	9.72311	52.5379	2.43387	5e-05	1	0	1	0	0	0	1	1	0
ENSG00000117906.9	RCN2	protein_coding	Q14257	chr15:77223959-77242601	63.5565	343.382	2.4337	5e-05	1	1	0	0	0	1	1	1	0
ENSG00000054793.9	ATP9A	protein_coding	O75110	chr20:50213052-50385173	11.4066	61.5929	2.4329	5e-05	1	0	1	0	0	0	1	1	0
ENSG00000152683.10	SLC30A6	protein_coding	Q6NXT4	chr2:32390932-32449448	13.6193	73.5182	2.43245	5e-05	1	0	1	1	1	1	1	1	0
ENSG00000070886.6	EPHA8	protein_coding	P29322	chr1:22890056-22930087	1.81644	9.79624	2.43111	5e-05	1	1	1	0	0	0	1	1	0
ENSG00000101017.9	CD40	protein_coding	P25942	chr20:44746910-44758502	0.927806	5.00066	2.43023	5e-05	1	1	1	0	0	1	1	1	0
ENSG00000138744.10	NAAA	protein_coding	Q02083	chr4:76831808-76928641	6.3743	34.3022	2.42796	5e-05	1	1	1	0	0	1	0	1	0
ENSG00000144649.4	FAM198A	protein_coding	Q9UFP1	chr3:42846243-43101703	4.17159	22.4451	2.42773	5e-05	1	1	1	0	0	0	0	1	0
ENSG00000158156.7	XKR8	protein_coding	Q9H6D3	chr1:28261503-28294607	5.20346	27.9838	2.42705	5e-05	1	0	1	0	0	1	1	1	0
ENSG00000142687.13	KIAA0319L	protein_coding	Q8IZA0	chr1:35899090-36032875	23.656	127.067	2.42531	5e-05	1	0	1	0	0	1	1	1	0
ENSG00000153395.5	LPCAT1	protein_coding	Q8NF37	chr5:1456594-1524092	22.0468	118.183	2.42238	5e-05	1	0	1	0	0	1	1	1	0
ENSG00000090776.5	EFNB1	protein_coding	P98172	chrX:68048839-68061990	4.629	24.7921	2.42111	5e-05	1	1	1	0	0	1	1	1	0
ENSG00000102265.7	TIMP1	protein_coding	P01033	chrX:47420515-47479252	21.7968	116.56	2.41889	5e-05	1	1	0	0	0	1	1	1	0
ENSG00000154309.7	DISP1	protein_coding	Q96F81	chr1:222988363-223179337	2.96115	15.8116	2.41676	5e-05	1	0	1	0	0	0	1	1	0
ENSG00000154928.12	EPHB1	protein_coding	P54762	chr3:134316642-134979309	1.02482	5.46252	2.4142	5e-05	1	1	1	0	0	0	1	1	0
ENSG00000119681.7	LTBP2	protein_coding	Q14767	chr14:74964872-75079306	0.518134	2.76089	2.41373	5e-05	1	1	0	0	0	0	0	1	0
ENSG00000143418.15	CERS2	protein_coding	Q96G23	chr1:150898738-150948010	54.4004	289.79	2.41332	5e-05	1	0	1	0	0	1	1	1	0
ENSG00000173930.8	SLCO4C1	protein_coding	Q6ZQN7	chr5:101569689-101632253	0.440568	2.3453	2.41234	5e-05	1	0	1	0	0	0	1	1	0
ENSG00000178202.8	KDELC2	protein_coding	Q7Z4H8	chr11:108342831-108369159	28.1914	150.021	2.41184	5e-05	1	1	0	0	0	1	1	1	0
ENSG00000087253.7	LPCAT2	protein_coding	Q7L5N7	chr16:55542909-55620582	5.09622	27.1163	2.41166	5e-05	1	0	1	0	0	1	1	1	0
ENSG00000196352.9	CD55	protein_coding	P08174	chr1:207494852-207534311	15.1317	80.483	2.41111	5e-05	1	1	0	0	0	1	1	1	0
ENSG00000110917.3	MLEC	protein_coding	Q14165	chr12:121124671-121139667	56.4957	300.428	2.4108	5e-05	1	1	1	0	0	1	1	1	0
ENSG00000172292.10	CERS6	protein_coding	Q6ZMG9	chr2:169312371-169769881	10.4427	55.5218	2.41056	5e-05	1	0	1	0	0	1	1	1	0
ENSG00000130733.6	YIPF2	protein_coding	Q9BWQ6	chr19:10982188-11039357	17.7615	94.4156	2.41027	5e-05	1	0	1	0	0	1	1	1	0
ENSG00000185585.15	OLFML2A	protein_coding	Q68BL7	chr9:127539436-127577164	0.255036	1.3556	2.41016	5e-05	1	1	0	0	0	0	0	1	0
ENSG00000149541.5	B3GAT3	protein_coding	O94766	chr11:62382767-62389647	18.3083	97.2478	2.40917	5e-05	1	0	1	0	0	1	1	1	0
ENSG00000124574.10	ABCC10	protein_coding	Q5T3U5	chr6:43395103-43424370	15.0269	79.7717	2.40833	5e-05	1	0	1	0	0	0	1	1	0
ENSG00000124155.12	PIGT	protein_coding	Q969N2	chr20:44044716-44054884	19.0781	101.235	2.40771	5e-05	1	1	1	0	0	1	1	1	0
ENSG00000170381.8	SEMA3E	protein_coding	O15041	chr7:82993221-83278326	2.20902	11.714	2.40675	5e-05	1	1	0	0	0	0	0	1	0
ENSG00000171017.6	LRRC8E	protein_coding	Q6NSJ5	chr19:7953389-7968427	1.24205	6.58225	2.40586	0.00275	1	0	1	0	0	0	1	1	0
ENSG00000009830.7	POMT2	protein_coding	Q9UKY4	chr14:77741298-77797940	18.0009	95.3433	2.40507	5e-05	1	0	1	0	0	1	1	1	0
ENSG00000119655.4	NPC2	protein_coding	P61916	chr14:74942894-74963809	32.9179	174.303	2.40465	5e-05	1	1	0	0	0	1	1	1	0
ENSG00000243364.3	EFNA4	protein_coding	P52798	chr1:155036206-155060014	3.14058	16.6135	2.40325	5e-05	1	1	0	0	0	0	1	1	0
ENSG00000169116.7	PARM1	protein_coding	Q6UWI2	chr4:75858304-75975325	2.6426	13.9725	2.40256	5e-05	1	1	1	0	0	0	1	1	0
ENSG00000040487.8	PQLC2	protein_coding	Q6ZP29	chr1:19638819-19655794	9.90998	52.3476	2.40117	5e-05	1	0	1	0	0	1	1	1	0
ENSG00000182771.13	GRID1	protein_coding	Q9ULK0	chr10:87359311-88126250	4.03737	21.317	2.40052	5e-05	1	1	1	0	0	0	1	1	0
ENSG00000174599.4	TRAM1L1	protein_coding	Q8N609	chr4:118004717-118006736	1.2165	6.41559	2.39884	5e-05	1	0	1	0	0	0	1	1	0
ENSG00000118855.14	MFSD1	protein_coding	Q9H3U5	chr3:158414680-158547508	18.0372	95.1199	2.39877	5e-05	1	0	1	0	0	1	1	1	0
ENSG00000110076.14	NRXN2	protein_coding	Q9P2S2	chr11:64373645-64490660	0.839595	4.41706	2.39532	5e-05	1	1	1	0	0	0	1	1	0
ENSG00000110911.10	SLC11A2	protein_coding	P49281	chr12:51373183-51422349	19.0714	100.33	2.39528	5e-05	1	0	1	0	0	1	1	1	0
ENSG00000151694.8	ADAM17	protein_coding	P27105	chr2:9613786-9695921	15.3812	80.9032	2.39503	5e-05	1	1	1	0	0	1	1	1	0
ENSG00000072849.6	DERL2	protein_coding	Q9GZP9	chr17:5374570-5394134	22.3125	117.248	2.39363	5e-05	1	0	1	0	0	0	1	1	0
ENSG00000152291.9	TGOLN2	protein_coding	O43493	chr2:85545146-85555548	27.9445	146.727	2.3925	5e-05	1	1	1	0	0	1	1	1	0
ENSG00000112378.11	PERP	protein_coding	Q96FX8	chr6:138409641-138428648	17.4471	91.5491	2.39156	5e-05	1	0	1	0	1	1	1	1	0
ENSG00000158747.9	NBL1	protein_coding	P41271	chr1:19923472-19984945	6.42968	33.7244	2.39097	5e-05	1	0	0	0	0	1	0	1	0
ENSG00000221968.4	FADS3	protein_coding	Q9Y5Q0	chr11:61640990-61659523	4.19049	21.9657	2.39006	5e-05	1	0	1	0	0	1	1	1	0
ENSG00000169884.9	WNT10B	protein_coding	O00744	chr12:49359122-49365546	1.2289	6.43991	2.38967	5e-05	1	1	0	0	0	0	0	1	0
ENSG00000164023.10	SGMS2	protein_coding	Q8NHU3	chr4:108745718-108899955	1.88406	9.86923	2.38909	0.0001	1	0	1	0	0	1	1	1	0
ENSG00000249242.3	TMEM150C	protein_coding	B9EJG8	chr4:83404322-83483510	1.97292	10.3307	2.38853	5e-05	1	0	1	0	0	1	1	1	0
ENSG00000008283.11	CYB561	protein_coding	P49447	chr17:61509664-61523739	4.20821	22.0209	2.38759	5e-05	1	0	1	0	0	0	1	1	0
ENSG00000129636.8	ITFG1	protein_coding	Q8TB96	chr16:47178233-47735434	19.4488	101.758	2.38738	5e-05	1	1	1	0	0	1	1	1	0
ENSG00000077943.7	ITGA8	protein_coding	P53708	chr10:15555947-15762124	3.33513	17.439	2.3865	5e-05	1	1	1	0	0	0	1	1	0
ENSG00000102195.7	GPR50	protein_coding	Q13585	chrX:150343663-150349937	1.37578	7.1796	2.38365	5e-05	1	0	1	0	0	1	1	1	0
ENSG00000143315.5	PIGM	protein_coding	Q9H3S5	chr1:159997461-160001783	9.10664	47.5005	2.38295	5e-05	1	0	1	0	0	1	1	1	0
ENSG00000067842.13	ATP2B3	protein_coding	Q16720	chrX:152783133-152848397	0.421066	2.19621	2.3829	5e-05	1	0	1	0	0	0	1	1	0
ENSG00000092445.7	TYRO3	protein_coding	Q06418	chr15:41849872-41871536	9.66929	50.4272	2.38272	5e-05	1	1	1	0	0	1	1	1	0
ENSG00000085063.10	CD59	protein_coding	P13987	chr11:33719806-33757991	36.945	192.612	2.38225	5e-05	1	1	0	0	0	1	1	1	0
ENSG00000256121.1	AC010296.1	pseudogene	0	chr5:115779311-115927094	1.32556	6.90609	2.38127	0.01695	0	0	0	0	0	0	0	0	0
ENSG00000121743.3	GJA3	protein_coding	Q9Y6H8	chr13:20712393-20735188	1.27285	6.63051	2.38106	5e-05	1	1	1	0	0	0	1	1	0
ENSG00000075790.6	BCAP29	protein_coding	Q9UHQ4	chr7:107220001-107269943	22.3394	116.366	2.38101	5e-05	1	0	1	0	0	0	1	1	0
ENSG00000137563.7	GGH	protein_coding	Q92820	chr8:63927637-63951730	27.1055	141.192	2.381	5e-05	1	1	0	0	0	1	0	1	0
ENSG00000025796.9	SEC63	protein_coding	Q9UGP8	chr6:108188959-108281190	34.0216	177.045	2.3796	5e-05	1	0	1	0	0	1	1	1	0
ENSG00000157224.11	CLDN12	protein_coding	P56749	chr7:89964536-90839905	15.2668	79.3322	2.37751	5e-05	1	0	1	0	0	1	1	1	0
ENSG00000111432.4	FZD10	protein_coding	Q9ULW2	chr12:130647003-130650285	1.08395	5.62983	2.3768	5e-05	1	1	1	0	0	0	1	1	0
ENSG00000270002.1	RP11-93H12.4	processed_transcript	0	chr10:87359311-88126250	0.268748	1.39501	2.37595	0.0019	0	0	0	0	0	0	0	0	0
ENSG00000153936.12	HS2ST1	protein_coding	Q7LGA3	chr1:87380330-87634884	18.7189	97.1112	2.37514	5e-05	1	0	0	0	0	1	1	1	0
ENSG00000124145.5	SDC4	protein_coding	P31431	chr20:43953927-43977064	5.55115	28.7983	2.37513	5e-05	1	1	1	0	0	1	1	1	0
ENSG00000244486.3	SCARF2	protein_coding	Q96GP6	chr22:20778873-20850170	4.96919	25.7506	2.37352	5e-05	1	1	0	0	0	1	1	1	0
ENSG00000181396.8	OGFOD3	protein_coding	Q6PK18	chr17:80347098-80408705	14.548	75.3414	2.37263	5e-05	1	0	1	0	0	1	1	1	0
ENSG00000118946.7	PCDH17	protein_coding	O14917	chr13:58205943-58303445	1.83215	9.48363	2.3719	5e-05	1	1	0	0	0	0	1	1	0
ENSG00000170537.8	TMC7	protein_coding	Q7Z402	chr16:18995255-19091417	1.16247	6.01182	2.3706	5e-05	1	0	1	0	0	0	1	1	0
ENSG00000077232.12	DNAJC10	protein_coding	Q8IXB1	chr2:183580998-183659191	43.821	226.511	2.36988	5e-05	1	0	1	0	0	1	1	1	0
ENSG00000121210.11	KIAA0922	protein_coding	A2VDJ0	chr4:154387497-154557863	12.6573	65.3834	2.36896	5e-05	1	1	0	0	0	0	1	1	0
ENSG00000231738.6	TSPAN19	protein_coding	P0C672	chr12:85408093-85430055	0.217006	1.11926	2.36674	0.0072	1	0	1	0	0	0	1	1	0
ENSG00000123191.9	ATP7B	protein_coding	P35670	chr13:52506808-52585630	9.30543	47.9235	2.36459	5e-05	1	0	1	0	1	0	1	1	0
ENSG00000198715.7	C1orf85	protein_coding	Q8WWB7	chr1:156252725-156265463	24.3241	125.163	2.36335	5e-05	1	1	1	0	0	1	1	1	0
ENSG00000180879.9	SSR4	protein_coding	P51571	chrX:153051220-153063960	140.617	722.982	2.36219	5e-05	1	1	0	0	0	0	1	1	0
ENSG00000182934.7	SRPR	protein_coding	P08240	chr11:126071992-126148026	28.9199	148.685	2.36213	5e-05	0	0	0	0	0	1	1	1	1
ENSG00000148053.11	NTRK2	protein_coding	Q16620	chr9:87283465-87638505	0.379659	1.95146	2.36178	5e-05	1	1	1	0	0	0	1	1	0
ENSG00000033867.12	SLC4A7	protein_coding	Q9Y6M7	chr3:27414213-27525911	20.5579	105.625	2.36119	5e-05	1	0	1	0	0	0	1	1	0
ENSG00000149809.10	TM7SF2	protein_coding	O76062	chr11:64851694-64883856	15.4118	79.1296	2.36018	5e-05	1	0	1	0	0	0	1	1	0
ENSG00000152700.9	SAR1B	protein_coding	Q9Y6B6	chr5:133936833-134063513	24.35	125.012	2.36007	5e-05	0	0	0	0	0	0	1	0	1
ENSG00000073060.11	SCARB1	protein_coding	Q8WTV0	chr12:125261401-125367214	18.1902	93.0662	2.35509	5e-05	1	0	1	0	0	1	1	1	0
ENSG00000038295.3	TLL1	protein_coding	O43897	chr4:166794409-167025047	0.953997	4.87535	2.35345	5e-05	1	0	0	0	0	0	0	1	0
ENSG00000102595.14	UGGT2	protein_coding	Q9NYU1	chr13:96453833-96705736	18.5693	94.8897	2.35333	5e-05	1	1	0	0	0	0	1	1	0
ENSG00000121073.9	SLC35B1	protein_coding	P78383	chr17:47778304-47906458	36.1936	184.798	2.35215	5e-05	1	0	1	0	0	1	1	1	0
ENSG00000158201.5	ABHD3	protein_coding	Q8WU67	chr18:19230857-19284766	17.1546	87.5236	2.35107	5e-05	1	0	1	0	0	1	1	1	0
ENSG00000114251.9	WNT5A	protein_coding	P41221	chr3:55499742-55523973	14.7134	75.0668	2.35105	5e-05	1	0	1	0	0	0	1	1	0
ENSG00000128917.5	DLL4	protein_coding	Q9NR61	chr15:41221537-41231237	0.394167	2.01055	2.35071	5e-05	1	1	1	0	0	0	1	1	0
ENSG00000177058.7	SLC38A9	protein_coding	Q8NBW4	chr5:54921672-55112985	18.7011	95.3798	2.35056	5e-05	1	0	1	0	0	1	1	1	0
ENSG00000064309.10	CDON	protein_coding	Q4KMG0	chr11:125820010-125933230	16.5325	84.1822	2.34821	5e-05	1	1	1	0	0	0	1	1	0
ENSG00000113194.8	FAF2	protein_coding	Q96CS3	chr5:175874628-175937075	38.2778	194.834	2.34767	5e-05	1	0	0	0	0	0	1	1	0
ENSG00000182749.5	PAQR7	protein_coding	Q86WK9	chr1:26186103-26197744	1.63373	8.30563	2.34592	5e-05	1	0	1	0	0	0	1	1	0
ENSG00000152270.4	PDE3B	protein_coding	Q13370	chr11:14665268-14892350	11.6983	59.444	2.34523	5e-05	1	0	1	0	0	0	1	1	0
ENSG00000163328.9	GPR155	protein_coding	Q7Z3F1	chr2:175296965-175351822	2.64076	13.4119	2.34449	5e-05	1	0	1	0	0	0	1	1	0
ENSG00000073008.10	PVR	protein_coding	P15151	chr19:45041044-45222031	18.9127	96.0083	2.34381	5e-05	1	1	1	0	0	1	1	1	0
ENSG00000144746.6	ARL6IP5	protein_coding	O75915	chr3:69134094-69155217	32.7819	166.391	2.34361	5e-05	1	0	1	0	0	0	1	1	0
ENSG00000139044.6	B4GALNT3	protein_coding	Q6L9W6	chr12:569529-672675	9.54438	48.3718	2.34144	5e-05	1	0	1	0	0	0	1	1	0
ENSG00000213699.4	SLC35F6	protein_coding	Q8N357	chr2:26987151-27023935	13.3113	67.4496	2.34115	5e-05	1	1	1	0	1	1	1	1	0
ENSG00000156162.12	DPY19L4	protein_coding	Q7Z388	chr8:95731930-95806064	13.923	70.4211	2.33854	5e-05	1	0	1	0	0	1	1	1	0
ENSG00000011478.7	QPCTL	protein_coding	Q9NXS2	chr19:46190711-46207247	7.44759	37.6537	2.33794	5e-05	1	0	1	0	0	1	1	1	0
ENSG00000188092.10	GPR89B	protein_coding	P0CG08	chr1:147400505-147465753	0.781126	3.94594	2.33674	5e-05	1	0	1	0	0	0	1	1	0
ENSG00000145569.5	FAM105A	protein_coding	Q9NUU6	chr5:14581883-14615116	5.0735	25.6266	2.33659	5e-05	1	0	1	0	0	1	0	1	0
ENSG00000187720.10	THSD4	protein_coding	Q6ZMP0	chr15:71389290-72075722	2.00256	10.1034	2.33492	5e-05	1	1	0	0	0	0	0	1	0
ENSG00000155011.4	DKK2	protein_coding	Q9UBU2	chr4:107842958-108223027	0.229238	1.15653	2.33489	0.00365	1	1	0	0	0	0	0	1	0
ENSG00000158715.5	SLC45A3	protein_coding	Q96JT2	chr1:205626978-205649587	1.87214	9.43749	2.33372	5e-05	1	0	1	0	0	0	1	1	0
ENSG00000116138.8	DNAJC16	protein_coding	Q9Y2G8	chr1:15853307-15930121	7.94163	39.9951	2.33232	5e-05	1	1	1	0	0	1	1	1	0
ENSG00000054277.8	OPN3	protein_coding	Q9H1Y3	chr1:241695433-241965435	3.04428	15.3234	2.33156	0.0077	1	0	1	0	0	1	1	1	0
ENSG00000153982.6	GDPD1	protein_coding	Q8N9F7	chr17:57297827-57353328	7.8811	39.6363	2.33035	5e-05	1	0	1	0	0	1	1	1	0
ENSG00000135953.6	MFSD9	protein_coding	Q8NBP5	chr2:103332298-103353347	5.49067	27.5725	2.32817	5e-05	1	0	1	0	0	0	1	1	0
ENSG00000050165.13	DKK3	protein_coding	Q9UBP4	chr11:11984652-12031316	0.977889	4.90912	2.32772	5e-05	1	1	0	0	0	0	0	1	0
ENSG00000005486.12	RHBDD2	protein_coding	Q6NTF9	chr7:75471919-75518244	14.2117	71.0811	2.32238	5e-05	1	0	1	0	0	1	1	1	0
ENSG00000166130.10	IKBIP	protein_coding	Q70UQ0	chr12:99007182-99038891	16.4345	82.1008	2.32067	5e-05	1	0	0	0	0	0	1	1	0
ENSG00000221866.5	PLXNA4	protein_coding	Q9HCM2	chr7:131808090-132333447	0.440771	2.20178	2.32057	5e-05	1	1	1	0	0	0	1	1	0
ENSG00000141736.9	ERBB2	protein_coding	P04626	chr17:37827374-37887040	13.7886	68.8618	2.32023	5e-05	1	1	1	0	0	0	1	1	0
ENSG00000157800.13	SLC37A3	protein_coding	Q8NCC5	chr7:139993492-140126050	31.4368	156.961	2.31988	5e-05	1	0	1	0	0	1	1	1	0
ENSG00000117122.9	MFAP2	protein_coding	P55001	chr1:17300996-17338423	1.95009	9.7317	2.31915	0.0009	1	1	0	0	0	1	0	1	0
ENSG00000069943.5	PIGB	protein_coding	Q92521	chr15:55495163-55800432	2.21297	11.0312	2.31753	0.00395	1	0	1	0	0	0	1	1	0
ENSG00000074527.7	NTN4	protein_coding	Q9HB63	chr12:96043030-96184930	1.41789	7.06633	2.31721	5e-05	1	1	1	0	0	0	1	1	0
ENSG00000165731.13	RET	protein_coding	P07949	chr10:43572474-43625799	0.735479	3.66021	2.31517	5e-05	1	1	1	0	0	0	1	1	0
ENSG00000145246.9	ATP10D	protein_coding	Q9P241	chr4:47487304-47595503	3.72604	18.5328	2.31437	5e-05	1	0	1	0	0	0	1	1	0
ENSG00000065361.10	ERBB3	protein_coding	P21860	chr12:56473640-56507691	1.5229	7.57183	2.31382	5e-05	1	1	1	0	0	0	1	1	0
ENSG00000139985.5	ADAM21	protein_coding	Q9UKJ8	chr14:70892528-71014181	0.273853	1.36156	2.31379	0.00015	1	1	1	0	0	0	1	1	0
ENSG00000146411.5	SLC2A12	protein_coding	Q8TD20	chr6:134273307-134373774	2.78332	13.8343	2.31337	5e-05	1	0	1	0	0	0	1	1	0
ENSG00000151892.10	GFRA1	protein_coding	P56159	chr10:117816443-118032979	1.79336	8.91041	2.31283	5e-05	1	1	0	0	0	0	1	1	0
ENSG00000171298.8	GAA	protein_coding	P10253	chr17:78075354-78093678	25.9463	128.879	2.31241	5e-05	1	1	1	0	0	1	1	1	0
ENSG00000091137.7	SLC26A4	protein_coding	O43511	chr7:107294420-107358254	0.306336	1.51997	2.31085	0.0029	1	0	1	0	0	0	1	1	0
ENSG00000136802.7	LRRC8A	protein_coding	Q8IWT6	chr9:131595220-131680318	8.51599	42.2516	2.31076	5e-05	1	0	1	0	0	1	1	1	0
ENSG00000121871.3	SLITRK3	protein_coding	O94933	chr3:164904507-164914897	1.09744	5.44288	2.31023	5e-05	1	1	1	0	0	0	1	1	0
ENSG00000145860.7	RNF145	protein_coding	Q96MT1	chr5:158584416-158675804	14.2979	70.9031	2.31005	5e-05	1	0	1	0	0	1	1	1	0
ENSG00000157240.2	FZD1	protein_coding	Q9UP38	chr7:90893782-90898123	2.48372	12.307	2.30891	5e-05	1	0	1	0	0	0	1	1	0
ENSG00000149177.8	PTPRJ	protein_coding	Q12913	chr11:48002112-48189670	4.31555	21.3784	2.30854	5e-05	1	1	1	0	0	0	1	1	0
ENSG00000162733.12	DDR2	protein_coding	Q16832	chr1:162601162-162757190	1.68147	8.30237	2.3038	5e-05	1	1	1	0	0	1	1	1	0
ENSG00000109084.9	TMEM97	protein_coding	Q5BJF2	chr17:26646120-26662515	30.2429	149.3	2.30355	5e-05	1	0	1	0	0	1	1	1	0
ENSG00000087301.4	TXNDC16	protein_coding	Q9P2K2	chr14:52897307-53019240	8.74362	43.1014	2.30143	5e-05	1	0	1	0	0	0	1	1	0
ENSG00000185818.7	NAT8L	protein_coding	Q8N9F0	chr4:2061238-2070816	6.67148	32.8588	2.3002	5e-05	1	0	1	0	1	1	1	1	0
ENSG00000206527.5	PTPLB	protein_coding	Q6Y1H2	chr3:123209666-123304032	19.4441	95.7068	2.29929	5e-05	1	0	1	0	0	1	1	1	0
ENSG00000125844.11	RRBP1	protein_coding	Q9P2E9	chr20:17594322-17662940	31.0053	152.571	2.29889	5e-05	1	0	1	0	0	1	1	1	0
ENSG00000111981.4	ULBP1	protein_coding	Q9BZM6	chr6:150285142-150294846	2.48955	12.2444	2.29817	5e-05	1	1	1	0	0	0	1	1	0
ENSG00000090539.11	CHRD	protein_coding	Q9H2X0	chr3:183851806-184402546	0.85569	4.20826	2.29806	0.00485	1	1	0	0	0	0	0	1	0
ENSG00000177707.6	PVRL3	protein_coding	Q9NQS3	chr3:110612554-110994410	23.1468	113.719	2.29659	5e-05	1	0	1	0	0	1	1	1	0
ENSG00000082684.10	SEMA5B	protein_coding	Q9P283	chr3:122628040-122747452	0.203008	0.994504	2.29244	0.0077	1	0	1	0	0	0	1	1	0
ENSG00000108018.11	SORCS1	protein_coding	Q8WY21	chr10:108333420-108924292	0.670635	3.28439	2.29202	5e-05	1	1	1	0	0	0	1	1	0
ENSG00000113621.10	TXNDC15	protein_coding	Q96J42	chr5:134209492-134237215	19.0736	93.35	2.29107	5e-05	1	1	1	0	0	1	1	1	0
ENSG00000261662.1	RP5-1042I8.7	sense_overlapping	0	chr1:120451877-120453236	1.52595	7.46254	2.28996	5e-05	0	0	0	0	0	0	0	0	0
ENSG00000139263.7	LRIG3	protein_coding	Q6UXM1	chr12:59265930-59314303	19.7855	96.725	2.28944	5e-05	1	1	1	0	0	0	1	1	0
ENSG00000092096.10	SLC22A17	protein_coding	Q8WUG5	chr14:23815514-23822121	2.58237	12.6209	2.28904	5e-05	1	0	1	0	0	0	1	1	0
ENSG00000117862.7	TXNDC12	protein_coding	O95881	chr1:52485802-52556388	19.014	92.8247	2.28745	5e-05	1	1	1	0	0	1	1	1	0
ENSG00000259357.1	RP11-316M1.12	antisense	0	chr1:150898738-150948010	37.2418	181.792	2.2873	5e-05	0	0	0	0	0	0	0	0	0
ENSG00000115461.4	IGFBP5	protein_coding	P24593	chr2:217536827-217858802	4.04727	19.7523	2.287	5e-05	1	1	0	0	0	0	0	1	0
ENSG00000053108.12	FSTL4	protein_coding	Q6MZW2	chr5:132496129-132948255	0.668081	3.25932	2.28647	0.0038	1	1	0	0	0	0	0	1	0
ENSG00000163704.7	PRRT3	protein_coding	Q5FWE3	chr3:9987225-9996471	0.820654	4.00283	2.28617	5e-05	1	1	1	0	0	0	1	1	0
ENSG00000183853.13	KIRREL	protein_coding	Q96J84	chr1:157963062-158070052	9.58685	46.7566	2.28604	5e-05	1	1	1	0	0	1	1	1	0
ENSG00000140564.6	FURIN	protein_coding	P09958	chr15:91411821-91426688	11.7338	57.2225	2.28591	5e-05	1	1	1	0	0	1	1	1	0
ENSG00000136213.7	CHST12	protein_coding	Q9NRB3	chr7:2443222-2474242	5.00302	24.3742	2.28448	5e-05	1	0	1	0	0	1	1	1	0
ENSG00000182963.5	GJC1	protein_coding	P36383	chr17:42875815-42908184	17.4783	85.1479	2.2844	5e-05	1	0	1	0	0	1	1	1	0
ENSG00000184226.10	PCDH9	protein_coding	Q9HC56	chr13:66876966-67804468	19.9631	97.2215	2.28394	5e-05	1	1	1	0	0	1	1	1	0
ENSG00000147955.12	SIGMAR1	protein_coding	Q99720	chr9:34634718-34637806	70.6155	343.622	2.28277	5e-05	1	0	1	0	0	1	1	1	0
ENSG00000040531.10	CTNS	protein_coding	O60931	chr17:3539761-3564836	7.49762	36.476	2.28244	5e-05	1	1	1	0	0	1	1	1	0
ENSG00000163389.6	POGLUT1	protein_coding	Q8NBL1	chr3:119187784-119213555	11.376	55.3414	2.28237	5e-05	1	1	0	0	0	1	1	1	0
ENSG00000188167.4	TMPPE	protein_coding	Q6ZT21	chr3:33038099-33138722	4.32054	21.0134	2.28202	5e-05	1	0	1	0	0	0	1	1	0
ENSG00000117868.11	ESYT2	protein_coding	A0FGR8	chr7:158523685-158622944	28.0727	136.371	2.2803	5e-05	1	0	1	0	0	1	1	1	0
ENSG00000120889.8	TNFRSF10B	protein_coding	O14763	chr8:22545171-22941132	25.4882	123.722	2.27921	5e-05	1	0	1	0	0	1	1	1	0
ENSG00000105726.12	ATP13A1	protein_coding	Q9HD20	chr19:19756006-19774502	34.2172	165.949	2.27794	5e-05	1	0	1	0	0	1	1	1	0
ENSG00000134970.13	TMED7	protein_coding	Q9Y3B3	chr5:114914338-114968689	27.3297	132.447	2.27687	5e-05	1	1	1	0	0	0	1	1	0
ENSG00000064601.12	CTSA	protein_coding	P10619	chr20:44517263-44540794	22.8394	110.638	2.27624	5e-05	1	1	0	0	1	1	1	1	0
ENSG00000119899.11	SLC17A5	protein_coding	Q9NRA2	chr6:74303101-74363878	7.64711	37.0183	2.27525	5e-05	1	0	1	0	0	1	1	1	0
ENSG00000091490.6	SEL1L3	protein_coding	Q68CR1	chr4:25749054-25931435	5.32843	25.7725	2.27405	5e-05	1	0	1	0	0	0	1	1	0
ENSG00000267026.1	RP11-92C4.3	antisense	0	chr9:101569980-101634697	3.15799	15.2451	2.27127	5e-05	0	0	0	0	0	0	0	0	0
ENSG00000026297.11	RNASET2	protein_coding	O00584	chr6:166822851-167370679	17.9578	86.6827	2.27114	5e-05	1	1	0	0	0	1	1	1	0
ENSG00000113083.8	LOX	protein_coding	P28300	chr5:121297655-121413980	3.2501	15.6761	2.27002	5e-05	1	1	0	0	0	1	0	1	0
ENSG00000164828.13	SUN1	protein_coding	O94901	chr7:855527-936073	53.5628	258.113	2.2687	5e-05	1	0	1	0	0	1	1	1	0
ENSG00000174132.8	FAM174A	protein_coding	Q8TBP5	chr5:99871008-99922445	3.79647	18.2904	2.26836	5e-05	1	1	1	0	0	1	1	1	0
ENSG00000178522.10	AMBN	protein_coding	Q9NP70	chr4:71457972-71473005	0.244406	1.17743	2.26829	0.0032	1	1	0	0	0	0	0	1	0
ENSG00000167930.11	ITFG3	protein_coding	Q9H0X4	chr16:284544-333003	17.5042	84.282	2.26752	5e-05	1	0	1	0	0	1	1	1	0
ENSG00000162769.8	FLVCR1	protein_coding	Q9Y5Y0	chr1:213031596-213072705	19.48	93.6868	2.26586	5e-05	1	0	1	0	1	1	1	1	0
ENSG00000152127.4	MGAT5	protein_coding	Q09328	chr2:134877553-135212192	18.8566	90.6681	2.26553	5e-05	1	0	1	0	0	0	1	1	0
ENSG00000181045.10	SLC26A11	protein_coding	Q86WA9	chr17:78143790-78227299	7.98042	38.2989	2.26277	5e-05	1	0	1	0	0	0	1	1	0
ENSG00000184986.6	TMEM121	protein_coding	Q9BTD3	chr14:105992939-105996539	2.52005	12.0931	2.26265	5e-05	1	0	1	0	0	0	1	1	0
ENSG00000171729.9	TMEM51	protein_coding	Q9NW97	chr1:15479027-15546976	2.76052	13.2442	2.26235	5e-05	1	0	1	0	0	0	1	1	0
ENSG00000008277.10	ADAM22	protein_coding	Q9P0K1	chr7:87563457-87832204	7.94261	38.0905	2.26175	5e-05	1	1	1	0	0	0	1	1	0
ENSG00000170801.5	HTRA3	protein_coding	P83110	chr4:8271491-8308838	1.08175	5.18464	2.26088	5e-05	1	1	0	0	0	0	0	1	0
ENSG00000105404.6	RABAC1	protein_coding	Q9UI14	chr19:42460832-42463542	38.9395	186.476	2.25968	5e-05	1	0	1	0	0	1	1	1	0
ENSG00000135424.11	ITGA7	protein_coding	Q13683	chr12:56075329-56118489	4.72675	22.6335	2.25954	5e-05	1	0	1	0	0	0	1	1	0
ENSG00000114554.7	PLXNA1	protein_coding	Q9UIW2	chr3:126707436-126756235	17.578	84.0094	2.25678	5e-05	1	1	1	0	0	0	1	1	0
ENSG00000131724.6	IL13RA1	protein_coding	P78552	chrX:117861534-117928502	12.5274	59.8687	2.25672	5e-05	1	1	1	0	0	1	1	1	0
ENSG00000243646.4	IL10RB	protein_coding	Q08334	chr21:34602205-34669539	6.94435	33.1666	2.25582	5e-05	1	1	1	0	0	0	1	1	0
ENSG00000185033.10	SEMA4B	protein_coding	Q9NPR2	chr15:90703835-90772911	4.02994	19.2129	2.25324	5e-05	1	1	1	0	0	0	1	1	0
ENSG00000179104.4	TMTC2	protein_coding	Q8N394	chr12:83080658-83528649	3.86275	18.3988	2.25191	5e-05	1	1	1	0	0	0	1	1	0
ENSG00000166664.9	CHRFAM7A	protein_coding	Q494W8	chr15:30653442-30686052	0.210202	1.00101	2.25161	0.00395	1	0	1	0	0	0	1	1	0
ENSG00000230149.2	RP3-508I15.19	antisense	0	chr22:39101727-39190203	4.71891	22.4628	2.25101	0.0192	0	0	0	0	0	0	0	0	0
ENSG00000126777.13	KTN1	protein_coding	Q86UP2	chr14:55965995-56168244	84.5743	402.562	2.25092	5e-05	1	0	1	0	0	1	1	1	0
ENSG00000163273.3	NPPC	protein_coding	P23582	chr2:232786529-232791113	0.829623	3.9485	2.25078	5e-05	1	1	0	0	0	1	0	1	0
ENSG00000102312.16	PORCN	protein_coding	Q9H237	chrX:48367349-48379202	4.30858	20.4982	2.25022	5e-05	1	0	1	0	0	1	1	1	0
ENSG00000141753.5	IGFBP4	protein_coding	P22692	chr17:38599701-38613983	0.65316	3.10298	2.24815	5e-05	1	1	0	0	0	0	0	1	0
ENSG00000124067.12	SLC12A4	protein_coding	Q9UP95	chr16:67973652-68003504	9.16617	43.5391	2.24792	5e-05	1	0	1	0	0	0	1	1	0
ENSG00000186867.6	QRFPR	protein_coding	Q96P65	chr4:122250466-122302214	1.29944	6.16509	2.24623	5e-05	1	0	1	0	0	0	1	1	0
ENSG00000188603.12	CLN3	protein_coding	Q13286	chr16:28467692-28510291	11.9091	56.4927	2.246	5e-05	1	0	1	0	1	1	1	1	0
ENSG00000185483.7	ROR1	protein_coding	Q01973	chr1:64239692-64647181	2.64029	12.5219	2.24568	5e-05	1	1	1	0	0	0	1	1	0
ENSG00000158604.10	TMED4	protein_coding	Q7Z7H5	chr7:44617492-44621886	46.6371	220.937	2.24408	5e-05	1	1	1	0	0	1	1	1	0
ENSG00000120820.8	GLT8D2	protein_coding	Q9H1C3	chr12:104382761-104457961	2.90404	13.7377	2.24201	5e-05	1	1	1	0	0	0	1	1	0
ENSG00000141699.6	FAM134C	protein_coding	Q86VR2	chr17:40731530-40767252	22.6854	107.216	2.24068	5e-05	1	0	1	0	0	1	1	1	0
ENSG00000154645.9	CHODL	protein_coding	Q9H9P2	chr21:19273579-19639690	0.32877	1.55377	2.24062	5e-05	1	1	1	0	0	0	1	1	0
ENSG00000005884.13	ITGA3	protein_coding	P26006	chr17:48133331-48167845	3.03274	14.3304	2.24039	5e-05	1	1	1	0	0	0	1	1	0
ENSG00000071967.7	CYBRD1	protein_coding	Q53TN4	chr2:172378756-172414643	2.23324	10.5503	2.24008	5e-05	1	0	1	0	0	0	1	1	0
ENSG00000168785.3	TSPAN5	protein_coding	P62079	chr4:99391517-99579780	6.4772	30.5592	2.23816	5e-05	1	0	1	0	0	1	1	1	0
ENSG00000016864.12	GLT8D1	protein_coding	Q68CQ7	chr3:52529353-52742182	38.8395	183.197	2.2378	5e-05	1	0	1	0	0	1	1	1	0
ENSG00000008952.12	SEC62	protein_coding	Q99442	chr3:169657140-169716161	20.8342	98.2621	2.23768	5e-05	1	0	1	0	0	0	1	1	0
ENSG00000161091.8	MFSD12	protein_coding	Q6NUT3	chr19:3506270-3579086	5.02018	23.6634	2.23685	5e-05	1	0	1	0	0	1	1	1	0
ENSG00000177674.11	AGTRAP	protein_coding	Q6RW13	chr1:11796140-11814859	21.0805	99.3553	2.23669	5e-05	1	0	1	0	0	1	1	1	0
ENSG00000185090.10	MANEAL	protein_coding	Q5VSG8	chr1:38259473-38266809	3.9961	18.8341	2.23668	5e-05	1	1	1	0	0	1	1	1	0
ENSG00000178031.11	ADAMTSL1	protein_coding	Q8N6G6	chr9:18473891-18910948	0.232242	1.09423	2.23621	0.0018	1	1	0	0	0	0	1	1	0
ENSG00000262211.1	CTD-2031P19.5	antisense	0	chr5:55230922-55290821	10.3827	48.8793	2.23505	5e-05	0	0	0	0	0	0	0	0	0
ENSG00000179820.11	MYADM	protein_coding	Q96S97	chr19:54357834-54379691	2.86584	13.4877	2.23462	5e-05	1	0	1	0	0	1	1	1	0
ENSG00000150403.13	TMCO3	protein_coding	Q6UWJ1	chr13:114145309-114204542	10.7235	50.428	2.23345	5e-05	1	1	1	0	0	0	1	1	0
ENSG00000129255.10	MPDU1	protein_coding	O75352	chr17:7465191-7536700	26.1613	123.023	2.23342	0.0001	1	0	1	0	0	1	1	1	0
ENSG00000137207.7	YIPF3	protein_coding	Q9GZM5	chr6:43474706-43543812	23.9237	112.472	2.23305	5e-05	1	0	1	0	0	1	1	1	0
ENSG00000150471.11	LPHN3	protein_coding	Q9HAR2	chr4:62066975-63031272	11.2485	52.8663	2.23262	5e-05	1	1	1	0	0	0	1	1	0
ENSG00000135063.13	FAM189A2	protein_coding	Q15884	chr9:71939487-72007371	0.744106	3.49584	2.23206	5e-05	1	1	1	0	0	0	1	1	0
ENSG00000100219.12	XBP1	protein_coding	P17861	chr22:29190542-29196585	43.4387	203.994	2.23147	5e-05	0	0	0	0	0	0	1	0	1
ENSG00000157193.10	LRP8	protein_coding	Q14114	chr1:53711216-53793742	9.14738	42.9148	2.23004	5e-05	1	1	1	0	0	0	1	1	0
ENSG00000090971.4	NAT14	protein_coding	Q8WUY8	chr19:55996370-55998935	19.0019	89.1199	2.22961	5e-05	1	0	1	0	0	1	1	1	0
ENSG00000145050.11	MANF	protein_coding	P55145	chr3:51422477-51426828	58.003	271.957	2.22918	5e-05	1	1	0	0	0	1	0	1	0
ENSG00000100997.14	ABHD12	protein_coding	Q8N2K0	chr20:25228704-25371619	16.8675	78.9308	2.22634	5e-05	1	0	1	0	0	1	1	1	0
ENSG00000162341.11	TPCN2	protein_coding	Q8NHX9	chr11:68816364-68858072	9.298	43.4691	2.225	5e-05	1	0	1	0	0	0	1	1	0
ENSG00000125744.7	RTN2	protein_coding	O75298	chr19:45988546-46005768	1.7868	8.33975	2.22263	5e-05	1	0	1	0	0	1	1	1	0
ENSG00000172594.8	SMPDL3A	protein_coding	Q92484	chr6:123110314-123130865	2.34374	10.9144	2.21935	5e-05	1	1	0	0	0	0	0	1	0
ENSG00000155189.7	AGPAT5	protein_coding	Q9NUQ2	chr8:6565877-6617184	14.5575	67.7813	2.21912	5e-05	1	0	1	1	1	1	1	1	0
ENSG00000224888.3	RP5-1142A6.2	antisense	0	chr16:88772870-88851619	3.41169	15.8796	2.21861	0.0051	0	0	0	0	0	0	0	0	0
ENSG00000166224.12	SGPL1	protein_coding	O95470	chr10:72575716-72640930	14.1257	65.7373	2.21839	5e-05	1	0	0	0	0	1	1	1	0
ENSG00000174804.3	FZD4	protein_coding	Q9ULV1	chr11:86502100-86666433	3.07035	14.2855	2.21807	5e-05	1	1	1	0	0	0	1	1	0
ENSG00000113583.6	C5orf15	protein_coding	Q8NC54	chr5:133291200-133304478	32.7353	152.294	2.21794	5e-05	1	0	1	0	0	1	1	1	0
ENSG00000160712.8	IL6R	protein_coding	P08887	chr1:154374803-154441926	0.880161	4.09473	2.21793	5e-05	1	1	1	0	0	0	1	1	0
ENSG00000264578.1	RP11-360L9.8	antisense	0	chr8:41386724-41482520	10.1417	47.1539	2.21708	5e-05	0	0	0	0	0	0	0	0	0
ENSG00000113441.11	LNPEP	protein_coding	Q9UIQ6	chr5:96149730-96373219	10.0198	46.5344	2.21545	5e-05	1	0	1	0	0	1	1	1	0
ENSG00000089060.7	SLC8B1	protein_coding	Q6J4K2	chr12:113736563-113827203	5.29129	24.5625	2.21477	5e-05	1	1	1	0	1	0	1	1	0
ENSG00000123700.4	KCNJ2	protein_coding	P63252	chr17:68163101-68176189	0.20709	0.960667	2.21378	0.0004	1	0	1	0	0	0	1	1	0
ENSG00000183722.7	LHFP	protein_coding	Q9Y693	chr13:39917028-40177665	7.37185	34.1597	2.21219	5e-05	1	1	1	0	0	1	1	1	0
ENSG00000183098.6	GPC6	protein_coding	Q9Y625	chr13:93879094-95059655	6.74472	31.2316	2.21118	5e-05	1	1	0	0	0	1	1	1	0
ENSG00000010319.2	SEMA3G	protein_coding	Q9NS98	chr3:52467068-52479101	1.68096	7.78283	2.21101	5e-05	1	1	0	0	0	0	0	1	0
ENSG00000182858.9	ALG12	protein_coding	Q9BV10	chr22:50293876-50321188	7.96685	36.8683	2.2103	5e-05	1	0	1	0	0	1	1	1	0
ENSG00000108639.3	SYNGR2	protein_coding	O43760	chr17:76164638-76169608	25.227	116.5	2.20729	5e-05	1	0	1	0	0	1	1	1	0
ENSG00000163686.9	ABHD6	protein_coding	Q9BV23	chr3:58223232-58281420	5.53732	25.5694	2.20716	5e-05	1	0	1	0	1	1	1	1	0
ENSG00000170837.2	GPR27	protein_coding	Q9NS67	chr3:71724566-71805647	7.57454	34.9655	2.2067	5e-05	1	0	1	0	0	1	1	1	0
ENSG00000175782.8	SLC35E3	protein_coding	Q7Z769	chr12:69139885-69187743	6.38386	29.427	2.20464	5e-05	1	0	1	0	0	1	1	1	0
ENSG00000213996.8	TM6SF2	protein_coding	Q9BZW4	chr19:19366449-19384200	0.338871	1.56117	2.20382	0.0025	1	0	1	0	0	0	1	1	0
ENSG00000213002.1	AC120194.1	protein_coding	0	chr8:71485676-71520622	40.4469	186.299	2.20352	5e-05	0	0	0	0	0	0	0	0	0
ENSG00000244151.1	RP11-148K1.12	antisense	0	chr7:150750898-150773617	6.62684	30.5235	2.20352	0.00065	0	0	0	0	0	0	0	0	0
ENSG00000148180.12	GSN	protein_coding	P06396	chr9:123940414-124095121	5.0443	23.2291	2.20321	5e-05	1	1	0	0	0	1	1	1	0
ENSG00000168701.14	TMEM208	protein_coding	Q9BTX3	chr16:67261005-67263181	19.0234	87.6013	2.20318	5e-05	1	0	1	0	0	1	1	1	0
ENSG00000138821.8	SLC39A8	protein_coding	Q9C0K1	chr4:103172197-103371167	13.3113	61.235	2.2017	5e-05	1	1	1	0	0	1	1	1	0
ENSG00000183287.9	CCBE1	protein_coding	Q6UXH8	chr18:57098171-57364644	0.477597	2.19638	2.20126	5e-05	0	1	0	0	0	0	0	0	0
ENSG00000183726.6	TMEM50A	protein_coding	O95807	chr1:25568727-25756683	39.9449	183.636	2.20077	5e-05	1	0	1	0	0	1	1	1	0
ENSG00000110090.8	CPT1A	protein_coding	P50416	chr11:68522087-68611878	5.40882	24.8542	2.2001	5e-05	1	0	1	1	1	0	1	0	0
ENSG00000160216.14	AGPAT3	protein_coding	Q9NRZ7	chr21:45285066-45406417	31.493	144.541	2.19837	5e-05	1	0	1	0	0	1	1	1	0
ENSG00000205808.4	PPAPDC2	protein_coding	Q8IY26	chr9:4490443-4666674	3.52159	16.1605	2.19817	5e-05	1	0	1	0	0	1	1	1	0
ENSG00000115255.6	REEP6	protein_coding	Q96HR9	chr19:1491164-1497926	2.17235	9.96499	2.19761	5e-05	1	0	1	0	0	1	1	1	0
ENSG00000120594.12	PLXDC2	protein_coding	Q6UX71	chr10:20105167-20578785	5.47918	25.1182	2.1967	5e-05	1	0	1	0	0	0	1	1	0
ENSG00000184371.9	CSF1	protein_coding	P09603	chr1:110452863-110473614	1.37672	6.30789	2.19592	5e-05	1	1	1	0	0	0	1	1	0
ENSG00000264631.1	RN7SL742P	misc_RNA	0	chrX:153724533-153724819	0.358024	1.64008	2.19564	0.0472	0	0	0	0	0	0	0	0	0
ENSG00000188760.6	TMEM198	protein_coding	Q66K66	chr2:220403668-220415317	2.64332	12.1073	2.19546	5e-05	1	0	1	0	0	0	1	1	0
ENSG00000118894.10	FAM86A	protein_coding	Q96G04	chr16:4932507-5147809	8.23487	37.7034	2.19488	5e-05	0	0	0	0	0	0	0	0	1
ENSG00000267534.1	S1PR2	protein_coding	O95136	chr19:10244020-10341962	2.2288	10.2014	2.19442	0.04655	1	0	1	0	0	1	1	1	0
ENSG00000095713.9	CRTAC1	protein_coding	Q9NQ79	chr10:99609995-99790585	0.551412	2.5229	2.19388	0.0032	1	1	1	0	0	0	0	1	0
ENSG00000197563.5	PIGN	protein_coding	O95427	chr18:59710799-59854351	15.2338	69.6154	2.19213	5e-05	1	0	1	0	0	0	1	1	0
ENSG00000136052.5	SLC41A2	protein_coding	Q96JW4	chr12:105196330-105352522	7.03315	32.0845	2.18964	5e-05	1	0	1	0	0	0	1	1	0
ENSG00000122778.5	KIAA1549	protein_coding	Q9HCM3	chr7:138391039-138666064	7.01084	31.979	2.18946	5e-05	1	1	1	0	0	0	1	1	0
ENSG00000180672.4	AC007362.1	pseudogene	0	chr2:206546713-206662857	0.542116	2.47204	2.18903	0.00755	0	0	0	0	0	0	0	0	0
ENSG00000166710.13	B2M	protein_coding	P61769	chr15:45003674-45011075	146.595	668.447	2.18898	5e-05	1	1	0	0	0	1	1	1	0
ENSG00000168938.5	PPIC	protein_coding	P45877	chr5:122179133-122390362	11.1996	51.046	2.18835	5e-05	1	1	1	0	0	1	0	1	0
ENSG00000124406.12	ATP8A1	protein_coding	Q9Y2Q0	chr4:42410389-42659122	9.80956	44.6748	2.1872	5e-05	1	0	1	0	0	0	1	1	0
ENSG00000183087.10	GAS6	protein_coding	Q14393	chr13:114518602-114567046	4.17548	19.0091	2.18668	5e-05	1	1	0	0	0	0	1	1	0
ENSG00000103066.8	PLA2G15	protein_coding	Q8NCC3	chr16:68279206-68294961	4.97441	22.6253	2.18534	5e-05	1	1	0	1	1	1	1	1	0
ENSG00000235043.2	TECRP1	pseudogene	0	chr4:87797357-88062206	2.89133	13.1453	2.18475	0.02155	0	0	0	0	0	0	0	0	0
ENSG00000111371.11	SLC38A1	protein_coding	Q9H2H9	chr12:46576845-46663800	52.1433	237.052	2.18465	5e-05	1	0	1	0	0	1	1	1	0
ENSG00000205213.9	LGR4	protein_coding	Q9BXB1	chr11:27387507-27503980	14.6029	66.3619	2.1841	5e-05	1	1	1	0	0	0	1	1	0
ENSG00000180776.11	ZDHHC20	protein_coding	Q5W0Z9	chr13:21950262-22033509	18.7963	85.3975	2.18375	5e-05	1	0	1	0	0	1	1	1	0
ENSG00000144810.11	COL8A1	protein_coding	P27658	chr3:99357318-99518070	0.310598	1.41068	2.18327	0.01065	1	1	1	0	0	0	1	1	0
ENSG00000130702.9	LAMA5	protein_coding	O15230	chr20:60877148-60942368	13.9996	63.5825	2.18324	5e-05	1	1	0	0	0	0	1	1	0
ENSG00000081177.14	EXD2	protein_coding	Q9NVH0	chr14:69649736-69821183	10.0428	45.6109	2.18321	5e-05	1	0	1	0	0	1	0	1	0
ENSG00000122756.10	CNTFR	protein_coding	P26992	chr9:34551429-34590121	0.687139	3.11786	2.18188	5e-05	1	1	0	0	0	0	1	1	0
ENSG00000256013.1	RP11-27M24.1	antisense	0	chr16:10622278-10674555	4.795	21.7375	2.18058	0.00015	0	0	0	0	0	0	0	0	0
ENSG00000132718.7	SYT11	protein_coding	Q9BT88	chr1:155829299-155854990	0.60912	2.76119	2.18049	5e-05	1	0	1	0	0	0	1	1	0
ENSG00000188672.12	RHCE	protein_coding	P18577	chr1:25568727-25756683	0.305518	1.38407	2.17959	0.02725	1	0	1	0	0	0	1	1	0
ENSG00000135503.8	ACVR1B	protein_coding	P36896	chr12:52345450-52390862	10.8332	49.0648	2.17923	5e-05	1	1	1	0	0	1	1	1	0
ENSG00000099282.5	TSPAN15	protein_coding	O95858	chr10:71211228-71267425	8.03597	36.3804	2.17862	5e-05	1	0	1	0	0	1	1	1	0
ENSG00000259796.1	RP11-355I22.7	sense_overlapping	0	chr14:62570095-62596352	0.304461	1.37796	2.17821	0.0018	0	0	0	0	0	0	0	0	0
ENSG00000115170.9	ACVR1	protein_coding	Q04771	chr2:158592957-158732374	3.79997	17.1856	2.17715	5e-05	1	1	1	0	0	0	1	1	0
ENSG00000070269.9	TMEM260	protein_coding	Q9NX78	chr14:56955071-57197253	6.241	28.2227	2.17701	5e-05	1	0	1	0	0	0	1	1	0
ENSG00000135317.8	SNX14	protein_coding	Q9Y5W7	chr6:86215213-86353510	23.9438	108.123	2.17495	5e-05	1	0	1	0	0	1	1	1	0
ENSG00000120519.10	SLC10A7	protein_coding	Q0GE19	chr4:147175126-147443123	8.94322	40.3188	2.17259	5e-05	1	0	1	0	0	0	1	1	0
ENSG00000112763.11	BTN2A1	protein_coding	Q7KYR7	chr6:26458149-26476849	13.1961	59.4517	2.17161	5e-05	1	1	1	0	0	1	1	1	0
ENSG00000158158.7	CNNM4	protein_coding	Q6P4Q7	chr2:97426638-97477628	6.08668	27.3929	2.17007	5e-05	1	1	1	0	0	1	1	1	0
ENSG00000060656.15	PTPRU	protein_coding	Q92729	chr1:29563027-29653325	23.3884	105.131	2.16832	5e-05	1	1	1	0	0	1	1	1	0
ENSG00000213949.4	ITGA1	protein_coding	P56199	chr5:51971026-52390609	3.68139	16.5435	2.16794	0.00085	1	1	1	0	0	0	1	1	0
ENSG00000135535.10	CD164	protein_coding	Q04900	chr6:109687716-109703762	65.1085	292.416	2.1671	5e-05	1	1	1	0	0	1	1	1	0
ENSG00000135074.11	ADAM19	protein_coding	Q9H013	chr5:156687131-157002783	1.61408	7.24778	2.16683	5e-05	1	1	1	0	0	0	1	1	0
ENSG00000188706.8	ZDHHC9	protein_coding	Q9Y397	chrX:128937263-128977885	16.1844	72.6645	2.16665	5e-05	1	0	1	0	0	1	1	1	0
ENSG00000155984.10	TMEM185A	protein_coding	Q8NFB2	chrX:148678215-148713568	9.96117	44.6591	2.16457	5e-05	1	0	1	0	0	0	1	1	0
ENSG00000131067.12	GGT7	protein_coding	Q9UJ14	chr20:33432522-33515769	7.78456	34.8949	2.16433	5e-05	0	0	1	0	0	1	1	1	0
ENSG00000105464.3	GRIN2D	protein_coding	O15399	chr19:48898131-48948188	0.5126	2.29461	2.16235	5e-05	1	1	1	0	0	0	1	1	0
ENSG00000171246.5	NPTX1	protein_coding	Q15818	chr17:78440947-78451643	11.394	50.9905	2.16195	5e-05	1	1	0	0	1	1	0	1	0
ENSG00000167645.12	YIF1B	protein_coding	Q5BJH7	chr19:38795752-38807913	22.9046	102.489	2.16176	5e-05	1	0	1	0	0	1	1	1	0
ENSG00000187601.3	MAGEH1	protein_coding	Q9H213	chrX:55478537-55479998	0.43906	1.96267	2.16033	0.0009	1	0	1	0	0	0	0	1	0
ENSG00000135917.9	SLC19A3	protein_coding	Q9BZV2	chr2:228549925-228582728	0.806341	3.6017	2.15922	5e-05	1	0	1	0	0	0	1	1	0
ENSG00000170502.8	NUDT9	protein_coding	Q9BW91	chr4:88343733-88380606	8.50065	37.9578	2.15875	5e-05	1	1	0	0	1	0	0	1	0
ENSG00000081087.10	OSTM1	protein_coding	Q86WC4	chr6:108362612-108487058	9.90292	44.2148	2.1586	5e-05	1	0	1	0	0	1	1	1	0
ENSG00000165973.13	NELL1	protein_coding	Q92832	chr11:20691116-21597227	0.269977	1.20421	2.15718	0.0064	1	1	1	0	0	0	0	1	0
ENSG00000073670.9	ADAM11	protein_coding	O75078	chr17:42836398-42859214	4.88642	21.7921	2.15695	5e-05	1	1	1	0	0	0	1	1	0
ENSG00000099999.10	RNF215	protein_coding	Q9Y6U7	chr22:30727976-30825045	14.3061	63.7828	2.15654	5e-05	1	1	0	0	0	1	1	1	0
ENSG00000135048.9	TMEM2	protein_coding	Q9UHN6	chr9:74298281-74431606	9.5252	42.4429	2.1557	5e-05	1	0	1	0	0	0	1	1	0
ENSG00000204257.10	HLA-DMA	protein_coding	P28067	chr6:32902405-32949282	0.4733	2.10552	2.15335	0.02615	1	1	1	0	0	0	1	1	0
ENSG00000152990.9	GPR125	protein_coding	Q8IWK6	chr4:22346693-22517677	14.1132	62.7794	2.15325	5e-05	1	1	1	0	0	0	1	1	0
ENSG00000118363.7	SPCS2	protein_coding	Q15005	chr11:74660291-74690076	13.4879	59.9437	2.15194	5e-05	1	0	1	0	0	0	1	1	0
ENSG00000196937.6	FAM3C	protein_coding	Q92520	chr7:120988904-121036418	8.99308	39.9566	2.15155	5e-05	1	0	1	0	0	1	1	1	0
ENSG00000130234.6	ACE2	protein_coding	Q9BYF1	chrX:15579155-15620271	0.662604	2.93907	2.14914	5e-05	1	1	1	0	0	0	1	1	0
ENSG00000119686.5	FLVCR2	protein_coding	Q9UPI3	chr14:76041230-76550928	0.672901	2.98393	2.14875	0.0003	1	0	1	0	0	0	1	1	0
ENSG00000055211.8	GINM1	protein_coding	Q9NU53	chr6:149887429-149912884	13.7841	61.1059	2.1483	5e-05	1	1	1	0	0	1	1	1	0
ENSG00000149090.7	PAMR1	protein_coding	Q6UXH9	chr11:35453369-35551848	0.302536	1.33969	2.14672	0.00535	1	1	1	0	0	0	0	1	0
ENSG00000124508.12	BTN2A2	protein_coding	Q8WVV5	chr6:26383323-26395102	11.3132	50.0818	2.14628	5e-05	1	1	1	0	0	0	1	1	0
ENSG00000006327.9	TNFRSF12A	protein_coding	Q9NP84	chr16:3064712-3072384	2.92625	12.9332	2.14396	5e-05	1	1	1	0	0	1	1	1	0
ENSG00000229867.1	STEAP3-AS1	antisense	0	chr2:119981383-120023228	1.46276	6.45503	2.14173	5e-05	0	0	0	0	0	0	0	0	0
ENSG00000052841.10	TTC17	protein_coding	Q96AE7	chr11:43333512-43516483	34.7058	153.125	2.14146	5e-05	0	0	0	0	0	1	1	1	1
ENSG00000147408.10	CSGALNACT1	protein_coding	Q8TDX6	chr8:19261671-19615540	0.278882	1.23005	2.14099	5e-05	1	0	1	0	0	0	1	1	0
ENSG00000091986.11	CCDC80	protein_coding	Q76M96	chr3:112323406-112368377	3.56394	15.7187	2.14094	5e-05	1	1	0	0	0	0	1	1	0
ENSG00000143162.7	CREG1	protein_coding	O75629	chr1:167498913-167523004	18.5432	81.7815	2.14089	5e-05	1	1	1	0	0	1	0	1	0
ENSG00000173918.10	C1QTNF1	protein_coding	Q9BXJ1	chr17:77015290-77045870	0.569378	2.50386	2.1367	5e-05	1	1	1	0	0	0	1	1	0
ENSG00000104331.4	IMPAD1	protein_coding	Q9NX62	chr8:57870491-57906403	25.643	112.699	2.13583	5e-05	1	0	1	0	0	1	1	1	0
ENSG00000026103.15	FAS	protein_coding	P25445	chr10:90639490-90775542	3.31114	14.5512	2.13574	5e-05	1	1	0	0	0	0	1	1	0
ENSG00000106537.7	TSPAN13	protein_coding	O95857	chr7:16793159-16824161	12.4272	54.6126	2.13574	5e-05	1	0	1	0	0	1	1	1	0
ENSG00000125827.4	TMX4	protein_coding	Q9H1E5	chr20:7957994-8024159	12.4785	54.8076	2.13494	5e-05	1	1	1	0	0	1	1	1	0
ENSG00000204262.7	COL5A2	protein_coding	P05997	chr2:189896621-190044605	0.62425	2.73847	2.13317	5e-05	1	1	0	0	0	0	1	1	0
ENSG00000147649.5	MTDH	protein_coding	Q86UE4	chr8:98656406-98740998	64.3629	282.08	2.1318	5e-05	1	0	1	0	0	1	1	1	0
ENSG00000109180.10	OCIAD1	protein_coding	Q9NX40	chr4:48807228-48863834	35.1185	153.818	2.13092	5e-05	0	0	0	1	1	0	1	0	1
ENSG00000114948.8	ADAM23	protein_coding	O75077	chr2:207308262-207485851	5.39812	23.6397	2.13069	5e-05	1	1	1	0	0	0	1	1	0
ENSG00000163072.10	NOSTRIN	protein_coding	Q8IVI9	chr2:169312371-169769881	0.366905	1.60648	2.13042	0.04625	0	0	0	0	0	0	1	0	1
ENSG00000131748.11	STARD3	protein_coding	Q14849	chr17:37793317-37819737	11.2388	49.204	2.13029	5e-05	1	0	1	0	1	1	1	1	0
ENSG00000152939.10	MARVELD2	protein_coding	Q8N4S9	chr5:68710938-68740157	2.31799	10.1391	2.12898	5e-05	1	0	1	0	0	0	1	1	0
ENSG00000071073.8	MGAT4A	protein_coding	Q9UM21	chr2:99235568-99347589	7.63938	33.382	2.12754	5e-05	1	0	1	0	0	0	1	1	0
ENSG00000182534.9	MXRA7	protein_coding	P84157	chr17:74668023-74707098	23.9114	104.471	2.12733	5e-05	1	1	1	0	0	1	1	1	0
ENSG00000125266.6	EFNB2	protein_coding	P52799	chr13:107142078-107187462	9.32571	40.6817	2.1251	5e-05	1	0	1	0	0	0	1	1	0
ENSG00000273192.1	CITF22-1A6.3	lincRNA	0	chr22:50293876-50321188	4.68136	20.4133	2.12451	5e-05	0	0	0	0	0	0	0	0	0
ENSG00000144724.14	PTPRG	protein_coding	P23470	chr3:61547242-62355005	15.4301	67.2634	2.12408	5e-05	1	0	1	0	0	0	1	1	0
ENSG00000196968.6	FUT11	protein_coding	Q495W5	chr10:75531934-75540009	7.78607	33.9288	2.12354	5e-05	1	1	0	0	0	1	1	1	0
ENSG00000267436.1	AC005786.7	antisense	0	chr19:3506270-3579086	10.5886	46.1258	2.12306	5e-05	0	0	0	0	0	0	0	0	0
ENSG00000232220.2	AC008440.5	antisense	0	chr19:54357834-54379691	1.61176	7.01965	2.12276	0.0006	0	0	0	0	0	0	0	0	0
ENSG00000154978.8	VOPP1	protein_coding	Q96AW1	chr7:55503748-55640681	16.7691	72.8513	2.11915	5e-05	1	1	1	0	0	1	1	1	0
ENSG00000094975.9	SUCO	protein_coding	Q9UBS9	chr1:172501488-172580971	19.5256	84.7551	2.11793	5e-05	1	1	1	0	0	1	1	1	0
ENSG00000115652.10	UXS1	protein_coding	Q8NBZ7	chr2:106709758-106810795	14.4008	62.5074	2.11788	5e-05	1	0	1	1	1	1	1	1	0
ENSG00000169855.15	ROBO1	protein_coding	Q9Y6N7	chr3:78646389-79816965	53.8329	233.539	2.1171	5e-05	1	1	0	0	0	1	1	1	0
ENSG00000105825.7	TFPI2	protein_coding	P48307	chr7:93220884-93540577	1.70871	7.40702	2.11598	5e-05	1	1	0	0	0	1	0	1	0
ENSG00000264272.1	CTD-2514K5.4	antisense	0	chr17:72209652-72258159	1.75242	7.59449	2.1156	0.00015	0	0	0	0	0	0	0	0	0
ENSG00000151490.9	PTPRO	protein_coding	Q16827	chr12:15260716-15750333	0.468969	2.03206	2.11538	0.0007	1	1	1	0	0	0	1	1	0
ENSG00000008300.10	CELSR3	protein_coding	Q9NYQ7	chr3:48673901-48700348	6.90236	29.8996	2.11496	5e-05	1	1	1	0	0	0	1	1	0
ENSG00000137872.11	SEMA6D	protein_coding	Q8NFY4	chr15:47476297-48066420	2.22143	9.61922	2.11443	5e-05	1	1	1	0	0	0	1	1	0
ENSG00000168671.5	UGT3A2	protein_coding	Q3SY77	chr5:36035118-36071460	0.79731	3.45131	2.11393	0.0001	1	1	1	0	0	0	1	1	0
ENSG00000053747.11	LAMA3	protein_coding	Q16787	chr18:21269406-21535030	11.0891	47.967	2.1129	5e-05	0	1	0	0	0	0	1	0	0
ENSG00000197635.5	DPP4	protein_coding	P27487	chr2:162848750-162931679	0.52906	2.28579	2.11119	0.00015	1	0	1	0	0	0	1	1	0
ENSG00000176845.8	METRNL	protein_coding	Q641Q3	chr17:81037566-81052864	4.01746	17.3522	2.11077	5e-05	1	1	0	0	0	1	0	1	0
ENSG00000144730.12	IL17RD	protein_coding	Q8NFM7	chr3:57124009-57204334	3.26921	14.1154	2.11026	5e-05	1	1	0	0	0	0	1	1	0
ENSG00000180447.5	GAS1	protein_coding	P54826	chr9:89559278-89562104	8.95721	38.6388	2.10893	5e-05	0	1	0	0	0	1	1	1	0
ENSG00000100299.13	ARSA	protein_coding	P15289	chr22:51061181-51066607	7.13619	30.7586	2.10776	5e-05	1	1	0	0	0	1	1	1	0
ENSG00000162512.11	SDC3	protein_coding	O75056	chr1:31342313-31381608	9.22421	39.7207	2.10639	5e-05	1	1	1	0	0	1	1	1	0
ENSG00000163251.3	FZD5	protein_coding	Q13467	chr2:208627309-208634287	5.13134	22.0941	2.10626	5e-05	1	1	1	0	0	0	1	1	0
ENSG00000134363.7	FST	protein_coding	P19883	chr5:52776238-52782964	0.314449	1.35351	2.1058	0.0008	1	1	1	0	0	0	0	1	0
ENSG00000154342.4	WNT3A	protein_coding	P56704	chr1:228194751-228248961	0.561853	2.41574	2.1042	5e-05	1	1	0	0	0	0	1	1	0
ENSG00000204580.7	DDR1	protein_coding	Q08345	chr6:30844197-30867933	5.36072	23.025	2.1027	5e-05	1	1	1	0	0	0	1	1	0
ENSG00000272338.1	RP11-722E23.2	lincRNA	0	chr8:33218360-33218933	1.60881	6.9094	2.10256	5e-05	0	0	0	0	0	0	0	0	0
ENSG00000033100.10	CHPF2	protein_coding	Q9P2E5	chr7:150929574-150974982	14.3209	61.4349	2.10094	5e-05	1	1	0	0	0	0	1	1	0
ENSG00000164180.9	TMEM161B	protein_coding	Q8NDZ6	chr5:87485449-87794514	17.0303	73.0413	2.10061	5e-05	1	0	1	0	0	1	1	1	0
ENSG00000139173.5	TMEM117	protein_coding	Q9H0C3	chr12:44229769-44783545	6.54071	28.0431	2.10012	5e-05	1	0	1	0	0	0	1	1	0
ENSG00000115084.8	SLC35F5	protein_coding	Q8WV83	chr2:114462587-114514400	31.9778	136.945	2.09845	5e-05	1	0	1	0	0	1	1	1	0
ENSG00000012232.4	EXTL3	protein_coding	O43909	chr8:28457985-28613116	10.55	45.1401	2.09716	5e-05	1	0	1	0	0	0	1	1	0
ENSG00000146433.8	TMEM181	protein_coding	Q9P2C4	chr6:158957467-159056460	19.7961	84.6943	2.09705	5e-05	1	0	1	0	0	1	1	1	0
ENSG00000165996.9	PTPLA	protein_coding	B0YJ81	chr10:17631957-17659376	7.38462	31.5618	2.09558	5e-05	1	0	1	0	0	1	1	1	0
ENSG00000115526.6	CHST10	protein_coding	O43529	chr2:101008326-101034118	10.5842	45.2153	2.0949	5e-05	1	1	1	0	0	1	1	1	0
ENSG00000183691.4	NOG	protein_coding	Q13253	chr17:54671059-54672951	1.18893	5.07821	2.09465	5e-05	1	1	0	0	0	0	0	1	0
ENSG00000103042.4	SLC38A7	protein_coding	Q9NVC3	chr16:58699012-58719008	9.87064	42.157	2.09456	5e-05	1	0	1	0	0	1	1	1	0
ENSG00000171302.12	CANT1	protein_coding	Q8WVQ1	chr17:76987798-77005949	16.0388	68.4908	2.09435	5e-05	1	0	0	0	0	1	1	1	0
ENSG00000170425.3	ADORA2B	protein_coding	P29275	chr17:15848230-15879060	5.50582	23.4776	2.09225	5e-05	1	0	1	0	0	1	1	1	0
ENSG00000160867.10	FGFR4	protein_coding	P22455	chr5:176513886-176525145	5.82096	24.8036	2.09122	5e-05	1	1	0	0	0	0	1	1	0
ENSG00000185760.11	KCNQ5	protein_coding	Q9NR82	chr6:73331519-73908574	3.6248	15.4367	2.09039	5e-05	1	0	1	0	0	0	1	1	0
ENSG00000182240.11	BACE2	protein_coding	Q9Y5Z0	chr21:42539727-42654445	10.5526	44.9019	2.08918	5e-05	1	1	1	0	0	1	1	1	0
ENSG00000174498.9	IGDCC3	protein_coding	Q8IVU1	chr15:65619464-65670378	2.49316	10.6073	2.08901	5e-05	1	1	1	0	0	0	1	1	0
ENSG00000136378.10	ADAMTS7	protein_coding	Q9UKP4	chr15:79051544-79190475	1.54648	6.57291	2.08754	0.00085	1	1	0	0	0	0	1	1	0
ENSG00000181804.10	SLC9A9	protein_coding	Q8IVB4	chr3:142984063-143567373	2.69384	11.4405	2.08641	5e-05	1	0	1	0	0	0	1	1	0
ENSG00000198756.6	COLGALT2	protein_coding	Q8IYK4	chr1:183898795-184006863	3.75561	15.9464	2.08611	5e-05	1	1	0	0	0	0	1	1	0
ENSG00000268262.1	CTC-246B18.8	sense_overlapping	0	chr19:39797207-39811498	1.22707	5.20709	2.08526	0.00075	0	0	0	0	0	0	0	0	0
ENSG00000164124.6	TMEM144	protein_coding	Q7Z5S9	chr4:159045625-159176563	5.04802	21.3911	2.08322	5e-05	1	0	1	0	0	0	1	1	0
ENSG00000260230.2	FRRS1L	protein_coding	Q9P0K9	chr9:111892572-111929571	0.735978	3.11513	2.08156	5e-05	1	0	1	0	0	0	1	1	0
ENSG00000085998.9	POMGNT1	protein_coding	Q8WZA1	chr1:46654353-46686933	16.3386	69.0942	2.08028	5e-05	1	0	0	0	0	0	1	1	0
ENSG00000185344.9	ATP6V0A2	protein_coding	Q9Y487	chr12:124196864-124246302	21.9223	92.6812	2.07988	5e-05	1	0	1	0	0	1	1	1	0
ENSG00000130600.11	H19	processed_transcript	0	chr11:2016405-2022700	0.255362	1.07928	2.07945	0.02155	0	0	0	0	0	0	0	0	0
ENSG00000161904.7	LEMD2	protein_coding	Q8NC56	chr6:33738978-33756913	25.1345	106.2	2.07904	5e-05	1	0	1	0	0	1	1	1	0
ENSG00000129353.10	SLC44A2	protein_coding	Q8IWA5	chr19:10713132-10755235	11.2069	47.3259	2.07824	5e-05	1	0	1	0	0	1	1	1	0
ENSG00000174106.2	LEMD3	protein_coding	Q9Y2U8	chr12:65563350-65642107	16.2182	68.337	2.07505	5e-05	1	0	1	0	0	0	1	1	0
ENSG00000121281.8	ADCY7	protein_coding	P51828	chr16:50280047-50405391	2.04939	8.63392	2.07482	0.00055	1	0	1	0	0	0	1	1	0
ENSG00000170522.5	ELOVL6	protein_coding	Q9H5J4	chr4:110967001-111120355	12.2698	51.675	2.07436	5e-05	1	0	1	0	0	1	1	1	0
ENSG00000110400.6	PVRL1	protein_coding	Q15223	chr11:119479134-119599794	4.19388	17.6487	2.0732	5e-05	1	1	1	0	0	0	1	1	0
ENSG00000032444.11	PNPLA6	protein_coding	Q8IY17	chr19:7587511-7626650	9.2173	38.7732	2.07264	5e-05	1	0	1	0	0	0	1	1	0
ENSG00000125734.9	GPR108	protein_coding	Q9NPR9	chr19:6677714-6737614	13.881	58.2902	2.07014	5e-05	1	0	1	0	0	1	1	1	0
ENSG00000170340.10	B3GNT2	protein_coding	Q9NY97	chr2:62423247-62451866	7.35995	30.9062	2.07013	5e-05	1	0	1	0	0	1	1	1	0
ENSG00000170088.9	TMEM192	protein_coding	Q8IY95	chr4:165995573-166244308	11.0477	46.3391	2.06848	5e-05	1	0	1	0	0	1	1	1	0
ENSG00000149485.12	FADS1	protein_coding	O60427	chr11:61447904-61634826	26.6299	111.647	2.06783	5e-05	1	0	1	0	1	1	1	1	0
ENSG00000178607.11	ERN1	protein_coding	O75460	chr17:62116501-62208179	4.39488	18.4235	2.06765	5e-05	1	1	1	0	1	0	1	1	0
ENSG00000066468.16	FGFR2	protein_coding	P21802	chr10:123237847-123357972	14.871	62.2182	2.06483	5e-05	1	1	1	0	0	0	1	1	0
ENSG00000254307.2	KB-1608C10.2	antisense	0	chr8:95731930-95806064	6.38301	26.6558	2.06214	0.0005	0	0	0	0	0	0	0	0	0
ENSG00000136295.10	TTYH3	protein_coding	Q9C0H2	chr7:2671584-2704436	15.2607	63.6995	2.06146	5e-05	1	0	1	0	0	1	1	1	0
ENSG00000101144.8	BMP7	protein_coding	P18075	chr20:55743803-55841685	16.7233	69.7902	2.06117	5e-05	1	1	0	0	0	1	1	1	0
ENSG00000197586.8	ENTPD6	protein_coding	O75354	chr20:25176328-25207370	27.2231	113.593	2.06096	5e-05	1	0	1	0	0	1	1	1	0
ENSG00000114650.14	SCAP	protein_coding	Q12770	chr3:47455202-47518616	46.3812	193.462	2.06044	5e-05	1	0	1	0	0	1	1	1	0
ENSG00000139973.11	SYT16	protein_coding	Q17RD7	chr14:62453802-62568431	0.264625	1.10123	2.05709	5e-05	1	0	1	0	0	0	0	1	0
ENSG00000105696.4	TMEM59L	protein_coding	Q9UK28	chr19:18682539-18731849	2.05986	8.56614	2.0561	0.00035	1	1	1	0	0	0	1	1	0
ENSG00000165152.4	TMEM246	protein_coding	Q9BRR3	chr9:104230720-104295819	5.49117	22.8274	2.05558	5e-05	1	0	1	0	0	1	1	1	0
ENSG00000154265.11	ABCA5	protein_coding	Q8WWZ7	chr17:67143354-67323385	12.0667	50.081	2.05323	5e-05	1	0	1	0	0	0	1	1	0
ENSG00000068912.9	ERLEC1	protein_coding	Q96DZ1	chr2:53759809-54087297	16.8173	69.7889	2.05305	5e-05	0	1	0	0	0	1	1	1	0
ENSG00000143324.9	XPR1	protein_coding	Q9UBH6	chr1:180601139-180859387	18.0728	74.9946	2.05297	5e-05	1	0	1	0	0	1	1	1	0
ENSG00000118777.6	ABCG2	protein_coding	Q9UNQ0	chr4:89011415-89152474	1.0466	4.34036	2.05211	5e-05	1	0	1	0	1	0	1	1	0
ENSG00000160179.14	ABCG1	protein_coding	P45844	chr21:43619798-43717354	1.43926	5.96759	2.05182	5e-05	1	0	1	0	1	0	1	1	0
ENSG00000104290.6	FZD3	protein_coding	Q9NPG1	chr8:28351728-28431775	7.78486	32.2608	2.05104	5e-05	1	1	1	0	0	0	1	1	0
ENSG00000117479.8	SLC19A2	protein_coding	O60779	chr1:169433146-169455241	8.95544	37.0568	2.0489	5e-05	1	0	1	0	0	1	1	1	0
ENSG00000240280.2	TCAM1P	pseudogene	0	chr17:61926651-61941739	0.417089	1.72509	2.04824	0.0008	0	0	0	0	0	0	0	0	0
ENSG00000184584.8	TMEM173	protein_coding	Q86WV6	chr5:138855118-138862520	0.79937	3.30471	2.04759	5e-05	1	0	0	0	1	0	1	1	0
ENSG00000162104.5	ADCY9	protein_coding	O60503	chr16:4003387-4166186	9.05107	37.4067	2.04714	5e-05	1	0	1	0	0	0	1	1	0
ENSG00000161395.8	PGAP3	protein_coding	Q96FM1	chr17:37827374-37887040	2.67063	11.0365	2.04703	0.0001	1	1	1	0	0	0	1	1	0
ENSG00000163521.11	GLB1L	protein_coding	Q6UWU2	chr2:220094478-220142892	3.11123	12.844	2.04553	5e-05	1	1	0	0	0	0	0	1	0
ENSG00000198018.6	ENTPD7	protein_coding	Q9NQZ7	chr10:101419262-101515891	13.5557	55.9208	2.04449	5e-05	1	0	1	0	0	0	1	1	0
ENSG00000164465.14	DCBLD1	protein_coding	Q8N8Z6	chr6:117609462-117923691	8.54472	35.2331	2.04383	5e-05	1	1	1	0	0	1	1	1	0
ENSG00000197121.10	PGAP1	protein_coding	Q75T13	chr2:197697727-197792520	13.3083	54.7548	2.04066	5e-05	1	0	1	0	0	0	1	1	0
ENSG00000256928.1	RP11-809N8.2	antisense	0	chr11:73087308-73108519	3.71975	15.304	2.04063	5e-05	0	0	0	0	0	0	0	0	0
ENSG00000101294.12	HM13	protein_coding	Q8TCT9	chr20:30102230-30161066	62.8099	258.255	2.03973	5e-05	1	0	1	0	0	1	1	1	0
ENSG00000164619.4	BMPER	protein_coding	Q8N8U9	chr7:33944522-34195484	2.84376	11.6789	2.03804	5e-05	1	1	0	0	0	0	0	1	0
ENSG00000214160.5	ALG3	protein_coding	Q92685	chr3:183851806-184402546	12.9895	53.2772	2.03618	0.00785	1	0	1	0	0	1	1	1	0
ENSG00000177054.9	ZDHHC13	protein_coding	Q8IUH4	chr11:19138645-19197969	12.3256	50.5499	2.03604	5e-05	1	0	1	0	0	0	1	1	0
ENSG00000119121.17	TRPM6	protein_coding	Q9BX84	chr9:77337410-77503010	0.266884	1.09354	2.03472	0.0013	1	0	1	0	0	0	1	1	0
ENSG00000258377.1	RP11-649E7.5	antisense	0	chr14:50087488-50090198	20.1247	82.4429	2.03443	5e-05	0	0	0	0	0	0	0	0	0
ENSG00000152894.10	PTPRK	protein_coding	Q15262	chr6:128289923-128841870	19.633	80.3825	2.0336	5e-05	1	1	1	0	0	0	1	1	0
ENSG00000203668.1	CHML	protein_coding	P26374	chr1:241695433-241965435	20.8021	85.1435	2.03317	5e-05	0	0	0	0	0	0	0	0	1
ENSG00000140835.8	CHST4	protein_coding	Q8NCG5	chr16:71481499-71598992	0.365436	1.4944	2.03188	0.00515	1	0	1	0	0	0	1	1	0
ENSG00000121775.13	TMEM39B	protein_coding	Q9GZU3	chr1:32479429-32568467	11.2617	46.0258	2.03102	5e-05	1	0	1	0	0	1	1	1	0
ENSG00000165194.10	PCDH19	protein_coding	Q8TAB3	chrX:99546641-99665271	0.676584	2.76505	2.03096	5e-05	1	1	1	0	0	0	1	1	0
ENSG00000151117.4	TMEM86A	protein_coding	Q8N2M4	chr11:18714668-18814268	0.932928	3.81266	2.03096	5e-05	1	0	1	0	0	0	1	1	0
ENSG00000164294.9	GPX8	protein_coding	Q8TED1	chr5:54408798-54469005	21.286	86.9676	2.03057	5e-05	1	0	1	0	0	0	1	1	0
ENSG00000134198.5	TSPAN2	protein_coding	O60636	chr1:115590631-115632121	1.95268	7.9744	2.02992	5e-05	1	0	1	0	0	1	1	1	0
ENSG00000130304.12	SLC27A1	protein_coding	Q6PCB7	chr19:17579577-17632097	1.05412	4.30083	2.02858	5e-05	1	0	1	0	0	0	1	1	0
ENSG00000167123.14	CERCAM	protein_coding	Q5T4B2	chr9:131174029-131199626	16.0416	65.3413	2.02618	5e-05	1	1	0	0	0	1	1	1	0
ENSG00000128617.2	OPN1SW	protein_coding	P03999	chr7:128412544-128415844	0.73634	2.99847	2.02578	0.0003	1	0	1	0	0	0	1	1	0
ENSG00000126903.11	SLC10A3	protein_coding	P09131	chrX:153715644-153719016	5.50033	22.3906	2.0253	5e-05	1	1	1	0	0	0	1	1	0
ENSG00000060140.4	STYK1	protein_coding	Q6J9G0	chr12:10771537-10826917	0.352279	1.43267	2.02391	0.0042	1	0	1	0	0	0	1	1	0
ENSG00000196743.4	GM2A	protein_coding	P17900	chr5:150560612-150650001	9.10924	37.0071	2.0224	5e-05	1	1	0	0	1	1	1	1	0
ENSG00000112414.10	GPR126	protein_coding	Q86SQ4	chr6:142622990-142767403	2.0991	8.50364	2.01831	5e-05	1	1	1	0	0	0	1	1	0
ENSG00000183255.7	PTTG1IP	protein_coding	P53801	chr21:46269499-46293752	38.4336	155.533	2.01678	5e-05	1	1	1	0	0	1	1	1	0
ENSG00000068078.13	FGFR3	protein_coding	P22607	chr4:1795033-1810599	22.6316	91.5165	2.01569	5e-05	1	1	1	0	0	0	1	1	0
ENSG00000113532.8	ST8SIA4	protein_coding	Q92187	chr5:100142638-100238970	0.992591	4.01263	2.01527	5e-05	1	1	0	0	0	0	1	1	0
ENSG00000183873.11	SCN5A	protein_coding	Q14524	chr3:38589547-38691164	2.26169	9.13838	2.01454	5e-05	1	0	1	0	0	0	1	1	0
ENSG00000233728.1	RP11-109P14.9	antisense	0	chr1:38259473-38266809	10.0003	40.3935	2.01409	5e-05	0	0	0	0	0	0	0	0	0
ENSG00000138688.11	KIAA1109	protein_coding	Q2LD37	chr4:123073487-123283913	22.4814	90.7262	2.01279	5e-05	1	0	1	0	0	0	1	1	0
ENSG00000168702.12	LRP1B	protein_coding	Q9NZR2	chr2:140988991-142895399	5.1169	20.633	2.01161	5e-05	1	1	1	0	0	0	1	1	0
ENSG00000118596.7	SLC16A7	protein_coding	O60669	chr12:59989847-60176395	1.0023	4.03973	2.01094	5e-05	1	0	1	0	0	0	1	1	0
ENSG00000198799.7	LRIG2	protein_coding	O94898	chr1:113615830-113674882	14.9799	60.2736	2.0085	5e-05	1	0	1	0	0	0	1	1	0
ENSG00000182087.8	TMEM259	protein_coding	Q4ZIN3	chr19:999600-1021117	41.688	167.632	2.00759	5e-05	1	0	1	0	0	1	1	1	0
ENSG00000158470.5	B4GALT5	protein_coding	O43286	chr20:48249481-48330415	12.0895	48.6025	2.00728	5e-05	1	0	1	0	0	1	1	1	0
ENSG00000152208.7	GRID2	protein_coding	O43424	chr4:93225549-94695707	1.02603	4.12454	2.00715	5e-05	1	1	1	0	0	0	1	1	0
ENSG00000140443.9	IGF1R	protein_coding	P08069	chr15:99192199-99675798	36.2053	145.407	2.00583	5e-05	1	1	1	0	0	1	1	1	0
ENSG00000189362.7	TMEM194B	protein_coding	A6NFY4	chr2:191273080-191399448	3.28485	13.1881	2.00534	5e-05	1	1	1	0	0	0	1	1	0
ENSG00000115307.12	AUP1	protein_coding	Q9Y679	chr2:74753771-74784681	50.9598	204.59	2.00531	5e-05	1	0	1	0	0	1	1	1	0
ENSG00000140470.9	ADAMTS17	protein_coding	Q8TE56	chr15:100510419-100882210	6.29901	25.2885	2.00529	5e-05	1	1	0	0	0	0	0	1	0
ENSG00000112149.5	CD83	protein_coding	Q01151	chr6:14117871-14137149	3.05709	12.2692	2.00481	5e-05	1	1	1	0	0	1	1	1	0
ENSG00000100036.11	SLC35E4	protein_coding	Q6ICL7	chr22:31031638-31065003	1.64308	6.59144	2.00419	5e-05	1	0	1	0	0	0	1	1	0
ENSG00000111261.9	MANSC1	protein_coding	Q9H8J5	chr12:12482197-12503475	2.87379	11.5141	2.00237	5e-05	1	1	1	0	0	1	1	1	0
ENSG00000177706.8	FAM20C	protein_coding	Q8IXL6	chr7:182934-300711	3.82749	15.3286	2.00175	5e-05	1	0	1	0	0	0	1	1	0
ENSG00000228589.2	SPCS2P4	pseudogene	0	chr1:28421581-28422933	2.75778	11.0438	2.00165	5e-05	0	0	0	0	0	0	0	0	0
ENSG00000187244.6	BCAM	protein_coding	P50895	chr19:45312327-45324673	3.04862	12.1924	1.99976	5e-05	1	1	1	0	0	0	1	1	0
ENSG00000109255.7	NMU	protein_coding	P48645	chr4:56461395-56502865	6.14016	24.542	1.9989	5e-05	1	1	1	0	0	1	0	1	0
ENSG00000245385.2	RP11-334E6.10	antisense	0	chr11:119205236-119208023	9.20297	36.7412	1.99723	5e-05	0	0	0	0	0	0	0	0	0
ENSG00000163531.11	NFASC	protein_coding	O94856	chr1:204797778-204991950	1.61519	6.445	1.99648	5e-05	1	1	1	0	0	0	1	1	0
ENSG00000133687.11	TMTC1	protein_coding	Q8IUR5	chr12:29653772-29937692	7.32362	29.2096	1.99582	5e-05	1	0	1	1	1	0	1	0	0
ENSG00000128203.6	ASPHD2	protein_coding	Q6ICH7	chr22:26825238-26879803	1.4469	5.76174	1.99354	5e-05	1	0	0	0	0	0	1	1	0
ENSG00000133027.13	PEMT	protein_coding	Q9UBM1	chr17:17408876-17513799	10.5243	41.8905	1.9929	5e-05	1	0	1	0	1	1	1	1	0
ENSG00000136827.11	TOR1A	protein_coding	O14656	chr9:132575222-132586413	20.4077	81.2263	1.99284	5e-05	1	1	0	0	0	1	1	1	0
ENSG00000170989.8	S1PR1	protein_coding	P21453	chr1:101702443-101707074	0.67611	2.69092	1.99277	5e-05	1	0	1	0	0	0	1	1	0
ENSG00000273038.1	RP11-479G22.8	lincRNA	0	chr10:33176188-33178239	0.640538	2.54928	1.99273	5e-05	0	0	0	0	0	0	0	0	0
ENSG00000129625.8	REEP5	protein_coding	Q00765	chr5:112043194-112258236	19.1341	76.145	1.9926	5e-05	1	0	1	0	0	1	1	1	0
ENSG00000111684.6	LPCAT3	protein_coding	Q6P1A2	chr12:7072407-7178336	14.1764	56.3972	1.99213	5e-05	1	0	1	0	0	1	1	1	0
ENSG00000183196.4	CHST6	protein_coding	Q9GZX3	chr16:75509793-75529305	0.452831	1.79871	1.98992	5e-05	1	1	0	0	0	0	1	1	0
ENSG00000160223.12	ICOSLG	protein_coding	O75144	chr21:45642873-45660849	1.27042	5.04519	1.9896	5e-05	1	1	1	0	0	0	1	1	0
ENSG00000150756.9	FAM173B	protein_coding	Q6P4H8	chr5:10226441-10250027	11.5574	45.8435	1.9879	5e-05	1	0	1	0	0	0	1	1	0
ENSG00000082293.8	COL19A1	protein_coding	Q14993	chr6:70576462-70919679	0.739262	2.93182	1.98764	0.00015	1	1	0	0	0	0	1	1	0
ENSG00000188051.6	TMEM221	protein_coding	A6NGB7	chr19:17546317-17571763	0.70821	2.80721	1.98689	5e-05	1	0	1	0	0	0	1	1	0
ENSG00000170961.6	HAS2	protein_coding	Q92819	chr8:122624355-122656933	0.437473	1.7323	1.98542	5e-05	1	0	1	0	0	0	1	1	0
ENSG00000268592.2	RP11-244K5.8	antisense	0	chr6:150139933-150244257	1.0765	4.258	1.98383	0.0396	0	0	0	0	0	0	0	0	0
ENSG00000173456.4	RNF26	protein_coding	Q9BY78	chr11:119205236-119208023	6.36962	25.1906	1.98361	5e-05	1	0	1	0	0	1	1	1	0
ENSG00000143771.7	CNIH4	protein_coding	Q9P003	chr1:224544551-224567161	49.2267	194.633	1.98325	5e-05	1	0	1	0	0	1	1	1	0
ENSG00000143036.12	SLC44A3	protein_coding	Q8N4M1	chr1:95285897-95360802	0.866184	3.42438	1.9831	5e-05	1	0	1	0	0	0	1	1	0
ENSG00000111817.12	DSE	protein_coding	Q9UL01	chr6:116575335-116762424	12.6447	49.9885	1.98307	5e-05	1	1	1	0	0	0	1	1	0
ENSG00000113273.11	ARSB	protein_coding	P15848	chr5:78073031-78281910	5.16687	20.421	1.98269	5e-05	1	1	0	0	1	1	1	1	0
ENSG00000183579.11	ZNRF3	protein_coding	Q9ULT6	chr22:29279579-29453475	7.99276	31.5897	1.98269	5e-05	1	0	1	0	0	0	1	1	0
ENSG00000169692.8	AGPAT2	protein_coding	O15120	chr9:139567594-139581875	12.288	48.5574	1.98243	5e-05	1	1	1	0	0	1	1	1	0
ENSG00000164168.3	TMEM184C	protein_coding	Q9NVA4	chr4:148538533-148605381	13.0057	51.3924	1.98241	5e-05	1	0	1	0	0	1	1	1	0
ENSG00000143337.14	TOR1AIP1	protein_coding	Q5JTV8	chr1:179850741-179894135	20.0551	79.2213	1.98192	5e-05	1	0	0	0	0	0	1	1	0
ENSG00000172057.5	ORMDL3	protein_coding	Q8N138	chr17:38077293-38083854	10.356	40.9008	1.98166	5e-05	1	0	1	0	0	1	1	1	0
ENSG00000169762.12	TAPT1	protein_coding	Q6NXT6	chr4:16162127-16321763	11.3655	44.8873	1.98164	5e-05	1	0	1	0	0	1	1	1	0
ENSG00000138696.6	BMPR1B	protein_coding	O00238	chr4:95679118-96079599	3.19111	12.6016	1.98148	5e-05	1	0	1	0	0	0	1	1	0
ENSG00000267601.1	RP11-323N12.5	antisense	0	chr17:76849058-76921469	4.14671	16.3575	1.97991	0.0003	0	0	0	0	0	0	0	0	0
ENSG00000144891.13	AGTR1	protein_coding	P30556	chr3:148415570-148460795	0.458542	1.80875	1.97987	5e-05	1	0	1	0	0	0	1	1	0
ENSG00000123179.9	EBPL	protein_coding	Q9BY08	chr13:50234858-50265611	23.2568	91.6724	1.97883	5e-05	1	0	1	0	0	1	1	1	0
ENSG00000106123.7	EPHB6	protein_coding	O15197	chr7:142552791-142568847	0.250613	0.987522	1.97835	0.00165	1	1	1	0	0	0	1	1	0
ENSG00000125247.11	TMTC4	protein_coding	Q5T4D3	chr13:101256180-101327347	9.15733	36.082	1.97828	5e-05	1	0	1	0	0	0	1	1	0
ENSG00000169668.7	BCRP2	pseudogene	0	chr22:21457304-21482352	0.395027	1.55605	1.97786	0.0009	0	0	0	0	0	0	0	0	0
ENSG00000169071.10	ROR2	protein_coding	Q01974	chr9:94325372-94712444	2.85261	11.2363	1.97781	5e-05	1	1	1	0	0	0	1	1	0
ENSG00000164128.2	NPY1R	protein_coding	P25929	chr4:164245112-164273086	1.08292	4.2649	1.97758	5e-05	1	0	1	0	0	0	1	1	0
ENSG00000112796.5	ENPP5	protein_coding	Q9UJA9	chr6:46126923-46138708	1.29752	5.10757	1.97688	5e-05	1	1	1	0	0	0	1	1	0
ENSG00000095739.7	BAMBI	protein_coding	Q13145	chr10:28966270-28971868	7.71984	30.3834	1.97664	5e-05	1	1	1	0	0	1	1	1	0
ENSG00000174028.6	FAM3C2	pseudogene	0	chrX:22277913-23311263	1.43497	5.64724	1.97653	5e-05	0	0	0	0	0	0	0	0	0
ENSG00000164099.3	PRSS12	protein_coding	P56730	chr4:119201192-119274158	5.73216	22.5346	1.97499	5e-05	1	1	0	0	0	0	1	1	0
ENSG00000072310.12	SREBF1	protein_coding	P36956	chr17:17584786-17740325	20.8743	81.9459	1.97294	5e-05	1	0	0	0	0	1	1	1	0
ENSG00000106714.13	CNTNAP3	protein_coding	Q9BZ76	chr9:39072763-39288312	2.52564	9.91079	1.97235	5e-05	1	1	1	0	0	0	1	1	0
ENSG00000105376.4	ICAM5	protein_coding	Q9UMF0	chr19:10400656-10407454	2.71568	10.6496	1.97141	5e-05	1	1	1	0	0	0	1	1	0
ENSG00000268302.1	AL035252.1	protein_coding	0	chr20:25176328-25207370	10.2226	40.061	1.97043	0.0134	0	0	0	0	0	0	0	0	0
ENSG00000171517.5	LPAR3	protein_coding	Q9UBY5	chr1:85277284-85358896	5.98018	23.4056	1.96859	5e-05	1	0	1	0	0	0	1	1	0
ENSG00000086062.8	B4GALT1	protein_coding	P15291	chr9:33104079-33179981	7.58212	29.6043	1.96513	5e-05	1	0	1	0	0	1	1	1	0
ENSG00000197818.7	SLC9A8	protein_coding	Q9Y2E8	chr20:48429249-48508779	4.51313	17.6165	1.96473	5e-05	1	0	1	0	0	0	1	1	0
ENSG00000198162.8	MAN1A2	protein_coding	O60476	chr1:117910070-118071494	20.6831	80.7188	1.96445	5e-05	1	0	1	0	0	0	1	1	0
ENSG00000138604.5	GLCE	protein_coding	O94923	chr15:69452922-69564556	15.0326	58.6578	1.96423	5e-05	1	0	1	0	0	0	1	1	0
ENSG00000076351.8	SLC46A1	protein_coding	Q96NT5	chr17:26684603-26734215	12.355	48.1882	1.96358	5e-05	1	0	1	0	0	1	1	1	0
ENSG00000131094.3	C1QL1	protein_coding	O75973	chr17:43037060-43045439	0.953662	3.71407	1.96145	5e-05	1	1	0	0	0	0	0	1	0
ENSG00000160446.14	ZDHHC12	protein_coding	Q96GR4	chr9:131464801-131486406	14.8906	57.9838	1.96125	5e-05	1	0	1	0	0	1	1	1	0
ENSG00000248664.1	CTC-498J12.3	antisense	0	chr5:68389472-68432221	1.83275	7.13586	1.96108	5e-05	0	0	0	0	0	0	0	0	0
ENSG00000050130.13	JKAMP	protein_coding	Q9P055	chr14:59895739-60043549	17.2808	67.2524	1.96041	5e-05	1	0	1	0	0	1	1	1	0
ENSG00000121989.10	ACVR2A	protein_coding	P27037	chr2:148602085-149275805	9.10155	35.3988	1.95952	5e-05	1	1	1	0	0	0	1	1	0
ENSG00000198121.9	LPAR1	protein_coding	Q92633	chr9:113635542-113800981	3.2215	12.5054	1.95675	5e-05	1	0	1	0	0	0	1	1	0
ENSG00000184005.9	ST6GALNAC3	protein_coding	Q8NDV1	chr1:76540403-77100286	3.82643	14.8535	1.95673	5e-05	1	0	1	0	0	0	1	1	0
ENSG00000131409.8	LRRC4B	protein_coding	Q9NT99	chr19:51020148-51071302	1.65648	6.42653	1.95592	5e-05	1	1	1	0	0	0	1	1	0
ENSG00000165646.7	SLC18A2	protein_coding	Q05940	chr10:118999110-119038941	5.2789	20.467	1.95499	5e-05	1	0	1	0	0	0	1	1	0
ENSG00000162493.12	PDPN	protein_coding	Q86YL7	chr1:13909959-13944452	7.27944	28.2082	1.95422	5e-05	1	0	1	0	0	1	1	1	0
ENSG00000169252.4	ADRB2	protein_coding	P07550	chr5:148206155-148208196	0.717543	2.77894	1.9534	5e-05	1	0	1	0	0	0	1	1	0
ENSG00000090661.7	CERS4	protein_coding	Q9HA82	chr19:8271619-8327305	6.24661	24.1894	1.95323	5e-05	1	0	1	0	0	1	1	1	0
ENSG00000176022.3	B3GALT6	protein_coding	Q96L58	chr1:1167628-1170421	8.60495	33.3159	1.95297	5e-05	1	0	1	0	0	1	1	1	0
ENSG00000140943.12	MBTPS1	protein_coding	Q14703	chr16:84087367-84150511	36.5355	141.455	1.95297	5e-05	1	1	1	0	0	1	1	1	0
ENSG00000092969.7	TGFB2	protein_coding	P61812	chr1:218519576-218617961	0.313609	1.21406	1.9528	0.0011	1	1	1	0	0	0	0	1	0
ENSG00000134109.6	EDEM1	protein_coding	Q92611	chr3:5229226-5261642	15.7741	61.0195	1.95171	5e-05	1	0	1	0	0	1	1	1	0
ENSG00000173486.8	FKBP2	protein_coding	P26885	chr11:64008474-64011604	20.9898	81.1457	1.95082	5e-05	1	1	0	0	0	1	1	1	0
ENSG00000001617.7	SEMA3F	protein_coding	Q13275	chr3:49977439-50226508	4.06834	15.71	1.94917	0.0018	1	1	0	0	0	0	0	1	0
ENSG00000092439.9	TRPM7	protein_coding	Q96QT4	chr15:50844669-50979012	21.7484	83.9561	1.94873	5e-05	1	0	1	0	0	0	1	1	0
ENSG00000115339.9	GALNT3	protein_coding	Q14435	chr2:166604100-166651192	1.34055	5.17156	1.94778	5e-05	1	0	1	0	0	0	1	1	0
ENSG00000115446.7	UNC50	protein_coding	Q53HI1	chr2:99225041-99234978	16.8904	65.1414	1.94737	5e-05	1	0	1	0	0	0	1	1	0
ENSG00000181523.8	SGSH	protein_coding	P51688	chr17:78143790-78227299	9.85637	38.0078	1.94717	5e-05	1	1	0	0	0	1	0	1	0
ENSG00000179431.5	FJX1	protein_coding	Q86VR8	chr11:35639734-35642419	5.72155	22.0445	1.94594	5e-05	1	1	1	0	0	1	0	1	0
ENSG00000165102.10	HGSNAT	protein_coding	Q68CP4	chr8:42995555-43057998	12.5991	48.4889	1.94433	5e-05	1	1	1	0	0	1	1	1	0
ENSG00000129128.8	SPCS3	protein_coding	P61009	chr4:177229418-177253396	47.0151	180.883	1.94386	5e-05	1	0	1	0	0	1	1	1	0
ENSG00000129038.11	LOXL1	protein_coding	Q08397	chr15:74200423-74244478	1.32699	5.1024	1.94302	5e-05	1	1	0	0	0	0	1	1	0
ENSG00000114859.10	CLCN2	protein_coding	P51788	chr3:183851806-184402546	3.64033	13.9779	1.941	0.0138	1	0	1	0	0	0	1	1	0
ENSG00000171488.10	LRRC8C	protein_coding	Q8TDW0	chr1:89990394-90402170	6.16713	23.6562	1.93955	5e-05	1	0	1	0	0	0	1	1	0
ENSG00000047597.5	XK	protein_coding	P51811	chrX:37208527-38548169	1.56966	6.00618	1.93599	5e-05	1	1	1	0	0	0	1	1	0
ENSG00000166450.8	PRTG	protein_coding	Q2VWP7	chr15:55903743-56035288	7.00198	26.7578	1.93413	5e-05	1	1	1	0	0	0	1	1	0
ENSG00000143590.9	EFNA3	protein_coding	P52797	chr1:155036206-155060014	2.99338	11.4375	1.93393	5e-05	1	1	0	0	0	1	1	1	0
ENSG00000179598.5	PLD6	protein_coding	Q8N2A8	chr17:16945858-17140502	7.14821	27.3117	1.93386	5e-05	1	0	1	0	1	1	1	1	0
ENSG00000253797.2	UTP14C	protein_coding	Q5TAP6	chr13:52586533-52607736	8.07732	30.8248	1.93214	5e-05	0	0	0	0	0	0	0	0	1
ENSG00000151353.10	TMEM18	protein_coding	Q96B42	chr2:667334-697371	24.2726	92.5576	1.93102	5e-05	1	0	1	0	0	0	1	1	0
ENSG00000102934.5	PLLP	protein_coding	Q9Y342	chr16:57290003-57318599	0.811842	3.0949	1.93062	5e-05	1	0	1	0	0	0	1	1	0
ENSG00000126838.5	PZP	protein_coding	P20742	chr12:9301435-9360966	0.317346	1.20837	1.92893	0.02055	1	1	0	0	0	0	0	1	0
ENSG00000155957.12	TMBIM4	protein_coding	Q9HC24	chr12:66516841-66563852	16.0391	61.0514	1.92843	5e-05	1	0	1	0	0	1	1	1	0
ENSG00000128791.7	TWSG1	protein_coding	Q9GZX9	chr18:9334764-9402418	13.7741	52.427	1.92835	5e-05	1	1	0	0	0	1	0	1	0
ENSG00000165650.7	PDZD8	protein_coding	Q8NEN9	chr10:119039999-119134978	28.3246	107.757	1.92765	5e-05	1	0	1	0	0	0	1	1	0
ENSG00000144567.6	FAM134A	protein_coding	Q8NC44	chr2:220036618-220050201	23.8811	90.8434	1.92751	5e-05	1	1	1	0	0	1	1	1	0
ENSG00000137842.2	TMEM62	protein_coding	Q0P6H9	chr15:43398422-43513481	5.61537	21.3589	1.92738	5e-05	1	0	1	0	0	0	1	1	0
ENSG00000111670.10	GNPTAB	protein_coding	Q3T906	chr12:102139274-102224716	17.721	67.3857	1.92698	5e-05	1	0	1	0	0	0	1	1	0
ENSG00000106591.3	MRPL32	protein_coding	Q9BYC8	chr7:42948324-42988557	31.4274	119.479	1.92665	5e-05	1	1	0	1	1	0	1	0	0
ENSG00000136240.5	KDELR2	protein_coding	P33947	chr7:6448756-6524873	61.2935	232.672	1.92449	5e-05	1	0	1	0	0	1	1	1	0
ENSG00000163069.8	SGCB	protein_coding	Q16585	chr4:52886871-52904648	8.50104	32.1848	1.92067	5e-05	1	0	1	0	0	1	1	1	0
ENSG00000169242.7	EFNA1	protein_coding	P20827	chr1:155099935-155107333	3.65647	13.8401	1.92033	5e-05	1	1	0	0	0	0	1	1	0
ENSG00000198598.2	MMP17	protein_coding	Q9ULZ9	chr12:132312937-132336328	1.46049	5.51662	1.91733	5e-05	1	1	0	0	0	0	1	1	0
ENSG00000106025.4	TSPAN12	protein_coding	O95859	chr7:120427375-120498456	8.06677	30.468	1.91723	5e-05	1	0	1	0	0	0	1	1	0
ENSG00000114770.12	ABCC5	protein_coding	O15440	chr3:183637721-183735803	19.7699	74.6417	1.91667	5e-05	1	0	1	0	0	0	1	1	0
ENSG00000122378.9	FAM213A	protein_coding	Q9BRX8	chr10:82167584-82192753	16.5387	62.4348	1.91651	5e-05	1	0	1	1	1	1	0	1	0
ENSG00000197721.12	CR1L	protein_coding	Q2VPA4	chr1:207818457-207911761	0.314739	1.18751	1.91572	0.0206	1	1	1	0	0	0	1	1	0
ENSG00000163053.6	SLC16A14	protein_coding	Q7RTX9	chr2:230899697-230933715	2.91036	10.9775	1.91527	5e-05	1	0	1	0	0	0	1	1	0
ENSG00000181744.4	C3orf58	protein_coding	Q8NDZ4	chr3:143690639-143767561	15.5663	58.6928	1.91476	5e-05	1	0	0	0	0	1	1	1	0
ENSG00000184160.6	ADRA2C	protein_coding	P18825	chr4:3768074-3770251	3.73099	14.0667	1.91465	5e-05	1	0	1	0	0	0	1	1	0
ENSG00000007341.14	ST7L	protein_coding	Q8TDW4	chr1:113009162-113214241	18.849	71.0539	1.91442	5e-05	1	0	1	0	0	1	1	1	0
ENSG00000106526.6	ACTR3C	protein_coding	Q9C0K3	chr7:149941004-150035239	0.441617	1.66424	1.91399	0.00285	0	1	0	0	0	0	0	0	0
ENSG00000205060.6	SLC35B4	protein_coding	Q969S0	chr7:133974083-134001803	25.1613	94.7933	1.91358	5e-05	1	0	1	0	0	1	1	1	0
ENSG00000168000.10	BSCL2	protein_coding	Q96G97	chr11:62457746-62494856	10.8218	40.7682	1.91351	5e-05	1	0	1	0	0	1	1	1	0
ENSG00000162738.5	VANGL2	protein_coding	Q9ULK5	chr1:160370375-160398468	5.93975	22.3665	1.91286	5e-05	1	0	1	0	0	1	1	1	0
ENSG00000241472.2	PTPRG-AS1	processed_transcript	0	chr3:61547242-62355005	10.5858	39.8535	1.91257	0.0005	0	0	0	0	0	0	0	0	0
ENSG00000143147.10	GPR161	protein_coding	Q8N6U8	chr1:168053996-168106821	7.54168	28.3842	1.91213	5e-05	1	0	1	0	0	0	1	1	0
ENSG00000163870.10	TPRA1	protein_coding	Q86W33	chr3:127291911-127341276	14.6367	55.058	1.91136	5e-05	1	0	1	0	0	1	1	1	0
ENSG00000181826.5	RELL1	protein_coding	Q8IUW5	chr4:37455562-37687998	5.60222	21.0716	1.91123	5e-05	1	1	1	0	0	1	1	1	0
ENSG00000159307.14	SCUBE1	protein_coding	Q8IWY4	chr22:43593288-43739394	0.347448	1.30686	1.91123	0.0066	1	1	0	0	0	0	1	1	0
ENSG00000139292.8	LGR5	protein_coding	O75473	chr12:71518864-71980090	1.70315	6.4018	1.91027	5e-05	1	1	1	0	0	0	1	1	0
ENSG00000117362.8	APH1A	protein_coding	Q96BI3	chr1:150237803-150253327	52.3303	196.544	1.90913	5e-05	1	0	1	0	0	1	1	1	0
ENSG00000162878.8	PKDCC	protein_coding	Q504Y2	chr2:42275159-42285668	13.0224	48.907	1.90905	5e-05	1	1	1	0	0	0	1	1	0
ENSG00000117643.10	MAN1C1	protein_coding	Q9NR34	chr1:25943958-26112698	1.26993	4.7665	1.90818	5e-05	1	0	1	0	0	0	1	1	0
ENSG00000143469.12	SYT14	protein_coding	Q8NB59	chr1:210111537-210337636	0.98861	3.71043	1.90811	5e-05	1	0	1	0	0	0	1	1	0
ENSG00000102967.7	DHODH	protein_coding	Q02127	chr16:72042486-72058954	7.19117	26.9744	1.90729	5e-05	1	0	1	1	1	1	1	1	0
ENSG00000132932.12	ATP8A2	protein_coding	Q9NTI2	chr13:25946208-26599989	0.794612	2.97809	1.90607	5e-05	1	0	1	0	0	0	1	1	0
ENSG00000256043.2	CTSO	protein_coding	P43234	chr4:156845269-156875069	0.835797	3.1321	1.9059	5e-05	1	1	0	0	0	0	0	1	0
ENSG00000136720.6	HS6ST1	protein_coding	O60243	chr2:128994289-129076151	8.99335	33.6956	1.90563	5e-05	1	0	1	0	0	1	1	1	0
ENSG00000185475.4	TMEM179B	protein_coding	Q7Z7N9	chr11:62538591-62559493	25.9223	97.1132	1.90547	5e-05	1	1	1	0	0	1	1	1	0
ENSG00000131873.5	CHSY1	protein_coding	Q86X52	chr15:101715927-101792137	20.5273	76.8713	1.9049	5e-05	1	1	1	0	0	0	1	1	0
ENSG00000162694.9	EXTL2	protein_coding	Q9UBQ6	chr1:101337942-101361554	10.5511	39.5008	1.90448	5e-05	1	0	1	0	0	1	1	1	0
ENSG00000122863.5	CHST3	protein_coding	Q7LGC8	chr10:73724122-73773322	3.25134	12.1669	1.90385	5e-05	1	0	1	0	0	0	1	1	0
ENSG00000112276.9	BVES	protein_coding	Q8NE79	chr6:105544696-105627870	3.33348	12.4447	1.90043	5e-05	1	0	1	0	0	0	1	1	0
ENSG00000149256.10	TENM4	protein_coding	Q6N022	chr11:78363875-79151992	1.93092	7.20659	1.90003	0.0001	1	0	1	0	0	0	1	1	0
ENSG00000103024.3	NME3	protein_coding	Q13232	chr16:1756183-1821731	29.866	111.405	1.89923	5e-05	1	1	0	1	1	1	0	1	0
ENSG00000213023.5	SYT3	protein_coding	Q9BQG1	chr19:51124563-51222707	0.987958	3.67907	1.89682	5e-05	1	0	1	0	0	0	1	1	0
ENSG00000172197.9	MBOAT1	protein_coding	Q6ZNC8	chr6:20100934-20317970	4.36766	16.2643	1.89678	5e-05	1	0	1	0	0	0	1	1	0
ENSG00000133318.9	RTN3	protein_coding	O95197	chr11:63448917-63527363	58.7032	218.576	1.89663	5e-05	1	0	1	0	0	1	1	1	0
ENSG00000269993.1	AF003625.3	lincRNA	0	chrX:150350857-150351327	2.39291	8.90885	1.89647	5e-05	0	0	0	0	0	0	0	0	0
ENSG00000132821.7	VSTM2L	protein_coding	Q96N03	chr20:36531498-36573752	0.350665	1.30471	1.89556	0.00055	1	1	0	0	0	0	0	1	0
ENSG00000147027.3	TMEM47	protein_coding	Q9BQJ4	chrX:34645180-34675405	7.36043	27.3823	1.89538	5e-05	1	0	1	0	0	1	1	1	0
ENSG00000128973.7	CLN6	protein_coding	Q9NWW5	chr15:68346516-68549549	37.7941	140.486	1.89419	5e-05	1	0	1	0	0	1	1	1	0
ENSG00000033627.10	ATP6V0A1	protein_coding	Q93050	chr17:40610861-40674629	42.6883	158.624	1.8937	5e-05	1	0	1	0	0	0	1	1	0
ENSG00000152749.7	GPR180	protein_coding	Q86V85	chr13:95254156-95286899	12.8542	47.7415	1.893	5e-05	1	1	1	0	0	1	1	1	0
ENSG00000158813.13	EDA	protein_coding	Q92838	chrX:68835910-69259319	2.86594	10.6365	1.89195	5e-05	1	0	1	0	0	0	1	1	0
ENSG00000110492.11	MDK	protein_coding	P21741	chr11:46402305-46405375	32.4365	120.247	1.89031	5e-05	1	1	1	0	0	1	0	1	0
ENSG00000156171.10	DRAM2	protein_coding	Q6UX65	chr1:111659954-111727724	19.1721	71.0712	1.89026	5e-05	1	0	1	0	0	1	1	1	0
ENSG00000116815.11	CD58	protein_coding	P19256	chr1:117057156-117113661	6.05761	22.4547	1.8902	5e-05	1	0	1	0	0	1	1	1	0
ENSG00000138650.7	PCDH10	protein_coding	Q9P2E7	chr4:134070469-134129356	6.46885	23.963	1.88923	5e-05	1	1	1	0	0	1	1	1	0
ENSG00000151229.8	SLC2A13	protein_coding	Q96QE2	chr12:40019968-40499891	7.17978	26.589	1.88882	5e-05	1	0	1	0	0	0	1	1	0
ENSG00000110427.10	KIAA1549L	protein_coding	Q6ZVL6	chr11:33563617-33718247	2.91689	10.7985	1.88833	5e-05	1	0	1	0	0	0	1	1	0
ENSG00000127526.9	SLC35E1	protein_coding	Q96K37	chr19:16589867-16771253	17.6578	65.3483	1.88785	5e-05	1	0	1	0	0	1	1	1	0
ENSG00000227617.4	CERS6-AS1	antisense	0	chr2:169312371-169769881	12.5504	46.4465	1.88784	5e-05	0	0	0	0	0	0	0	0	0
ENSG00000164889.8	SLC4A2	protein_coding	P04920	chr7:150750898-150773617	36.8694	136.435	1.88771	5e-05	1	0	1	0	0	1	1	1	0
ENSG00000144278.10	GALNT13	protein_coding	Q8IUC8	chr2:154728425-155313950	16.39	60.6307	1.88723	5e-05	1	0	1	0	0	0	1	1	0
ENSG00000168135.4	KCNJ4	protein_coding	P48050	chr22:38820292-38851205	1.04965	3.88239	1.88703	5e-05	1	0	1	0	0	0	1	1	0
ENSG00000107331.12	ABCA2	protein_coding	Q9BZC7	chr9:139901685-139931234	9.49015	35.0814	1.8862	5e-05	1	0	1	0	0	0	1	1	0
ENSG00000222076.1	RNU2-3P	snRNA	0	chr15:96289032-96289223	1.81656	6.71416	1.886	0.03195	0	0	0	0	0	0	0	0	0
ENSG00000167680.11	SEMA6B	protein_coding	Q9H3T3	chr19:4542599-4559820	1.7747	6.55854	1.8858	5e-05	1	1	1	0	0	0	1	1	0
ENSG00000163293.7	NIPAL1	protein_coding	Q6NVV3	chr4:47849256-48042188	2.63311	9.73017	1.8857	5e-05	1	0	1	0	0	0	1	1	0
ENSG00000161921.10	CXCL16	protein_coding	Q9H2A7	chr17:4634722-4643217	1.17591	4.34385	1.88519	5e-05	1	1	1	0	0	0	1	1	0
ENSG00000135452.5	TSPAN31	protein_coding	Q12999	chr12:58117543-58154190	15.3311	56.6127	1.88467	5e-05	1	0	1	0	0	1	1	1	0
ENSG00000256364.1	RP11-173P15.3	antisense	0	chr12:121124671-121139667	38.4271	141.843	1.8841	0.0004	0	0	0	0	0	0	0	0	0
ENSG00000163975.7	MFI2	protein_coding	P08582	chr3:196715491-196756687	3.63811	13.4235	1.8835	5e-05	1	1	0	0	0	0	1	1	0
ENSG00000163126.10	ANKRD23	protein_coding	Q86SG2	chr2:97481981-97523832	3.6141	13.3249	1.88241	5e-05	0	0	0	0	0	0	0	0	1
ENSG00000160606.6	TLCD1	protein_coding	Q96CP7	chr17:27046410-27070473	7.26988	26.7831	1.88132	0.0226	1	0	1	0	0	1	1	1	0
ENSG00000168936.6	TMEM129	protein_coding	A0AVI4	chr4:1717678-1723085	18.6242	68.5297	1.87955	5e-05	1	0	1	0	0	1	1	1	0
ENSG00000156671.8	SAMD8	protein_coding	Q96LT4	chr10:76854191-76941881	9.33926	34.3465	1.87878	5e-05	1	0	1	0	0	0	1	1	0
ENSG00000269430.1	LRRC3DN	protein_coding	0	chr21:45879813-45882078	1.23889	4.55414	1.87813	5e-05	0	0	0	0	0	0	0	0	0
ENSG00000128590.4	DNAJB9	protein_coding	Q9UBS3	chr7:108110865-108215294	6.07648	22.3251	1.87736	5e-05	1	1	1	0	0	1	1	1	0
ENSG00000103064.9	SLC7A6	protein_coding	Q92536	chr16:68298432-68344849	14.108	51.8074	1.87665	5e-05	1	0	1	0	0	1	1	1	0
ENSG00000158669.7	AGPAT6	protein_coding	Q86UL3	chr8:41386724-41482520	27.6701	101.563	1.87598	5e-05	1	0	1	0	0	1	1	1	0
ENSG00000100528.7	CNIH1	protein_coding	O95406	chr14:54893653-54908149	46.6236	170.439	1.87012	5e-05	1	0	1	0	0	1	1	1	0
ENSG00000227500.5	SCAMP4	protein_coding	Q969E2	chr19:1905212-1926016	22.5482	82.3854	1.86938	5e-05	1	0	1	0	0	1	1	1	0
ENSG00000109099.9	PMP22	protein_coding	Q01453	chr17:15133094-15169024	4.48066	16.3616	1.86853	5e-05	1	0	1	0	0	1	1	1	0
ENSG00000078124.7	ACER3	protein_coding	Q9NUN7	chr11:76571910-76737841	7.80689	28.3675	1.86142	5e-05	1	0	1	0	0	1	1	1	0
ENSG00000033170.12	FUT8	protein_coding	Q9BYC5	chr14:65877309-66210839	14.8822	54.0741	1.86135	5e-05	1	0	1	0	0	0	1	1	0
ENSG00000114850.2	SSR3	protein_coding	Q9UNL2	chr3:156257928-156272973	79.5007	288.38	1.85893	5e-05	1	0	1	0	0	0	1	1	0
ENSG00000160233.6	LRRC3	protein_coding	Q9BY71	chr21:45875368-45878739	2.8235	10.2414	1.85885	5e-05	1	1	1	0	0	0	1	1	0
ENSG00000164398.8	ACSL6	protein_coding	Q9UKU0	chr5:131142682-131348892	2.12329	7.70046	1.85864	5e-05	1	0	1	0	1	0	1	1	0
ENSG00000110628.9	SLC22A18	protein_coding	Q96BI1	chr11:2909009-2946476	1.4611	5.2919	1.85673	5e-05	1	0	1	0	0	0	1	1	0
ENSG00000251396.2	RP11-163N6.2	lincRNA	0	chr8:61297146-61429354	0.479135	1.73368	1.85534	0.0206	0	0	0	0	0	0	0	0	0
ENSG00000141574.3	SECTM1	protein_coding	Q8WVN6	chr17:80278899-80291950	0.527593	1.90704	1.85384	0.00065	1	1	1	0	0	0	1	1	0
ENSG00000165548.6	TMEM63C	protein_coding	Q9P1W3	chr14:77564439-77725838	1.65147	5.96772	1.85343	0.0015	1	0	1	0	0	0	1	1	0
ENSG00000168778.7	TCTN2	protein_coding	Q96GX1	chr12:124155659-124192948	8.09542	29.2459	1.85306	5e-05	1	0	0	0	0	0	1	1	0
ENSG00000121361.3	KCNJ8	protein_coding	Q15842	chr12:21788275-21928515	4.05074	14.633	1.85296	0.0329	1	0	1	0	1	0	1	1	0
ENSG00000184185.5	KCNJ12	protein_coding	Q14500	chr17:21279508-21323179	1.68574	6.08766	1.8525	5e-05	1	0	1	0	0	0	1	1	0
ENSG00000006576.12	PHTF2	protein_coding	Q8N3S3	chr7:77428121-77586818	14.9208	53.8699	1.85215	5e-05	1	0	1	0	0	0	1	1	0
ENSG00000148110.11	HIATL1	protein_coding	Q5SR56	chr9:97136832-97223324	24.1025	86.9561	1.85111	5e-05	1	0	1	0	0	1	1	1	0
ENSG00000127419.12	TMEM175	protein_coding	Q9BSA9	chr4:926174-952444	9.79046	35.32	1.85103	5e-05	1	0	1	0	0	1	1	1	0
ENSG00000131446.11	MGAT1	protein_coding	P26572	chr5:180217540-180242652	23.059	83.18	1.85091	5e-05	1	0	1	0	0	1	1	1	0
ENSG00000187266.9	EPOR	protein_coding	P19235	chr19:11488235-11530018	2.57181	9.25992	1.84822	5e-05	1	1	1	0	0	0	1	1	0
ENSG00000090674.11	MCOLN1	protein_coding	Q9GZU1	chr19:7587511-7626650	6.44623	23.196	1.84735	5e-05	1	0	1	0	0	1	1	1	0
ENSG00000155016.13	CYP2U1	protein_coding	Q7Z449	chr4:108745718-108899955	2.36007	8.49113	1.84713	5e-05	1	0	1	0	0	0	1	1	0
ENSG00000137824.11	RMDN3	protein_coding	Q96TC7	chr15:41028081-41048049	12.0718	43.3594	1.8447	5e-05	1	0	1	1	1	1	1	1	0
ENSG00000157111.8	TMEM171	protein_coding	Q8WVE6	chr5:72416118-72427644	0.817943	2.93558	1.84357	5e-05	1	0	1	0	0	0	1	1	0
ENSG00000139624.8	CERS5	protein_coding	Q8N5B7	chr12:50505761-50561288	25.4187	91.1759	1.84276	5e-05	1	0	1	0	0	1	1	1	0
ENSG00000157388.9	CACNA1D	protein_coding	Q01668	chr3:53528682-53880417	1.59425	5.71726	1.84245	0.0003	1	0	1	0	0	0	1	1	0
ENSG00000118217.5	ATF6	protein_coding	P18850	chr1:161736083-161933860	11.8417	42.4662	1.84244	5e-05	1	0	0	0	0	0	1	1	0
ENSG00000106868.12	SUSD1	protein_coding	Q6UWL2	chr9:114803064-114937688	4.71568	16.9093	1.84228	5e-05	1	1	1	0	0	0	1	1	0
ENSG00000185621.7	LMLN	protein_coding	Q96KR4	chr3:197687070-197770591	3.73514	13.3863	1.84152	5e-05	1	0	1	0	0	0	1	1	0
ENSG00000117262.14	GPR89A	protein_coding	B7ZAQ6	chr1:145764410-145827103	5.74298	20.519	1.83709	5e-05	1	0	1	0	0	0	1	1	0
ENSG00000205084.6	TMEM231	protein_coding	Q9H6L2	chr16:75562429-75657198	3.4826	12.4385	1.83658	5e-05	1	0	1	0	0	1	1	1	0
ENSG00000065308.4	TRAM2	protein_coding	Q15035	chr6:52285105-52441713	4.54302	16.2123	1.83537	5e-05	1	0	1	0	0	1	1	1	0
ENSG00000158457.4	TSPAN33	protein_coding	Q86UF1	chr7:128784711-128809538	5.7411	20.4279	1.83114	5e-05	1	0	1	0	0	0	1	1	0
ENSG00000215142.4	RP11-292B8.1	pseudogene	0	chr9:40491621-40633282	0.41534	1.47718	1.83048	0.0015	0	0	0	0	0	0	0	0	0
ENSG00000179399.9	GPC5	protein_coding	P78333	chr13:92050928-93519490	1.78091	6.33273	1.83021	5e-05	1	1	0	0	0	0	1	1	0
ENSG00000178904.14	DPY19L3	protein_coding	Q6ZPD9	chr19:32880955-32976801	15.4028	54.6937	1.82818	5e-05	1	0	1	0	0	1	1	1	0
ENSG00000105088.4	OLFM2	protein_coding	O95897	chr19:9964393-10047228	2.19317	7.78574	1.82781	5e-05	1	1	0	0	0	0	1	1	0
ENSG00000126243.4	LRFN3	protein_coding	Q9BTN0	chr19:36426259-36436669	1.98478	7.04526	1.82767	5e-05	1	1	1	0	0	0	1	1	0
ENSG00000140497.12	SCAMP2	protein_coding	O15127	chr15:75136070-75165706	20.4925	72.6966	1.82679	5e-05	1	0	1	0	0	1	1	1	0
ENSG00000164199.11	GPR98	protein_coding	Q8WXG9	chr5:89811427-90460038	11.6694	41.3953	1.82673	5e-05	1	1	1	0	0	0	1	1	0
ENSG00000067113.12	PPAP2A	protein_coding	O14494	chr5:54603587-54830878	7.08189	25.095	1.8252	5e-05	1	0	1	0	0	0	1	1	0
ENSG00000174928.11	C3orf33	protein_coding	Q6P1S2	chr3:155480400-155524140	4.85792	17.2014	1.82411	5e-05	1	1	0	0	0	1	1	1	0
ENSG00000166250.7	CLMP	protein_coding	Q9H6B4	chr11:122943034-123098985	0.415311	1.47038	1.82392	0.00075	1	1	1	0	0	0	1	1	0
ENSG00000186998.11	EMID1	protein_coding	Q96A84	chr22:29601839-29655586	2.4879	8.80257	1.823	5e-05	1	1	1	0	0	0	1	1	0
ENSG00000145354.5	CISD2	protein_coding	Q8N5K1	chr4:103790134-103940896	1.35711	4.79603	1.82131	5e-05	1	0	1	0	1	0	1	1	0
ENSG00000123353.5	ORMDL2	protein_coding	Q53FV1	chr12:56137063-56236750	16.2297	57.2932	1.81973	0.0001	1	0	1	0	0	0	1	1	0
ENSG00000259803.2	SLC22A31	protein_coding	A6NKX4	chr16:89262405-89268072	1.81186	6.3929	1.819	5e-05	1	0	1	0	0	0	1	1	0
ENSG00000171928.9	TVP23B	protein_coding	Q9NYZ1	chr17:18684307-18710027	8.43352	29.7561	1.81898	5e-05	1	0	1	0	0	1	1	1	0
ENSG00000232460.3	BMPR1APS2	pseudogene	0	chr11:121232558-121233574	0.437209	1.54143	1.81787	0.01135	0	0	0	0	0	0	0	0	0
ENSG00000049239.8	H6PD	protein_coding	O95479	chr1:9294833-9331396	5.54023	19.5269	1.81744	5e-05	1	1	0	0	1	0	1	1	0
ENSG00000237096.1	RP4-782G3.1	lincRNA	0	chr1:166864947-166877317	0.583755	2.05468	1.81548	0.03705	0	0	0	0	0	0	0	0	0
ENSG00000164366.3	CCDC127	protein_coding	Q96BQ5	chr5:196985-218330	2.9509	10.3826	1.81494	5e-05	1	0	0	0	0	1	0	1	0
ENSG00000151690.10	MFSD6	protein_coding	Q6ZSS7	chr2:191273080-191399448	2.94738	10.3542	1.81271	5e-05	1	0	1	0	0	0	1	1	0
ENSG00000154529.10	CNTNAP3B	protein_coding	Q96NU0	chr9:43684901-43924049	0.946386	3.3231	1.81203	5e-05	1	1	1	0	0	0	1	1	0
ENSG00000108474.12	PIGL	protein_coding	Q9Y2B2	chr17:15879873-16256970	17.9214	62.9139	1.81169	0.0007	1	1	1	0	0	1	1	1	0
ENSG00000183605.12	SFXN4	protein_coding	Q6P4A7	chr10:120900278-120925179	22.8516	80.1944	1.81121	5e-05	1	0	1	1	1	0	1	0	0
ENSG00000231925.7	TAPBP	protein_coding	O15533	chr6:33267470-33282164	5.03011	17.6499	1.811	5e-05	1	1	1	0	0	0	1	1	0
ENSG00000100350.10	FOXRED2	protein_coding	Q8IWF2	chr22:36883236-36903148	37.409	131.232	1.81066	5e-05	1	1	0	0	0	1	1	1	0
ENSG00000184068.2	RP5-821D11.7	antisense	0	chr22:42227218-42303312	1.97274	6.91166	1.80884	0.01785	0	0	0	0	0	0	0	0	0
ENSG00000152558.10	TMEM123	protein_coding	Q8N131	chr11:102267062-102369532	62.8994	220.247	1.808	5e-05	1	1	1	0	0	1	1	1	0
ENSG00000184232.4	OAF	protein_coding	Q86UD1	chr11:120081474-120101041	11.8097	41.3133	1.80663	5e-05	1	1	0	0	0	1	0	1	0
ENSG00000166734.14	CASC4	protein_coding	Q6P4E1	chr15:44580926-44719342	21.9568	76.7616	1.80571	5e-05	1	0	1	0	0	1	1	1	0
ENSG00000186480.8	INSIG1	protein_coding	O15503	chr7:155089485-155101945	34.751	121.224	1.80255	5e-05	1	0	1	0	0	1	1	1	0
ENSG00000120265.12	PCMT1	protein_coding	P22061	chr6:150045450-150132556	58.8462	204.728	1.79869	5e-05	0	0	0	0	0	1	1	1	1
ENSG00000213064.5	SFT2D2	protein_coding	O95562	chr1:168195175-168222263	22.0667	76.7101	1.79755	5e-05	1	0	1	0	0	1	1	1	0
ENSG00000251201.4	TMED7-TICAM2	protein_coding	0	chr5:114914338-114968689	2.01748	7.01295	1.79746	0.04115	0	0	0	0	0	0	0	0	0
ENSG00000162430.12	SEPN1	protein_coding	Q9NZV5	chr1:26126666-26185903	14.8521	51.6103	1.79699	5e-05	1	0	0	0	0	1	1	1	0
ENSG00000173214.5	KIAA1919	protein_coding	Q5TF39	chr6:111580550-111592370	11.0165	38.2415	1.79547	5e-05	1	0	1	0	0	0	1	1	0
ENSG00000134851.8	TMEM165	protein_coding	Q9HC07	chr4:56262123-56414056	41.871	145.279	1.7948	5e-05	1	1	1	0	0	1	1	1	0
ENSG00000198874.8	TYW1	protein_coding	Q9NV66	chr7:66452663-66704501	12.6292	43.7998	1.79416	5e-05	1	0	1	0	0	0	0	1	0
ENSG00000138964.12	PARVG	protein_coding	Q9HBI0	chr22:44568835-44615413	0.350769	1.21647	1.7941	0.0088	0	0	0	0	0	0	1	0	1
ENSG00000239305.2	RNF103	protein_coding	O00237	chr2:86730553-87005164	11.9468	41.384	1.79245	5e-05	1	0	1	0	0	0	1	1	0
ENSG00000144647.5	POMGNT2	protein_coding	Q8NAT1	chr3:43120723-43147568	13.5093	46.7209	1.79012	5e-05	1	1	0	0	0	0	1	1	0
ENSG00000219642.2	BMPR1APS1	pseudogene	0	chr6:129204341-129837714	0.339823	1.17503	1.78984	0.0105	0	0	0	0	0	0	0	0	0
ENSG00000182500.7	ORAI1	protein_coding	Q96D31	chr12:122064454-122080583	3.08866	10.6794	1.78978	5e-05	1	0	1	0	0	1	1	1	0
ENSG00000128606.8	LRRC17	protein_coding	Q8N6Y2	chr7:102453307-102715286	0.90686	3.13269	1.78845	5e-05	1	1	0	0	0	0	0	1	0
ENSG00000119537.11	KDSR	protein_coding	Q06136	chr18:60994958-61048862	14.3357	49.5102	1.78811	5e-05	1	1	1	0	0	1	1	1	0
ENSG00000240857.1	RDH14	protein_coding	Q9HBH5	chr2:18735988-18770838	14.0054	48.3576	1.78776	5e-05	1	0	1	1	1	0	1	0	0
ENSG00000090020.6	SLC9A1	protein_coding	P19634	chr1:27425305-27493472	5.81901	20.0628	1.78568	5e-05	1	0	1	0	1	0	1	1	0
ENSG00000214063.6	TSPAN4	protein_coding	O14817	chr11:842807-867116	15.1719	52.3093	1.78567	5e-05	1	0	1	0	0	1	1	1	0
ENSG00000142694.6	EVA1B	protein_coding	Q9NVM1	chr1:36771987-36794822	2.10975	7.26281	1.78345	5e-05	1	0	1	0	0	0	1	1	0
ENSG00000077782.15	FGFR1	protein_coding	P11362	chr8:38268655-38326352	24.5121	84.2904	1.78187	5e-05	1	0	1	0	0	1	1	1	0
ENSG00000141012.8	GALNS	protein_coding	P34059	chr16:88880141-88933068	12.0218	41.3204	1.7812	5e-05	1	1	0	0	0	1	0	1	0
ENSG00000006042.7	TMEM98	protein_coding	Q9Y2Y6	chr17:31254927-31272124	15.2077	52.2364	1.78025	5e-05	1	0	1	0	0	1	1	1	0
ENSG00000117500.8	TMED5	protein_coding	Q9Y3A6	chr1:93615298-93835055	37.4302	128.412	1.77851	5e-05	1	1	1	0	0	1	1	1	0
ENSG00000153898.8	MCOLN2	protein_coding	Q8IZK6	chr1:85391267-85462796	9.29141	31.8241	1.77615	5e-05	1	0	1	0	0	0	1	1	0
ENSG00000218358.2	RAET1K	pseudogene	0	chr6:150319154-150326293	0.846996	2.89862	1.77494	5e-05	0	0	0	0	0	0	0	0	0
ENSG00000176273.10	SLC35G1	protein_coding	Q2M3R5	chr10:95653729-95715819	7.12511	24.3466	1.77274	5e-05	1	0	1	0	0	1	1	1	0
ENSG00000172469.10	MANEA	protein_coding	Q5SRI9	chr6:96025418-96057333	8.7707	29.9522	1.7719	5e-05	1	0	1	0	0	1	1	1	0
ENSG00000137801.9	THBS1	protein_coding	P07996	chr15:39873279-39891667	0.456888	1.55928	1.77097	0.00785	1	1	0	0	0	0	1	1	0
ENSG00000148408.8	CACNA1B	protein_coding	Q00975	chr9:140513443-141019076	0.852205	2.90776	1.77064	0.00075	1	0	1	0	0	0	1	1	0
ENSG00000175348.6	TMEM9B	protein_coding	Q9NQ34	chr11:8968840-8999074	8.00992	27.3256	1.7704	5e-05	1	1	1	0	0	1	1	1	0
ENSG00000177098.4	SCN4B	protein_coding	Q8IWT1	chr11:118004091-118023603	0.5271	1.79553	1.76826	5e-05	1	1	1	0	0	0	1	1	0
ENSG00000198885.5	ITPRIPL1	protein_coding	Q6GPH6	chr2:96991068-96994091	9.09334	30.9625	1.76764	5e-05	1	0	1	0	0	0	1	1	0
ENSG00000185561.8	TLCD2	protein_coding	A6NGC4	chr17:1611063-1613732	1.12833	3.84161	1.76752	0.00015	1	0	1	0	0	1	1	1	0
ENSG00000214062.5	RP11-1E1.1	pseudogene	0	chr4:78003555-78004279	0.407154	1.38492	1.76616	0.01875	0	0	0	0	0	0	0	0	0
ENSG00000177076.4	ACER2	protein_coding	Q5QJU3	chr9:19408924-19452018	2.40301	8.1697	1.76544	5e-05	1	0	1	0	0	0	1	1	0
ENSG00000037280.11	FLT4	protein_coding	P35916	chr5:180028505-180076624	14.2077	48.2095	1.76264	5e-05	1	1	1	0	0	1	1	1	0
ENSG00000077238.9	IL4R	protein_coding	P24394	chr16:27324988-27376099	3.73159	12.6584	1.76223	5e-05	1	1	1	0	0	0	1	1	0
ENSG00000167695.10	FAM57A	protein_coding	Q8TBR7	chr17:635651-646206	11.3304	38.4289	1.76199	5e-05	1	0	1	0	0	1	1	1	0
ENSG00000241697.3	TMEFF1	protein_coding	Q8IYR6	chr9:103189437-103339918	11.286	38.2776	1.76197	5e-05	1	0	1	0	0	1	1	1	0
ENSG00000119688.16	ABCD4	protein_coding	O14678	chr14:74752125-74769759	37.5359	127.215	1.76093	5e-05	1	0	1	0	0	1	1	1	0
ENSG00000158748.3	HTR6	protein_coding	P50406	chr1:19991779-20006055	0.326452	1.1062	1.76067	0.00335	1	0	1	0	0	0	1	1	0
ENSG00000068615.12	REEP1	protein_coding	Q9H902	chr2:86441115-86565206	5.32585	18.0389	1.76003	5e-05	1	0	1	0	1	1	1	1	0
ENSG00000143797.7	MBOAT2	protein_coding	Q6ZWT7	chr2:8992819-9143942	30.8317	104.294	1.75817	5e-05	1	0	1	0	0	0	1	1	0
ENSG00000163485.11	ADORA1	protein_coding	P30542	chr1:203059781-203136533	0.677043	2.29017	1.75814	5e-05	1	0	1	0	0	0	1	1	0
ENSG00000127418.10	FGFRL1	protein_coding	Q8N441	chr4:1003723-1020685	10.2398	34.5643	1.7551	5e-05	1	1	1	0	0	1	1	1	0
ENSG00000021574.7	SPAST	protein_coding	Q9UBP0	chr2:32288679-32382706	11.1229	37.4724	1.7523	5e-05	1	0	1	0	0	0	1	1	0
ENSG00000236809.2	SNX25P1	pseudogene	0	chr1:211556144-211605878	0.487797	1.64256	1.7516	0.038	0	0	0	0	0	0	0	0	0
ENSG00000085552.12	IGSF9	protein_coding	Q9P2J2	chr1:159896828-159915386	0.311208	1.04778	1.75139	5e-05	1	1	1	0	0	0	1	1	0
ENSG00000140323.4	DISP2	protein_coding	A7MBM2	chr15:40650435-40663257	0.84982	2.86076	1.75117	0.00735	1	0	1	0	0	0	1	1	0
ENSG00000145014.13	TMEM44	protein_coding	Q2T9K0	chr3:194304739-194393206	4.07348	13.7113	1.75103	5e-05	1	0	1	0	0	0	1	1	0
ENSG00000184307.9	ZDHHC23	protein_coding	Q8IYP9	chr3:113666747-113807269	8.46039	28.473	1.7508	5e-05	1	0	1	0	0	0	1	1	0
ENSG00000008513.10	ST3GAL1	protein_coding	Q11201	chr8:134467090-134584183	2.98374	9.99748	1.74445	5e-05	1	0	1	0	0	0	1	1	0
ENSG00000254402.2	LRRC24	protein_coding	Q50LG9	chr8:145743375-145754516	3.20715	10.731	1.74242	5e-05	1	1	1	0	0	0	1	1	0
ENSG00000087085.9	ACHE	protein_coding	P22303	chr7:100487614-100494594	0.926653	3.09884	1.74163	0.00205	1	1	0	0	0	0	1	1	0
ENSG00000072954.2	TMEM38A	protein_coding	Q9H6F2	chr19:16771937-16800840	3.14684	10.5211	1.74131	5e-05	1	0	1	0	0	1	1	1	0
ENSG00000185924.6	RTN4RL1	protein_coding	Q86VV8	chr17:1837970-1928639	0.500435	1.67306	1.74124	5e-05	0	0	0	0	0	0	0	0	1
ENSG00000089327.10	FXYD5	protein_coding	Q96DB9	chr19:35645632-35660786	4.67275	15.6076	1.7399	5e-05	1	1	1	0	0	1	1	1	0
ENSG00000198246.7	SLC29A3	protein_coding	Q9BZD2	chr10:73079014-73123142	1.43169	4.77875	1.73891	5e-05	1	0	1	0	0	0	1	1	0
ENSG00000104660.13	LEPROTL1	protein_coding	O95214	chr8:29952913-30041156	10.0272	33.4625	1.73862	5e-05	1	0	1	0	0	1	1	1	0
ENSG00000128011.4	LRFN1	protein_coding	Q9P244	chr19:39797207-39811498	2.38596	7.9514	1.73664	5e-05	1	1	1	0	0	0	1	1	0
ENSG00000080200.5	CRYBG3	protein_coding	Q68DQ2	chr3:97595818-97691301	6.20236	20.654	1.73553	5e-05	0	0	0	0	0	0	0	0	1
ENSG00000144043.7	TEX261	protein_coding	Q6UWH6	chr2:71163011-71306935	29.9519	99.7335	1.73543	5e-05	1	0	1	0	0	1	1	1	0
ENSG00000119523.8	ALG2	protein_coding	Q9H553	chr9:101978707-101984238	11.9745	39.87	1.73534	5e-05	0	0	0	0	0	1	1	1	1
ENSG00000141524.11	TMC6	protein_coding	Q7Z403	chr17:76000248-76139049	5.91817	19.702	1.73512	5e-05	1	0	1	0	0	0	1	1	0
ENSG00000183291.11	SEP15	protein_coding	O60613	chr1:87328131-87380107	105.477	350.981	1.73446	5e-05	1	1	0	0	0	1	1	1	0
ENSG00000162687.12	KCNT2	protein_coding	Q6UVM3	chr1:196194908-196578355	4.65997	15.4962	1.73352	5e-05	1	0	1	0	0	0	0	1	0
ENSG00000111711.5	GOLT1B	protein_coding	Q9Y3E0	chr12:21654714-21671342	19.3856	64.415	1.73241	5e-05	1	0	1	0	0	0	1	1	0
ENSG00000175749.11	EIF3KP1	pseudogene	0	chr5:102368079-102368735	0.303128	1.00586	1.73044	0.0479	0	0	0	0	0	0	0	0	0
ENSG00000188807.8	TMEM201	protein_coding	Q5SNT2	chr1:9648931-9674935	12.4404	41.2635	1.72984	5e-05	1	0	1	0	0	1	1	1	0
ENSG00000011021.17	CLCN6	protein_coding	P51797	chr1:11821843-11908402	6.41908	21.2387	1.72626	5e-05	1	0	1	0	0	0	1	1	0
ENSG00000146233.3	CYP39A1	protein_coding	Q9NYL5	chr6:46517540-46620523	2.51502	8.3139	1.72495	5e-05	1	0	1	0	0	0	1	1	0
ENSG00000164638.6	SLC29A4	protein_coding	Q7RTT9	chr7:5313999-5465045	2.26428	7.47617	1.72325	0.0005	1	0	1	0	0	0	1	1	0
ENSG00000179314.9	WSCD1	protein_coding	Q658N2	chr17:5675553-6027747	4.92655	16.2471	1.72154	5e-05	1	0	1	0	0	0	1	1	0
ENSG00000163162.4	RNF149	protein_coding	Q8NC42	chr2:101887680-101925163	23.9453	78.9612	1.7214	5e-05	1	1	1	0	0	1	1	1	0
ENSG00000184886.3	PIGW	protein_coding	Q7Z7B1	chr17:34842472-34899284	13.7343	45.2515	1.72018	5e-05	1	0	1	0	0	0	1	1	0
ENSG00000071889.12	FAM3A	protein_coding	P98173	chrX:153733349-153744566	24.8648	81.9183	1.72008	5e-05	1	0	1	0	0	1	0	1	0
ENSG00000168140.4	VASN	protein_coding	Q6EMK4	chr16:4364761-4475706	1.03483	3.40567	1.71855	0.00025	1	1	1	0	1	0	1	1	0
ENSG00000169241.13	SLC50A1	protein_coding	Q9BRV3	chr1:155107819-155111329	29.2232	96.1509	1.71818	5e-05	1	0	1	0	0	0	1	1	0
ENSG00000185900.5	POMK	protein_coding	Q9H5K3	chr8:42948657-42978577	29.5531	97.205	1.71772	5e-05	1	0	1	0	0	1	1	1	0
ENSG00000168575.5	SLC20A2	protein_coding	Q08357	chr8:42273992-42409603	19.4075	63.742	1.71563	5e-05	1	0	1	0	0	0	1	1	0
ENSG00000179603.13	GRM8	protein_coding	O00222	chr7:126078651-126893348	0.418308	1.37317	1.71488	0.0027	1	0	1	0	0	0	1	1	0
ENSG00000153989.7	NUS1	protein_coding	Q96E22	chr6:117996664-118031803	26.084	85.5486	1.71358	5e-05	0	0	0	0	0	1	1	1	1
ENSG00000105889.10	STEAP1B	protein_coding	Q6NZ63	chr7:22459062-22705152	1.31881	4.32477	1.71338	5e-05	1	0	1	0	0	0	1	1	0
ENSG00000186889.5	TMEM17	protein_coding	Q86X19	chr2:62727355-62739029	0.822584	2.69739	1.71333	5e-05	1	0	1	0	0	0	1	1	0
ENSG00000100532.7	CGRRF1	protein_coding	Q99675	chr14:54976529-55005567	7.41013	24.2907	1.71284	5e-05	1	0	1	0	0	1	1	1	0
ENSG00000075240.12	GRAMD4	protein_coding	Q6IC98	chr22:46971908-47075688	8.74223	28.6417	1.71204	5e-05	1	0	1	0	1	1	1	1	0
ENSG00000163702.14	IL17RC	protein_coding	Q8NAC3	chr3:9958757-9975314	3.24191	10.6102	1.71054	5e-05	1	1	1	0	0	0	1	1	0
ENSG00000128268.11	MGAT3	protein_coding	Q09327	chr22:39853348-39888199	2.75622	9.00657	1.70828	5e-05	1	0	1	0	0	0	1	1	0
ENSG00000005206.12	SPPL2B	processed_transcript	0	chr19:2321515-2355099	26.994	88.1825	1.70786	5e-05	0	0	0	0	0	1	0	0	0
ENSG00000163624.5	CDS1	protein_coding	Q92903	chr4:85504131-85572491	4.68387	15.2942	1.70721	5e-05	1	0	1	0	0	1	1	1	0
ENSG00000061656.5	SPAG4	protein_coding	Q9NPE6	chr20:34203813-34208971	2.40196	7.84291	1.70717	5e-05	1	0	1	0	0	0	1	1	0
ENSG00000259595.1	RP11-516C1.1	antisense	0	chr15:44580926-44719342	1.57348	5.13648	1.70682	0.0479	0	0	0	0	0	0	0	0	0
ENSG00000138131.3	LOXL4	protein_coding	Q96JB6	chr10:100007446-100028007	0.767696	2.50489	1.70614	5e-05	1	1	0	0	0	0	1	1	0
ENSG00000107779.7	BMPR1A	protein_coding	P36894	chr10:88516406-88692595	9.54704	31.1371	1.70551	5e-05	1	1	1	0	0	1	1	1	0
ENSG00000145817.12	YIPF5	protein_coding	Q969M3	chr5:143537722-143550278	19.0141	62.009	1.70541	5e-05	1	0	1	0	0	0	1	1	0
ENSG00000184347.10	SLIT3	protein_coding	O75094	chr5:168081517-168728133	0.632798	2.06249	1.70457	5e-05	1	1	0	0	1	0	0	1	0
ENSG00000117620.8	SLC35A3	protein_coding	Q9Y2D2	chr1:100433938-100492535	15.3183	49.9269	1.70456	5e-05	1	0	1	0	0	1	1	1	0
ENSG00000217648.1	RP1-95L4.4	pseudogene	0	chr6:143663382-143664520	2.27425	7.40546	1.7032	5e-05	0	0	0	0	0	0	0	0	0
ENSG00000178700.3	DHFRL1	protein_coding	Q86XF0	chr3:93698982-93847389	3.76789	12.267	1.70296	5e-05	0	0	0	0	1	0	1	0	1
ENSG00000152078.5	TMEM56	protein_coding	Q96MV1	chr1:95582893-95729610	3.09906	10.0706	1.70025	5e-05	1	0	1	0	0	1	1	1	0
ENSG00000006831.9	ADIPOR2	protein_coding	Q86V24	chr12:1797739-1897844	28.0636	91.1862	1.70012	5e-05	1	0	1	0	0	1	1	1	0
ENSG00000159363.13	ATP13A2	protein_coding	Q9NQ11	chr1:17300996-17338423	17.3524	56.3597	1.69952	5e-05	1	0	1	0	0	0	1	1	0
ENSG00000135124.10	P2RX4	protein_coding	Q99571	chr12:121647659-121671909	6.40685	20.7505	1.69546	5e-05	1	0	1	0	0	1	1	1	0
ENSG00000151572.12	ANO4	protein_coding	Q32M45	chr12:101111303-101522419	0.760801	2.46364	1.6952	0.00145	1	0	1	0	0	0	1	1	0
ENSG00000139915.14	MDGA2	protein_coding	Q7Z553	chr14:47308825-48144157	4.30513	13.924	1.69345	5e-05	1	1	1	0	0	0	1	1	0
ENSG00000085365.13	SCAMP1	protein_coding	O15126	chr5:77656338-77776562	25.8492	83.5164	1.69194	5e-05	1	0	1	0	0	0	1	1	0
ENSG00000135926.8	TMBIM1	protein_coding	Q969X1	chr2:219135114-219232822	1.51873	4.90568	1.69159	5e-05	1	0	1	0	0	0	1	1	0
ENSG00000173157.12	ADAMTS20	protein_coding	P59510	chr12:43747668-43945724	2.00292	6.46732	1.69107	5e-05	1	1	0	0	0	0	0	1	0
ENSG00000152580.8	IGSF10	protein_coding	Q6WRI0	chr3:150803483-151176497	1.31067	4.23154	1.69088	5e-05	1	1	1	0	0	0	0	1	0
ENSG00000115718.13	PROC	protein_coding	P04070	chr2:128176002-128186822	0.325357	1.04921	1.68921	0.0098	1	1	1	0	0	0	1	1	0
ENSG00000132386.6	SERPINF1	protein_coding	P36955	chr17:1665252-1680868	7.82799	25.2336	1.68864	5e-05	1	1	0	0	0	1	1	1	0
ENSG00000142227.6	EMP3	protein_coding	P54852	chr19:48799713-48833810	3.75299	12.0816	1.6867	5e-05	1	0	1	0	0	1	1	1	0
ENSG00000148600.10	CDHR1	protein_coding	Q96JP9	chr10:85954409-85979377	1.36753	4.39782	1.68522	5e-05	1	1	1	0	0	0	1	1	0
ENSG00000099958.10	DERL3	protein_coding	Q96Q80	chr22:24129149-24181315	6.78386	21.7553	1.68119	5e-05	1	0	1	0	0	1	1	1	0
ENSG00000189077.6	TMEM120A	polymorphic_pseudogene	0	chr7:75528517-75623977	7.33602	23.4943	1.67924	0.006	0	0	0	0	0	0	0	0	0
ENSG00000113070.6	HBEGF	protein_coding	Q99075	chr5:139712427-139726216	1.66128	5.31468	1.67768	5e-05	1	1	1	0	0	1	1	1	0
ENSG00000109762.11	SNX25	protein_coding	Q9H3E2	chr4:186080818-186317053	14.7135	47.0251	1.67629	5e-05	0	0	0	0	0	0	1	0	1
ENSG00000213533.7	TMEM110	protein_coding	Q86TL2	chr3:52846990-52931612	15.3481	49.0228	1.67539	5e-05	1	0	1	0	0	0	1	1	0
ENSG00000116985.6	BMP8B	protein_coding	P34820	chr1:40157853-40254533	2.79657	8.92956	1.67493	5e-05	1	1	0	0	0	0	0	1	0
ENSG00000171135.10	JAGN1	protein_coding	Q8N5M9	chr3:9932237-9936033	17.5281	55.9004	1.67319	5e-05	1	0	1	0	0	1	1	1	0
ENSG00000168077.9	SCARA3	protein_coding	Q6AZY7	chr8:27491384-27534293	1.60914	5.11553	1.6686	5e-05	1	0	1	0	0	0	1	1	0
ENSG00000074855.6	ANO8	protein_coding	Q9HCE9	chr19:17402939-17445638	2.76375	8.78354	1.66817	5e-05	1	0	1	0	0	0	1	1	0
ENSG00000198053.7	SIRPA	protein_coding	P78324	chr20:1875153-1920543	1.7657	5.60644	1.66685	5e-05	1	1	1	0	0	0	1	1	0
ENSG00000117151.8	CTBS	protein_coding	Q01459	chr1:84964007-85040163	3.57643	11.3497	1.66607	5e-05	1	1	0	0	0	1	0	1	0
ENSG00000040608.9	RTN4R	protein_coding	Q9BZR6	chr22:20228937-20270769	1.98453	6.2958	1.66559	5e-05	1	1	0	0	0	0	1	1	0
ENSG00000196557.6	CACNA1H	protein_coding	O95180	chr16:1203240-1275257	5.94256	18.8439	1.66494	5e-05	1	0	1	0	0	0	1	1	0
ENSG00000144815.10	NXPE3	protein_coding	Q969Y0	chr3:101498045-101579866	9.58066	30.3678	1.66434	5e-05	1	0	1	0	0	0	0	1	0
ENSG00000140853.11	NLRC5	protein_coding	Q86WI3	chr16:57023396-57117443	0.433972	1.3752	1.66396	0.00175	0	0	1	0	0	0	0	0	0
ENSG00000135956.4	TMEM127	protein_coding	O75204	chr2:96914253-96931732	7.4807	23.6815	1.66252	5e-05	1	0	1	0	0	1	1	1	0
ENSG00000006007.7	GDE1	protein_coding	Q9NZC3	chr16:19513010-19533467	30.4042	96.2413	1.66239	5e-05	1	0	1	0	0	1	1	1	0
ENSG00000138459.4	SLC35A5	protein_coding	Q9BS91	chr3:112251355-112304424	21.77	68.9001	1.66216	5e-05	1	0	1	0	0	0	1	1	0
ENSG00000166562.4	SEC11C	protein_coding	Q9BY50	chr18:56806708-56826068	37.0072	117.044	1.66117	5e-05	1	0	1	0	0	1	1	1	0
ENSG00000110536.9	PTPMT1	protein_coding	Q8WUK0	chr11:47487495-47606114	29.9183	94.6165	1.66106	0.00015	1	1	0	1	1	1	1	1	0
ENSG00000272933.1	RP11-47A8.5	lincRNA	0	chr10:104402548-104403897	0.355236	1.1197	1.65627	0.00425	0	0	0	0	0	0	0	0	0
ENSG00000258986.2	TMEM179	protein_coding	Q6ZVK1	chr14:104941014-105071984	0.99327	3.12938	1.65562	0.00075	1	0	1	0	0	0	1	1	0
ENSG00000140832.5	MARVELD3	protein_coding	Q96A59	chr16:71657610-71758604	0.416604	1.31179	1.65479	0.03475	1	0	1	0	0	0	1	1	0
ENSG00000144468.12	RHBDD1	protein_coding	Q8TEB9	chr2:227700296-227863931	13.4085	42.1983	1.65403	5e-05	1	0	1	0	1	1	1	1	0
ENSG00000086598.6	TMED2	protein_coding	Q15363	chr12:124066766-124083116	85.0025	267.485	1.65388	5e-05	1	1	1	0	0	1	1	1	0
ENSG00000185436.7	IFNLR1	protein_coding	Q8IU57	chr1:24480646-24514449	2.69037	8.4593	1.65274	5e-05	1	0	1	0	0	0	1	1	0
ENSG00000160932.6	LY6E	protein_coding	Q16553	chr8:144063154-144105249	26.5282	83.3511	1.65167	5e-05	1	1	0	0	0	1	1	1	0
ENSG00000182197.6	EXT1	protein_coding	Q16394	chr8:118806728-119124092	24.6033	77.2156	1.65004	5e-05	1	0	1	0	0	0	1	1	0
ENSG00000213694.3	S1PR3	protein_coding	Q99500	chr9:91605777-91619925	1.23618	3.87367	1.64782	5e-05	1	0	1	0	0	0	1	1	0
ENSG00000067182.3	TNFRSF1A	protein_coding	P19438	chr12:6437922-6451280	8.21372	25.7241	1.64701	5e-05	1	1	1	0	0	1	1	1	0
ENSG00000248487.4	ABHD14A	protein_coding	Q9BUJ0	chr3:51989329-52023213	8.63516	27.0435	1.64699	5e-05	1	0	0	0	0	1	1	1	0
ENSG00000100263.9	RHBDD3	protein_coding	Q9Y3P4	chr22:29655840-29696515	24.7073	77.3584	1.64662	0.00025	1	0	1	0	0	0	1	1	0
ENSG00000139178.6	C1RL	protein_coding	Q9NZP8	chr12:7187512-7275097	0.366965	1.14859	1.64615	0.01295	1	1	1	0	0	0	0	1	0
ENSG00000056736.5	IL17RB	protein_coding	Q9NRM6	chr3:53880606-53899827	6.27375	19.6036	1.64371	5e-05	1	1	1	0	0	0	1	1	0
ENSG00000196876.9	SCN8A	protein_coding	Q9UQD0	chr12:51984049-52206648	2.83865	8.86034	1.64216	5e-05	1	0	1	0	0	0	1	1	0
ENSG00000175868.9	CALCB	protein_coding	P10092	chr11:14926542-15103888	3.95454	12.3427	1.64208	5e-05	1	1	0	0	0	1	0	1	0
ENSG00000007541.10	PIGQ	protein_coding	Q9BRB3	chr16:616994-634136	24.8916	77.6799	1.64188	5e-05	1	0	1	0	0	1	1	1	0
ENSG00000196711.4	FAM150A	protein_coding	Q6UXT8	chr8:53446596-53478067	1.78651	5.5738	1.64152	5e-05	1	1	0	0	0	0	0	1	0
ENSG00000102471.9	NDFIP2	protein_coding	Q9NV92	chr13:80051498-80130210	34.8058	108.551	1.64098	5e-05	1	0	1	0	1	0	1	1	0
ENSG00000121057.8	AKAP1	protein_coding	Q92667	chr17:55162452-55198710	35.667	111.058	1.63865	5e-05	1	0	1	1	1	1	1	1	0
ENSG00000169760.13	NLGN1	protein_coding	Q8N2Q7	chr3:173114073-174004434	10.5203	32.7121	1.63665	5e-05	1	0	1	0	0	0	1	1	0
ENSG00000008394.8	MGST1	protein_coding	P10620	chr12:16500075-16763528	4.0968	12.7309	1.63576	5e-05	1	0	1	0	1	1	1	1	0
ENSG00000103502.9	CDIPT	protein_coding	O14735	chr16:29869677-29879371	31.3875	97.5175	1.63547	5e-05	1	0	1	0	0	1	1	1	0
ENSG00000170345.5	FOS	protein_coding	P01100	chr14:75745476-75748933	1.44967	4.50034	1.63431	5e-05	0	0	0	0	0	0	1	0	1
ENSG00000165905.12	GYLTL1B	protein_coding	Q8N3Y3	chr11:45943171-45950647	3.90558	12.1176	1.63349	5e-05	1	1	1	0	0	0	1	1	0
ENSG00000170113.11	NIPA1	protein_coding	Q7RTP0	chr15:23043276-23115256	5.66117	17.5643	1.63347	5e-05	1	0	1	0	0	1	1	1	0
ENSG00000128294.11	TPST2	protein_coding	O60704	chr22:26921457-26992681	6.91688	21.4432	1.63233	5e-05	1	1	1	0	0	0	1	1	0
ENSG00000116237.11	ICMT	protein_coding	O60725	chr1:6241328-6296032	46.7024	144.684	1.63134	5e-05	1	0	1	0	0	1	1	1	0
ENSG00000157600.7	TMEM164	protein_coding	Q5U3C3	chrX:109245858-109425962	15.8084	48.9563	1.63081	5e-05	1	0	1	0	0	1	1	1	0
ENSG00000227195.4	MIR663A	processed_transcript	0	chr20:26167555-26232162	234.83	727.215	1.63077	5e-05	0	0	0	0	0	0	0	0	0
ENSG00000249700.4	SRD5A3-AS1	processed_transcript	0	chr4:56212275-56262014	1.42972	4.42329	1.62939	5e-05	0	0	0	0	0	0	0	0	0
ENSG00000135454.9	B4GALNT1	protein_coding	Q00973	chr12:58003962-58027138	3.79246	11.7077	1.62625	5e-05	1	1	1	0	0	0	1	1	0
ENSG00000059769.15	DNAJC25	protein_coding	Q9H1X3	chr9:114393631-114432526	5.75327	17.751	1.62545	5e-05	1	1	1	0	0	1	1	1	0
ENSG00000172795.11	DCP2	protein_coding	Q8IU60	chr5:112312398-112356667	41.296	127.214	1.62319	5e-05	0	0	0	0	0	0	1	0	1
ENSG00000135119.10	RNFT2	protein_coding	Q96EX2	chr12:117176095-117291436	9.64048	29.6929	1.62294	5e-05	1	0	1	0	0	0	1	1	0
ENSG00000188811.8	NHLRC3	protein_coding	Q5JS37	chr13:39612442-39624246	11.1195	34.1763	1.6199	5e-05	1	0	1	0	0	0	0	1	0
ENSG00000257727.1	CNPY2	protein_coding	Q9Y2B0	chr12:56665482-56727837	78.4723	240.799	1.61757	5e-05	1	1	0	0	0	1	1	1	0
ENSG00000139880.15	CDH24	protein_coding	Q86UP0	chr14:23516270-23526747	2.15433	6.59609	1.61437	5e-05	1	1	1	0	0	0	1	1	0
ENSG00000115363.9	EVA1A	protein_coding	Q9H8M9	chr2:75696427-75796848	0.467346	1.43023	1.61369	0.01045	1	0	1	0	0	0	1	1	0
ENSG00000082996.15	RNF13	protein_coding	O43567	chr3:149478891-149942977	21.86	66.8756	1.61319	5e-05	1	0	1	0	0	1	1	1	0
ENSG00000122986.9	HVCN1	protein_coding	Q96D96	chr12:111051831-111142755	0.468649	1.43331	1.61277	0.00935	1	0	1	0	0	0	1	1	0
ENSG00000035862.8	TIMP2	protein_coding	P16035	chr17:76849058-76921469	4.89284	14.9624	1.6126	5e-05	1	1	0	0	0	1	0	1	0
ENSG00000072657.4	TRHDE	protein_coding	Q9UKU6	chr12:72332625-73059422	0.776554	2.37318	1.61166	0.001	1	0	1	0	0	0	1	1	0
ENSG00000163046.11	ANKRD30BL	protein_coding	A7E2S9	chr2:132905163-133015542	2.66784	8.14565	1.61036	5e-05	0	0	0	0	0	0	0	0	1
ENSG00000162591.11	MEGF6	protein_coding	O75095	chr1:3406483-3528059	1.49608	4.56573	1.60966	5e-05	1	1	1	0	0	0	0	1	0
ENSG00000153558.9	FBXL2	protein_coding	Q9UKC9	chr3:33318516-33482863	13.3244	40.6554	1.60937	5e-05	0	0	0	0	0	0	1	0	1
ENSG00000071462.7	WBSCR22	protein_coding	O43709	chr7:73095298-73134002	51.8315	158.118	1.6091	5e-05	1	0	0	0	0	0	0	1	0
ENSG00000114812.8	VIPR1	protein_coding	P32241	chr3:42530790-42579059	1.72869	5.27003	1.60813	5e-05	1	1	1	0	0	0	1	1	0
ENSG00000187764.7	SEMA4D	protein_coding	Q92854	chr9:91975701-92113045	11.4912	35.0315	1.60812	5e-05	1	1	1	0	0	0	1	1	0
ENSG00000169193.7	CCDC126	protein_coding	Q96EE4	chr7:23636997-23684327	5.12994	15.6144	1.60586	5e-05	1	0	1	0	0	1	1	1	0
ENSG00000165300.6	SLITRK5	protein_coding	O94991	chr13:88324869-88331871	10.1577	30.9016	1.60511	5e-05	1	0	1	0	0	1	1	1	0
ENSG00000116793.11	PHTF1	protein_coding	Q9UMS5	chr1:114239452-114302111	16.5921	50.4399	1.60407	5e-05	1	0	1	0	0	0	1	1	0
ENSG00000122490.14	PQLC1	protein_coding	Q8N2U9	chr18:77662419-77711664	9.34466	28.4066	1.60401	5e-05	1	0	1	0	0	1	1	1	0
ENSG00000087502.13	ERGIC2	protein_coding	Q96RQ1	chr12:29302035-29534122	43.2619	131.418	1.603	5e-05	0	0	0	0	0	1	1	1	1
ENSG00000180398.7	MCFD2	protein_coding	Q8NI22	chr2:47126413-47403740	30.334	92.0574	1.6016	5e-05	1	1	0	0	0	1	1	1	0
ENSG00000177119.11	ANO6	protein_coding	Q4KMQ2	chr12:45566846-45834187	12.0963	36.6823	1.60052	5e-05	1	0	1	0	0	0	1	1	0
ENSG00000135298.9	BAI3	protein_coding	O60242	chr6:69345258-70099403	4.08397	12.3822	1.60023	5e-05	1	0	1	0	0	0	1	1	0
ENSG00000064989.8	CALCRL	protein_coding	Q16602	chr2:187866602-188430487	0.817606	2.47512	1.59802	0.00255	1	1	1	0	0	0	1	1	0
ENSG00000162551.9	ALPL	protein_coding	P05186	chr1:21835857-21904905	1.12918	3.40991	1.59446	5e-05	1	1	0	0	0	0	1	1	0
ENSG00000197136.4	PCNXL3	protein_coding	Q9H6A9	chr11:65383243-65404910	14.8186	44.7202	1.59351	5e-05	1	0	1	0	0	0	1	1	0
ENSG00000198911.7	SREBF2	protein_coding	Q12772	chr22:42227218-42303312	28.2922	85.3485	1.59296	5e-05	1	0	0	0	0	1	1	1	0
ENSG00000123612.11	ACVR1C	protein_coding	Q8NER5	chr2:158383278-158485517	1.01438	3.05701	1.59152	5e-05	1	1	1	0	0	0	1	1	0
ENSG00000153066.8	TXNDC11	protein_coding	Q6PKC3	chr16:11762269-11838362	10.6711	32.1526	1.59123	5e-05	1	0	0	0	0	1	1	1	0
ENSG00000187486.5	KCNJ11	protein_coding	Q14654	chr11:17407405-17410878	3.45226	10.3912	1.58974	5e-05	1	0	1	0	1	0	1	1	0
ENSG00000144320.9	KIAA1715	protein_coding	Q9C0E8	chr2:176788619-176867567	22.6704	68.1799	1.58854	5e-05	1	0	1	0	0	1	1	1	0
ENSG00000123643.8	SLC36A1	protein_coding	Q7Z2H8	chr5:150816606-150871942	6.93991	20.869	1.58837	5e-05	1	0	1	0	0	0	1	1	0
ENSG00000160325.10	CACFD1	protein_coding	Q9UGQ2	chr9:136325088-136335970	4.06041	12.1719	1.58386	5e-05	1	0	1	0	0	0	1	1	0
ENSG00000157181.10	C1orf27	protein_coding	Q5SWX8	chr1:186344889-186390510	19.7073	59.0699	1.58369	5e-05	1	0	1	0	0	0	1	1	0
ENSG00000235636.1	NUS1P1	pseudogene	0	chrX:47372000-47372882	0.950195	2.84775	1.58353	0.002	0	0	0	0	0	0	0	0	0
ENSG00000269990.1	CTD-3074O7.12	lincRNA	0	chr11:66234215-66313709	2.50691	7.51205	1.5833	0.0012	0	0	0	0	0	0	0	0	0
ENSG00000135678.7	CPM	protein_coding	P14384	chr12:69201955-69365350	3.31867	9.94334	1.58312	0.0194	1	1	0	0	0	0	1	1	0
ENSG00000138031.10	ADCY3	protein_coding	O60266	chr2:25012602-25142708	45.5714	136.499	1.58269	5e-05	1	0	1	0	0	0	1	1	0
ENSG00000181264.4	TMEM136	protein_coding	Q6ZRR5	chr11:120195837-120204391	4.90565	14.652	1.57859	5e-05	1	0	1	0	0	1	1	1	0
ENSG00000142166.8	IFNAR1	protein_coding	P17181	chr21:34696733-34732168	15.517	46.3108	1.5775	5e-05	1	1	1	0	0	1	1	1	0
ENSG00000233846.2	RP11-307L3.2	pseudogene	0	chr9:6278666-6279153	0.918657	2.73636	1.57466	0.03265	0	0	0	0	0	0	0	0	0
ENSG00000259250.1	RP11-50C13.1	antisense	0	chr15:58879705-58883875	0.731347	2.17815	1.57447	0.022	0	0	0	0	0	0	0	0	0
ENSG00000103429.6	BFAR	protein_coding	Q9NZS9	chr16:14726671-14763093	23.1567	68.8933	1.57294	5e-05	1	0	1	0	0	1	1	1	0
ENSG00000224531.4	SMIM13	protein_coding	P0DJ93	chr6:11094265-11138964	13.2595	39.4447	1.57281	5e-05	1	0	1	0	0	1	1	1	0
ENSG00000119227.3	PIGZ	protein_coding	Q86VD9	chr3:196673213-196695931	0.584701	1.73924	1.57269	0.0037	1	0	1	0	0	0	1	1	0
ENSG00000186501.10	TMEM222	protein_coding	Q9H0R3	chr1:27648650-27662891	11.9096	35.4202	1.57245	5e-05	1	0	1	0	0	1	1	1	0
ENSG00000171227.6	TMEM37	protein_coding	Q8WXS4	chr2:120187476-120196096	0.776568	2.30453	1.56929	0.001	1	0	1	0	0	0	1	1	0
ENSG00000186205.8	MARC1	protein_coding	Q5VT66	chr1:220960100-220987735	31.9656	94.8366	1.56893	5e-05	1	0	0	0	1	1	1	1	0
ENSG00000006071.7	ABCC8	protein_coding	Q09428	chr11:17414431-17498449	1.59619	4.7352	1.56879	5e-05	1	0	1	0	0	0	1	1	0
ENSG00000179242.11	CDH4	protein_coding	P55283	chr20:59827481-60515673	0.506877	1.50342	1.56854	5e-05	1	1	1	0	0	0	1	1	0
ENSG00000153786.8	ZDHHC7	protein_coding	Q9NXF8	chr16:85007786-85045141	18.9387	56.1684	1.56842	5e-05	1	0	1	0	0	0	1	1	0
ENSG00000177108.5	ZDHHC22	protein_coding	Q8N966	chr14:77564439-77725838	2.01753	5.97975	1.56749	5e-05	1	0	1	0	0	0	1	1	0
ENSG00000105854.8	PON2	protein_coding	Q15165	chr7:95034174-95064510	18.2568	54.0223	1.56512	5e-05	1	0	0	0	1	1	1	1	0
ENSG00000115194.6	SLC30A3	protein_coding	Q99726	chr2:27476551-27504367	2.53193	7.48808	1.56436	5e-05	1	0	1	0	0	0	1	1	0
ENSG00000135617.3	PRADC1	protein_coding	Q9BSG0	chr2:73455133-73460366	7.49283	22.1474	1.56355	5e-05	1	1	1	0	0	1	0	1	0
ENSG00000162073.9	PAQR4	protein_coding	Q8N4S7	chr16:3013944-3030540	19.4503	57.4091	1.56148	5e-05	1	0	1	0	0	1	1	1	0
ENSG00000174151.10	CYB561D1	protein_coding	Q8N8Q1	chr1:110036673-110045554	3.42268	10.095	1.56045	5e-05	1	0	1	0	0	0	1	1	0
ENSG00000136868.9	SLC31A1	protein_coding	O15431	chr9:115983807-116055185	3.30058	9.73329	1.56021	0.03295	1	0	1	0	0	1	1	1	0
ENSG00000139826.5	ABHD13	protein_coding	Q7L211	chr13:108870726-108886603	3.06355	9.03398	1.56016	5e-05	1	0	1	0	0	0	1	1	0
ENSG00000067715.9	SYT1	protein_coding	P21579	chr12:79257772-79897176	4.523	13.3353	1.5599	5e-05	1	0	1	0	0	0	1	1	0
ENSG00000143502.10	SUSD4	protein_coding	Q5VX71	chr1:223394160-223537544	1.11813	3.29364	1.5586	5e-05	1	0	1	0	0	0	1	1	0
ENSG00000076356.6	PLXNA2	protein_coding	O75051	chr1:208195586-208417665	3.82427	11.2278	1.55381	5e-05	1	1	1	0	0	0	1	1	0
ENSG00000143443.9	C1orf56	protein_coding	Q9BUN1	chr1:151020215-151042801	1.70136	4.99388	1.55347	0.00545	1	1	0	0	0	1	0	1	0
ENSG00000173698.13	GPR64	protein_coding	Q8IZP9	chrX:19007426-19140755	1.01495	2.97682	1.55236	5e-05	1	0	1	0	0	0	1	1	0
ENSG00000027847.9	B4GALT7	protein_coding	Q9UBV7	chr5:177027100-177037348	16.7582	48.903	1.54505	5e-05	1	0	1	0	0	1	1	1	0
ENSG00000123689.5	G0S2	protein_coding	P27469	chr1:209834708-209908295	1.16001	3.38404	1.54461	0.0006	1	0	1	0	1	1	0	1	0
ENSG00000171388.9	APLN	protein_coding	Q9ULZ1	chrX:128779239-128788933	0.361842	1.05555	1.54457	0.0108	1	1	1	0	0	0	0	1	0
ENSG00000122643.14	NT5C3A	protein_coding	Q9H0P0	chr7:32535037-33102409	21.1887	61.8071	1.54448	5e-05	1	0	1	1	1	1	1	1	0
ENSG00000231793.4	DOC2GP	pseudogene	0	chr11:67380123-67383728	0.482687	1.40768	1.54416	0.0344	0	0	0	0	0	0	0	0	0
ENSG00000204381.7	LAYN	protein_coding	Q6UX15	chr11:111411004-111432264	4.78075	13.938	1.54372	5e-05	1	1	1	0	0	0	1	1	0
ENSG00000105983.15	LMBR1	protein_coding	Q8WVP7	chr7:156264889-156685924	52.8312	153.93	1.54281	5e-05	1	0	1	0	0	1	1	1	0
ENSG00000004866.14	ST7	protein_coding	Q9NRC1	chr7:116592499-116870157	10.8168	31.4838	1.54134	5e-05	1	0	1	0	0	0	1	1	0
ENSG00000080822.12	CLDND1	protein_coding	Q9NY35	chr3:98216447-98312567	37.1927	108.193	1.54052	5e-05	1	0	1	0	0	1	1	1	0
ENSG00000057019.11	DCBLD2	protein_coding	Q96PD2	chr3:98433173-98620533	21.9356	63.7953	1.54017	5e-05	1	0	1	0	0	1	1	1	0
ENSG00000090006.13	LTBP4	protein_coding	Q8N2S1	chr19:41098788-41135725	16.314	47.4031	1.53887	5e-05	1	1	0	0	0	1	0	1	0
ENSG00000029364.7	SLC39A9	protein_coding	Q9NUM3	chr14:69846847-69929105	25.655	74.5282	1.53855	5e-05	1	0	1	0	0	1	1	1	0
ENSG00000143028.7	SYPL2	protein_coding	Q5VXT5	chr1:110009179-110024759	3.47804	10.0988	1.53784	5e-05	1	0	1	0	0	1	1	1	0
[truncated: 673 more rows]

## Sheet: B-Unfildered KDEL-RIP Seq Data
Ensemble Gene ID	Gene name	Gene type	UniprotID	Coordinates	Avg FPKM of pre-SA	Avg FPKM of post-SA	log2 enrichment (post- vs pre- SA)	p value (post- vs pre- SA)	Phobius	SignalP	TMHMM	MitoCarta	MitoGOCC	Jan et al ER proximal RNAs	GOCC secretome	True positive ER RNAs	False positive ER RNAs
ENSG00000266701.1	AC005702.4	miRNA	0	chr17:58119906-58119988	1.24872	0	-infinity	0.00915	0	0	0	0	0	0	0	0	0
ENSG00000233868.1	AC009302.2	pseudogene	0	chr2:222808941-222809331	1.06548	0	-infinity	0.00015	0	0	0	0	0	0	0	0	0
ENSG00000099785.6	MARCH2	protein_coding	Q9P0N8	chr19:8478153-8503901	3.85282	3.89408	0.0153675	0.9469	1	0	0	0	0	0	1	1	0
ENSG00000117791.11	MARC2	protein_coding	Q969Z3	chr1:220921566-220958150	7.9047	9.87611	0.321233	0.1488	1	0	0	0	1	1	1	1	0
ENSG00000173926.5	MARCH3	protein_coding	Q86UD3	chr5:126203405-126366500	5.09128	6.13095	0.268084	0.4409	1	0	0	0	0	0	1	1	0
ENSG00000144583.4	MARCH4	protein_coding	Q9P2E8	chr2:217122587-217236750	0	0	0	1	1	0	1	0	0	0	1	1	0
ENSG00000198060.5	MARCH5	protein_coding	Q9NX47	chr10:94050919-94113721	15.9979	15.9614	-0.00329695	0.98615	1	0	0	0	1	0	1	1	0
ENSG00000267135.2	AD000091.3	pseudogene	0	chr19:15722433-15722934	1.44883	0	-infinity	0.00025	0	0	0	0	0	0	0	0	0
ENSG00000136536.10	MARCH7	protein_coding	Q9H992	chr2:160568999-160761260	52.8715	46.217	-0.194067	0.33855	0	0	0	0	0	0	0	0	1
ENSG00000165406.11	MARCH8	protein_coding	Q5T0T0	chr10:45950034-46090354	13.4735	15.1163	0.165978	0.4162	1	0	0	0	0	0	1	1	0
ENSG00000139266.5	MARCH9	protein_coding	Q86YJ5	chr12:58117543-58154190	10.291	9.92918	-0.05163	0.90765	1	1	0	0	0	0	1	1	0
ENSG00000173838.7	MARCH10	protein_coding	Q8NA82	chr17:60776604-60885705	0.00565994	0.0319828	2.49844	1	0	1	0	0	0	0	0	0	0
ENSG00000183654.8	MARCH11	protein_coding	A6NNE9	chr5:16067247-16185694	0	0	0	1	1	0	1	0	0	0	1	1	0
ENSG00000180096.7	SEPT1	protein_coding	Q8WYJ6	chr16:30389426-30411429	4.64504	4.58314	-0.0193553	0.9682	0	0	0	0	0	0	0	0	1
ENSG00000270466.1	SEPT1	protein_coding	Q8WYJ6	chr16:30389426-30411429	8.3951e-16	2.83663e-20	-14.8531	1	0	0	0	0	0	0	0	0	1
ENSG00000168385.13	SEPT2	protein_coding	Q15019	chr2:242166678-242293442	121.567	90.993	-0.417924	0.128	0	0	0	0	0	0	1	0	1
ENSG00000100167.15	SEPT3	protein_coding	Q9UH03	chr22:42372275-42394225	4.89807	4.19013	-0.225217	0.30405	0	0	0	0	0	0	0	0	1
ENSG00000108387.10	SEPT4	protein_coding	O43236	chr17:56597197-56769416	1.40208	1.26966	-0.143129	0.6982	0	0	0	0	1	0	0	0	1
ENSG00000184702.13	SEPT5	protein_coding	Q99719	chr22:19701986-19712295	6.49229	8.1189	0.322556	0.1519	0	0	0	0	0	0	1	0	1
ENSG00000169627.7	BOLA2B	protein_coding	Q9H3K6	chr16:30204254-30215631	5.74372	0	-infinity	0.0233	0	0	1	0	0	0	0	0	0
ENSG00000213185.2	FAM24B	protein_coding	Q8N5W8	chr10:124591664-124639157	1.23401	0	-infinity	0.0292	1	0	1	0	0	0	0	1	0
ENSG00000164402.9	SEPT8	protein_coding	Q92599	chr5:132083136-132142933	34.5236	30.9839	-0.156062	0.2884	0	0	0	0	0	0	0	0	1
ENSG00000234772.1	LINC00412	antisense	0	chr13:27810418-27810948	1.00482	0	-infinity	0.00015	0	0	0	0	0	0	0	0	0
ENSG00000186522.10	SEPT10	protein_coding	Q9P0V9	chr2:110300558-110371783	18.3026	14.2459	-0.361502	0.0793	0	0	0	0	0	0	0	0	1
ENSG00000138758.7	SEPT11	protein_coding	Q9NVA2	chr4:77870855-77961537	51.2542	46.043	-0.154689	0.35695	0	0	0	0	0	0	0	0	1
ENSG00000140623.9	SEPT12	protein_coding	Q8IYM1	chr16:4827669-4846533	0.0453171	0.254548	2.48981	1	0	0	0	0	0	0	0	0	1
ENSG00000154997.8	SEPT14	protein_coding	Q6ZU15	chr7:55861236-55930482	0	0	0	1	0	0	0	0	0	0	0	0	1
ENSG00000202538.1	RNU4-2	snRNA	0	chr12:120729565-120729706	6.98202	0	-infinity	5e-05	0	0	0	0	0	0	0	0	0
ENSG00000173077.10	DEC1	protein_coding	0	chr9:117904096-118164923	0	0	0	1	0	0	0	0	0	0	0	0	0
ENSG00000201285.1	5S_rRNA	rRNA	0	chrX:147062848-147108187	0	0	0	1	0	0	0	0	0	0	0	0	0
ENSG00000212595.1	5S_rRNA	rRNA	0	chrX:150194766-150194878	0	0	0	1	0	0	0	0	0	0	0	0	0
ENSG00000261122.2	5S_rRNA	lincRNA	0	chr16:34977638-34990886	0	0	0	1	0	0	0	0	0	0	0	0	0
ENSG00000271924.1	5S_rRNA	rRNA	0	chr2:162164548-162268228	0	0	0	1	0	0	0	0	0	0	0	0	0
ENSG00000272253.1	5S_rRNA	rRNA	0	chr14:68086514-68162531	0	0	0	1	0	0	0	0	0	0	0	0	0
ENSG00000272351.1	5S_rRNA	rRNA	0	chrX:68835910-69259319	0	0	0	1	0	0	0	0	0	0	0	0	0
ENSG00000272435.1	5S_rRNA	rRNA	0	chr12:34343971-34371788	0	0	0	1	0	0	0	0	0	0	0	0	0
ENSG00000232512.2	7SK	lincRNA	0	chr21:26467334-26475983	0	0	0	1	0	0	0	0	0	0	0	0	0
ENSG00000249352.3	7SK	lincRNA	0	chr5:68266265-68325992	0	0	0	1	0	0	0	0	0	0	0	0	0
ENSG00000254144.2	7SK	antisense	0	chr8:144624142-144631899	0.44109	0	-infinity	1	0	0	0	0	0	0	0	0	0
ENSG00000260682.2	7SK	lincRNA	0	chr16:81993523-81996298	1.01291	0.711272	-0.510034	0.39745	0	0	0	0	0	0	0	0	0
ENSG00000271765.1	7SK	misc_RNA	0	chr6:136663874-136873692	0.138707	0.50515	1.86467	1	0	0	0	0	0	0	0	0	0
ENSG00000271814.1	7SK	misc_RNA	0	chrX:12156584-12742642	0	0	0	1	0	0	0	0	0	0	0	0	0
ENSG00000271818.1	7SK	misc_RNA	0	chr13:45694649-45858237	0.610573	0.472206	-0.37075	1	0	0	0	0	0	0	0	0	0
ENSG00000121410.7	A1BG	protein_coding	P04217	chr19:58856543-58877958	5.07797	3.07763	-0.72243	0.24175	1	1	0	0	0	0	0	1	0
ENSG00000268895.1	A1BG-AS1	antisense	0	chr19:58856543-58877958	4.40694	5.13312	0.22006	0.4593	0	0	0	0	0	0	0	0	0
ENSG00000148584.10	A1CF	protein_coding	Q9NQ94	chr10:52499077-52645435	0.112573	0.114183	0.0204918	1	0	0	0	0	0	0	1	0	1
ENSG00000175899.10	A2M	protein_coding	P01023	chr12:9217772-9268825	0.996471	0.6753	-0.5613	0.3415	1	1	1	0	0	0	0	1	0
ENSG00000245105.1	A2M-AS1	antisense	0	chr12:9217772-9268825	0.345937	0.377142	0.1246	1	0	0	0	0	0	0	0	0	0
ENSG00000166535.15	A2ML1	protein_coding	A8K2U0	chr12:8834195-9039597	0.0864226	0	-infinity	1	1	0	0	0	0	0	0	1	0
ENSG00000256661.1	A2ML1-AS1	antisense	0	chr12:8834195-9039597	0.508055	0.561723	0.144874	1	0	0	0	0	0	0	0	0	0
ENSG00000256904.1	A2ML1-AS2	antisense	0	chr12:8834195-9039597	0.0650406	0	-infinity	1	0	0	0	0	0	0	0	0	0
ENSG00000256069.3	A2MP1	pseudogene	0	chr12:9381128-9428413	0.0399365	0.0215343	-0.891069	1	0	0	0	0	0	0	0	0	0
ENSG00000184389.8	A3GALT2	protein_coding	U3KPV4	chr1:33772366-33896653	0.0266411	0	-infinity	1	1	0	1	0	0	0	1	1	0
ENSG00000128274.11	A4GALT	protein_coding	Q9NPC4	chr22:43088126-43117304	0.699959	0.960526	0.456553	0.3108	1	0	1	0	0	0	1	1	0
ENSG00000118017.3	A4GNT	protein_coding	Q9UNA3	chr3:137842559-137851229	0	0	0	1	1	0	1	0	0	0	1	1	0
ENSG00000094914.8	AAAS	protein_coding	Q9NRG9	chr12:53701239-53718648	31.8456	27.9868	-0.186348	0.22345	0	0	0	0	0	0	1	0	1
ENSG00000081760.12	AACS	protein_coding	Q86V21	chr12:125549924-125627873	9.86009	9.17376	-0.104088	0.5603	1	0	0	0	0	0	0	1	0
ENSG00000250420.4	AACSP1	pseudogene	0	chr5:178191861-178245436	0.00809995	0	-infinity	1	0	0	0	0	0	0	0	0	0
ENSG00000114771.9	AADAC	protein_coding	P22760	chr3:151451703-151645963	0	0	0	1	1	0	1	0	0	0	1	1	0
ENSG00000197953.5	AADACL2	protein_coding	Q6P093	chr3:151451703-151645963	0	0	0	1	1	0	0	0	0	0	1	1	0
ENSG00000188984.7	AADACL3	protein_coding	Q5VUY0	chr1:12776117-12788726	0	0	0	1	0	0	0	0	0	0	0	0	1
ENSG00000204518.2	AADACL4	protein_coding	Q5VUY2	chr1:12704565-12727097	0.0145131	0	-infinity	1	1	0	1	0	0	0	1	1	0
ENSG00000272137.1	RP11-177G23.2	lincRNA	0	chr6:80270848-80271319	1.01636	0	-infinity	0.00015	0	0	0	0	0	0	0	0	0
ENSG00000176054.6	RPL23P2	pseudogene	0	chr21:30369933-30370354	1.13767	0	-infinity	5e-05	0	0	0	0	0	0	0	0	0
ENSG00000253051.1	SNORA31	snoRNA	0	chr13:45910448-45910582	1.79555	0	-infinity	0.00915	0	0	0	0	0	0	0	0	0
ENSG00000115977.14	AAK1	protein_coding	Q2M2I8	chr2:69685128-70053596	7.7197	6.01791	-0.359283	0.37725	0	0	0	0	0	0	1	0	1
ENSG00000087884.10	AAMDC	protein_coding	Q9H7C9	chr11:77532154-77705724	3.90457	2.9078	-0.425235	0.46095	0	0	0	0	0	0	0	0	1
ENSG00000265985.1	AC005686.1	miRNA	0	chr7:34352561-34352657	0	2.37578	infinity	0.01745	0	0	0	0	0	0	0	0	0
ENSG00000129673.5	AANAT	protein_coding	Q16613	chr17:74449432-74466199	0.389079	0.285498	-0.44658	1	0	0	1	0	0	0	0	0	0
ENSG00000131043.7	AAR2	protein_coding	Q9Y312	chr20:34824380-34858840	14.8275	14.2618	-0.0561179	0.68265	0	0	0	0	0	0	0	0	1
ENSG00000205002.3	AARD	protein_coding	Q4LEZ3	chr8:117950437-117956726	0.123708	0.0992063	-0.31843	1	0	0	0	0	0	0	0	0	1
ENSG00000090861.11	AARS	protein_coding	P49588	chr16:70286197-70323446	64.1847	69.6778	0.11847	0.4438	0	0	0	0	0	0	1	0	1
ENSG00000226615.1	AC018696.1	pseudogene	0	chr2:91635930-91636149	0	1.04144	infinity	0.01745	0	0	0	0	0	0	0	0	0
ENSG00000266967.2	AARSD1	protein_coding	Q9BTE6	chr17:41102542-41132545	26.1197	25.1391	-0.0552055	0.7495	0	0	0	0	0	0	0	0	1
ENSG00000157426.9	AASDH	protein_coding	Q4L235	chr4:57204455-57253666	12.0648	11.3041	-0.0939492	0.5858	0	0	1	0	0	0	0	0	0
ENSG00000270542.1	RP11-311H10.7	pseudogene	0	chr9:33449752-33449939	0	1.42679	infinity	0.014	0	0	0	0	0	0	0	0	0
ENSG00000008311.10	AASS	protein_coding	Q9UDR5	chr7:121715700-121784334	18.8562	18.9842	0.00975895	0.9402	0	0	0	1	1	0	1	0	1
ENSG00000108270.6	AATF	protein_coding	Q9NY61	chr17:35306174-35414171	20.7339	17.4976	-0.244832	0.10325	0	0	0	0	0	0	1	0	1
ENSG00000181409.7	AATK	protein_coding	Q6ZMQ8	chr17:79008947-79156964	1.75889	2.48371	0.497832	0.2613	1	0	0	0	0	0	1	1	0
ENSG00000225180.2	AATK-AS1	antisense	0	chr17:79008947-79156964	0.681134	1.39651	1.03582	0.1372	0	0	0	0	0	0	0	0	0
ENSG00000254180.1	AB015752.3	processed_transcript	0	chr8:91233715-91632298	0.122529	0	-infinity	1	0	0	0	0	0	0	0	0	0
ENSG00000228757.1	AB019438.66	pseudogene	0	chr14:106892324-106892465	0	0	0	1	0	0	0	0	0	0	0	0	0
ENSG00000221180.1	AB019440.1	miRNA	0	chr14:106663245-106665214	0	0	0	1	0	0	0	0	0	0	0	0	0
ENSG00000271201.1	AB019440.50	lincRNA	0	chr14:106663245-106665214	0	0	0	1	0	0	0	0	0	0	0	0	0
ENSG00000215895.4	RP11-334L9.1	pseudogene	0	chr1:39174602-39176562	0	1.10731	infinity	5e-05	0	0	0	0	0	0	0	0	0
ENSG00000183044.7	ABAT	protein_coding	P80404	chr16:8768421-8962866	2.85565	1.76255	-0.696153	0.1773	0	0	0	1	1	0	0	0	1
ENSG00000237215.3	ABC12-47043100G14.2	pseudogene	0	chr8:12147579-12153689	0	0	0	1	0	0	0	0	0	0	0	0	0
ENSG00000226210.3	ABC7-42389800N19.1	pseudogene	0	chr12:73724-91218	1.41494	1.40997	-0.00506895	0.98795	0	0	0	0	0	0	0	0	0
ENSG00000271153.1	ABC7-43041300I9.1	pseudogene	0	chr2:243160371-243160825	0	0	0	1	0	0	0	0	0	0	0	0	0
ENSG00000259024.2	TVP23C-CDRT4	protein_coding	A0A0A6YYB9	chr17:15339331-15466909	0.000906297	2.99808	11.6918	0.01815	1	0	1	0	0	0	1	1	0
ENSG00000154263.13	ABCA10	protein_coding	Q8WWZ4	chr17:67143354-67323385	0.460949	0.220277	-1.06529	1	1	0	1	0	0	0	1	1	0
ENSG00000251595.3	ABCA11P	pseudogene	0	chr4:419223-492945	6.27907	5.87564	-0.095803	0.79835	0	0	0	0	0	0	0	0	0
ENSG00000144452.10	ABCA12	protein_coding	Q86UK0	chr2:215674952-216003151	0.0583145	0.0944389	0.695527	1	1	0	1	0	1	0	1	1	0
ENSG00000179869.10	ABCA13	protein_coding	Q86UQ4	chr7:48211054-48687092	0.00711611	0.00442418	-0.685679	1	1	0	1	0	0	0	1	1	0
ENSG00000238098.4	ABCA17P	pseudogene	0	chr16:2325881-2476700	0.53832	0.799406	0.570463	1	0	0	0	0	0	0	0	0	0
ENSG00000226958.1	CTD-2328D6.1	pseudogene	0	chrX:108297360-108297792	7.1559	662.824	6.53335	5e-05	0	0	0	0	0	0	0	0	0
ENSG00000251705.1	RNA5-8SP6	rRNA	0	chrY:10037763-10037915	0.631102	25.5464	5.33911	0.01015	0	0	0	0	0	0	0	0	0
ENSG00000198691.7	ABCA4	protein_coding	P78363	chr1:94458392-94586688	0.0172068	0.0104016	-0.726178	1	1	0	1	0	0	0	1	1	0
ENSG00000250320.1	CTD-2269F5.1	antisense	0	chr5:83236372-83786583	0.0431369	1.29367	4.9064	0.0227	0	0	0	0	0	0	0	0	0
ENSG00000154262.8	ABCA6	protein_coding	Q8N139	chr17:67074842-67138029	0.0901017	0	-infinity	1	1	0	1	0	0	0	1	1	0
ENSG00000134871.13	COL4A2	protein_coding	P08572	chr13:110801317-111165374	12.5088	290.189	4.53597	5e-05	1	1	1	0	0	1	1	1	0
ENSG00000141338.9	ABCA8	protein_coding	O94911	chr17:66863432-66951533	0.305643	0.521297	0.770257	1	1	0	1	0	1	0	1	1	0
ENSG00000154258.12	ABCA9	protein_coding	Q8IUA7	chr17:66970628-67057205	0.0363488	0	-infinity	1	1	0	1	1	1	0	1	0	0
ENSG00000231749.1	ABCA9-AS1	antisense	0	chr17:66970628-67057205	0	0	0	1	0	0	0	0	0	0	0	0	0
ENSG00000270149.1	F11R	protein_coding	Q9Y624	chr1:160965000-161008780	0.735825	16.8791	4.51973	0.01345	1	1	1	0	0	1	1	1	0
ENSG00000135506.11	OS9	protein_coding	Q13438	chr12:58087737-58115340	23.8248	537.643	4.49611	5e-05	1	1	1	0	0	1	1	1	0
ENSG00000259689.1	ABCB10P1	pseudogene	0	chr15:22691015-22693200	0	0	0	1	0	0	0	0	0	0	0	0	0
ENSG00000261524.1	ABCB10P3	pseudogene	0	chr15:28648013-28650179	0	0	0	1	0	0	0	0	0	0	0	0	0
ENSG00000260053.2	ABCB10P4	pseudogene	0	chr15:28751770-28753954	0.0191167	0	-infinity	1	0	0	0	0	0	0	0	0	0
ENSG00000073734.8	ABCB11	protein_coding	O95342	chr2:169779447-169887832	0.00395662	0	-infinity	1	1	0	1	0	0	0	1	1	0
ENSG00000257342.1	RP11-571M6.7	antisense	0	chr12:58087737-58115340	16.6926	367.209	4.45932	5e-05	0	0	0	0	0	0	0	0	0
ENSG00000004846.12	ABCB5	protein_coding	Q2M3G0	chr7:20654829-20816658	0.0344296	0.0403524	0.229006	1	1	0	1	0	0	0	1	1	0
ENSG00000152377.8	SPOCK1	protein_coding	Q08629	chr5:136310986-136934068	0.0727763	1.58653	4.44626	0.0003	1	1	0	0	0	0	0	1	0
ENSG00000131269.11	ABCB7	protein_coding	O75027	chrX:74273114-74376567	23.7063	27.2966	0.203451	0.167	1	0	1	0	1	0	1	1	0
ENSG00000205403.8	CFI	protein_coding	P05156	chr4:110661851-110723335	0.120235	2.61144	4.44091	5e-05	1	1	0	0	0	0	1	1	0
ENSG00000049323.11	LTBP1	protein_coding	Q14766	chr2:33172038-33624576	8.54623	184.046	4.42863	5e-05	1	1	0	0	0	1	0	1	0
ENSG00000106066.9	CPVL	protein_coding	Q9H3G5	chr7:29019582-29603286	21.8814	451.359	4.3665	5e-05	1	1	0	0	0	1	0	1	0
ENSG00000227766.1	HCG4P5	pseudogene	0	chr6:29909036-29913661	8.86765	182.249	4.36122	5e-05	0	0	0	0	0	0	0	0	0
ENSG00000121270.11	ABCC11	protein_coding	Q96J66	chr16:48198862-48482313	0.337333	0.271291	-0.314332	1	1	0	1	0	0	0	1	1	0
ENSG00000140798.11	ABCC12	protein_coding	Q96J65	chr16:48116883-48189929	0	0	0	1	1	0	1	1	1	0	1	0	0
ENSG00000243064.4	ABCC13	pseudogene	0	chr21:15608526-15735075	0	0	0	1	0	0	0	0	0	0	0	0	0
ENSG00000023839.6	ABCC2	protein_coding	Q92887	chr10:101542488-101611949	0.576259	0.642424	0.156809	1	1	0	1	0	0	0	1	1	0
ENSG00000108846.11	ABCC3	protein_coding	O15438	chr17:48712137-48769613	0.0639344	0.140042	1.1312	1	1	0	1	0	0	0	1	1	0
ENSG00000138829.6	FBN2	protein_coding	P35556	chr5:127593600-128369335	21.1977	429.874	4.34193	5e-05	1	1	1	0	0	1	0	1	0
ENSG00000174684.6	B3GNT1	protein_coding	O43505	chr11:66112842-66115163	31.1679	621.434	4.31747	5e-05	1	0	1	0	0	1	1	1	0
ENSG00000223882.1	ABCC5-AS1	antisense	0	chr3:183637721-183735803	0.338633	0.675932	0.997155	1	0	0	0	0	0	0	0	0	0
ENSG00000187498.10	COL4A1	protein_coding	P02462	chr13:110801317-111165374	6.74867	133.218	4.30304	5e-05	1	1	0	0	0	1	1	1	0
ENSG00000256340.4	ABCC6P1	pseudogene	0	chr16:18581769-18609650	0.357187	0.408307	0.192974	1	0	0	0	0	0	0	0	0	0
ENSG00000255277.2	ABCC6P2	pseudogene	0	chr16:14914648-14918563	0.100107	0.252896	1.337	1	0	0	0	0	0	0	0	0	0
ENSG00000249835.2	VCAN-AS1	antisense	0	chr5:82767283-82878122	6.6075	130.431	4.30303	5e-05	0	0	0	0	0	0	0	0	0
ENSG00000069431.6	ABCC9	protein_coding	O60706	chr12:21950334-22094336	0.115551	0.785955	2.76591	1	1	0	1	0	0	0	1	1	0
ENSG00000089597.12	GANAB	protein_coding	Q14697	chr11:62392297-62414104	119.581	2335.13	4.28744	5e-05	1	1	1	0	0	1	1	1	0
ENSG00000215151.4	ABCD1P2	pseudogene	0	chr10:38894548-38898740	0	0	0	1	0	0	0	0	0	0	0	0	0
ENSG00000261233.2	ABCD1P3	pseudogene	0	chr16:32486371-32489571	0	0	0	1	0	0	0	0	0	0	0	0	0
ENSG00000225293.1	ABCD1P4	pseudogene	0	chr22:16868419-16871613	0	0	0	1	0	0	0	0	0	0	0	0	0
ENSG00000214330.4	ABCD1P5	pseudogene	0	chr2:92028626-92031828	0	0	0	1	0	0	0	0	0	0	0	0	0
ENSG00000173208.3	ABCD2	protein_coding	Q9UBJ2	chr12:39943834-40013553	0.125709	0.284913	1.18044	1	1	0	0	1	1	0	1	0	0
ENSG00000163520.9	FBLN2	protein_coding	P98095	chr3:13573823-13679922	0.453236	8.7678	4.27388	5e-05	1	1	0	0	0	0	0	1	0
ENSG00000104368.13	PLAT	protein_coding	P00750	chr8:42032235-42065242	14.0109	268.689	4.26131	5e-05	1	1	0	0	0	1	0	1	0
ENSG00000164163.6	ABCE1	protein_coding	P61221	chr4:145888263-146101313	62.7507	44.7219	-0.488652	0.0668	0	0	0	0	1	0	1	0	1
ENSG00000204574.8	ABCF1	protein_coding	Q8NE71	chr6:30539152-30564956	44.716	40.5739	-0.14024	0.3506	0	0	0	0	0	0	1	0	1
ENSG00000033050.3	ABCF2	protein_coding	Q9UG63	chr7:150904922-150924316	54.4491	52.9497	-0.040287	0.7909	0	0	0	1	1	0	1	0	1
ENSG00000242159.1	ABCF2P1	pseudogene	0	chr3:88366305-88368172	0	0	0	1	0	0	0	0	0	0	0	0	0
ENSG00000228769.1	ABCF2P2	pseudogene	0	chr7:71244475-71912136	0	0	0	1	0	0	0	0	0	0	0	0	0
ENSG00000161204.7	ABCF3	protein_coding	Q9NUQ8	chr3:183851806-184402546	16.4273	20.7066	0.333995	0.54945	0	0	0	0	0	0	1	0	1
ENSG00000143870.8	PDIA6	protein_coding	Q15084	chr2:10861774-10978103	118.314	2253.99	4.25179	5e-05	1	1	0	0	0	1	1	1	0
ENSG00000135047.10	CTSL	protein_coding	P07711	chr9:90340433-90346308	24.215	457.52	4.23986	5e-05	1	1	0	0	0	1	0	1	0
ENSG00000172350.5	ABCG4	protein_coding	Q9H172	chr11:119019721-119033360	0.624173	1.21034	0.9554	0.129	1	0	1	0	0	0	1	1	0
ENSG00000138075.7	ABCG5	protein_coding	Q9H222	chr2:44039610-44066004	0.0673192	0.0601999	-0.161258	1	1	0	1	0	0	0	1	1	0
ENSG00000143921.6	ABCG8	protein_coding	Q9H221	chr2:44066102-44105605	0.0430846	0.0570545	0.405169	1	1	0	1	0	0	0	1	1	0
ENSG00000143994.9	ABHD1	protein_coding	Q96SE0	chr2:27346681-27357543	1.86479	2.07735	0.155734	0.8942	1	0	1	0	0	0	1	1	0
ENSG00000144827.4	ABHD10	protein_coding	Q9NUJ1	chr3:111697856-111712210	25.3262	23.9449	-0.0809105	0.6337	1	1	0	1	1	0	0	0	0
ENSG00000106077.14	ABHD11	protein_coding	Q8NFV4	chr7:73150423-73153197	9.69625	8.12803	-0.254521	0.2006	0	0	0	1	1	0	0	0	1
ENSG00000139219.13	COL2A1	protein_coding	P02458	chr12:48366747-48398269	8.94537	167.627	4.22797	5e-05	1	1	0	0	0	0	1	1	0
ENSG00000131969.10	ABHD12B	protein_coding	Q7Z5M8	chr14:51314839-51411454	1.76772	1.57816	-0.163644	0.86635	0	0	0	0	0	0	0	0	1
ENSG00000180867.9	PDIA3P	pseudogene	0	chr1:146644349-146767443	2.88412	53.486	4.21296	5e-05	0	0	0	0	0	0	0	0	0
ENSG00000261217.2	RP11-598D12.3	pseudogene	0	chr16:33790872-33794018	0.983211	18.2306	4.21272	0.00095	0	0	0	0	0	0	0	0	0
ENSG00000114786.11	ABHD14A-ACY1	protein_coding	0	chr3:51989329-52023213	0.929932	1.05817	0.186376	0.8407	0	0	0	0	0	0	0	0	0
ENSG00000114779.15	ABHD14B	protein_coding	Q96IU4	chr3:51989329-52023213	13.2882	9.32732	-0.510607	0.059	0	0	0	0	0	0	0	0	1
ENSG00000168792.4	ABHD15	protein_coding	Q6UXT9	chr17:27887564-28513493	0	0.0918496	infinity	1	1	0	1	0	0	0	1	1	0
ENSG00000136943.6	CTSV	protein_coding	O60911	chr9:99794939-99801925	10.7717	198.575	4.20437	5e-05	1	1	0	0	0	1	1	1	0
ENSG00000183260.5	ABHD16B	protein_coding	Q9H3Z7	chr20:62492565-62494341	1.81741	1.34964	-0.429308	0.1832	0	0	0	0	0	0	0	0	1
ENSG00000072682.14	P4HA2	protein_coding	O15460	chr5:131520568-131731306	8.44273	154.373	4.19257	5e-05	1	1	0	0	0	1	1	1	0
ENSG00000203835.5	ABHD17AP1	pseudogene	0	chr1:147574427-147634886	0	0	0	1	0	0	0	0	0	0	0	0	0
ENSG00000198658.4	ABHD17AP2	pseudogene	0	chr1:146032646-146253110	0	0	0	1	0	0	0	0	0	0	0	0	0
ENSG00000250536.1	ABHD17AP3	pseudogene	0	chr1:214776537-214837931	0.199994	0.603053	1.59233	1	0	0	0	0	0	0	0	0	0
ENSG00000229107.2	ABHD17AP4	pseudogene	0	chr22:21022123-21025272	0	0	0	1	0	0	0	0	0	0	0	0	0
ENSG00000182502.2	ABHD17AP5	pseudogene	0	chr22:22469235-22472374	0	0	0	1	0	0	0	0	0	0	0	0	0
ENSG00000226981.2	ABHD17AP6	pseudogene	0	chr17:20717932-20947073	0.0602408	0	-infinity	1	0	0	0	0	0	0	0	0	0
ENSG00000107362.9	ABHD17B	protein_coding	Q5VST6	chr9:74477367-74525847	12.6126	12.3106	-0.0349695	0.8158	1	0	0	0	0	0	1	1	0
ENSG00000136379.7	ABHD17C	protein_coding	Q6PCB6	chr15:80972024-81047962	6.66439	6.89789	0.0496815	0.7363	0	0	0	0	0	0	0	0	1
ENSG00000155380.7	SLC16A1	protein_coding	P53985	chr1:113454468-113542118	97.3194	1745.67	4.16491	5e-05	1	0	1	1	1	1	1	1	0
ENSG00000130203.5	APOE	protein_coding	P02649	chr19:45409010-45412650	1.09413	19.5288	4.15774	5e-05	1	1	0	0	0	0	1	1	0
ENSG00000100439.6	ABHD4	protein_coding	Q8TB40	chr14:23064714-23081265	2.36533	2.49072	0.0745217	0.85285	0	0	1	0	0	0	1	0	0
ENSG00000011198.3	ABHD5	protein_coding	Q8WTS1	chr3:43328003-43775863	13.2013	11.8348	-0.15764	0.68095	0	0	0	0	0	0	1	0	1
ENSG00000152661.7	GJA1	protein_coding	P17302	chr6:121756837-121770873	14.2379	254.006	4.15705	5e-05	1	0	1	0	1	1	1	1	0
ENSG00000127220.5	ABHD8	protein_coding	Q96I13	chr19:17402939-17445638	0.181118	0.115305	-0.651476	1	0	0	0	0	0	0	0	0	1
ENSG00000044574.7	HSPA5	protein_coding	P11021	chr9:127997131-128003609	53.2221	946.465	4.15245	5e-05	1	1	0	0	0	1	1	1	0
ENSG00000138443.11	ABI2	protein_coding	Q9NYB9	chr2:204192941-204400133	23.682	30.4166	0.361069	0.2743	0	0	0	0	0	0	0	0	1
ENSG00000108798.4	ABI3	protein_coding	Q9P2A4	chr17:47280152-47300587	0.0661572	0.0442506	-0.580203	1	0	0	0	0	0	0	1	0	1
ENSG00000154175.12	ABI3BP	protein_coding	Q7Z7G0	chr3:100467999-100712359	1.80474	2.78096	0.623792	0.0751	1	1	1	0	0	0	0	1	0
ENSG00000097007.13	ABL1	protein_coding	P00519	chr9:133589332-133763062	20.795	21.0119	0.0149687	0.94215	0	0	0	0	1	0	1	0	1
ENSG00000143322.15	ABL2	protein_coding	P42684	chr1:179068461-179198819	17.6623	21.6981	0.296896	0.0834	0	0	0	0	0	0	1	0	1
ENSG00000099204.14	ABLIM1	protein_coding	O14639	chr10:116190871-116444762	17.7174	16.0347	-0.143969	0.46275	1	0	0	0	0	0	0	1	0
ENSG00000163995.14	ABLIM2	protein_coding	Q6H8Q1	chr4:7967038-8160559	1.15363	1.25944	0.126602	0.7374	0	0	0	0	0	0	0	0	1
ENSG00000173210.15	ABLIM3	protein_coding	O94929	chr5:148521045-148721365	0.0705037	0	-infinity	1	0	0	0	0	0	0	0	0	1
ENSG00000175164.9	ABO	processed_transcript	0	chr9:136125787-136150617	0	0	0	1	0	0	0	0	0	0	0	0	0
ENSG00000159842.10	ABR	protein_coding	Q12979	chr17:900356-1132315	15.1894	15.6135	0.0397319	0.8433	0	0	0	0	0	0	1	0	1
ENSG00000174429.3	ABRA	protein_coding	Q8N0Z2	chr8:107771710-107782473	0.301568	0.34989	0.214419	1	0	0	0	0	0	0	1	0	1
ENSG00000166147.9	FBN1	protein_coding	P35555	chr15:48700502-48938046	5.78995	101.997	4.13883	5e-05	1	1	0	0	0	0	1	1	0
ENSG00000146109.3	ABT1	protein_coding	Q9ULW3	chr6:26597179-26600278	25.6749	27.9231	0.121103	0.36305	0	0	0	0	0	0	0	0	1
ENSG00000250496.2	ABT1P1	pseudogene	0	chr4:99916770-99983964	1.05235	1.18984	0.177148	0.8777	0	0	0	0	0	0	0	0	0
ENSG00000038427.11	VCAN	protein_coding	P13611	chr5:82767283-82878122	13.3263	233.298	4.12982	5e-05	1	1	0	0	0	0	1	1	0
ENSG00000166016.4	ABTB2	protein_coding	Q8N961	chr11:34172534-34379555	2.57134	3.34156	0.377998	0.12575	0	0	0	0	0	0	0	0	1
ENSG00000221486.1	AC000003.1	miRNA	0	chr17:9813925-10101868	0	0	0	1	0	0	0	0	0	0	0	0	0
ENSG00000264194.1	AC000003.2	protein_coding	0	chr17:9813925-10101868	0.125554	0	-infinity	1	0	0	0	0	0	0	0	0	0
ENSG00000221069.1	AC000029.1	miRNA	0	chr22:23401592-23487208	0	0	0	1	0	0	0	0	0	0	0	0	0
ENSG00000260246.1	AC000032.2	antisense	0	chr1:110210643-110252171	0.128088	0	-infinity	1	0	0	0	0	0	0	0	0	0
ENSG00000225929.1	AC000036.4	antisense	0	chr22:51174252-51176567	0.122817	0	-infinity	1	0	0	0	0	0	0	0	0	0
ENSG00000242156.1	AC000041.8	pseudogene	0	chr22:29723668-29819182	0	0	0	1	0	0	0	0	0	0	0	0	0
ENSG00000225007.1	AC000067.1	lincRNA	0	chr22:19654545-19655078	0	0	0	1	0	0	0	0	0	0	0	0	0
ENSG00000273212.1	AC000068.10	antisense	0	chr22:19318220-19466738	0.485713	1.07584	1.14729	0.58055	0	0	0	0	0	0	0	0	0
ENSG00000185065.6	AC000068.5	antisense	0	chr22:19318220-19466738	2.11952	2.03846	-0.0562597	0.9537	0	0	0	0	0	0	0	0	0
ENSG00000273300.1	AC000068.9	antisense	0	chr22:19318220-19466738	4.61331	5.55639	0.268345	0.75655	0	0	0	0	0	0	0	0	0
ENSG00000230485.1	AC000077.2	pseudogene	0	chr22:19618272-19621097	0	0	0	1	0	0	0	0	0	0	0	0	0
ENSG00000232926.1	AC000078.5	pseudogene	0	chr22:19863039-20004331	1.53689	1.54382	0.0064851	0.9905	0	0	0	0	0	0	0	0	0
ENSG00000230194.1	AC000081.2	pseudogene	0	chr22:19166985-19279239	1.02101	0	-infinity	0.27635	0	0	0	0	0	0	0	0	0
ENSG00000235776.2	AC000089.3	pseudogene	0	chr22:19744225-19842462	1.61223	1.56877	-0.0394264	0.814	0	0	0	0	0	0	0	0	0
ENSG00000270393.1	AC000095.9	pseudogene	0	chr22:18958026-19018755	0.508705	0.856732	0.752015	1	0	0	0	0	0	0	0	0	0
ENSG00000236340.1	AC000099.1	antisense	0	chr7:126078651-126893348	0.0359308	0	-infinity	1	0	0	0	0	0	0	0	0	0
ENSG00000236105.1	AC000110.1	pseudogene	0	chr7:126935673-126936257	0.140042	0	-infinity	1	0	0	0	0	0	0	0	0	0
ENSG00000232661.1	AC000111.3	antisense	0	chr7:117105837-117514193	0	0	0	1	0	0	0	0	0	0	0	0	0
ENSG00000237974.1	AC000111.4	pseudogene	0	chr7:117105837-117514193	0	0	0	1	0	0	0	0	0	0	0	0	0
ENSG00000234001.1	AC000111.5	pseudogene	0	chr7:117105837-117514193	0	0	0	1	0	0	0	0	0	0	0	0	0
ENSG00000083622.8	AC000111.6	antisense	0	chr7:117105837-117514193	0	0	0	1	0	0	0	0	0	0	0	0	0
ENSG00000243107.1	AC000120.7	sense_overlapping	0	chr7:91828282-91875480	3.46499	3.44059	-0.0101961	0.9815	0	0	0	0	0	0	0	0	0
ENSG00000224138.1	AC000123.4	antisense	0	chr7:126986843-127071978	2.92576	2.72991	-0.0999594	0.89015	0	0	0	0	0	0	0	0	0
ENSG00000226770.1	AC000124.1	lincRNA	0	chr7:127116936-127125858	0.0238851	0	-infinity	1	0	0	0	0	0	0	0	0	0
ENSG00000230820.2	AC000362.1	pseudogene	0	chr7:126078651-126893348	0	0	0	1	0	0	0	0	0	0	0	0	0
ENSG00000224981.1	AC000367.1	pseudogene	0	chr7:126078651-126893348	0.0249142	0.0503606	1.01532	1	0	0	0	0	0	0	0	0	0
ENSG00000241921.1	AC000370.2	antisense	0	chr7:126019023-126064239	0	0	0	1	0	0	0	0	0	0	0	0	0
ENSG00000227249.1	AC000374.1	pseudogene	0	chr7:126078651-126893348	0	0	0	1	0	0	0	0	0	0	0	0	0
ENSG00000264908.1	AC000403.1	miRNA	0	chr13:77454311-77460540	0	0	0	1	0	0	0	0	0	0	0	0	0
ENSG00000272330.1	AC002044.4	sense_intronic	0	chr16:72699068-73093597	0.158897	0	-infinity	1	0	0	0	0	0	0	0	0	0
ENSG00000184319.11	AC002055.4	pseudogene	0	chr22:51195375-51239737	5.68152	7.41563	0.384291	0.1118	0	0	0	0	0	0	0	0	0
ENSG00000213683.3	AC002056.3	pseudogene	0	chr22:51193095-51193862	0.461031	0.233943	-0.978706	1	0	0	0	0	0	0	0	0	0
ENSG00000254499.1	AC002056.5	antisense	0	chr22:51176623-51183762	0	0	0	1	0	0	0	0	0	0	0	0	0
ENSG00000273216.1	AC002059.10	sense_intronic	0	chr22:29708921-29715668	0.530992	0.318764	-0.736204	1	0	0	0	0	0	0	0	0	0
ENSG00000234459.1	AC002064.4	antisense	0	chr7:89874487-89940377	0.237281	0.263063	0.14881	1	0	0	0	0	0	0	0	0	0
ENSG00000225498.1	AC002064.5	lincRNA	0	chr7:89941809-89951906	0.270562	0	-infinity	1	0	0	0	0	0	0	0	0	0
ENSG00000237813.3	AC002066.1	antisense	0	chr7:115850546-116148595	8.25937e-27	0	-infinity	1	0	0	0	0	0	0	0	0	0
ENSG00000216076.1	AC002066.2	miRNA	0	chr7:115850546-116148595	0	0	0	1	0	0	0	0	0	0	0	0	0
ENSG00000228928.1	AC002069.5	pseudogene	0	chr7:88194107-88195596	0.0280396	0	-infinity	1	0	0	0	0	0	0	0	0	0
ENSG00000235639.1	AC002069.6	pseudogene	0	chr7:88141343-88142502	0.0197222	0	-infinity	1	0	0	0	0	0	0	0	0	0
ENSG00000222647.1	AC002070.1	miRNA	0	chr12:119772516-120119435	0	0	0	1	0	0	0	0	0	0	0	0	0
ENSG00000225898.1	AC002075.3	pseudogene	0	chr7:93220884-93540577	3.42729	5.29218	0.626794	0.10175	0	0	0	0	0	0	0	0	0
ENSG00000237729.2	AC002075.4	pseudogene	0	chr7:93220884-93540577	0.63705	0.352924	-0.85205	1	0	0	0	0	0	0	0	0	0
ENSG00000234695.1	AC002076.10	antisense	0	chr7:93220884-93540577	0.788496	0.601541	-0.390441	1	0	0	0	0	0	0	0	0	0
ENSG00000224910.1	AC002115.5	lincRNA	0	chr19:36088808-36092403	0	0	0	1	0	0	0	0	0	0	0	0	0
ENSG00000267626.1	AC002115.9	lincRNA	0	chr19:36099186-36103568	0.0332621	0	-infinity	1	0	0	0	0	0	0	0	0	0
ENSG00000267698.1	AC002116.7	antisense	0	chr19:36505409-36545664	0.17857	0.25655	0.522754	1	0	0	0	0	0	0	0	0	0
ENSG00000248101.2	AC002116.8	processed_transcript	0	chr19:36494208-36505141	3.07208e-09	0.674289	27.7096	1	0	0	0	0	0	0	0	0	0
ENSG00000224505.2	AC002117.1	antisense	0	chr17:43224683-43248951	8.2993	2.81488	-1.55992	0.05695	0	0	0	0	0	0	0	0	0
ENSG00000227979.1	AC002127.2	pseudogene	0	chr7:88339944-88386039	0	0	0	1	0	0	0	0	0	0	0	0	0
ENSG00000233420.1	AC002127.4	lincRNA	0	chr7:88339944-88386039	0	0	0	1	0	0	0	0	0	0	0	0	0
ENSG00000262497.1	AC002128.4	pseudogene	0	chr19:35723193-35723906	0.0882068	0	-infinity	1	0	0	0	0	0	0	0	0	0
ENSG00000271366.1	AC002128.5	antisense	0	chr19:35739232-35758867	0.814781	1.08861	0.417999	0.72205	0	0	0	0	0	0	0	0	0
ENSG00000259242.2	AC002306.1	antisense	0	chr19:19672521-19729725	0.615101	0.352106	-0.804811	1	0	0	0	0	0	0	0	0	0
ENSG00000260494.1	AC002310.10	pseudogene	0	chr16:30535324-30569819	0.158811	0.105152	-0.594831	1	0	0	0	0	0	0	0	0	0
ENSG00000235560.3	AC002310.12	antisense	0	chr16:30535324-30569819	1.90702	1.22896	-0.633882	0.61715	0	0	0	0	0	0	0	0	0
ENSG00000260869.1	AC002310.13	protein_coding	0	chr16:30535324-30569819	0.0298953	3.76799e-10	-26.2415	1	0	0	0	0	0	0	0	0	0
ENSG00000261588.1	AC002310.17	pseudogene	0	chr16:30597227-30635333	0.379055	0.636918	0.748703	1	0	0	0	0	0	0	0	0	0
ENSG00000239791.1	AC002310.7	antisense	0	chr16:30580666-30597092	0.128738	0.333697	1.3741	1	0	0	0	0	0	0	0	0	0
ENSG00000267190.1	AC002314.4	pseudogene	0	chr19:36174679-36175103	0	0	0	1	0	0	0	0	0	0	0	0	0
ENSG00000236481.1	AC002331.1	lincRNA	0	chr16:26596075-26606134	0	0	0	1	0	0	0	0	0	0	0	0	0
ENSG00000234469.2	AC002365.1	protein_coding	0	chrX:9935391-9936134	0	0	0	1	0	0	0	0	0	0	0	0	0
ENSG00000232392.1	AC002366.3	pseudogene	0	chrX:11129420-11683821	0	0	0	1	0	0	0	0	0	0	0	0	0
ENSG00000237741.1	AC002368.4	antisense	0	chrX:147579632-147582135	0	0	0	1	0	0	0	0	0	0	0	0	0
ENSG00000227863.2	AC002383.2	lincRNA	0	chr7:89073287-89123576	0	0	0	1	0	0	0	0	0	0	0	0	0
ENSG00000230941.1	AC002386.1	lincRNA	0	chr7:108962376-108966372	0	0	0	1	0	0	0	0	0	0	0	0	0
ENSG00000266269.1	AC002395.1	miRNA	0	chr12:111890017-112038060	0.187058	0	-infinity	1	0	0	0	0	0	0	0	0	0
ENSG00000267439.1	AC002398.11	antisense	0	chr19:36230057-36245420	0.890102	2.6703	1.58496	0.2691	0	0	0	0	0	0	0	0	0
ENSG00000267328.1	AC002398.12	antisense	0	chr19:36245466-36248980	0	0	0	1	0	0	0	0	0	0	0	0	0
ENSG00000267049.1	AC002398.13	antisense	0	chr19:36249043-36261930	3.30258	1.36727	-1.2723	0.15735	0	0	0	0	0	0	0	0	0
ENSG00000225872.2	AC002398.5	lincRNA	0	chr19:36279777-36288787	0.029746	0	-infinity	1	0	0	0	0	0	0	0	0	0
ENSG00000188223.9	AC002398.9	protein_coding	0	chr19:36230057-36245420	0.932094	1.01195	0.118588	0.9138	0	0	0	0	0	0	0	0	0
ENSG00000261528.2	AC002400.1	pseudogene	0	chr16:23474862-23533316	3.07092	2.48164	-0.307378	0.8002	0	0	0	0	0	0	0	0	0
ENSG00000236472.1	AC002401.1	antisense	0	chr17:48211103-48227991	0.268767	0.542518	1.01332	1	0	0	0	0	0	0	0	0	0
ENSG00000231153.1	AC002429.4	pseudogene	0	chr7:94536513-94925727	0.154446	0	-infinity	1	0	0	0	0	0	0	0	0	0
ENSG00000236197.2	AC002429.5	antisense	0	chr7:94536513-94925727	0.225528	0.182586	-0.304734	1	0	0	0	0	0	0	0	0	0
ENSG00000269449.1	AC002451.1	protein_coding	0	chr7:95171456-95173854	0	0	0	1	0	0	0	0	0	0	0	0	0
ENSG00000231170.1	AC002451.3	antisense	0	chr7:95225993-95243031	0	0	0	1	0	0	0	0	0	0	0	0	0
ENSG00000237819.1	AC002454.1	antisense	0	chr7:92234234-92546501	0.108274	0	-infinity	1	0	0	0	0	0	0	0	0	0
ENSG00000223969.1	AC002456.2	antisense	0	chr7:89964536-90839905	0.263666	0	-infinity	1	0	0	0	0	0	0	0	0	0
ENSG00000223646.1	AC002463.3	lincRNA	0	chr7:112262432-112348135	0.0477093	0	-infinity	1	0	0	0	0	0	0	0	0	0
ENSG00000238202.1	AC002465.2	antisense	0	chr7:116916684-116963343	0	0	0	1	0	0	0	0	0	0	0	0	0
ENSG00000241764.3	AC002467.7	antisense	0	chr7:107383261-107402112	1.49089	1.64187	0.139161	0.86425	0	0	0	0	0	0	0	0	0
ENSG00000269103.1	AC002472.1	protein_coding	0	chr22:21353392-21399306	0	0.395964	infinity	1	0	0	0	0	0	0	0	0	0
ENSG00000226872.1	AC002472.11	antisense	0	chr22:21353392-21399306	0	0	0	1	0	0	0	0	0	0	0	0	0
ENSG00000187905.6	AC002472.13	protein_coding	0	chr22:21400248-21418457	0.0310532	0	-infinity	1	0	0	0	0	0	0	0	0	0
ENSG00000264392.1	AC002477.1	miRNA	0	chrX:119058423-119058513	0	0	0	1	0	0	0	0	0	0	0	0	0
ENSG00000238033.1	AC002480.2	lincRNA	0	chr7:22459062-22705152	0.0281904	0	-infinity	1	0	0	0	0	0	0	0	0	0
ENSG00000232759.1	AC002480.3	antisense	0	chr7:22459062-22705152	0	0	0	1	0	0	0	0	0	0	0	0	0
ENSG00000232949.1	AC002480.4	antisense	0	chr7:22459062-22705152	0	0	0	1	0	0	0	0	0	0	0	0	0
ENSG00000225541.1	AC002480.5	sense_overlapping	0	chr7:22459062-22705152	0.0195832	0.118604	2.59846	1	0	0	0	0	0	0	0	0	0
ENSG00000221281.1	AC002485.1	miRNA	0	chr6:67069317-67069392	0	0	0	1	0	0	0	0	0	0	0	0	0
ENSG00000231525.1	AC002486.2	pseudogene	0	chr7:20628612-20629708	0	0	0	1	0	0	0	0	0	0	0	0	0
ENSG00000223866.1	AC002486.3	pseudogene	0	chr7:20654829-20816658	0.0584605	0	-infinity	1	0	0	0	0	0	0	0	0	0
ENSG00000205786.4	AC002511.1	lincRNA	0	chr19:35890412-35910287	0.00690159	0.0852298	3.62636	1	0	0	0	0	0	0	0	0	0
ENSG00000233214.1	AC002511.2	lincRNA	0	chr19:35914963-35915554	0	0	0	1	0	0	0	0	0	0	0	0	0
ENSG00000232680.2	AC002511.3	lincRNA	0	chr19:35923858-35925544	0	0	0	1	0	0	0	0	0	0	0	0	0
ENSG00000261457.2	AC002519.6	pseudogene	0	chr16:31814267-31820165	0	0	0	1	0	0	0	0	0	0	0	0	0
ENSG00000259810.2	AC002519.8	sense_intronic	0	chr16:31724549-31806190	0.0636504	0	-infinity	1	0	0	0	0	0	0	0	0	0
ENSG00000242186.1	AC002523.1	pseudogene	0	chrX:148138245-148138696	0	0	0	1	0	0	0	0	0	0	0	0	0
ENSG00000230258.2	AC002539.1	antisense	0	chr17:68013464-68131749	0	0	0	1	0	0	0	0	0	0	0	0	0
ENSG00000252100.2	AC002539.2	miRNA	0	chr17:67945001-67945088	0	0	0	1	0	0	0	0	0	0	0	0	0
ENSG00000227532.1	AC002542.2	pseudogene	0	chr7:116592499-116870157	0	0.393912	infinity	1	0	0	0	0	0	0	0	0	0
ENSG00000235945.1	AC002543.2	pseudogene	0	chr7:116451123-116562103	1.3024	1.45427	0.159117	0.83265	0	0	0	0	0	0	0	0	0
ENSG00000261312.1	AC002550.5	antisense	0	chr16:19566561-19897489	12.194	11.2426	-0.117193	0.75115	0	0	0	0	0	0	0	0	0
ENSG00000261736.1	AC002551.1	sense_intronic	0	chr16:27561453-27791690	0.374511	0.751155	1.0041	1	0	0	0	0	0	0	0	0	0
ENSG00000227782.1	AC002553.1	protein_coding	0	chr17:15879873-16256970	0	0	0	1	0	0	0	0	0	0	0	0	0
ENSG00000233979.1	AC002553.4	pseudogene	0	chr17:15879873-16256970	0.412296	0.223603	-0.882738	1	0	0	0	0	0	0	0	0	0
ENSG00000221016.1	AC002558.1	miRNA	0	chr17:45195068-45266788	0	0	0	1	0	0	0	0	0	0	0	0	0
ENSG00000221259.1	AC002978.1	miRNA	0	chr12:111471827-111788358	0	0	0	1	0	0	0	0	0	0	0	0	0
ENSG00000221386.1	AC002979.1	miRNA	0	chr12:111471827-111788358	0	0	0	1	0	0	0	0	0	0	0	0	0
ENSG00000252111.1	AC002981.1	miRNA	0	chrX:12156584-12742642	0	0	0	1	0	0	0	0	0	0	0	0	0
ENSG00000267005.1	AC002984.2	pseudogene	0	chr19:36664307-36664755	0.252462	0	-infinity	1	0	0	0	0	0	0	0	0	0
ENSG00000268193.1	AC002985.3	protein_coding	0	chr19:19010322-19057640	0.0403983	2.90327e-66	-213.08	1	0	0	0	0	0	0	0	0	0
ENSG00000252586.1	AC002992.1	miRNA	0	chrY:14474826-14532255	0	0	0	1	0	0	0	0	0	0	0	0	0
ENSG00000196861.4	AC002994.1	pseudogene	0	chr17:59667793-59668563	0.141903	0	-infinity	1	0	0	0	0	0	0	0	0	0
ENSG00000264517.1	AC003001.1	miRNA	0	chrX:84498996-84528368	0	0	0	1	0	0	0	0	0	0	0	0	0
ENSG00000268133.1	AC003002.4	protein_coding	0	chr19:57874844-57988938	7.47415e-42	0.3094	134.927	1	0	0	0	0	0	0	0	0	0
ENSG00000269533.1	AC003002.6	protein_coding	0	chr19:57874844-57988938	0.682863	0.51801	-0.398616	1	0	0	0	0	0	0	0	0	0
ENSG00000188477.8	AC003003.5	sense_intronic	0	chr16:19297060-19333467	0	0	0	1	0	0	0	0	0	0	0	0	0
ENSG00000268266.1	AC003005.2	lincRNA	0	chr19:57989016-57994364	0.127225	0	-infinity	1	0	0	0	0	0	0	0	0	0
ENSG00000268107.1	AC003005.4	protein_coding	0	chr19:57999078-58029772	2.28297e-287	2.07752e-69	724.044	1	0	0	0	0	0	0	0	0	0
ENSG00000264453.1	AC003006.1	miRNA	0	chr19:58193336-58269527	0	0	0	1	0	0	0	0	0	0	0	0	0
ENSG00000269026.2	AC003006.7	protein_coding	0	chr19:58193336-58269527	0.178142	0.458208	1.36298	1	0	0	0	0	0	0	0	0	0
ENSG00000262011.1	AC003009.1	antisense	0	chr16:13340172-13656775	0	0	0	1	0	0	0	0	0	0	0	0	0
ENSG00000262235.2	AC003009.2	pseudogene	0	chr16:13340172-13656775	0	0	0	1	0	0	0	0	0	0	0	0	0
ENSG00000248594.2	AC003029.1	pseudogene	0	chr12:112277570-112334343	5.89115	4.762	-0.306981	0.5528	0	0	0	0	0	0	0	0	0
ENSG00000264331.1	AC003035.1	miRNA	0	chrX:14093909-14094010	0	0	0	1	0	0	0	0	0	0	0	0	0
ENSG00000268413.1	AC003043.1	protein_coding	0	chr17:42325752-42355825	0	0	0	1	0	0	0	0	0	0	0	0	0
ENSG00000214684.2	AC003045.1	pseudogene	0	chr7:117080035-117080834	0	0	0	1	0	0	0	0	0	0	0	0	0
ENSG00000227517.2	AC003051.1	lincRNA	0	chr17:67573391-67899141	0.195679	0.159201	-0.29764	1	0	0	0	0	0	0	0	0	0
ENSG00000237773.1	AC003075.4	antisense	0	chr7:17319457-17385776	0.165143	0	-infinity	1	0	0	0	0	0	0	0	0	0
ENSG00000203505.2	AC003079.1	pseudogene	0	chr7:95107755-95169544	0	0	0	1	0	0	0	0	0	0	0	0	0
ENSG00000234358.1	AC003080.4	pseudogene	0	chr7:111366165-111846466	1.01136	0.463816	-1.12467	0.419	0	0	0	0	0	0	0	0	0
ENSG00000234826.1	AC003084.2	lincRNA	0	chr7:117638911-117644099	0	0	0	1	0	0	0	0	0	0	0	0	0
ENSG00000231328.1	AC003087.4	pseudogene	0	chr7:23749785-23872132	0	0.14705	infinity	1	0	0	0	0	0	0	0	0	0
ENSG00000226965.1	AC003088.1	lincRNA	0	chr7:110072295-110174811	0.165221	0	-infinity	1	0	0	0	0	0	0	0	0	0
ENSG00000223561.2	AC003090.1	lincRNA	0	chr7:25632970-25790614	0.271905	0.247567	-0.135285	1	0	0	0	0	0	0	0	0	0
ENSG00000236453.1	AC003092.1	lincRNA	0	chr7:93652144-93695973	0	0	0	1	0	0	0	0	0	0	0	0	0
ENSG00000236938.1	AC003092.2	lincRNA	0	chr7:93701070-93706469	0	0	0	1	0	0	0	0	0	0	0	0	0
ENSG00000228768.1	AC003101.1	protein_coding	0	chr17:29898160-29902678	0.0546965	0.359394	2.71605	1	0	0	0	0	0	0	0	0	0
ENSG00000214921.2	AC003102.1	protein_coding	0	chr17:42325752-42355825	0.0175196	0.053053	1.59846	1	0	0	0	0	0	0	0	0	0
ENSG00000267750.1	AC003102.3	antisense	0	chr17:42376941-42396039	0.354454	0.112209	-1.65941	1	0	0	0	0	0	0	0	0	0
ENSG00000236194.2	AC003104.1	sense_intronic	0	chr17:40351185-40428725	3.01002	2.20815	-0.44694	0.573	0	0	0	0	0	0	0	0	0
ENSG00000221278.1	AC003658.1	miRNA	0	chrX:14783096-14783239	0	0	0	1	0	0	0	0	0	0	0	0	0
ENSG00000234634.1	AC003664.1	lincRNA	0	chr17:13202500-13210077	0	0.183375	infinity	1	0	0	0	0	0	0	0	0	0
ENSG00000234494.3	AC003665.1	antisense	0	chr17:45973515-46018776	4.57115	3.58856	-0.349152	0.16005	0	0	0	0	0	0	0	0	0
ENSG00000222133.1	AC003666.1	miRNA	0	chrX:10125023-10205700	0	0	0	1	0	0	0	0	0	0	0	0	0
ENSG00000221736.1	AC003681.1	miRNA	0	chr22:30279143-30573064	0	0	0	1	0	0	0	0	0	0	0	0	0
ENSG00000268392.1	AC003682.16	lincRNA	0	chr19:58136399-58138318	0.0543413	0	-infinity	1	0	0	0	0	0	0	0	0	0
ENSG00000269097.1	AC003682.17	pseudogene	0	chr19:58175647-58176407	0	0	0	1	0	0	0	0	0	0	0	0	0
ENSG00000268564.1	AC003956.1	antisense	0	chr19:15218213-15236985	0	0.213554	infinity	1	0	0	0	0	0	0	0	0	0
ENSG00000234859.1	AC003958.2	antisense	0	chr17:39558667-39581301	0.0414053	0.0457258	0.143195	1	0	0	0	0	0	0	0	0	0
ENSG00000108516.5	AC003958.6	pseudogene	0	chr17:39490883-39491985	0	0	0	1	0	0	0	0	0	0	0	0	0
ENSG00000221418.1	AC003968.1	miRNA	0	chr7:125680282-125680354	0	0	0	1	0	0	0	0	0	0	0	0	0
ENSG00000269615.1	AC003973.1	pseudogene	0	chr19:22115759-22193751	0	0	0	1	0	0	0	0	0	0	0	0	0
ENSG00000269504.1	AC003973.4	lincRNA	0	chr19:22200760-22219117	0	0	0	1	0	0	0	0	0	0	0	0	0
ENSG00000269199.1	AC003973.5	lincRNA	0	chr19:22226301-22232807	0	0	0	1	0	0	0	0	0	0	0	0	0
ENSG00000271095.1	AC003973.6	pseudogene	0	chr19:22115759-22193751	0	0	0	1	0	0	0	0	0	0	0	0	0
ENSG00000235139.2	AC003984.1	lincRNA	0	chr7:84161791-84213638	0	0	0	1	0	0	0	0	0	0	0	0	0
ENSG00000233824.1	AC003985.1	lincRNA	0	chr7:25360920-25366434	0	0	0	1	0	0	0	0	0	0	0	0	0
ENSG00000229533.1	AC003986.5	antisense	0	chr7:19183915-19185876	0	0	0	1	0	0	0	0	0	0	0	0	0
ENSG00000232821.1	AC003986.6	antisense	0	chr7:19060613-19157295	0.299237	0.259897	-0.20335	1	0	0	0	0	0	0	0	0	0
ENSG00000236536.1	AC003986.7	antisense	0	chr7:19159555-19161539	0.0362799	0.128521	1.82477	1	0	0	0	0	0	0	0	0	0
ENSG00000234223.2	AC003988.1	lincRNA	0	chr7:79875724-79941772	0	0	0	1	0	0	0	0	0	0	0	0	0
ENSG00000243621.1	AC003989.3	pseudogene	0	chr7:110303109-111202573	0.408901	0	-infinity	1	0	0	0	0	0	0	0	0	0
ENSG00000227948.3	AC003989.4	pseudogene	0	chr7:110303109-111202573	1.31524	1.15152	-0.191783	0.8357	0	0	0	0	0	0	0	0	0
ENSG00000228113.3	AC003991.3	antisense	0	chr7:87834432-87936206	0.341552	0	-infinity	1	0	0	0	0	0	0	0	0	0
ENSG00000264952.1	AC004000.1	miRNA	0	chrX:118533022-118588441	0	0	0	1	0	0	0	0	0	0	0	0	0
ENSG00000270317.1	AC004004.2	pseudogene	0	chr19:22573820-22715287	0	0	0	1	0	0	0	0	0	0	0	0	0
ENSG00000228711.1	AC004006.2	pseudogene	0	chr7:82286350-82286727	0	0	0	1	0	0	0	0	0	0	0	0	0
ENSG00000224322.1	AC004009.3	lincRNA	0	chr7:27401461-27449557	0	0	0	1	0	0	0	0	0	0	0	0	0
ENSG00000233942.1	AC004012.1	lincRNA	0	chr7:95101146-95103310	0	0	0	1	0	0	0	0	0	0	0	0	0
ENSG00000229603.1	AC004014.3	lincRNA	0	chr7:108549509-108592723	0	0.141311	infinity	1	0	0	0	0	0	0	0	0	0
ENSG00000227968.1	AC004014.4	pseudogene	0	chr7:108634087-108635086	0	0	0	1	0	0	0	0	0	0	0	0	0
ENSG00000238976.1	AC004016.1	miRNA	0	chr7:24836157-25021253	0	0	0	1	0	0	0	0	0	0	0	0	0
ENSG00000234999.1	AC004016.2	pseudogene	0	chr7:24836157-25021253	0.801378	0.386682	-1.05134	1	0	0	0	0	0	0	0	0	0
ENSG00000268948.1	AC004017.1	protein_coding	0	chr19:58193336-58269527	0.232352	0.291284	0.326116	1	0	0	0	0	0	0	0	0	0
ENSG00000229492.1	AC004019.10	pseudogene	0	chr22:17840836-18037850	1.77976	1.54723	-0.201993	0.83145	0	0	0	0	0	0	0	0	0
ENSG00000236754.1	AC004019.13	antisense	0	chr22:18043138-18073760	0.460999	0.441729	-0.0616038	1	0	0	0	0	0	0	0	0	0
ENSG00000272675.1	AC004019.18	lincRNA	0	chr22:17840836-18037850	2.27261e-16	0.00526824	44.398	1	0	0	0	0	0	0	0	0	0
ENSG00000237160.2	AC004022.7	pseudogene	0	chr7:94926987-95025680	0	0	0	1	0	0	0	0	0	0	0	0	0
ENSG00000228751.1	AC004022.8	pseudogene	0	chr7:94926987-95025680	0	0	0	1	0	0	0	0	0	0	0	0	0
ENSG00000223442.1	AC004041.2	antisense	0	chr5:131877135-131999964	1.38578	2.1299	0.620089	0.6171	0	0	0	0	0	0	0	0	0
ENSG00000246774.1	AC004051.2	lincRNA	0	chr4:110224190-110237291	0.0631885	0	-infinity	1	0	0	0	0	0	0	0	0	0
ENSG00000215999.2	AC004052.1	miRNA	0	chr4:105151536-105332192	0	0	0	1	0	0	0	0	0	0	0	0	0
ENSG00000245384.1	AC004053.1	antisense	0	chr4:105389468-106041157	0	0	0	1	0	0	0	0	0	0	0	0	0
ENSG00000248984.1	AC004054.1	antisense	0	chr4:91048685-92523064	0	0	0	1	0	0	0	0	0	0	0	0	0
ENSG00000196656.6	AC004057.1	pseudogene	0	chr4:113739264-114304896	0.0542899	0	-infinity	1	0	0	0	0	0	0	0	0	0
ENSG00000251312.2	AC004062.2	pseudogene	0	chr4:111984738-111985383	0	0	0	1	0	0	0	0	0	0	0	0	0
ENSG00000250670.1	AC004063.1	lincRNA	0	chr4:105389468-106041157	0	0	0	1	0	0	0	0	0	0	0	0	0
ENSG00000216425.4	AC004066.2	pseudogene	0	chr4:106447752-106448554	0	0	0	1	0	0	0	0	0	0	0	0	0
ENSG00000250522.1	AC004066.3	antisense	0	chr4:106461346-106473512	0	0	0	1	0	0	0	0	0	0	0	0	0
ENSG00000273447.1	AC004067.5	antisense	0	chr4:110481360-110624739	1.51719	1.25002	-0.279451	0.7622	0	0	0	0	0	0	0	0	0
ENSG00000251473.2	AC004069.1	pseudogene	0	chr4:105389468-106041157	0	0	0	1	0	0	0	0	0	0	0	0	0
ENSG00000251259.1	AC004069.2	lincRNA	0	chr4:106058436-106061776	0.410101	0.323995	-0.340006	1	0	0	0	0	0	0	0	0	0
ENSG00000231110.1	AC004070.1	lincRNA	0	chrX:139298186-139298956	0	0	0	1	0	0	0	0	0	0	0	0	0
ENSG00000230311.2	AC004074.3	pseudogene	0	chrX:72442959-72443394	1.50895	1.16735	-0.370312	0.60515	0	0	0	0	0	0	0	0	0
ENSG00000237014.1	AC004074.4	pseudogene	0	chrX:72457482-72458545	0	0	0	1	0	0	0	0	0	0	0	0	0
ENSG00000268533.1	AC004076.7	protein_coding	0	chr19:57874844-57988938	0	0.170704	infinity	1	0	0	0	0	0	0	0	0	0
ENSG00000268163.1	AC004076.9	protein_coding	0	chr19:57874844-57988938	0.202882	1.0235	2.33481	0.26105	0	0	0	0	0	0	0	0	0
ENSG00000266055.1	AC004079.1	miRNA	0	chr7:27062155-27062295	0	0	0	1	0	0	0	0	0	0	0	0	0
ENSG00000226851.1	AC004112.4	antisense	0	chr7:111846642-112049678	0	0.158533	infinity	1	0	0	0	0	0	0	0	0	0
ENSG00000232922.1	AC004112.5	pseudogene	0	chr7:111846642-112049678	0.0484666	0	-infinity	1	0	0	0	0	0	0	0	0	0
ENSG00000236232.1	AC004112.7	pseudogene	0	chr7:111846642-112049678	0	0	0	1	0	0	0	0	0	0	0	0	0
ENSG00000260264.1	AC004125.3	lincRNA	0	chr16:24247424-24264184	0	0	0	1	0	0	0	0	0	0	0	0	0
ENSG00000234406.1	AC004129.7	pseudogene	0	chr7:25225241-25228343	0	0	0	1	0	0	0	0	0	0	0	0	0
ENSG00000213798.3	AC004129.9	pseudogene	0	chr7:25251788-25252584	0	0	0	1	0	0	0	0	0	0	0	0	0
ENSG00000267666.1	AC004156.3	lincRNA	0	chr19:663481-668063	0.214757	0	-infinity	1	0	0	0	0	0	0	0	0	0
ENSG00000261008.2	AC004158.2	lincRNA	0	chr16:72459383-72698908	5.03335	4.94728	-0.0248823	0.9315	0	0	0	0	0	0	0	0	0
ENSG00000260664.1	AC004158.3	lincRNA	0	chr16:72459383-72698908	0.92489	0.939996	0.0233719	1	0	0	0	0	0	0	0	0	0
ENSG00000230853.1	AC004159.1	pseudogene	0	chr7:79725915-79726531	0	0	0	1	0	0	0	0	0	0	0	0	0
ENSG00000230435.1	AC004160.4	antisense	0	chr7:11221358-11871824	0	0	0	1	0	0	0	0	0	0	0	0	0
ENSG00000184616.7	AC004166.6	pseudogene	0	chr7:74306893-74366314	0.104254	0.0539376	-0.950736	1	0	0	0	0	0	0	0	0	0
ENSG00000267778.1	AC004221.2	lincRNA	0	chr19:1238177-1239521	0.155765	0.300828	0.949567	1	0	0	0	0	0	0	0	0	0
ENSG00000234477.1	AC004231.2	antisense	0	chr17:39077681-39132178	0	0	0	1	0	0	0	0	0	0	0	0	0
ENSG00000230612.1	AC004237.1	antisense	0	chr5:132024372-132073330	0.187669	0.531495	1.50186	1	0	0	0	0	0	0	0	0	0
ENSG00000269635.1	AC004257.1	lincRNA	0	chr19:15331825-15333108	0.595782	0	-infinity	1	0	0	0	0	0	0	0	0	0
ENSG00000130175.5	PRKCSH	protein_coding	P14314	chr19:11531271-11561783	86.1752	1502.12	4.12359	5e-05	1	1	0	0	0	1	1	1	0
ENSG00000005189.15	AC004381.6	protein_coding	0	chr16:20621564-20936328	7.18466	9.51437	0.405187	0.35405	0	0	0	0	0	0	0	0	0
ENSG00000260510.1	AC004381.7	antisense	0	chr16:20621564-20936328	0.118949	0.253381	1.09097	1	0	0	0	0	0	0	0	0	0
ENSG00000226107.1	AC004383.3	pseudogene	0	chrX:133656731-133657020	2.90269	1.40467	-1.04716	0.18995	0	0	0	0	0	0	0	0	0
ENSG00000226515.1	AC004386.3	pseudogene	0	chrX:73562547-73562695	0	0	0	1	0	0	0	0	0	0	0	0	0
ENSG00000213269.2	AC004386.4	pseudogene	0	chrX:73595959-73596720	0	0	0	1	0	0	0	0	0	0	0	0	0
ENSG00000273309.1	AC004410.3	sense_intronic	0	chr19:2321515-2355099	0.423811	0.617915	0.543989	1	0	0	0	0	0	0	0	0	0
ENSG00000269131.1	AC004447.2	antisense	0	chr19:19101696-19170563	17.4344	15.1763	-0.200116	0.5174	0	0	0	0	0	0	0	0	0
ENSG00000227078.1	AC004448.2	lincRNA	0	chr17:19322347-19327670	0	0	0	1	0	0	0	0	0	0	0	0	0
ENSG00000235979.4	AC004448.5	lincRNA	0	chr17:19342455-19364308	0	0	0	1	0	0	0	0	0	0	0	0	0
ENSG00000261204.1	AC004449.6	lincRNA	0	chr19:637104-637537	0.718002	0.410793	-0.805576	1	0	0	0	0	0	0	0	0	0
ENSG00000146677.6	AC004453.8	pseudogene	0	chr7:44418719-44530479	6.36231	0.837567	-2.92527	0.0957	0	0	0	0	0	0	0	0	0
ENSG00000238385.1	AC004458.1	miRNA	0	chr7:96097642-96097734	0	0	0	1	0	0	0	0	0	0	0	0	0
ENSG00000221379.1	AC004460.1	miRNA	0	chr15:31083775-31094062	0	0	0	1	0	0	0	0	0	0	0	0	0
ENSG00000237347.2	AC004461.4	pseudogene	0	chr22:19023794-19115962	0.571775	0.565944	-0.0147882	1	0	0	0	0	0	0	0	0	0
ENSG00000260924.2	AC004463.6	antisense	0	chr22:19158907-19160352	3.12542	4.25768	0.446019	0.06555	0	0	0	0	0	0	0	0	0
ENSG00000268069.1	AC004466.1	protein_coding	0	chr12:48099867-48231681	1.03528	1.40661	0.442198	0.6006	0	0	0	0	0	0	0	0	0
ENSG00000272682.1	AC004471.10	lincRNA	0	chr22:19023794-19115962	0.242965	0.595003	1.29215	1	0	0	0	0	0	0	0	0	0
ENSG00000223461.1	AC004471.9	antisense	0	chr22:19023794-19115962	2.74244	4.73222	0.787057	0.54645	0	0	0	0	0	0	0	0	0
ENSG00000228944.1	AC004485.3	antisense	0	chr7:24236280-24295338	0	0	0	1	0	0	0	0	0	0	0	0	0
ENSG00000267122.1	AC004490.1	antisense	0	chr19:2100987-2248678	0.958035	0.718273	-0.415546	0.7755	0	0	0	0	0	0	0	0	0
ENSG00000221356.1	AC004492.1	miRNA	0	chr7:106809405-107218906	0	0	0	1	0	0	0	0	0	0	0	0	0
ENSG00000267308.1	AC004510.3	lincRNA	0	chr19:15937854-15947130	0	0	0	1	0	0	0	0	0	0	0	0	0
ENSG00000266430.1	AC004520.1	miRNA	0	chr7:26099958-26100058	0	0	0	1	0	0	0	0	0	0	0	0	0
ENSG00000269169.1	AC004528.1	protein_coding	0	chr19:999600-1021117	0	0	0	1	0	0	0	0	0	0	0	0	0
ENSG00000266990.1	AC004528.4	antisense	0	chr19:999600-1021117	0	0	0	1	0	0	0	0	0	0	0	0	0
ENSG00000236414.1	AC004535.2	lincRNA	0	chr7:10742302-10747033	0	0	0	1	0	0	0	0	0	0	0	0	0
ENSG00000230333.2	AC004538.3	processed_transcript	0	chr7:11221358-11871824	0.38307	0.13175	-1.53981	1	0	0	0	0	0	0	0	0	0
ENSG00000225792.1	AC004540.4	antisense	0	chr7:26331540-26416321	0.586253	0.373282	-0.651258	1	0	0	0	0	0	0	0	0	0
ENSG00000214870.4	AC004540.5	lincRNA	0	chr7:26438212-26538594	0.356931	0.685102	0.940674	1	0	0	0	0	0	0	0	0	0
ENSG00000221576.2	AC004543.1	miRNA	0	chr7:19758932-19813221	0	0	0	1	0	0	0	0	0	0	0	0	0
ENSG00000237921.2	AC004543.2	lincRNA	0	chr7:19853307-19857713	0	0	0	1	0	0	0	0	0	0	0	0	0
ENSG00000229893.1	AC004549.6	antisense	0	chr7:27773013-28283536	0	0	0	1	0	0	0	0	0	0	0	0	0
ENSG00000264746.1	AC004552.1	miRNA	0	chrX:24366925-24367023	0	0	0	1	0	0	0	0	0	0	0	0	0
ENSG00000237560.1	AC004562.1	lincRNA	0	chr17:67957847-67979679	0	0	0	1	0	0	0	0	0	0	0	0	0
ENSG00000235669.1	AC004593.3	antisense	0	chr7:29019582-29603286	0.518571	0.222899	-1.21815	1	0	0	0	0	0	0	0	0	0
ENSG00000266862.1	AC004595.1	miRNA	0	chr7:21461886-21461986	0	0	0	1	0	0	0	0	0	0	0	0	0
ENSG00000225877.1	AC004603.4	lincRNA	0	chr19:43256837-43359870	0	0	0	1	0	0	0	0	0	0	0	0	0
ENSG00000267392.3	AC004609.1	pseudogene	0	chr19:16090644-16109830	0	0	0	1	0	0	0	0	0	0	0	0	0
ENSG00000267755.1	AC004623.2	antisense	0	chr19:1285889-1378430	4.27703	6.96533	0.703583	0.3533	0	0	0	0	0	0	0	0	0
ENSG00000267304.1	AC004637.1	antisense	0	chr19:3630180-3700477	0.380487	0.369032	-0.0440994	1	0	0	0	0	0	0	0	0	0
ENSG00000264224.1	AC004655.1	miRNA	0	chrX:24712035-25015103	0	0	0	1	0	0	0	0	0	0	0	0	0
ENSG00000265506.1	AC004656.1	miRNA	0	chrX:24483337-24557954	0	0	0	1	0	0	0	0	0	0	0	0	0
ENSG00000221786.1	AC004673.1	miRNA	0	chrX:22277913-23311263	0	0	0	1	0	0	0	0	0	0	0	0	0
ENSG00000229263.1	AC004691.5	antisense	0	chr7:30692199-30965131	0.045897	0	-infinity	1	0	0	0	0	0	0	0	0	0
ENSG00000228680.1	AC004692.4	antisense	0	chr7:43152197-43605600	0.0965065	0	-infinity	1	0	0	0	0	0	0	0	0	0
ENSG00000213717.3	AC004692.5	pseudogene	0	chr7:43152197-43605600	0	0	0	1	0	0	0	0	0	0	0	0	0
ENSG00000223201.1	AC004699.1	miRNA	0	chr19:15160194-15169104	0	0	0	1	0	0	0	0	0	0	0	0	0
ENSG00000263494.1	AC004702.2	lincRNA	0	chr17:19912656-20306870	0.128747	0	-infinity	1	0	0	0	0	0	0	0	0	0
ENSG00000256806.1	AC004706.1	pseudogene	0	chr17:6554970-6558328	0.617358	0.433117	-0.511349	1	0	0	0	0	0	0	0	0	0
ENSG00000226522.1	AC004744.3	antisense	0	chr7:18126571-19042039	0	0	0	1	0	0	0	0	0	0	0	0	0
ENSG00000221192.1	AC004745.1	miRNA	0	chr7:96920825-96920908	0	0	0	1	0	0	0	0	0	0	0	0	0
ENSG00000263954.1	AC004769.1	miRNA	0	chr5:129613317-129613386	0	0	0	1	0	0	0	0	0	0	0	0	0
ENSG00000203562.2	AC004771.1	pseudogene	0	chr17:4871286-4890972	0.295006	0.517313	0.810291	1	0	0	0	0	0	0	0	0	0
ENSG00000272203.1	AC004775.5	lincRNA	0	chr5:132152939-132153692	0.133701	0	-infinity	1	0	0	0	0	0	0	0	0	0
ENSG00000267453.2	AC004791.2	processed_transcript	0	chr19:15962802-15975714	0	0	0	1	0	0	0	0	0	0	0	0	0
ENSG00000229944.2	AC004797.1	pseudogene	0	chr17:47448101-47554350	1.59237	1.86436	0.227507	0.91275	0	0	0	0	0	0	0	0	0
ENSG00000263913.1	AC004812.1	miRNA	0	chr12:120565006-120632513	0	0	0	1	0	0	0	0	0	0	0	0	0
ENSG00000267901.1	AC004817.1	protein_coding	0	chr14:71679349-71684933	0	0	0	1	0	0	0	0	0	0	0	0	0
ENSG00000266727.1	AC004824.1	miRNA	0	chr1:17733255-17766220	0	0	0	1	0	0	0	0	0	0	0	0	0
ENSG00000269468.1	AC004824.2	protein_coding	0	chr1:17634689-17690499	0.345333	0.224263	-0.622799	1	0	0	0	0	0	0	0	0	0
ENSG00000203606.3	AC004832.1	pseudogene	0	chr22:30831530-30832234	0.383585	0.0725984	-2.40153	1	0	0	0	0	0	0	0	0	0
ENSG00000106540.4	AC004837.3	pseudogene	0	chr7:39605974-39649919	0.237077	0	-infinity	1	0	0	0	0	0	0	0	0	0
ENSG00000231951.1	AC004837.4	antisense	0	chr7:39605974-39649919	0	0	0	1	0	0	0	0	0	0	0	0	0
ENSG00000228554.1	AC004837.5	antisense	0	chr7:39663081-39747723	0.44372	1.11067	1.3237	0.39825	0	0	0	0	0	0	0	0	0
ENSG00000230914.2	AC004840.8	lincRNA	0	chr7:2423755-2428232	0.394857	0.646443	0.711191	1	0	0	0	0	0	0	0	0	0
ENSG00000117394.15	SLC2A1	protein_coding	P11166	chr1:43391051-43424530	13.8302	239.383	4.11343	5e-05	1	0	1	0	0	1	1	1	0
ENSG00000252378.1	AC004851.1	miRNA	0	chr7:73868119-74016931	0	0.974681	infinity	0.3162	0	0	0	0	0	0	0	0	0
ENSG00000234183.1	AC004854.4	antisense	0	chr7:44888014-44889167	0.229925	0	-infinity	1	0	0	0	0	0	0	0	0	0
ENSG00000230160.1	AC004854.5	pseudogene	0	chr7:44959267-44959928	0	0	0	1	0	0	0	0	0	0	0	0	0
ENSG00000232667.5	AC004862.6	antisense	0	chr7:79959507-80308593	0	0	0	1	0	0	0	0	0	0	0	0	0
ENSG00000223514.1	AC004866.1	pseudogene	0	chr7:80964421-80964499	0	0	0	1	0	0	0	0	0	0	0	0	0
ENSG00000224134.1	AC004866.3	pseudogene	0	chr7:81061046-81062112	0	0	0	1	0	0	0	0	0	0	0	0	0
ENSG00000230680.2	AC004869.2	lincRNA	0	chr7:46516054-46521176	0	0	0	1	0	0	0	0	0	0	0	0	0
ENSG00000240355.1	AC004869.3	lincRNA	0	chr7:46516054-46521176	0	0	0	1	0	0	0	0	0	0	0	0	0
ENSG00000229192.2	AC004870.3	lincRNA	0	chr7:46930222-47118726	0	0	0	1	0	0	0	0	0	0	0	0	0
ENSG00000223829.1	AC004870.4	processed_transcript	0	chr7:46930222-47118726	0	0	0	1	0	0	0	0	0	0	0	0	0
ENSG00000214754.3	AC004870.5	pseudogene	0	chr7:46930222-47118726	0	0	0	1	0	0	0	0	0	0	0	0	0
ENSG00000221690.1	AC004875.1	miRNA	0	chr7:121214722-121214808	0	0	0	1	0	0	0	0	0	0	0	0	0
ENSG00000224804.4	AC004878.2	antisense	0	chr7:74807498-74867509	0	0	0	1	0	0	0	0	0	0	0	0	0
ENSG00000198632.7	AC004878.3	pseudogene	0	chr7:74880904-74988262	0.214469	0.398964	0.895487	1	0	0	0	0	0	0	0	0	0
ENSG00000205508.3	AC004878.5	pseudogene	0	chr7:74880904-74988262	0	0	0	1	0	0	0	0	0	0	0	0	0
ENSG00000205506.5	AC004878.6	pseudogene	0	chr7:74880904-74988262	0	0	0	1	0	0	0	0	0	0	0	0	0
ENSG00000249595.1	AC004878.7	sense_intronic	0	chr7:74807498-74867509	0	0	0	1	0	0	0	0	0	0	0	0	0
ENSG00000254977.1	AC004878.8	antisense	0	chr7:74807498-74867509	0	0	0	1	0	0	0	0	0	0	0	0	0
ENSG00000256178.1	AC004889.1	pseudogene	0	chr7:143880547-143883173	0	0	0	1	0	0	0	0	0	0	0	0	0
ENSG00000238109.1	AC004893.10	pseudogene	0	chr7:98475555-98741723	2.08577	1.15641	-0.850922	0.57045	0	0	0	0	0	0	0	0	0
ENSG00000242687.2	AC004893.11	antisense	0	chr7:98475555-98741723	1.42194	1.37071	-0.052936	0.96225	0	0	0	0	0	0	0	0	0
ENSG00000264605.1	AC004895.1	miRNA	0	chr7:6120733-6132716	0	0	0	1	0	0	0	0	0	0	0	0	0
ENSG00000231704.1	AC004895.4	lincRNA	0	chr7:6120733-6132716	0.313054	0.145068	-1.10968	1	0	0	0	0	0	0	0	0	0
ENSG00000267970.1	AC004899.1	protein_coding	0	chr7:48886021-48892494	0	0	0	1	0	0	0	0	0	0	0	0	0
ENSG00000225705.2	AC004899.3	pseudogene	0	chr7:48886021-48892494	0.0256701	0.0443554	0.78902	1	0	0	0	0	0	0	0	0	0
ENSG00000232072.1	AC004901.1	processed_transcript	0	chr7:46930222-47118726	0	0	0	1	0	0	0	0	0	0	0	0	0
ENSG00000237286.1	AC004906.3	antisense	0	chr7:2945774-3083579	0	0	0	1	0	0	0	0	0	0	0	0	0
ENSG00000226592.1	AC004911.2	pseudogene	0	chr7:144966606-144967477	0	0	0	1	0	0	0	0	0	0	0	0	0
ENSG00000177820.5	AC004917.1	pseudogene	0	chr7:106012696-106410653	0.0189062	0.507258	4.74579	1	0	0	0	0	0	0	0	0	0
ENSG00000228085.1	AC004920.2	pseudogene	0	chr7:50911274-50911429	0	0	0	1	0	0	0	0	0	0	0	0	0
ENSG00000236046.1	AC004920.3	lincRNA	0	chr7:50907059-50909689	0	0	0	1	0	0	0	0	0	0	0	0	0
ENSG00000221553.1	AC004924.1	miRNA	0	chr11:67700684-67700833	0	0	0	1	0	0	0	0	0	0	0	0	0
ENSG00000225443.1	AC004938.5	pseudogene	0	chr7:44550623-44550931	0	0.246835	infinity	1	0	0	0	0	0	0	0	0	0
ENSG00000228151.1	AC004941.3	antisense	0	chr7:149095294-149098547	0.0121108	0	-infinity	1	0	0	0	0	0	0	0	0	0
ENSG00000231397.1	AC004941.5	pseudogene	0	chr7:149018955-149019183	0	0	0	1	0	0	0	0	0	0	0	0	0
ENSG00000265573.1	AC004943.1	miRNA	0	chr16:72699068-73093597	0	0	0	1	0	0	0	0	0	0	0	0	0
ENSG00000222024.2	AC004945.1	pseudogene	0	chr7:77646392-79100524	0.851099	1.14843	0.432268	0.62075	0	0	0	0	0	0	0	0	0
ENSG00000233760.1	AC004947.2	lincRNA	0	chr7:26591440-26596819	0	0	0	1	0	0	0	0	0	0	0	0	0
ENSG00000239556.2	AC004951.5	pseudogene	0	chr7:43966036-44058774	0.741996	0.276574	-1.42375	1	0	0	0	0	0	0	0	0	0
ENSG00000228434.1	AC004951.6	lincRNA	0	chr7:43966036-44058774	1.62164	1.17616	-0.463374	0.2438	0	0	0	0	0	0	0	0	0
ENSG00000243554.1	AC004967.7	pseudogene	0	chr7:97598316-97601566	0.73778	1.64625	1.15792	0.17155	0	0	0	0	0	0	0	0	0
ENSG00000223029.1	AC004969.1	miRNA	0	chr7:89511666-89867451	0	0	0	1	0	0	0	0	0	0	0	0	0
ENSG00000221249.1	AC004980.1	miRNA	0	chr7:76139744-77045717	0	0	0	1	0	0	0	0	0	0	0	0	0
ENSG00000214243.3	AC004980.10	pseudogene	0	chr7:76139744-77045717	0.724695	0.816798	0.172607	1	0	0	0	0	0	0	0	0	0
ENSG00000185040.11	AC004980.11	pseudogene	0	chr7:76139744-77045717	0	0	0	1	0	0	0	0	0	0	0	0	0
ENSG00000205485.9	AC004980.7	pseudogene	0	chr7:76139744-77045717	3.56852	6.3748	0.837053	0.06845	0	0	0	0	0	0	0	0	0
ENSG00000250778.1	AC004980.8	pseudogene	0	chr7:76139744-77045717	0	0	0	1	0	0	0	0	0	0	0	0	0
ENSG00000230305.2	AC004980.9	pseudogene	0	chr7:76139744-77045717	0.883253	0.243662	-1.85794	1	0	0	0	0	0	0	0	0	0
ENSG00000241057.1	AC004985.12	pseudogene	0	chr7:43966036-44058774	0.0681853	0.0760143	0.15681	1	0	0	0	0	0	0	0	0	0
ENSG00000231198.1	AC004987.10	pseudogene	0	chr7:39856147-39907739	0	0	0	1	0	0	0	0	0	0	0	0	0
ENSG00000233225.2	AC004987.9	pseudogene	0	chr7:39856147-39907739	0.371053	0.597272	0.686763	1	0	0	0	0	0	0	0	0	0
ENSG00000203446.2	AC004988.1	antisense	0	chr7:40174574-40900362	0.886922	1.05295	0.247564	0.5758	0	0	0	0	0	0	0	0	0
ENSG00000255927.1	AC005000.1	pseudogene	0	chrX:114952649-114953685	4.18151e-05	0.377317	13.1395	1	0	0	0	0	0	0	0	0	0
ENSG00000264759.1	AC005000.2	miRNA	0	chrX:114937130-114938440	0	0	0	1	0	0	0	0	0	0	0	0	0
ENSG00000213888.2	AC005003.1	protein_coding	0	chr22:31742874-31744670	2.2711	2.93119	0.368099	0.13655	0	0	0	0	0	0	0	0	0
ENSG00000230370.1	AC005007.3	pseudogene	0	chr7:11013498-11209250	0.983774	0.18606	-2.40256	0.4698	0	0	0	0	0	0	0	0	0
ENSG00000237896.2	AC005008.2	protein_coding	0	chr7:80804823-80828431	0	0	0	1	0	0	0	0	0	0	0	0	0
ENSG00000226671.1	AC005008.3	pseudogene	0	chr7:80804823-80828431	0	0	0	1	0	0	0	0	0	0	0	0	0
ENSG00000231255.1	AC005009.1	antisense	0	chr7:86273229-86494200	0.279989	0	-infinity	1	0	0	0	0	0	0	0	0	0
ENSG00000233073.1	AC005009.2	antisense	0	chr7:86273229-86494200	0.281387	0.240119	-0.228807	1	0	0	0	0	0	0	0	0	0
ENSG00000255690.1	AC005013.1	pseudogene	0	chr7:28992973-28998961	0.000387556	0.000980844	1.33962	1	0	0	0	0	0	0	0	0	0
ENSG00000228421.2	AC005013.5	lincRNA	0	chr7:28992973-28998961	0	0	0	1	0	0	0	0	0	0	0	0	0
ENSG00000224280.1	AC005014.5	pseudogene	0	chr7:16623406-16626382	0.0126968	0	-infinity	1	0	0	0	0	0	0	0	0	0
ENSG00000174495.11	AC005017.2	pseudogene	0	chr7:28318829-28319319	0	0	0	1	0	0	0	0	0	0	0	0	0
ENSG00000213875.3	AC005019.2	pseudogene	0	chr7:13911480-13912138	0	0	0	1	0	0	0	0	0	0	0	0	0
ENSG00000224330.1	AC005019.3	lincRNA	0	chr7:13893979-13898650	0	0	0	1	0	0	0	0	0	0	0	0	0
ENSG00000265324.1	AC005020.1	miRNA	0	chr7:99143930-99208439	0	0	0	1	0	0	0	0	0	0	0	0	0
ENSG00000224017.1	AC005022.1	lincRNA	0	chr7:41141201-41173105	0.0205784	0	-infinity	1	0	0	0	0	0	0	0	0	0
ENSG00000236310.1	AC005027.3	sense_overlapping	0	chr7:41706765-41818986	0	0	0	1	0	0	0	0	0	0	0	0	0
ENSG00000232458.1	AC005029.1	lincRNA	0	chr7:41004265-41019537	0.167723	0.0738544	-1.18332	1	0	0	0	0	0	0	0	0	0
ENSG00000233872.1	AC005033.6	pseudogene	0	chr2:74785009-74875465	0	0	0	1	0	0	0	0	0	0	0	0	0
ENSG00000230477.1	AC005034.2	pseudogene	0	chr2:75825196-75825685	0	0	0	1	0	0	0	0	0	0	0	0	0
ENSG00000226247.1	AC005034.3	pseudogene	0	chr2:75873908-75938115	0.73834	1.37959	0.901887	0.70515	0	0	0	0	0	0	0	0	0
ENSG00000224346.1	AC005037.1	pseudogene	0	chr2:201708962-201710184	0.0410895	0.0622137	0.598462	1	0	0	0	0	0	0	0	0	0
ENSG00000221530.1	AC005037.2	miRNA	0	chr2:201707908-201708022	0	0	0	1	0	0	0	0	0	0	0	0	0
ENSG00000183308.6	AC005037.3	antisense	0	chr2:201773695-201950473	1.29029	2.51773	0.964426	0.70245	0	0	0	0	0	0	0	0	0
ENSG00000226658.1	AC005037.4	pseudogene	0	chr2:201773695-201950473	1.28778	1.52035	0.239517	0.87915	0	0	0	0	0	0	0	0	0
ENSG00000235318.3	AC005037.6	pseudogene	0	chr2:202047603-202094129	0.160952	0	-infinity	1	0	0	0	0	0	0	0	0	0
ENSG00000226905.1	AC005040.3	pseudogene	0	chr2:107579648-107580130	0	0	0	1	0	0	0	0	0	0	0	0	0
ENSG00000234521.1	AC005041.11	pseudogene	0	chr2:74640146-74640608	0	0	0	1	0	0	0	0	0	0	0	0	0
ENSG00000258821.1	AC005041.17	antisense	0	chr2:74724643-74731805	1.54193	1.88012	0.286083	0.73575	0	0	0	0	0	0	0	0	0
ENSG00000227331.1	AC005042.2	pseudogene	0	chr2:159313475-159610287	2.79235	3.80667	0.447053	0.48695	0	0	0	0	0	0	0	0	0
ENSG00000231675.1	AC005042.3	pseudogene	0	chr2:159313475-159610287	0	0	0	1	0	0	0	0	0	0	0	0	0
ENSG00000204380.2	AC005042.4	antisense	0	chr2:159313475-159610287	2.8357	3.09087	0.124307	0.81765	0	0	0	0	0	0	0	0	0
ENSG00000228586.1	AC005042.5	lincRNA	0	chr2:159313475-159610287	0	0	0	1	0	0	0	0	0	0	0	0	0
ENSG00000216085.1	AC005048.1	miRNA	0	chr7:107663992-107770801	0	0	0	1	0	0	0	0	0	0	0	0	0
ENSG00000243004.1	AC005062.2	sense_overlapping	0	chr7:19958603-20257027	0	0	0	1	0	0	0	0	0	0	0	0	0
ENSG00000222482.1	AC005071.1	miRNA	0	chr7:99775185-99869855	0	0	0	1	0	0	0	0	0	0	0	0	0
ENSG00000224046.1	AC005076.5	antisense	0	chr7:86780738-86849903	1.74011	1.05578	-0.720865	0.65715	0	0	0	0	0	0	0	0	0
ENSG00000227038.2	AC005077.12	pseudogene	0	chr7:75719748-75738097	0.402129	0.343519	-0.227267	1	0	0	0	0	0	0	0	0	0
ENSG00000230882.1	AC005077.14	pseudogene	0	chr7:75700786-75704281	0.0837002	0.0471994	-0.826463	1	0	0	0	0	0	0	0	0	0
ENSG00000228829.1	AC005077.5	pseudogene	0	chr7:75803050-75806523	0	0.296456	infinity	1	0	0	0	0	0	0	0	0	0
ENSG00000224273.1	AC005077.7	pseudogene	0	chr7:75747042-75761505	0.0397871	0.361451	3.18342	1	0	0	0	0	0	0	0	0	0
ENSG00000213549.3	AC005077.8	pseudogene	0	chr7:75742343-75742718	0.117329	0	-infinity	1	0	0	0	0	0	0	0	0	0
ENSG00000241778.1	AC005077.9	pseudogene	0	chr7:75719748-75738097	0	0	0	1	0	0	0	0	0	0	0	0	0
ENSG00000214871.3	AC005082.1	protein_coding	0	chr7:23145352-23240630	4.82955e-214	0	-infinity	1	0	0	0	0	0	0	0	0	0
ENSG00000226816.2	AC005082.12	lincRNA	0	chr7:23245631-23247664	0.206993	0.412061	0.993277	1	0	0	0	0	0	0	0	0	0
ENSG00000233834.2	AC005083.1	processed_transcript	0	chr7:20257199-20261323	0	0	0	1	0	0	0	0	0	0	0	0	0
ENSG00000230110.3	AC005086.1	pseudogene	0	chr7:101458958-101927249	0.288493	0	-infinity	1	0	0	0	0	0	0	0	0	0
ENSG00000256295.2	AC005086.2	pseudogene	0	chr7:101458958-101927249	0.199088	0.344005	0.78902	1	0	0	0	0	0	0	0	0	0
ENSG00000258040.1	AC005086.3	pseudogene	0	chr7:101458958-101927249	0.101642	0	-infinity	1	0	0	0	0	0	0	0	0	0
ENSG00000258093.1	AC005086.4	pseudogene	0	chr7:101458958-101927249	0.0821429	0	-infinity	1	0	0	0	0	0	0	0	0	0
ENSG00000264642.1	AC005088.1	miRNA	0	chr7:101458958-101927249	0	0	0	1	0	0	0	0	0	0	0	0	0
ENSG00000229949.1	AC005094.2	pseudogene	0	chr7:21440537-21441231	0	0	0	1	0	0	0	0	0	0	0	0	0
ENSG00000219039.2	AC005102.1	pseudogene	0	chr7:75464980-75465459	0	0	0	1	0	0	0	0	0	0	0	0	0
ENSG00000223374.1	AC005104.3	antisense	0	chr2:242166678-242293442	4.35572	3.50174	-0.314839	0.872	0	0	0	0	0	0	0	0	0
ENSG00000225286.1	AC005105.2	pseudogene	0	chr7:28338939-28865511	2.4547	2.19332	-0.162429	0.8509	0	0	0	0	0	0	0	0	0
ENSG00000248431.1	AC005150.1	lincRNA	0	chr4:163661819-163663200	0.0601684	0	-infinity	1	0	0	0	0	0	0	0	0	0
ENSG00000234899.5	AC005152.2	processed_transcript	0	chr17:70017991-70216859	0	0	0	1	0	0	0	0	0	0	0	0	0
ENSG00000228639.2	AC005152.3	lincRNA	0	chr17:70017991-70216859	0	0	0	1	0	0	0	0	0	0	0	0	0
ENSG00000196295.7	AC005154.6	processed_transcript	0	chr7:30536236-30673649	10.8779	9.0372	-0.267458	0.5119	0	0	0	0	0	0	0	0	0
ENSG00000244480.1	AC005154.7	pseudogene	0	chr7:30536236-30673649	0.619156	0.272883	-1.18202	1	0	0	0	0	0	0	0	0	0
ENSG00000226874.1	AC005154.8	pseudogene	0	chr7:30536236-30673649	0.358736	0.234662	-0.61234	1	0	0	0	0	0	0	0	0	0
ENSG00000221262.1	AC005159.1	miRNA	0	chr7:81575759-82073114	0	0	0	1	0	0	0	0	0	0	0	0	0
ENSG00000227658.1	AC005160.3	sense_intronic	0	chr7:40174574-40900362	0	0.23343	infinity	1	0	0	0	0	0	0	0	0	0
ENSG00000221279.1	AC005161.1	miRNA	0	chr7:110303109-111202573	0	0	0	1	0	0	0	0	0	0	0	0	0
ENSG00000229452.1	AC005162.4	antisense	0	chr7:29019582-29603286	0.064539	0	-infinity	1	0	0	0	0	0	0	0	0	0
ENSG00000233517.1	AC005162.5	antisense	0	chr7:29019582-29603286	0.0434354	0	-infinity	1	0	0	0	0	0	0	0	0	0
ENSG00000269519.1	AC005176.1	pseudogene	0	chr19:40121939-40122086	0	0	0	1	0	0	0	0	0	0	0	0	0
ENSG00000268153.1	AC005176.2	pseudogene	0	chr19:40129324-40133041	0	0	0	1	0	0	0	0	0	0	0	0	0
ENSG00000268243.1	AC005176.3	pseudogene	0	chr19:40135141-40135252	0	0	0	1	0	0	0	0	0	0	0	0	0
ENSG00000251243.1	AC005178.1	pseudogene	0	chr5:133056185-133056625	0.0570584	0	-infinity	1	0	0	0	0	0	0	0	0	0
ENSG00000229497.1	AC005189.6	pseudogene	0	chr7:43798278-43846939	0.13468	0	-infinity	1	0	0	0	0	0	0	0	0	0
ENSG00000263545.1	AC005195.1	miRNA	0	chr5:132961535-132961639	0	0	0	1	0	0	0	0	0	0	0	0	0
ENSG00000269694.1	AC005197.2	antisense	0	chr19:18979360-19007536	0.611691	0.241525	-1.34063	1	0	0	0	0	0	0	0	0	0
ENSG00000252831.1	AC005215.1	miRNA	0	chr5:141689991-142077617	0	0	0	1	0	0	0	0	0	0	0	0	0
ENSG00000236352.1	AC005220.3	antisense	0	chr20:52553315-52687304	0.0258575	0	-infinity	1	0	0	0	0	0	0	0	0	0
ENSG00000231595.1	AC005224.2	antisense	0	chr17:14113804-14121239	1.29944	1.13114	-0.200117	0.5853	0	0	0	0	0	0	0	0	0
ENSG00000264918.1	AC005229.1	miRNA	0	chr7:148393558-148498128	0.188929	0	-infinity	1	0	0	0	0	0	0	0	0	0
ENSG00000213210.3	AC005229.5	pseudogene	0	chr7:148277492-148277891	0	0	0	1	0	0	0	0	0	0	0	0	0
ENSG00000213209.2	AC005229.7	pseudogene	0	chr7:148334270-148334679	0	0	0	1	0	0	0	0	0	0	0	0	0
ENSG00000236653.1	AC005235.1	lincRNA	0	chr2:199164086-199637080	0	0	0	1	0	0	0	0	0	0	0	0	0
ENSG00000235861.1	AC005237.2	pseudogene	0	chr2:242045513-242123067	0.276912	0	-infinity	1	0	0	0	0	0	0	0	0	0
ENSG00000225521.1	AC005237.4	antisense	0	chr2:241938254-242041747	0.187196	0.136002	-0.460919	1	0	0	0	0	0	0	0	0	0
ENSG00000234839.1	AC005251.4	pseudogene	0	chr7:20875049-21062767	0	0	0	1	0	0	0	0	0	0	0	0	0
ENSG00000268030.1	AC005253.2	antisense	0	chr19:18668571-18680197	1.91211	2.29468	0.263128	0.5008	0	0	0	0	0	0	0	0	0
ENSG00000268983.1	AC005253.4	antisense	0	chr19:18668571-18680197	11.5855	9.65927	-0.262329	0.48245	0	0	0	0	0	0	0	0	0
ENSG00000256210.2	AC005255.3	pseudogene	0	chr19:14903120-14946188	0.492407	0	-infinity	1	0	0	0	0	0	0	0	0	0
ENSG00000269552.1	AC005255.5	pseudogene	0	chr19:14962843-14963756	0	0	0	1	0	0	0	0	0	0	0	0	0
ENSG00000172148.2	AC005255.6	pseudogene	0	chr19:14974597-14975527	0	0	0	1	0	0	0	0	0	0	0	0	0
ENSG00000267073.1	AC005256.1	lincRNA	0	chr19:1748054-1748744	0	0	0	1	0	0	0	0	0	0	0	0	0
ENSG00000267688.1	AC005262.2	antisense	0	chr19:3094407-3124002	3.72699	3.89916	0.0651544	0.92975	0	0	0	0	0	0	0	0	0
ENSG00000267139.1	AC005262.3	antisense	0	chr19:3094407-3124002	0.943021	1.993	1.07958	0.40915	0	0	0	0	0	0	0	0	0
ENSG00000266944.1	AC005262.4	pseudogene	0	chr19:3130714-3131396	0.201849	0	-infinity	1	0	0	0	0	0	0	0	0	0
ENSG00000267551.3	AC005264.2	antisense	0	chr19:3136190-3163767	0.047803	0	-infinity	1	0	0	0	0	0	0	0	0	0
ENSG00000197462.3	AC005276.1	lincRNA	0	chr7:125557924-125573886	0	0	0	1	0	0	0	0	0	0	0	0	0
ENSG00000170468.5	AC005280.1	pseudogene	0	chr14:73945188-74025651	0.000240644	0	-infinity	1	0	0	0	0	0	0	0	0	0
ENSG00000226690.2	AC005281.1	lincRNA	0	chr7:12536054-12581536	0.398234	0	-infinity	1	0	0	0	0	0	0	0	0	0
ENSG00000225606.1	AC005281.2	antisense	0	chr7:12609750-12693228	0	0	0	1	0	0	0	0	0	0	0	0	0
ENSG00000221701.1	AC005284.1	miRNA	0	chr17:10957104-10957252	0	0	0	1	0	0	0	0	0	0	0	0	0
ENSG00000265904.1	AC005288.1	miRNA	0	chr17:37415383-37607539	0	0	0	1	0	0	0	0	0	0	0	0	0
ENSG00000236325.1	AC005300.5	pseudogene	0	chr22:17660193-17702879	0.111933	0	-infinity	1	0	0	0	0	0	0	0	0	0
ENSG00000235343.1	AC005301.8	lincRNA	0	chr22:17227758-17229535	0	0	0	1	0	0	0	0	0	0	0	0	0
ENSG00000233852.1	AC005304.1	lincRNA	0	chr17:13659794-13972812	0.174869	0	-infinity	1	0	0	0	0	0	0	0	0	0
ENSG00000267283.1	AC005306.3	antisense	0	chr19:1985446-2034880	6.07777	6.8195	0.166125	0.79395	0	0	0	0	0	0	0	0	0
ENSG00000260725.1	AC005307.1	lincRNA	0	chr19:28909389-28920397	0	0	0	1	0	0	0	0	0	0	0	0	0
ENSG00000267243.1	AC005307.3	lincRNA	0	chr19:28926294-29218684	0	0.0244218	infinity	1	0	0	0	0	0	0	0	0	0
ENSG00000233002.2	AC005324.6	antisense	0	chr17:15602890-15652629	0.0717316	0	-infinity	1	0	0	0	0	0	0	0	0	0
ENSG00000233193.1	AC005324.7	lincRNA	0	chr17:15664927-15667083	0	0	0	1	0	0	0	0	0	0	0	0	0
ENSG00000231812.1	AC005326.2	pseudogene	0	chr7:97515179-97515386	0.121283	0.429646	1.82477	1	0	0	0	0	0	0	0	0	0
ENSG00000248015.2	AC005329.7	antisense	0	chr19:1383525-1396466	3.32084	5.2907	0.67191	0.14105	0	0	0	0	0	0	0	0	0
ENSG00000267372.1	AC005330.2	lincRNA	0	chr19:1285889-1378430	0.0399772	0	-infinity	1	0	0	0	0	0	0	0	0	0
ENSG00000267056.2	AC005336.4	pseudogene	0	chr19:16021391-16022634	0	0	0	1	0	0	0	0	0	0	0	0	0
ENSG00000267218.2	AC005336.5	pseudogene	0	chr19:16013109-16014048	0	0	0	1	0	0	0	0	0	0	0	0	0
ENSG00000268565.1	AC005339.2	antisense	0	chr19:4639529-4670382	1.88452	2.94575	0.644439	0.6891	0	0	0	0	0	0	0	0	0
ENSG00000248493.1	AC005351.1	pseudogene	0	chr5:145316141-145461354	0	0	0	1	0	0	0	0	0	0	0	0	0
ENSG00000250994.1	AC005355.1	lincRNA	0	chr5:133764741-133828210	0	0	0	1	0	0	0	0	0	0	0	0	0
ENSG00000251169.2	AC005355.2	lincRNA	0	chr5:133842242-133844920	0	0	0	1	0	0	0	0	0	0	0	0	0
ENSG00000262686.1	AC005356.1	lincRNA	0	chr16:4364761-4475706	0	0	0	1	0	0	0	0	0	0	0	0	0
ENSG00000266906.1	AC005357.1	pseudogene	0	chr19:28175487-28475892	0	0	0	1	0	0	0	0	0	0	0	0	0
ENSG00000273452.1	AC005358.1	protein_coding	0	chr17:12569206-12894960	0.00919361	0.0802734	3.12622	1	0	0	0	0	0	0	0	0	0
ENSG00000227274.1	AC005358.3	antisense	0	chr17:12569206-12894960	0	0	0	1	0	0	0	0	0	0	0	0	0
ENSG00000255513.1	AC005363.9	pseudogene	0	chr16:2012052-2014861	0.669867	5.60686	3.06525	0.28055	0	0	0	0	0	0	0	0	0
ENSG00000252968.1	AC005370.1	miRNA	0	chr5:141689991-142077617	0	0	0	1	0	0	0	0	0	0	0	0	0
ENSG00000266115.1	AC005375.1	miRNA	0	chr17:13399005-13505244	0	0	0	1	0	0	0	0	0	0	0	0	0
ENSG00000269191.1	AC005387.2	antisense	0	chr19:18642422-18654887	0.151947	0	-infinity	1	0	0	0	0	0	0	0	0	0
ENSG00000268938.2	AC005387.3	antisense	0	chr19:18642422-18654887	0	0	0	1	0	0	0	0	0	0	0	0	0
ENSG00000267159.1	AC005391.2	antisense	0	chr19:925780-975939	0.0572511	0.230379	2.00863	1	0	0	0	0	0	0	0	0	0
ENSG00000227606.2	AC005392.13	lincRNA	0	chr19:43657430-43665014	0	0	0	1	0	0	0	0	0	0	0	0	0
ENSG00000267537.1	AC005394.1	lincRNA	0	chr19:28926294-29218684	0	0	0	1	0	0	0	0	0	0	0	0	0
ENSG00000269774.1	AC005399.1	pseudogene	0	chr22:17660193-17702879	0.22138	0	-infinity	1	0	0	0	0	0	0	0	0	0
ENSG00000257040.1	AC005477.1	protein_coding	0	chr14:72399155-73061833	0.00884498	0	-infinity	1	0	0	0	0	0	0	0	0	0
ENSG00000222012.1	AC005481.5	protein_coding	0	chr7:157331749-158380480	0.0248118	0	-infinity	1	0	0	0	0	0	0	0	0	0
ENSG00000225647.1	AC005487.2	lincRNA	0	chr7:108238818-108254711	0.034373	0	-infinity	1	0	0	0	0	0	0	0	0	0
ENSG00000267985.1	AC005488.1	protein_coding	0	chr7:72440226-72555749	0	0	0	1	0	0	0	0	0	0	0	0	0
ENSG00000205584.6	AC005488.11	pseudogene	0	chr7:72440226-72555749	0	0	0	1	0	0	0	0	0	0	0	0	0
ENSG00000214841.1	AC005493.1	protein_coding	0	chr7:34386123-34917944	0	0	0	1	0	0	0	0	0	0	0	0	0
ENSG00000267421.2	AC005498.3	lincRNA	0	chr19:57047524-57049944	0.142273	0.193942	0.446958	1	0	0	0	0	0	0	0	0	0
ENSG00000267224.1	AC005498.4	lincRNA	0	chr19:57046667-57047132	0	0	0	1	0	0	0	0	0	0	0	0	0
ENSG00000252177.1	AC005513.1	miRNA	0	chr19:13317255-13734804	0	0	0	1	0	0	0	0	0	0	0	0	0
ENSG00000223878.1	AC005517.3	pseudogene	0	chr17:15339331-15466909	2.52451	3.96893	0.65275	0.44615	0	0	0	0	0	0	0	0	0
ENSG00000230190.1	AC005518.2	sense_intronic	0	chr7:145813452-148118090	0	0	0	1	0	0	0	0	0	0	0	0	0
ENSG00000258559.2	AC005519.4	sense_overlapping	0	chr14:74752125-74769759	4.00184	4.21069	0.0733946	0.9001	0	0	0	0	0	0	0	0	0
ENSG00000213548.3	AC005522.6	pseudogene	0	chr7:75991084-75991430	0	0	0	1	0	0	0	0	0	0	0	0	0
ENSG00000225703.1	AC005522.7	lincRNA	0	chr7:76139744-77045717	0.125118	1.03546	3.0489	0.3376	0	0	0	0	0	0	0	0	0
ENSG00000269604.1	AC005523.2	antisense	0	chr19:4791727-4795571	23.7279	25.8365	0.122823	0.4122	0	0	0	0	0	0	0	0	0
ENSG00000268536.1	AC005523.3	lincRNA	0	chr19:4785131-4791219	0.164053	0.181878	0.14881	1	0	0	0	0	0	0	0	0	0
ENSG00000230825.1	AC005532.5	processed_transcript	0	chr7:7294784-7317410	0.283039	0	-infinity	1	0	0	0	0	0	0	0	0	0
ENSG00000234450.1	AC005534.6	pseudogene	0	chr7:156264889-156685924	0.101613	0.526733	2.37398	1	0	0	0	0	0	0	0	0	0
ENSG00000224903.1	AC005534.8	antisense	0	chr7:156264889-156685924	1.57039	2.08594	0.409576	0.82685	0	0	0	0	0	0	0	0	0
ENSG00000232006.4	AC005537.2	processed_transcript	0	chr7:42993733-43099149	0.261568	0.48786	0.89928	1	0	0	0	0	0	0	0	0	0
ENSG00000237581.1	AC005538.5	antisense	0	chr2:234826042-234928166	0	0	0	1	0	0	0	0	0	0	0	0	0
ENSG00000228937.1	AC005539.2	pseudogene	0	chr2:158733213-158992666	0	0	0	1	0	0	0	0	0	0	0	0	0
ENSG00000235852.1	AC005540.3	antisense	0	chr2:191745522-191885686	0	0	0	1	0	0	0	0	0	0	0	0	0
ENSG00000214167.1	AC005544.1	protein_coding	0	chr17:64961025-65029514	0.0554587	0.0291276	-0.929027	1	0	0	0	0	0	0	0	0	0
ENSG00000266897.1	AC005546.2	lincRNA	0	chr19:13228916-13251961	0.935693	0.843795	-0.149144	1	0	0	0	0	0	0	0	0	0
ENSG00000263383.1	AC005549.1	miRNA	0	chr17:31340104-32522956	0	0	0	1	0	0	0	0	0	0	0	0	0
ENSG00000265501.1	AC005549.2	miRNA	0	chr17:31340104-32522956	0	0	0	1	0	0	0	0	0	0	0	0	0
ENSG00000268024.1	AC005549.3	protein_coding	0	chr17:32581899-32584222	0	0	0	1	0	0	0	0	0	0	0	0	0
ENSG00000237070.1	AC005550.3	antisense	0	chr7:15650836-15726437	0	0	0	1	0	0	0	0	0	0	0	0	0
ENSG00000229108.1	AC005550.4	lincRNA	0	chr7:15728002-15735116	0	0	0	1	0	0	0	0	0	0	0	0	0
ENSG00000225974.1	AC005550.5	lincRNA	0	chr7:15728002-15735116	0	0	0	1	0	0	0	0	0	0	0	0	0
ENSG00000266939.1	AC005559.2	antisense	0	chr19:589892-617159	0.412559	0.626506	0.602729	1	0	0	0	0	0	0	0	0	0
ENSG00000267036.1	AC005559.3	pseudogene	0	chr19:589892-617159	0.244239	0.420497	0.783801	1	0	0	0	0	0	0	0	0	0
ENSG00000214719.7	AC005562.1	processed_transcript	0	chr17:28900488-28999807	3.39914	1.9904	-0.772114	0.065	0	0	0	0	0	0	0	0	0
ENSG00000226509.1	AC005588.2	pseudogene	0	chr7:153584181-154685995	0	0	0	1	0	0	0	0	0	0	0	0	0
ENSG00000236714.1	AC005592.1	lincRNA	0	chr5:142125164-142140563	0	0	0	1	0	0	0	0	0	0	0	0	0
ENSG00000231185.2	AC005592.2	antisense	0	chr5:141689991-142077617	0	0	0	1	0	0	0	0	0	0	0	0	0
ENSG00000261757.1	AC005592.3	lincRNA	0	chr5:142083346-142084986	0	0	0	1	0	0	0	0	0	0	0	0	0
ENSG00000205790.1	AC005594.3	antisense	0	chr19:4675235-4724685	0.991443	0.809474	-0.292545	0.62945	0	0	0	0	0	0	0	0	0
ENSG00000267223.1	AC005597.1	antisense	0	chr19:30710572-31204445	0	0	0	1	0	0	0	0	0	0	0	0	0
ENSG00000269205.1	AC005606.1	protein_coding	0	chr16:2022037-2034193	2.80027	4.84664	0.79142	0.18885	0	0	0	0	0	0	0	0	0
ENSG00000261790.1	AC005606.14	lincRNA	0	chr16:2034207-2044276	7.81976	10.6795	0.449646	0.10145	0	0	0	0	0	0	0	0	0
ENSG00000260107.1	AC005606.15	lincRNA	0	chr16:2047654-2059824	0.0498129	0.150843	1.59846	1	0	0	0	0	0	0	0	0	0
ENSG00000249034.1	AC005609.1	protein_coding	0	chr5:140165875-140391936	0	0	0	1	0	0	0	0	0	0	0	0	0
ENSG00000248106.2	AC005609.2	pseudogene	0	chr5:140143694-140144406	0	0	0	1	0	0	0	0	0	0	0	0	0
ENSG00000269296.1	AC005614.3	antisense	0	chr19:40534166-40600313	0.10641	0	-infinity	1	0	0	0	0	0	0	0	0	0
ENSG00000269749.1	AC005614.5	processed_transcript	0	chr19:40534166-40600313	2.83308e-15	2.35668e-28	-43.4507	1	0	0	0	0	0	0	0	0	0
ENSG00000266893.1	AC005616.1	lincRNA	0	chr19:28926294-29218684	0	0	0	1	0	0	0	0	0	0	0	0	0
ENSG00000267423.1	AC005616.2	lincRNA	0	chr19:28926294-29218684	0	0	0	1	0	0	0	0	0	0	0	0	0
ENSG00000255729.1	AC005618.1	pseudogene	0	chr5:140698056-140700339	1.58751	1.31383	-0.272988	0.7405	0	0	0	0	0	0	0	0	0
ENSG00000272070.1	AC005618.6	lincRNA	0	chr5:140705776-140708924	0.0564523	0.0282518	-0.998688	1	0	0	0	0	0	0	0	0	0
ENSG00000263780.1	AC005621.1	miRNA	0	chr19:32991761-32991847	0	0	0	1	0	0	0	0	0	0	0	0	0
ENSG00000267201.1	AC005624.2	lincRNA	0	chr19:2458932-2462183	0.422025	0.409839	-0.0422721	1	0	0	0	0	0	0	0	0	0
ENSG00000266963.1	AC005625.1	antisense	0	chr19:38826414-38861589	0.0400273	0	-infinity	1	0	0	0	0	0	0	0	0	0
ENSG00000269354.1	AC005626.3	pseudogene	0	chr19:42146026-42146970	0	0	0	1	0	0	0	0	0	0	0	0	0
ENSG00000221454.1	AC005631.1	miRNA	0	chr7:152133979-152140272	0	0	0	1	0	0	0	0	0	0	0	0	0
ENSG00000041982.10	TNC	protein_coding	P24821	chr9:117782805-117880536	0.499701	8.56489	4.0993	5e-05	1	1	1	0	0	0	1	1	0
ENSG00000226329.2	AC005682.6	pseudogene	0	chr7:22903492-22920969	0.0926795	0.0518235	-0.838644	1	0	0	0	0	0	0	0	0	0
ENSG00000226279.2	AC005682.7	pseudogene	0	chr7:22921511-22922009	0.0883505	0	-infinity	1	0	0	0	0	0	0	0	0	0
ENSG00000235664.1	AC005682.8	lincRNA	0	chr7:22928989-22980809	0.065183	0.11263	0.78902	1	0	0	0	0	0	0	0	0	0
ENSG00000142192.16	APP	protein_coding	P05067	chr21:27252860-27589700	86.8481	1486.41	4.09719	5e-05	1	1	1	0	0	1	1	1	0
ENSG00000263623.1	AC005701.1	miRNA	0	chr17:11501747-11900827	0	0	0	1	0	0	0	0	0	0	0	0	0
ENSG00000263422.1	AC005702.1	miRNA	0	chr17:58119721-58119803	1.73383	3.866	1.15688	0.3664	0	0	0	0	0	0	0	0	0
ENSG00000263820.1	AC005702.2	miRNA	0	chr17:58120165-58120243	0.726649	0	-infinity	1	0	0	0	0	0	0	0	0	0
ENSG00000265638.1	AC005702.3	miRNA	0	chr17:58120054-58120133	2.41002	1.92469	-0.324424	0.86455	0	0	0	0	0	0	0	0	0
ENSG00000033011.7	ALG1	protein_coding	Q9BT22	chr16:4932507-5147809	12.9636	220.272	4.08675	5e-05	1	1	1	0	0	1	1	1	0
ENSG00000237377.2	AC005703.2	lincRNA	0	chr17:15179878-15182794	0	0	0	1	0	0	0	0	0	0	0	0	0
ENSG00000230971.1	AC005703.3	lincRNA	0	chr17:15170777-15175607	0	0	0	1	0	0	0	0	0	0	0	0	0
ENSG00000230607.3	AC005722.4	pseudogene	0	chr17:19658556-19659520	0.0474234	0	-infinity	1	0	0	0	0	0	0	0	0	0
ENSG00000253002.1	AC005725.1	miRNA	0	chr17:11144579-11467380	0	0	0	1	0	0	0	0	0	0	0	0	0
ENSG00000225681.2	AC005730.2	pseudogene	0	chr17:19912656-20306870	0.199344	0.517074	1.37511	1	0	0	0	0	0	0	0	0	0
ENSG00000226040.2	AC005740.3	pseudogene	0	chr5:141275732-141276254	0	0	0	1	0	0	0	0	0	0	0	0	0
ENSG00000250347.1	AC005740.4	pseudogene	0	chr5:141416271-141416690	0.0599181	0	-infinity	1	0	0	0	0	0	0	0	0	0
ENSG00000254099.1	AC005740.5	antisense	0	chr5:141323149-141369856	0.13943	0	-infinity	1	0	0	0	0	0	0	0	0	0
ENSG00000271871.1	AC005740.6	antisense	0	chr5:141323149-141369856	0.495251	0.782429	0.659801	1	0	0	0	0	0	0	0	0	0
ENSG00000249418.2	AC005741.2	pseudogene	0	chr5:129934040-129934472	0	0	0	1	0	0	0	0	0	0	0	0	0
ENSG00000272154.1	AC005754.7	antisense	0	chr5:140479828-140483406	0	0	0	1	0	0	0	0	0	0	0	0	0
ENSG00000272108.1	AC005754.8	lincRNA	0	chr5:140498261-140500347	0.0210923	0	-infinity	1	0	0	0	0	0	0	0	0	0
ENSG00000267044.1	AC005757.6	antisense	0	chr19:45574757-45808541	0.695064	0.537921	-0.369752	1	0	0	0	0	0	0	0	0	0
ENSG00000267037.1	AC005757.7	lincRNA	0	chr19:45574757-45808541	0.789844	1.36645	0.790792	0.66575	0	0	0	0	0	0	0	0	0
ENSG00000267630.1	AC005758.1	pseudogene	0	chr19:28175487-28475892	0	0	0	1	0	0	0	0	0	0	0	0	0
ENSG00000232058.1	AC005772.2	lincRNA	0	chr17:14918121-14955593	0	0	0	1	0	0	0	0	0	0	0	0	0
ENSG00000266933.1	AC005775.2	antisense	0	chr19:489175-519654	0.226373	0	-infinity	1	0	0	0	0	0	0	0	0	0
ENSG00000270802.2	AC005776.1	pseudogene	0	chr19:15449758-15450048	1.48348	0.920035	-0.689229	0.4852	0	0	0	0	0	0	0	0	0
ENSG00000267148.1	AC005777.3	pseudogene	0	chr19:3775993-3776180	0	0	0	1	0	0	0	0	0	0	0	0	0
ENSG00000225157.1	AC005779.1	pseudogene	0	chr19:45574757-45808541	0.136441	0	-infinity	1	0	0	0	0	0	0	0	0	0
ENSG00000267545.1	AC005779.2	protein_coding	0	chr19:45574757-45808541	0.117808	2.01213e-108	-354.674	1	0	0	0	0	0	0	0	0	0
ENSG00000267320.1	AC005780.1	lincRNA	0	chr19:28807611-28877111	0	0	0	1	0	0	0	0	0	0	0	0	0
ENSG00000266209.1	AC005783.1	miRNA	0	chr19:4726302-4726391	0	0	0	1	0	0	0	0	0	0	0	0	0
ENSG00000268189.2	AC005785.2	processed_transcript	0	chr19:15464195-15529952	0.270002	0.372585	0.464596	1	0	0	0	0	0	0	0	0	0
ENSG00000266959.1	AC005786.3	pseudogene	0	chr19:3506270-3579086	0.448729	0	-infinity	1	0	0	0	0	0	0	0	0	0
ENSG00000267231.1	AC005786.5	lincRNA	0	chr19:3506270-3579086	0.294329	0.482042	0.711727	1	0	0	0	0	0	0	0	0	0
ENSG00000101680.9	LAMA1	protein_coding	P25391	chr18:6941742-7117813	4.3708	73.1887	4.06565	5e-05	1	1	0	0	0	0	1	1	0
ENSG00000267473.1	AC005789.11	lincRNA	0	chr19:38888820-38890521	0.289889	0	-infinity	1	0	0	0	0	0	0	0	0	0
ENSG00000267090.1	AC005789.9	antisense	0	chr19:38874904-38878722	0.275368	0.598901	1.12096	1	0	0	0	0	0	0	0	0	0
ENSG00000268582.1	AC005794.1	pseudogene	0	chr19:42156600-42156888	0	0	0	1	0	0	0	0	0	0	0	0	0
ENSG00000268034.1	AC005795.1	pseudogene	0	chr19:42012067-42012814	0.162366	0	-infinity	1	0	0	0	0	0	0	0	0	0
ENSG00000235415.1	AC005808.3	lincRNA	0	chr20:52169308-52251129	0	0	0	1	0	0	0	0	0	0	0	0	0
ENSG00000235554.1	AC005822.1	pseudogene	0	chr17:16520161-16521195	0.498994	0.749137	0.586206	1	0	0	0	0	0	0	0	0	0
ENSG00000196138.3	AC005831.1	pseudogene	0	chr12:3715798-3873985	0.147461	0.0856621	-0.783607	1	0	0	0	0	0	0	0	0	0
ENSG00000223544.1	AC005838.2	pseudogene	0	chr17:15468796-15587625	0	0	0	1	0	0	0	0	0	0	0	0	0
ENSG00000206044.3	AC005841.1	protein_coding	0	chr12:2904118-3050306	0.520642	0.175678	-1.56736	1	0	0	0	0	0	0	0	0	0
ENSG00000205325.1	AC005863.1	lincRNA	0	chr17:14670899-14683520	0	0.0253586	infinity	1	0	0	0	0	0	0	0	0	0
ENSG00000238212.2	AC005863.2	lincRNA	0	chr17:14737954-14803871	0	0	0	1	0	0	0	0	0	0	0	0	0
ENSG00000227694.1	AC005884.1	pseudogene	0	chr17:58754813-59488916	0.532444	0.322824	-0.721882	1	0	0	0	0	0	0	0	0	0
ENSG00000266257.1	AC005926.1	miRNA	0	chrX:30333201-30333295	0	0	0	1	0	0	0	0	0	0	0	0	0
ENSG00000269019.1	AC005932.1	antisense	0	chr19:19010322-19057640	0.0722092	0.331256	2.19769	1	0	0	0	0	0	0	0	0	0
ENSG00000266926.1	AC005943.4	processed_transcript	0	chr19:1576638-1605480	3.4232	5.4638	0.674559	0.54605	0	0	0	0	0	0	0	0	0
ENSG00000267161.1	AC005943.5	lincRNA	0	chr19:1573594-1575474	2.78366	2.78803	0.00225991	0.992	0	0	0	0	0	0	0	0	0
ENSG00000267469.1	AC005944.2	antisense	0	chr19:3052907-3063105	0.0780116	0	-infinity	1	0	0	0	0	0	0	0	0	0
ENSG00000267138.1	AC005954.3	sense_intronic	0	chr19:3750816-3761697	0.0678281	0.263909	1.96009	1	0	0	0	0	0	0	0	0	0
ENSG00000267205.1	AC005954.4	antisense	0	chr19:3750816-3761697	0	0.136736	infinity	1	0	0	0	0	0	0	0	0	0
ENSG00000237713.1	AC006000.5	lincRNA	0	chr7:13141015-13743774	0.0298167	0	-infinity	1	0	0	0	0	0	0	0	0	0
ENSG00000177418.1	AC006001.1	pseudogene	0	chr7:66010633-66057373	0.448152	0.808611	0.851457	1	0	0	0	0	0	0	0	0	0
ENSG00000231515.1	AC006003.3	sense_intronic	0	chr7:157331749-158380480	0	0	0	1	0	0	0	0	0	0	0	0	0
ENSG00000236795.1	AC006004.1	antisense	0	chr7:145813452-148118090	0.0176157	0	-infinity	1	0	0	0	0	0	0	0	0	0
ENSG00000230746.1	AC006007.1	lincRNA	0	chr7:145372974-145378462	0	0	0	1	0	0	0	0	0	0	0	0	0
ENSG00000244563.1	AC006011.4	pseudogene	0	chr2:128603839-128615731	4.38455	7.29754	0.734982	0.55585	0	0	0	0	0	0	0	0	0
ENSG00000268891.1	AC006014.1	protein_coding	0	chr7:74988447-75115548	0	0	0	1	0	0	0	0	0	0	0	0	0
ENSG00000205505.7	AC006014.10	pseudogene	0	chr7:74880904-74988262	0	0	0	1	0	0	0	0	0	0	0	0	0
ENSG00000242073.2	AC006014.7	pseudogene	0	chr7:74988447-75115548	0.326949	0.590223	0.852194	1	0	0	0	0	0	0	0	0	0
ENSG00000146722.7	AC006014.8	pseudogene	0	chr7:74988447-75115548	0.0233246	0	-infinity	1	0	0	0	0	0	0	0	0	0
ENSG00000203335.4	AC006019.3	antisense	0	chr7:153584181-154685995	0.00764893	0	-infinity	1	0	0	0	0	0	0	0	0	0
ENSG00000233363.1	AC006019.4	antisense	0	chr7:153584181-154685995	0	0	0	1	0	0	0	0	0	0	0	0	0
ENSG00000223419.1	AC006022.4	pseudogene	0	chr7:30692199-30965131	0	0	0	1	0	0	0	0	0	0	0	0	0
ENSG00000248711.1	AC006023.8	pseudogene	0	chr7:40174574-40900362	0.425042	0.27429	-0.631906	1	0	0	0	0	0	0	0	0	0
ENSG00000218305.2	AC006024.4	pseudogene	0	chr7:48959360-48965612	0.026419	0.0990521	1.90661	1	0	0	0	0	0	0	0	0	0
ENSG00000223275.1	AC006026.1	miRNA	0	chr7:23708895-23708973	0	0	0	1	0	0	0	0	0	0	0	0	0
ENSG00000232553.3	AC006026.10	pseudogene	0	chr7:23624680-23625974	0.162865	0.058752	-1.47097	1	0	0	0	0	0	0	0	0	0
ENSG00000228953.1	AC006026.12	pseudogene	0	chr7:23695300-23695480	0	0	0	1	0	0	0	0	0	0	0	0	0
ENSG00000234286.1	AC006026.13	antisense	0	chr7:23719748-23742868	0	0	0	1	0	0	0	0	0	0	0	0	0
ENSG00000224785.1	AC006026.9	pseudogene	0	chr7:23602077-23603880	0.0475593	0.0493271	0.0526516	1	0	0	0	0	0	0	0	0	0
ENSG00000231357.1	AC006028.11	pseudogene	0	chr7:2719155-2883958	0.270168	0.410353	0.603008	1	0	0	0	0	0	0	0	0	0
ENSG00000231916.1	AC006033.22	pseudogene	0	chr7:38350983-38351409	0	0	0	1	0	0	0	0	0	0	0	0	0
ENSG00000230981.2	AC006035.1	pseudogene	0	chr7:16127151-16129275	7.45654e-07	0	-infinity	1	0	0	0	0	0	0	0	0	0
ENSG00000226442.2	AC006037.2	lincRNA	0	chr2:235017724-235018125	0	0	0	1	0	0	0	0	0	0	0	0	0
ENSG00000229379.1	AC006041.1	lincRNA	0	chr7:15880921-15881985	0	0	0	1	0	0	0	0	0	0	0	0	0
ENSG00000227719.1	AC006042.6	antisense	0	chr7:8152813-8384146	0.187357	0.484539	1.37082	1	0	0	0	0	0	0	0	0	0
ENSG00000233108.1	AC006042.7	antisense	0	chr7:7676148-8133902	0.0774622	0	-infinity	1	0	0	0	0	0	0	0	0	0
ENSG00000233264.2	AC006042.8	pseudogene	0	chr7:7676148-8133902	2.78223	1.90804	-0.544152	0.42155	0	0	0	0	0	0	0	0	0
ENSG00000225816.1	AC006045.3	pseudogene	0	chr7:15025002-15025699	0	0	0	1	0	0	0	0	0	0	0	0	0
ENSG00000231421.3	AC006050.2	processed_transcript	0	chr17:28900488-28999807	0.0336771	0	-infinity	1	0	0	0	0	0	0	0	0	0
ENSG00000251439.1	AC006070.12	pseudogene	0	chr17:39343195-39343388	0	0	0	1	0	0	0	0	0	0	0	0	0
ENSG00000225563.1	AC006076.1	lincRNA	0	chr20:52416361-52417857	0	0	0	1	0	0	0	0	0	0	0	0	0
ENSG00000270892.1	AC006077.4	pseudogene	0	chr5:134198780-134199123	0.573191	0.480938	-0.253165	1	0	0	0	0	0	0	0	0	0
ENSG00000265189.1	AC006080.1	miRNA	0	chr17:63416700-63416778	0	0	0	1	0	0	0	0	0	0	0	0	0
ENSG00000178430.4	AC006111.1	pseudogene	0	chr16:3661728-3767598	3.80565	3.33661	-0.18976	0.77925	0	0	0	0	0	0	0	0	0
ENSG00000265070.1	AC006115.1	miRNA	0	chr19:57202053-57352097	0	0	0	1	0	0	0	0	0	0	0	0	0
ENSG00000269793.1	AC006115.3	antisense	0	chr19:57202053-57352097	0	0	0	1	0	0	0	0	0	0	0	0	0
ENSG00000268407.1	AC006115.6	pseudogene	0	chr19:57202053-57352097	0	0	0	1	0	0	0	0	0	0	0	0	0
ENSG00000266631.1	AC006116.1	miRNA	0	chr19:56905024-56947404	0	0	0	1	0	0	0	0	0	0	0	0	0
ENSG00000267192.1	AC006116.12	antisense	0	chr19:56732680-56904914	0.166631	0.196763	0.239803	1	0	0	0	0	0	0	0	0	0
ENSG00000266932.1	AC006116.13	pseudogene	0	chr19:56732680-56904914	0.0970926	0.090017	-0.109165	1	0	0	0	0	0	0	0	0	0
ENSG00000267145.1	AC006116.14	pseudogene	0	chr19:56732680-56904914	0	0	0	1	0	0	0	0	0	0	0	0	0
ENSG00000267429.1	AC006116.15	sense_intronic	0	chr19:56732680-56904914	0.0171286	0	-infinity	1	0	0	0	0	0	0	0	0	0
ENSG00000267549.1	AC006116.17	antisense	0	chr19:56732680-56904914	0.290397	0.335692	0.209111	1	0	0	0	0	0	0	0	0	0
ENSG00000267298.1	AC006116.19	sense_intronic	0	chr19:56732680-56904914	1.10925	0.431104	-1.36348	0.32765	0	0	0	0	0	0	0	0	0
ENSG00000267710.1	AC006116.20	protein_coding	0	chr19:56732680-56904914	1.9266	2.17221	0.173102	0.8223	0	0	0	0	0	0	0	0	0
ENSG00000267606.1	AC006116.21	lincRNA	0	chr19:56732680-56904914	0	0	0	1	0	0	0	0	0	0	0	0	0
ENSG00000266907.1	AC006116.22	pseudogene	0	chr19:56732680-56904914	0.0202665	0.0409658	1.01532	1	0	0	0	0	0	0	0	0	0
ENSG00000267776.1	AC006116.24	sense_intronic	0	chr19:56732680-56904914	0.121896	0	-infinity	1	0	0	0	0	0	0	0	0	0
ENSG00000267459.1	AC006116.27	pseudogene	0	chr19:56732680-56904914	0.130198	0	-infinity	1	0	0	0	0	0	0	0	0	0
ENSG00000266958.1	AC006126.3	protein_coding	0	chr19:45574757-45808541	0.0884789	0	-infinity	1	0	0	0	0	0	0	0	0	0
ENSG00000267045.1	AC006126.4	lincRNA	0	chr19:45574757-45808541	0.0496915	0	-infinity	1	0	0	0	0	0	0	0	0	0
ENSG00000268355.1	AC006129.1	lincRNA	0	chr19:42037565-42038534	0	0	0	1	0	0	0	0	0	0	0	0	0
ENSG00000268027.1	AC006129.2	lincRNA	0	chr19:42051553-42093197	0	0	0	1	0	0	0	0	0	0	0	0	0
ENSG00000270164.1	AC006129.4	lincRNA	0	chr19:42041544-42043266	0	0	0	1	0	0	0	0	0	0	0	0	0
ENSG00000263997.1	AC006130.1	miRNA	0	chr19:2867332-2878515	0	0	0	1	0	0	0	0	0	0	0	0	0
ENSG00000267063.1	AC006130.3	antisense	0	chr19:2841432-2860482	0.668981	0.640986	-0.0616731	1	0	0	0	0	0	0	0	0	0
ENSG00000267398.1	AC006130.4	pseudogene	0	chr19:2867332-2878515	0	0	0	1	0	0	0	0	0	0	0	0	0
ENSG00000267757.1	AC006132.1	protein_coding	0	chr19:46110251-46148887	0.760089	0.749563	-0.0201173	1	0	0	0	0	0	0	0	0	0
ENSG00000240320.1	AC006133.3	pseudogene	0	chr19:40188543-40188713	0	0	0	1	0	0	0	0	0	0	0	0	0
ENSG00000263416.1	AC006145.1	miRNA	0	chr7:81549518-81549586	0	0	0	1	0	0	0	0	0	0	0	0	0
ENSG00000226323.1	AC006150.1	antisense	0	chr7:14184673-15014402	0	0	0	1	0	0	0	0	0	0	0	0	0
ENSG00000221428.1	AC006150.2	miRNA	0	chr7:14184673-15014402	0	0	0	1	0	0	0	0	0	0	0	0	0
ENSG00000251154.1	AC006153.3	pseudogene	0	chr7:89964536-90839905	0.0994361	0	-infinity	1	0	0	0	0	0	0	0	0	0
ENSG00000225516.2	AC006156.1	protein_coding	0	chrY:9236029-9344176	0	0	0	1	0	0	0	0	0	0	0	0	0
ENSG00000270073.1	AC006156.2	pseudogene	0	chrY:9345204-9347784	0	0	0	1	0	0	0	0	0	0	0	0	0
ENSG00000231210.2	AC006159.3	lincRNA	0	chr7:116203647-116254874	0	0	0	1	0	0	0	0	0	0	0	0	0
ENSG00000243220.1	AC006159.4	antisense	0	chr7:116203647-116254874	0.0273018	0	-infinity	1	0	0	0	0	0	0	0	0	0
ENSG00000235427.1	AC006159.5	antisense	0	chr7:116164838-116201233	0	0	0	1	0	0	0	0	0	0	0	0	0
ENSG00000249488.1	AC006160.4	pseudogene	0	chr4:17553739-17554375	0.0394743	0	-infinity	1	0	0	0	0	0	0	0	0	0
ENSG00000249502.1	AC006160.5	antisense	0	chr4:17578814-17616194	0.702903	0.845365	0.26625	1	0	0	0	0	0	0	0	0	0
ENSG00000238090.1	AC006195.2	pseudogene	0	chr7:33168855-33645680	0.613978	0.425826	-0.527923	1	0	0	0	0	0	0	0	0	0
ENSG00000230173.1	AC006196.1	lincRNA	0	chr2:195595318-195626159	0	0	0	1	0	0	0	0	0	0	0	0	0
ENSG00000229457.1	AC006227.1	lincRNA	0	chr2:107871146-108172782	0	0	0	1	0	0	0	0	0	0	0	0	0
ENSG00000269745.1	AC006262.10	antisense	0	chr19:46732220-46734500	0	0	0	1	0	0	0	0	0	0	0	0	0
ENSG00000269729.1	AC006262.4	lincRNA	0	chr19:46604379-46706340	0	0	0	1	0	0	0	0	0	0	0	0	0
ENSG00000268621.1	AC006262.5	lincRNA	0	chr19:46604379-46706340	0	0	0	1	0	0	0	0	0	0	0	0	0
ENSG00000268460.1	AC006262.6	processed_transcript	0	chr19:46706682-46718094	0.0457229	0	-infinity	1	0	0	0	0	0	0	0	0	0
ENSG00000269483.1	AC006272.1	lincRNA	0	chr19:52343023-52346577	0.325481	0	-infinity	1	0	0	0	0	0	0	0	0	0
ENSG00000268316.1	AC006272.2	lincRNA	0	chr19:52343023-52346577	0	0	0	1	0	0	0	0	0	0	0	0	0
ENSG00000272473.1	AC006273.4	lincRNA	0	chr19:781001-781862	0.0265483	0.103295	1.96008	1	0	0	0	0	0	0	0	0	0
ENSG00000267530.2	AC006273.5	lincRNA	0	chr19:782754-785080	0.0266097	0	-infinity	1	0	0	0	0	0	0	0	0	0
ENSG00000266927.2	AC006273.7	lincRNA	0	chr19:786649-787037	0.0647054	0	-infinity	1	0	0	0	0	0	0	0	0	0
ENSG00000253392.2	AC006277.2	antisense	0	chr19:2900895-2926805	0.70848	1.11281	0.651414	0.2925	0	0	0	0	0	0	0	0	0
ENSG00000251412.1	AC006296.1	lincRNA	0	chr4:14384746-14410702	0	0	0	1	0	0	0	0	0	0	0	0	0
ENSG00000248425.1	AC006296.2	lincRNA	0	chr4:14384746-14410702	0	0	0	1	0	0	0	0	0	0	0	0	0
ENSG00000222994.1	AC006322.1	miRNA	0	chr7:83548917-83549019	0	0	0	1	0	0	0	0	0	0	0	0	0
ENSG00000230785.2	AC006326.3	pseudogene	0	chr7:116902971-116904942	0	0	0	1	0	0	0	0	0	0	0	0	0
ENSG00000230605.1	AC006326.5	pseudogene	0	chr7:116902971-116904942	0	0	0	1	0	0	0	0	0	0	0	0	0
ENSG00000252471.1	AC006328.1	miRNA	0	chrY:27600707-27606719	0	0	0	1	0	0	0	0	0	0	0	0	0
ENSG00000233619.1	AC006328.9	pseudogene	0	chrY:27624415-27633809	0	0	0	1	0	0	0	0	0	0	0	0	0
ENSG00000235094.2	AC006335.10	pseudogene	0	chrY:6174082-6177628	0	0	0	1	0	0	0	0	0	0	0	0	0
ENSG00000242879.1	AC006335.11	pseudogene	0	chrY:6174082-6177628	0	0	0	1	0	0	0	0	0	0	0	0	0
ENSG00000251275.1	AC006335.2	pseudogene	0	chrY:6109808-6113324	0	0	0	1	0	0	0	0	0	0	0	0	0
ENSG00000250204.1	AC006335.6	pseudogene	0	chrY:6109808-6113324	0	0	0	1	0	0	0	0	0	0	0	0	0
ENSG00000229110.1	AC006355.3	pseudogene	0	chr7:77646392-79100524	0.0994834	0.0751236	-0.405189	1	0	0	0	0	0	0	0	0	0
ENSG00000244000.1	AC006366.3	pseudogene	0	chrY:25163209-25163968	0	0	0	1	0	0	0	0	0	0	0	0	0
ENSG00000236213.1	AC006369.2	antisense	0	chr2:37827278-37965611	0	0	0	1	0	0	0	0	0	0	0	0	0
ENSG00000236572.1	AC006369.3	lincRNA	0	chr2:37971475-37974189	0	0	0	1	0	0	0	0	0	0	0	0	0
ENSG00000252694.1	AC006371.1	miRNA	0	chrY:15779839-15779936	0	0	0	1	0	0	0	0	0	0	0	0	0
ENSG00000236669.1	AC006372.1	protein_coding	0	chr7:157318476-157320019	0	0	0	1	0	0	0	0	0	0	0	0	0
ENSG00000234210.1	AC006372.4	lincRNA	0	chr7:157258924-157292410	0.0232675	0	-infinity	1	0	0	0	0	0	0	0	0	0
ENSG00000223872.1	AC006372.5	lincRNA	0	chr7:157294015-157296271	0.0418646	0	-infinity	1	0	0	0	0	0	0	0	0	0
ENSG00000233191.1	AC006372.6	antisense	0	chr7:157305987-157309535	0	0	0	1	0	0	0	0	0	0	0	0	0
ENSG00000235431.1	AC006373.1	lincRNA	0	chr7:10000650-10021444	0	0	0	1	0	0	0	0	0	0	0	0	0
ENSG00000223070.1	AC006377.1	miRNA	0	chr7:31790792-32338941	0	0	0	1	0	0	0	0	0	0	0	0	0
ENSG00000236861.2	AC006378.2	antisense	0	chr7:93592073-93640425	0.0793922	0	-infinity	1	0	0	0	0	0	0	0	0	0
ENSG00000221751.1	AC006380.1	miRNA	0	chr7:31356611-31356738	0	0	0	1	0	0	0	0	0	0	0	0	0
ENSG00000231418.1	AC006380.3	lincRNA	0	chr7:31454258-31460900	0	0	0	1	0	0	0	0	0	0	0	0	0
ENSG00000251638.1	AC006390.4	pseudogene	0	chr4:24769670-24769953	0	0	0	1	0	0	0	0	0	0	0	0	0
ENSG00000248851.1	AC006427.2	pseudogene	0	chr4:16162127-16321763	0	0	0	1	0	0	0	0	0	0	0	0	0
ENSG00000266633.1	AC006432.1	miRNA	0	chr12:9620147-9728864	0	0	0	1	0	0	0	0	0	0	0	0	0
ENSG00000205821.4	AC006435.1	protein_coding	0	chr17:2308855-2415185	0.167389	0.197282	0.237062	1	0	0	0	0	0	0	0	0	0
ENSG00000242209.1	AC006445.6	pseudogene	0	chr4:13649320-13650024	0	0	0	1	0	0	0	0	0	0	0	0	0
ENSG00000249148.2	AC006445.7	pseudogene	0	chr4:13633443-13634223	0.10638	0	-infinity	1	0	0	0	0	0	0	0	0	0
ENSG00000246095.2	AC006445.8	lincRNA	0	chr4:13547698-13549425	0.0578539	0	-infinity	1	0	0	0	0	0	0	0	0	0
ENSG00000269094.1	AC006449.1	protein_coding	0	chr17:36858704-36886056	8.95903	12.8278	0.517853	0.35365	0	0	0	0	0	0	0	0	0
ENSG00000221732.1	AC006452.1	miRNA	0	chr7:140218219-140624564	0	0	0	1	0	0	0	0	0	0	0	0	0
ENSG00000230000.1	AC006455.1	protein_coding	0	chr7:62787051-62814743	0	0	0	1	0	0	0	0	0	0	0	0	0
ENSG00000227489.1	AC006458.3	lincRNA	0	chr7:15105831-15108276	0	0	0	1	0	0	0	0	0	0	0	0	0
ENSG00000228509.1	AC006460.2	antisense	0	chr2:191511471-191573442	0.912302	0.0940905	-3.27739	1	0	0	0	0	0	0	0	0	0
ENSG00000228568.1	AC006461.2	pseudogene	0	chr2:72403112-73053170	1.20376	1.05164	-0.194901	0.8957	0	0	0	0	0	0	0	0	0
ENSG00000214998.2	AC006465.4	pseudogene	0	chr7:7676148-8133902	0.72142	0.705998	-0.031175	1	0	0	0	0	0	0	0	0	0
ENSG00000232887.1	AC006466.5	pseudogene	0	chr7:31158897-31159186	0	0	0	1	0	0	0	0	0	0	0	0	0
ENSG00000265600.1	AC006480.1	miRNA	0	chr7:66821666-66821766	0	0	0	1	0	0	0	0	0	0	0	0	0
ENSG00000232790.2	AC006481.1	lincRNA	0	chr7:20875049-21062767	0	0	0	1	0	0	0	0	0	0	0	0	0
ENSG00000228675.1	AC006482.1	lincRNA	0	chr7:17719172-17720283	0	0	0	1	0	0	0	0	0	0	0	0	0
ENSG00000263900.1	AC006483.1	miRNA	0	chr7:5566781-5603415	0	0	0	1	0	0	0	0	0	0	0	0	0
ENSG00000228974.4	AC006483.5	pseudogene	0	chr7:5566781-5603415	0.384792	0	-infinity	1	0	0	0	0	0	0	0	0	0
ENSG00000204957.1	AC006486.1	protein_coding	0	chr19:42734337-42759309	0.858859	0.842142	-0.0283573	1	0	0	0	0	0	0	0	0	0
ENSG00000268643.1	AC006486.9	protein_coding	0	chr19:42734337-42759309	3.32817	3.91836	0.235522	0.77995	0	0	0	0	0	0	0	0	0
ENSG00000252789.1	AC006487.1	miRNA	0	chr17:47572654-47661189	0	0	0	1	0	0	0	0	0	0	0	0	0
ENSG00000251338.1	AC006499.1	pseudogene	0	chr4:10296086-10297203	0.0409276	0	-infinity	1	0	0	0	0	0	0	0	0	0
ENSG00000251278.1	AC006499.2	pseudogene	0	chr4:10293818-10294332	0	0	0	1	0	0	0	0	0	0	0	0	0
ENSG00000250505.1	AC006499.3	pseudogene	0	chr4:10286584-10287332	0	0	0	1	0	0	0	0	0	0	0	0	0
ENSG00000250074.1	AC006499.4	pseudogene	0	chr4:10269518-10269855	0	0	0	1	0	0	0	0	0	0	0	0	0
ENSG00000250573.1	AC006499.5	pseudogene	0	chr4:10261068-10261762	0.0361753	0.109546	1.59846	1	0	0	0	0	0	0	0	0	0
ENSG00000248777.1	AC006499.6	pseudogene	0	chr4:10201446-10202296	0	0	0	1	0	0	0	0	0	0	0	0	0
ENSG00000251296.1	AC006499.7	pseudogene	0	chr4:10168782-10169389	0	0	0	1	0	0	0	0	0	0	0	0	0
ENSG00000250040.2	AC006499.8	pseudogene	0	chr4:10256549-10258245	0.0148029	0	-infinity	1	0	0	0	0	0	0	0	0	0
ENSG00000271544.1	AC006499.9	pseudogene	0	chr4:10239836-10239859	0	0	0	1	0	0	0	0	0	0	0	0	0
ENSG00000224443.1	AC006509.4	pseudogene	0	chr2:47922668-48134949	0	0	0	1	0	0	0	0	0	0	0	0	0
ENSG00000224058.2	AC006509.7	pseudogene	0	chr2:47922668-48134949	0	0	0	1	0	0	0	0	0	0	0	0	0
ENSG00000222548.2	AC006534.1	miRNA	0	chr17:65809697-65809770	0	0	0	1	0	0	0	0	0	0	0	0	0
ENSG00000265086.1	AC006534.2	miRNA	0	chr17:65821639-65980494	0	0	0	1	0	0	0	0	0	0	0	0	0
ENSG00000261342.1	AC006538.1	sense_intronic	0	chr19:2714564-2740150	1.06619	3.24268	1.60473	0.0537	0	0	0	0	0	0	0	0	0
ENSG00000267001.1	AC006538.4	protein_coding	0	chr19:2714564-2740150	0.56051	6.16259	3.45872	0.28185	0	0	0	0	0	0	0	0	0
ENSG00000264441.1	AC006539.1	miRNA	0	chr19:20107866-20150315	0	0	0	1	0	0	0	0	0	0	0	0	0
ENSG00000240673.1	AC006539.2	pseudogene	0	chr19:20188802-20432114	0	0	0	1	0	0	0	0	0	0	0	0	0
ENSG00000268070.1	AC006539.3	pseudogene	0	chr19:20107866-20150315	0.175564	0	-infinity	1	0	0	0	0	0	0	0	0	0
ENSG00000269154.1	AC006539.4	pseudogene	0	chr19:20173563-20174129	0	0	0	1	0	0	0	0	0	0	0	0	0
ENSG00000236540.3	AC006547.13	antisense	0	chr22:20004536-20058066	1.51938	2.67952	0.818497	0.0767	0	0	0	0	0	0	0	0	0
ENSG00000234409.4	AC006547.14	protein_coding	0	chr22:20135949-20138399	0.428831	0.55413	0.369814	1	0	0	0	0	0	0	0	0	0
ENSG00000268292.1	AC006547.15	antisense	0	chr22:20004536-20058066	0.635251	0.282953	-1.16676	1	0	0	0	0	0	0	0	0	0
ENSG00000243762.1	AC006547.8	antisense	0	chr22:20067754-20114878	16.7944	18.1161	0.109287	0.904	0	0	0	0	0	0	0	0	0
ENSG00000225480.1	AC006548.19	pseudogene	0	chr22:17378334-17378436	0	0	0	1	0	0	0	0	0	0	0	0	0
ENSG00000270226.1	AC006548.26	pseudogene	0	chr22:17493293-17493822	0	0	0	1	0	0	0	0	0	0	0	0	0
ENSG00000250456.1	AC006552.1	lincRNA	0	chr4:55469377-55473298	0	0	0	1	0	0	0	0	0	0	0	0	0
ENSG00000252234.1	AC006557.1	miRNA	0	chr18:14057455-14132489	0.230327	0.697478	1.59846	1	0	0	0	0	0	0	0	0	0
ENSG00000222226.1	AC006926.1	miRNA	0	chr7:118102552-118102648	0	0	0	1	0	0	0	0	0	0	0	0	0
ENSG00000269194.1	AC006942.4	antisense	0	chr19:50270224-50320633	0.883234	1.65788	0.908476	0.6178	0	0	0	0	0	0	0	0	0
ENSG00000235328.1	AC006946.12	pseudogene	0	chr22:17565843-17596583	0.903955	0	-infinity	1	0	0	0	0	0	0	0	0	0
ENSG00000235478.1	AC006946.15	protein_coding	0	chr22:17602475-17612994	0.127406	0.325797	1.35454	1	0	0	0	0	0	0	0	0	0
ENSG00000273203.1	AC006946.16	lincRNA	0	chr22:17548710-17551565	0	0.0266288	infinity	1	0	0	0	0	0	0	0	0	0
ENSG00000273442.1	AC006946.17	lincRNA	0	chr22:17561590-17562346	0.0332086	0	-infinity	1	0	0	0	0	0	0	0	0	0
ENSG00000229330.2	AC006947.1	sense_intronic	0	chr17:64298753-64806861	0.0472274	0	-infinity	1	0	0	0	0	0	0	0	0	0
ENSG00000264133.1	AC006953.1	miRNA	0	chr19:44150246-44174699	0	0	0	1	0	0	0	0	0	0	0	0	0
ENSG00000234457.1	AC006960.5	pseudogene	0	chr7:36345239-36345513	0	0	0	1	0	0	0	0	0	0	0	0	0
ENSG00000237400.1	AC006960.7	antisense	0	chr7:36502631-36544121	0	0.143173	infinity	1	0	0	0	0	0	0	0	0	0
ENSG00000269446.1	AC006967.1	protein_coding	0	chr7:156902673-156903764	0.314155	0	-infinity	1	0	0	0	0	0	0	0	0	0
ENSG00000235859.4	AC006978.6	pseudogene	0	chr7:30323922-30452118	6.1861	8.33538	0.430217	0.1447	0	0	0	0	0	0	0	0	0
ENSG00000235193.1	AC006987.4	pseudogene	0	chrY:9925634-9927195	0	0	0	1	0	0	0	0	0	0	0	0	0
ENSG00000235691.1	AC006987.5	pseudogene	0	chrY:9928410-9928816	0	0	0	1	0	0	0	0	0	0	0	0	0
ENSG00000226975.1	AC006987.6	pseudogene	0	chrY:10007396-10007923	0	0	0	1	0	0	0	0	0	0	0	0	0
ENSG00000231411.1	AC006987.7	pseudogene	0	chrY:10009198-10010334	0	0	0	1	0	0	0	0	0	0	0	0	0
ENSG00000211518.1	AC006988.1	miRNA	0	chr7:88269834-88269941	0	0	0	1	0	0	0	0	0	0	0	0	0
ENSG00000224518.2	AC006989.2	pseudogene	0	chrY:17053426-17054595	0	0	0	1	0	0	0	0	0	0	0	0	0
ENSG00000231063.1	AC006994.1	pseudogene	0	chr2:210867288-211036115	0.728977	0.589852	-0.305522	1	0	0	0	0	0	0	0	0	0
ENSG00000231294.1	AC006994.2	antisense	0	chr2:211036241-211095107	0.23136	0	-infinity	1	0	0	0	0	0	0	0	0	0
ENSG00000263530.1	AC006994.3	miRNA	0	chr2:210867288-211036115	0	0	0	1	0	0	0	0	0	0	0	0	0
ENSG00000205580.4	AC006995.8	pseudogene	0	chr7:72440226-72555749	0	0	0	1	0	0	0	0	0	0	0	0	0
ENSG00000225726.1	AC007000.10	pseudogene	0	chr7:76139744-77045717	0.446027	0	-infinity	1	0	0	0	0	0	0	0	0	0
ENSG00000237815.1	AC007000.11	pseudogene	0	chr7:76139744-77045717	0	0.563149	infinity	1	0	0	0	0	0	0	0	0	0
ENSG00000205482.7	AC007000.12	pseudogene	0	chr7:76139744-77045717	0.15788	0	-infinity	1	0	0	0	0	0	0	0	0	0
ENSG00000231183.3	AC007003.1	processed_transcript	0	chr7:76139744-77045717	0	0	0	1	0	0	0	0	0	0	0	0	0
ENSG00000244239.1	AC007009.1	antisense	0	chr7:8152813-8384146	5.15983e-44	6.3309e-19	83.3433	1	0	0	0	0	0	0	0	0	0
ENSG00000265212.1	AC007009.2	miRNA	0	chr7:8152813-8384146	0	0	0	1	0	0	0	0	0	0	0	0	0
ENSG00000229917.2	AC007014.1	pseudogene	0	chr16:11038344-11276046	0.456376	0.633868	0.473959	1	0	0	0	0	0	0	0	0	0
ENSG00000249930.1	AC007016.3	pseudogene	0	chr4:15471488-15603180	0.0936806	0.676073	2.85136	1	0	0	0	0	0	0	0	0	0
ENSG00000263653.1	AC007025.1	miRNA	0	chrX:113818550-114144624	0	0	0	1	0	0	0	0	0	0	0	0	0
ENSG00000230751.1	AC007036.4	sense_intronic	0	chr7:30174425-30202378	0.7075	0.377487	-0.906303	1	0	0	0	0	0	0	0	0	0
ENSG00000251660.1	AC007036.5	sense_overlapping	0	chr7:30174425-30202378	6.89086e-08	6.59877e-23	-49.8914	1	0	0	0	0	0	0	0	0	0
ENSG00000227017.1	AC007036.6	lincRNA	0	chr7:30216002-30218630	0.729057	0.695938	-0.0670727	1	0	0	0	0	0	0	0	0	0
ENSG00000229127.1	AC007038.7	antisense	0	chr2:210867288-211036115	3.50119	2.29616	-0.608621	0.30525	0	0	0	0	0	0	0	0	0
ENSG00000265812.1	AC007040.1	miRNA	0	chr2:71163011-71306935	0	0	0	1	0	0	0	0	0	0	0	0	0
ENSG00000258881.2	AC007040.11	protein_coding	0	chr2:71163011-71306935	0.931458	0.676252	-0.461931	1	0	0	0	0	0	0	0	0	0
ENSG00000266029.1	AC007040.2	miRNA	0	chr2:71163011-71306935	0	0	0	1	0	0	0	0	0	0	0	0	0
ENSG00000266186.1	AC007040.3	miRNA	0	chr2:71163011-71306935	0	0	0	1	0	0	0	0	0	0	0	0	0
ENSG00000237751.2	AC007040.5	lincRNA	0	chr2:71115000-71117089	0.127259	0.142299	0.161159	1	0	0	0	0	0	0	0	0	0
ENSG00000228384.3	AC007040.6	antisense	0	chr2:71163011-71306935	0.0882659	0.175833	0.99428	1	0	0	0	0	0	0	0	0	0
ENSG00000239322.1	AC007040.7	antisense	0	chr2:71163011-71306935	1.24473	0.956309	-0.380282	0.79405	0	0	0	0	0	0	0	0	0
ENSG00000236469.1	AC007040.8	antisense	0	chr2:71163011-71306935	0	0	0	1	0	0	0	0	0	0	0	0	0
ENSG00000252216.1	AC007041.1	miRNA	0	chr2:20553402-20553477	0	0	0	1	0	0	0	0	0	0	0	0	0
ENSG00000146250.5	PRSS35	protein_coding	Q8N3Z0	chr6:84222193-84235423	0.645151	10.7837	4.06307	5e-05	1	1	0	1	1	0	0	0	0
ENSG00000264718.1	AC007050.1	miRNA	0	chr22:21011321-21011403	0	0	0	1	0	0	0	0	0	0	0	0	0
ENSG00000236003.1	AC007050.17	antisense	0	chr22:20850199-20946505	0.586268	1.26504	1.10956	0.6164	0	0	0	0	0	0	0	0	0
ENSG00000250261.1	AC007050.18	pseudogene	0	chr22:20850199-20946505	0.0798884	0.452179	2.50084	1	0	0	0	0	0	0	0	0	0
ENSG00000239163.1	AC007056.1	miRNA	0	chr14:78708733-80330762	0	0	0	1	0	0	0	0	0	0	0	0	0
ENSG00000237835.1	AC007064.22	pseudogene	0	chr22:17336693-17337052	0	0	0	1	0	0	0	0	0	0	0	0	0
ENSG00000237689.1	AC007064.24	lincRNA	0	chr22:17350367-17352016	0.85987	0.685671	-0.326603	1	0	0	0	0	0	0	0	0	0
ENSG00000237358.1	AC007064.25	pseudogene	0	chr22:17357441-17357792	0	0	0	1	0	0	0	0	0	0	0	0	0
ENSG00000250614.1	AC007078.4	antisense	0	chr7:76090992-76135312	0.23596	0.335652	0.508421	1	0	0	0	0	0	0	0	0	0
ENSG00000223838.1	AC007091.1	lincRNA	0	chr7:19393156-19618229	0	0	0	1	0	0	0	0	0	0	0	0	0
ENSG00000233723.3	AC007092.1	lincRNA	0	chr2:58654933-59290901	0.343508	0.158215	-1.11846	1	0	0	0	0	0	0	0	0	0
ENSG00000223052.1	AC007096.1	miRNA	0	chr7:29019582-29603286	0	0	0	1	0	0	0	0	0	0	0	0	0
ENSG00000226605.1	AC007098.1	antisense	0	chr2:62900985-63275775	6.40061	5.10343	-0.326742	0.7148	0	0	0	0	0	0	0	0	0
ENSG00000231172.2	AC007099.1	antisense	0	chr2:75696427-75796848	0.079502	0.0641562	-0.309403	1	0	0	0	0	0	0	0	0	0
ENSG00000237293.1	AC007099.2	antisense	0	chr2:75696427-75796848	0	0	0	1	0	0	0	0	0	0	0	0	0
ENSG00000251410.1	AC007106.1	lincRNA	0	chr4:27969344-27986685	0	0	0	1	0	0	0	0	0	0	0	0	0
ENSG00000265809.1	AC007114.1	miRNA	0	chr17:55055465-55084129	0	0	0	1	0	0	0	0	0	0	0	0	0
ENSG00000258148.2	AC007115.3	pseudogene	0	chr12:91587485-91587719	0	0	0	1	0	0	0	0	0	0	0	0	0
ENSG00000250497.1	AC007126.1	lincRNA	0	chr4:13656802-13978699	0.00525114	0.0159015	1.59846	1	0	0	0	0	0	0	0	0	0
ENSG00000229970.3	AC007128.1	antisense	0	chr7:8152813-8384146	2.66216	2.03523	-0.387406	0.1787	0	0	0	0	0	0	0	0	0
ENSG00000222030.1	AC007131.1	lincRNA	0	chr2:59444842-60327335	0	0	0	1	0	0	0	0	0	0	0	0	0
ENSG00000233891.3	AC007131.2	lincRNA	0	chr2:59444842-60327335	0.0411116	0	-infinity	1	0	0	0	0	0	0	0	0	0
ENSG00000221653.1	AC007131.3	miRNA	0	chr2:59444842-60327335	0	0	0	1	0	0	0	0	0	0	0	0	0
ENSG00000267180.1	AC007136.1	pseudogene	0	chr19:1985446-2034880	0	0	0	1	0	0	0	0	0	0	0	0	0
ENSG00000234718.5	AC007161.5	lincRNA	0	chr7:7676148-8133902	0.72897	0.637916	-0.192493	1	0	0	0	0	0	0	0	0	0
ENSG00000224590.1	AC007163.10	pseudogene	0	chr2:202352147-202483901	0	0	0	1	0	0	0	0	0	0	0	0	0
ENSG00000234731.2	AC007163.11	pseudogene	0	chr2:202352147-202483901	0	0	0	1	0	0	0	0	0	0	0	0	0
ENSG00000237166.1	AC007163.3	lincRNA	0	chr2:201542955-201688569	0.041829	0	-infinity	1	0	0	0	0	0	0	0	0	0
ENSG00000230408.3	AC007163.6	antisense	0	chr2:201542955-201688569	0	0	0	1	0	0	0	0	0	0	0	0	0
ENSG00000234842.1	AC007163.8	pseudogene	0	chr2:202352147-202483901	0	0	0	1	0	0	0	0	0	0	0	0	0
ENSG00000227736.1	AC007163.9	pseudogene	0	chr2:202352147-202483901	0	0	0	1	0	0	0	0	0	0	0	0	0
ENSG00000231815.1	AC007179.1	lincRNA	0	chr2:59444842-60327335	0	0	0	1	0	0	0	0	0	0	0	0	0
ENSG00000252455.2	AC007179.2	miRNA	0	chr2:59444842-60327335	0	0	0	1	0	0	0	0	0	0	0	0	0
ENSG00000224721.1	AC007182.6	antisense	0	chr14:76041230-76550928	0	0	0	1	0	0	0	0	0	0	0	0	0
ENSG00000269145.2	AC007192.6	antisense	0	chr19:18169804-18262502	2.31894	1.91776	-0.274046	0.6481	0	0	0	0	0	0	0	0	0
ENSG00000269124.1	AC007193.10	antisense	0	chr19:46800302-46846690	0	0	0	1	0	0	0	0	0	0	0	0	0
ENSG00000267922.1	AC007193.6	lincRNA	0	chr19:46604379-46706340	0	0	0	1	0	0	0	0	0	0	0	0	0
ENSG00000269151.1	AC007193.8	antisense	0	chr19:46850250-46896238	0.900273	1.68623	0.90537	0.7225	0	0	0	0	0	0	0	0	0
ENSG00000268810.1	AC007193.9	antisense	0	chr19:46850250-46896238	1.69818	1.30317	-0.381956	0.7989	0	0	0	0	0	0	0	0	0
ENSG00000268461.1	AC007204.1	protein_coding	0	chr19:20011721-20074273	0	0	0	1	0	0	0	0	0	0	0	0	0
ENSG00000267268.1	AC007204.2	lincRNA	0	chr19:20011721-20074273	0	0	0	1	0	0	0	0	0	0	0	0	0
ENSG00000266163.1	AC007216.1	miRNA	0	chr16:11945505-12009939	0	0	0	1	0	0	0	0	0	0	0	0	0
ENSG00000269121.1	AC007216.2	protein_coding	0	chr16:12021229-12070500	0	0	0	1	0	0	0	0	0	0	0	0	0
ENSG00000269696.1	AC007228.11	antisense	0	chr19:57050316-57078780	0.364856	0.390702	0.0987415	1	0	0	0	0	0	0	0	0	0
ENSG00000268352.1	AC007228.5	lincRNA	0	chr19:57183635-57196021	0	0	0	1	0	0	0	0	0	0	0	0	0
ENSG00000268036.1	AC007228.8	pseudogene	0	chr19:57106631-57137849	0	0	0	1	0	0	0	0	0	0	0	0	0
ENSG00000268568.1	AC007228.9	lincRNA	0	chr19:57183635-57196021	0.0142266	0	-infinity	1	0	0	0	0	0	0	0	0	0
ENSG00000267544.1	AC007229.3	pseudogene	0	chr19:10947250-10980466	0.430053	0.215866	-0.994379	1	0	0	0	0	0	0	0	0	0
ENSG00000226230.1	AC007237.2	pseudogene	0	chr7:77646392-79100524	0.0458078	0	-infinity	1	0	0	0	0	0	0	0	0	0
ENSG00000231043.2	AC007238.1	pseudogene	0	chr2:58654933-59290901	1.22117	1.7322	0.504342	0.36795	0	0	0	0	0	0	0	0	0
ENSG00000252439.1	AC007241.1	miRNA	0	chrY:20442063-20446647	0	0	0	1	0	0	0	0	0	0	0	0	0
ENSG00000221374.1	AC007242.1	miRNA	0	chr2:202655183-202760273	0	0	0	1	0	0	0	0	0	0	0	0	0
ENSG00000231312.2	AC007246.3	antisense	0	chr2:39476406-39945103	3.60417	3.78706	0.0714117	0.91575	0	0	0	0	0	0	0	0	0
ENSG00000205716.4	AC007248.6	pseudogene	0	chr2:102866316-102866715	0	0	0	1	0	0	0	0	0	0	0	0	0
ENSG00000236785.1	AC007248.7	pseudogene	0	chr2:103027702-103028568	0.0482112	0	-infinity	1	0	0	0	0	0	0	0	0	0
ENSG00000217258.2	AC007249.3	lincRNA	0	chr2:10592444-10595678	0.0462714	0	-infinity	1	0	0	0	0	0	0	0	0	0
ENSG00000225226.1	AC007250.4	lincRNA	0	chr2:58503011-58523683	0	0	0	1	0	0	0	0	0	0	0	0	0
ENSG00000236757.1	AC007251.2	lincRNA	0	chr2:103489797-103512180	0.133065	0	-infinity	1	0	0	0	0	0	0	0	0	0
ENSG00000235653.1	AC007253.1	pseudogene	0	chr2:40013592-40838193	0	0	0	1	0	0	0	0	0	0	0	0	0
ENSG00000223813.2	AC007255.8	antisense	0	chr7:29019582-29603286	0.349391	0.421845	0.271871	1	0	0	0	0	0	0	0	0	0
ENSG00000213090.2	AC007256.5	pseudogene	0	chr2:202241929-202345569	0.380608	0.229303	-0.731049	1	0	0	0	0	0	0	0	0	0
ENSG00000226925.1	AC007271.3	antisense	0	chr2:102681003-102798568	0	0	0	1	0	0	0	0	0	0	0	0	0
ENSG00000237078.1	AC007272.1	pseudogene	0	chr2:201973423-201973553	0	0	0	1	0	0	0	0	0	0	0	0	0
ENSG00000224672.4	AC007272.3	pseudogene	0	chr2:201966104-201967859	0	0.160246	infinity	1	0	0	0	0	0	0	0	0	0
ENSG00000223422.1	AC007274.2	pseudogene	0	chrY:7546939-7549069	0	0	0	1	0	0	0	0	0	0	0	0	0
ENSG00000236690.2	AC007274.5	pseudogene	0	chrY:7558551-7560719	0	0	0	1	0	0	0	0	0	0	0	0	0
ENSG00000227855.3	AC007276.5	pseudogene	0	chr7:29638410-29782210	0.647902	0.27317	-1.24598	1	0	0	0	0	0	0	0	0	0
ENSG00000213981.4	AC007277.3	antisense	0	chr2:171034654-171551884	0.00863082	0	-infinity	1	0	0	0	0	0	0	0	0	0
ENSG00000236525.1	AC007278.2	sense_intronic	0	chr2:103035148-103069025	0.0157441	0	-infinity	1	0	0	0	0	0	0	0	0	0
ENSG00000234389.1	AC007278.3	sense_intronic	0	chr2:103035148-103069025	0	0	0	1	0	0	0	0	0	0	0	0	0
ENSG00000230799.1	AC007279.2	pseudogene	0	chr2:202565276-202645912	0.886368	0.651239	-0.444718	1	0	0	0	0	0	0	0	0	0
ENSG00000224299.1	AC007282.6	pseudogene	0	chr2:202352147-202483901	0	0	0	1	0	0	0	0	0	0	0	0	0
ENSG00000235579.1	AC007283.4	pseudogene	0	chr2:201980826-202041410	0	0	0	1	0	0	0	0	0	0	0	0	0
ENSG00000234431.2	AC007283.5	lincRNA	0	chr2:201980826-202041410	0.14414	0.507208	1.8151	1	0	0	0	0	0	0	0	0	0
ENSG00000227014.1	AC007285.6	antisense	0	chr7:29959718-30066300	0.141787	0	-infinity	1	0	0	0	0	0	0	0	0	0
ENSG00000231519.1	AC007285.7	antisense	0	chr7:30067019-30170096	0.323424	0.171693	-0.9136	1	0	0	0	0	0	0	0	0	0
ENSG00000267938.1	AC007292.1	pseudogene	0	chr19:4343523-4360083	0.113131	0.266278	1.23494	1	0	0	0	0	0	0	0	0	0
ENSG00000185825.11	BCAP31	protein_coding	P51572	chrX:152965946-152990152	99.9926	1668.02	4.06017	5e-05	1	0	1	0	0	1	1	1	0
ENSG00000269807.1	AC007292.4	antisense	0	chr19:4343523-4360083	0.427468	0.212955	-1.00526	1	0	0	0	0	0	0	0	0	0
ENSG00000267980.1	AC007292.6	antisense	0	chr19:4360366-4400544	3.218	3.57267	0.15084	0.815	0	0	0	0	0	0	0	0	0
ENSG00000269425.1	AC007292.7	antisense	0	chr19:4324039-4343488	1.23128	0.910031	-0.436175	0.6419	0	0	0	0	0	0	0	0	0
ENSG00000234252.1	AC007308.6	antisense	0	chr22:21061978-21245506	2.06906	1.29519	-0.675816	0.4656	0	0	0	0	0	0	0	0	0
ENSG00000272600.1	AC007308.7	antisense	0	chr22:21061978-21245506	2.86182	2.04208	-0.486893	0.8182	0	0	0	0	0	0	0	0	0
ENSG00000224946.1	AC007312.3	pseudogene	0	chr7:33168855-33645680	0.0973088	0.294671	1.59846	1	0	0	0	0	0	0	0	0	0
ENSG00000226046.1	AC007316.3	pseudogene	0	chr7:97066829-97067208	0	0	0	1	0	0	0	0	0	0	0	0	0
ENSG00000233128.1	AC007317.1	lincRNA	0	chr2:40973626-40994592	0	0	0	1	0	0	0	0	0	0	0	0	0
ENSG00000172974.10	AC007318.5	pseudogene	0	chr2:65432136-65433396	7.90696	7.13941	-0.147318	0.44415	0	0	0	0	0	0	0	0	0
ENSG00000224063.1	AC007319.1	antisense	0	chr2:187866602-188430487	0	0	0	1	0	0	0	0	0	0	0	0	0
ENSG00000229725.1	AC007322.1	pseudogene	0	chrY:24017477-24019697	0	0	0	1	0	0	0	0	0	0	0	0	0
ENSG00000251618.1	AC007322.3	pseudogene	0	chrY:24026222-24064214	0	0	0	1	0	0	0	0	0	0	0	0	0
ENSG00000227444.1	AC007322.5	pseudogene	0	chrY:24065081-24067253	0	0	0	1	0	0	0	0	0	0	0	0	0
ENSG00000237968.1	AC007322.7	pseudogene	0	chrY:24086158-24087740	0	0	0	1	0	0	0	0	0	0	0	0	0
ENSG00000271275.1	AC007326.9	pseudogene	0	chr22:18958026-19018755	0.338109	0.692166	1.03363	1	0	0	0	0	0	0	0	0	0
ENSG00000229679.1	AC007327.5	antisense	0	chr7:36192757-36341152	0.0549358	0	-infinity	1	0	0	0	0	0	0	0	0	0
ENSG00000228770.1	AC007327.6	pseudogene	0	chr7:36192757-36341152	0	0	0	1	0	0	0	0	0	0	0	0	0
ENSG00000221515.1	AC007333.1	miRNA	0	chr16:52271993-52314211	0	0	0	1	0	0	0	0	0	0	0	0	0
ENSG00000221134.1	AC007339.1	miRNA	0	chr16:49521434-49891830	0	0	0	1	0	0	0	0	0	0	0	0	0
ENSG00000214696.3	AC007347.1	pseudogene	0	chr16:53737874-54155853	0.740026	0.167084	-2.147	1	0	0	0	0	0	0	0	0	0
ENSG00000229424.1	AC007349.4	lincRNA	0	chr7:36790291-36802686	0	0	0	1	0	0	0	0	0	0	0	0	0
ENSG00000235728.1	AC007349.5	lincRNA	0	chr7:36820612-36822394	0.0216661	0	-infinity	1	0	0	0	0	0	0	0	0	0
ENSG00000230831.1	AC007349.7	antisense	0	chr7:36878576-36880978	0	0	0	1	0	0	0	0	0	0	0	0	0
ENSG00000221532.1	AC007353.1	miRNA	0	chr16:34442273-34518517	0	0	0	1	0	0	0	0	0	0	0	0	0
ENSG00000221489.1	AC007358.1	miRNA	0	chr2:202817979-202818059	0	0	0	1	0	0	0	0	0	0	0	0	0
ENSG00000236951.1	AC007359.6	lincRNA	0	chrY:24246960-24293631	0	0	0	1	0	0	0	0	0	0	0	0	0
ENSG00000162729.9	IGSF8	protein_coding	Q969P0	chr1:160061129-160068733	8.54651	142.178	4.05622	5e-05	1	1	1	0	0	1	1	1	0
ENSG00000225216.2	AC007362.3	antisense	0	chr2:206546713-206662857	0.235072	1.19432	2.34502	0.17385	0	0	0	0	0	0	0	0	0
ENSG00000162947.4	AC007364.1	lincRNA	0	chr2:150426147-150715705	0	0	0	1	0	0	0	0	0	0	0	0	0
ENSG00000233694.1	AC007365.1	lincRNA	0	chr2:64834108-64843616	0.0181132	0	-infinity	1	0	0	0	0	0	0	0	0	0
ENSG00000253082.1	AC007365.2	miRNA	0	chr2:65003237-65003321	0	0	0	1	0	0	0	0	0	0	0	0	0
ENSG00000226756.1	AC007365.3	lincRNA	0	chr2:64858754-64978139	0.602475	0.242504	-1.31289	1	0	0	0	0	0	0	0	0	0
ENSG00000227791.3	AC007365.4	pseudogene	0	chr2:64858754-64978139	0.2882	0.194185	-0.569639	1	0	0	0	0	0	0	0	0	0
ENSG00000269883.1	AC007375.1	protein_coding	0	chr14:77564439-77725838	0.341447	0.356443	0.0620102	1	0	0	0	0	0	0	0	0	0
ENSG00000268898.1	AC007377.1	protein_coding	0	chr2:40013592-40838193	0	0	0	1	0	0	0	0	0	0	0	0	0
ENSG00000223929.1	AC007381.2	lincRNA	0	chr2:60586350-60618510	0	0	0	1	0	0	0	0	0	0	0	0	0
ENSG00000228590.1	AC007381.3	lincRNA	0	chr2:60577729-60580151	0.0114005	0	-infinity	1	0	0	0	0	0	0	0	0	0
ENSG00000268688.1	AC007382.1	protein_coding	0	chr2:37068326-37068530	0.521372	0.871929	0.741897	1	0	0	0	0	0	0	0	0	0
ENSG00000227946.1	AC007383.3	lincRNA	0	chr2:206854308-206951288	3.04532	2.04053	-0.577654	0.51325	0	0	0	0	0	0	0	0	0
ENSG00000231955.1	AC007383.4	antisense	0	chr2:206979540-207027652	3.23923	3.12103	-0.0536293	0.9639	0	0	0	0	0	0	0	0	0
ENSG00000159186.4	AC007383.6	pseudogene	0	chr2:207100959-207101595	0	0	0	1	0	0	0	0	0	0	0	0	0
ENSG00000237638.1	AC007386.2	lincRNA	0	chr2:65128973-65132271	0	0.0259649	infinity	1	0	0	0	0	0	0	0	0	0
ENSG00000227394.1	AC007386.3	pseudogene	0	chr2:65187186-65187768	0.88744	0.414067	-1.09979	1	0	0	0	0	0	0	0	0	0
ENSG00000232613.2	AC007386.4	antisense	0	chr2:65257860-65264631	0.278138	0.153586	-0.856755	1	0	0	0	0	0	0	0	0	0
ENSG00000224646.2	AC007387.2	pseudogene	0	chr2:74981796-74981946	0	0	0	1	0	0	0	0	0	0	0	0	0
ENSG00000237979.1	AC007389.1	pseudogene	0	chr2:65663844-66311773	0	0	0	1	0	0	0	0	0	0	0	0	0
ENSG00000223739.1	AC007389.2	pseudogene	0	chr2:65663844-66311773	0	0	0	1	0	0	0	0	0	0	0	0	0
ENSG00000235725.1	AC007389.3	lincRNA	0	chr2:65663844-66311773	0.0114087	0	-infinity	1	0	0	0	0	0	0	0	0	0
ENSG00000265899.1	AC007389.4	miRNA	0	chr2:65663844-66311773	0	0	0	1	0	0	0	0	0	0	0	0	0
ENSG00000233159.1	AC007390.4	pseudogene	0	chr2:37394962-37551951	0.0530699	0	-infinity	1	0	0	0	0	0	0	0	0	0
ENSG00000218739.5	AC007390.5	protein_coding	0	chr2:37394962-37551951	7.7945	3.94996	-0.980619	0.37605	0	0	0	0	0	0	0	0	0
ENSG00000232028.1	AC007391.2	lincRNA	0	chr2:37552482-37553940	0.0872987	0	-infinity	1	0	0	0	0	0	0	0	0	0
ENSG00000232046.2	AC007392.3	lincRNA	0	chr2:66801161-66957289	0.0670325	0	-infinity	1	0	0	0	0	0	0	0	0	0
ENSG00000237179.1	AC007392.4	lincRNA	0	chr2:66801161-66957289	0	0	0	1	0	0	0	0	0	0	0	0	0
ENSG00000223604.1	AC007394.3	pseudogene	0	chr2:150186498-150330662	0.208767	0.334978	0.682176	1	0	0	0	0	0	0	0	0	0
ENSG00000235035.1	AC007395.3	antisense	0	chr2:70834749-70995357	0.043532	0.61477	3.8199	1	0	0	0	0	0	0	0	0	0
ENSG00000231386.1	AC007395.4	pseudogene	0	chr2:71035774-71047732	0.197508	0.131369	-0.588291	1	0	0	0	0	0	0	0	0	0
ENSG00000256845.1	AC007401.1	pseudogene	0	chr2:36583068-36873230	0.383526	0.0397413	-3.27061	1	0	0	0	0	0	0	0	0	0
ENSG00000217075.1	AC007401.2	protein_coding	0	chr2:36583068-36873230	0.331228	0.383632	0.211899	1	0	0	0	0	0	0	0	0	0
ENSG00000222692.1	AC007402.1	miRNA	0	chr2:51259738-52635055	0	0	0	1	0	0	0	0	0	0	0	0	0
ENSG00000232688.1	AC007403.1	lincRNA	0	chr2:67131567-67198594	0	0	0	1	0	0	0	0	0	0	0	0	0
ENSG00000230525.1	AC007403.2	lincRNA	0	chr2:67131567-67198594	0.059217	0	-infinity	1	0	0	0	0	0	0	0	0	0
ENSG00000223859.1	AC007403.3	lincRNA	0	chr2:67267677-67269098	0	0	0	1	0	0	0	0	0	0	0	0	0
ENSG00000222033.1	AC007405.2	protein_coding	0	chr2:171568960-171571077	0.0375705	0.0718234	0.934856	1	0	0	0	0	0	0	0	0	0
ENSG00000234350.1	AC007405.4	lincRNA	0	chr2:171579718-171627276	0.238824	0.281792	0.238684	1	0	0	0	0	0	0	0	0	0
ENSG00000182871.10	COL18A1	protein_coding	P39060	chr21:46825051-46964325	9.09828	150.246	4.04559	5e-05	1	1	0	0	0	1	1	1	0
ENSG00000235934.1	AC007405.8	antisense	0	chr2:171669722-171717661	0.504526	0.908165	0.848028	1	0	0	0	0	0	0	0	0	0
ENSG00000268503.1	AC007421.1	protein_coding	0	chr17:7465191-7536700	0.421367	0	-infinity	1	0	0	0	0	0	0	0	0	0
ENSG00000224173.1	AC007422.1	lincRNA	0	chr2:67789198-67911209	0	0	0	1	0	0	0	0	0	0	0	0	0
ENSG00000166329.2	AC007431.1	protein_coding	0	chr17:55821841-55822673	0.0576487	0.0913763	0.664531	1	0	0	0	0	0	0	0	0	0
ENSG00000266510.1	AC007435.1	miRNA	0	chr2:175899244-175899318	0	0	0	1	0	0	0	0	0	0	0	0	0
ENSG00000211542.1	AC007436.1	miRNA	0	chr12:9280378-9281241	0	0	0	1	0	0	0	0	0	0	0	0	0
ENSG00000221128.1	AC007450.1	miRNA	0	chr12:11694328-11743303	0	0	0	1	0	0	0	0	0	0	0	0	0
ENSG00000267893.1	AC007461.1	protein_coding	0	chr17:70017991-70216859	0	0	0	1	0	0	0	0	0	0	0	0	0
ENSG00000226101.1	AC007461.2	lincRNA	0	chr17:70017991-70216859	0.0183159	0	-infinity	1	0	0	0	0	0	0	0	0	0
ENSG00000226506.1	AC007463.2	lincRNA	0	chr2:8026900-8039786	0	0	0	1	0	0	0	0	0	0	0	0	0
ENSG00000235665.1	AC007464.1	lincRNA	0	chr2:8062555-8523751	0	0	0	1	0	0	0	0	0	0	0	0	0
ENSG00000212032.2	AC007486.1	miRNA	0	chrX:120466407-120466492	0	0	0	1	0	0	0	0	0	0	0	0	0
ENSG00000215923.1	AC007528.1	miRNA	0	chr12:16500075-16763528	0	0	0	1	0	0	0	0	0	0	0	0	0
ENSG00000252445.1	AC007535.1	miRNA	0	chr12:13679787-14133053	0	0	0	1	0	0	0	0	0	0	0	0	0
ENSG00000221156.1	AC007551.1	miRNA	0	chr7:35840541-35944917	0	0	0	1	0	0	0	0	0	0	0	0	0
ENSG00000232736.1	AC007551.2	pseudogene	0	chr7:35791465-35840226	0	0	0	1	0	0	0	0	0	0	0	0	0
ENSG00000228878.3	AC007551.3	lincRNA	0	chr7:35791465-35840226	0.22086	0.427416	0.952507	1	0	0	0	0	0	0	0	0	0
ENSG00000235321.1	AC007556.3	antisense	0	chr2:169957252-169957720	0	0	0	1	0	0	0	0	0	0	0	0	0
ENSG00000223874.1	AC007557.1	protein_coding	0	chr2:217536827-217858802	0	0	0	1	0	0	0	0	0	0	0	0	0
ENSG00000237479.1	AC007557.2	antisense	0	chr2:217536827-217858802	0.0439369	0	-infinity	1	0	0	0	0	0	0	0	0	0
ENSG00000227021.1	AC007557.3	lincRNA	0	chr2:217536827-217858802	0	0	0	1	0	0	0	0	0	0	0	0	0
ENSG00000231597.1	AC007557.4	antisense	0	chr2:217536827-217858802	0	0	0	1	0	0	0	0	0	0	0	0	0
ENSG00000235993.1	AC007559.1	pseudogene	0	chr2:230222344-230579274	0.0643889	0	-infinity	1	0	0	0	0	0	0	0	0	0
ENSG00000238165.1	AC007560.1	pseudogene	0	chr2:50145642-51259674	0.0797167	0	-infinity	1	0	0	0	0	0	0	0	0	0
ENSG00000215968.2	AC007560.2	miRNA	0	chr2:50145642-51259674	0	0	0	1	0	0	0	0	0	0	0	0	0
ENSG00000235583.2	AC007562.1	pseudogene	0	chrY:27658447-27673933	0	0	0	1	0	0	0	0	0	0	0	0	0
ENSG00000236295.1	AC007563.1	antisense	0	chr2:217536827-217858802	0.00602643	0	-infinity	1	0	0	0	0	0	0	0	0	0
ENSG00000229352.1	AC007563.3	lincRNA	0	chr2:217536827-217858802	0.0364379	0	-infinity	1	0	0	0	0	0	0	0	0	0
ENSG00000237930.1	AC007563.4	pseudogene	0	chr2:217536827-217858802	0.061612	0	-infinity	1	0	0	0	0	0	0	0	0	0
ENSG00000236886.2	AC007563.5	antisense	0	chr2:217536827-217858802	0.109862	0.873141	2.99052	1	0	0	0	0	0	0	0	0	0
ENSG00000244055.1	AC007566.10	antisense	0	chr7:92076766-92157845	0.133358	0.276631	1.05265	1	0	0	0	0	0	0	0	0	0
ENSG00000230927.2	AC007566.11	pseudogene	0	chr7:92042289-92068876	0	0	0	1	0	0	0	0	0	0	0	0	0
ENSG00000266112.1	AC007567.1	miRNA	0	chr7:107788067-108097161	0.23089	0	-infinity	1	0	0	0	0	0	0	0	0	0
ENSG00000224136.1	AC007568.1	pseudogene	0	chr7:117522912-117523729	0	0	0	1	0	0	0	0	0	0	0	0	0
ENSG00000220993.1	AC007611.1	miRNA	0	chr16:48657346-48778553	0	0	0	1	0	0	0	0	0	0	0	0	0
ENSG00000203648.3	AC007618.3	pseudogene	0	chr12:2055219-2802108	0.111727	0	-infinity	1	0	0	0	0	0	0	0	0	0
ENSG00000242539.2	AC007620.3	antisense	0	chr3:179113876-179116979	16.9874	13.2451	-0.359002	0.0786	0	0	0	0	0	0	0	0	0
ENSG00000264131.1	AC007631.1	lincRNA	0	chr18:62853394-62854254	0	0	0	1	0	0	0	0	0	0	0	0	0
ENSG00000235464.1	AC007652.1	lincRNA	0	chr7:35535630-35549873	0	0	0	1	0	0	0	0	0	0	0	0	0
ENSG00000226297.1	AC007677.2	pseudogene	0	chr2:229715241-230136001	0	0	0	1	0	0	0	0	0	0	0	0	0
ENSG00000213739.3	AC007679.1	pseudogene	0	chr2:206813814-206814869	0	0	0	1	0	0	0	0	0	0	0	0	0
ENSG00000225610.1	AC007679.3	antisense	0	chr2:206854308-206951288	0.0241906	0	-infinity	1	0	0	0	0	0	0	0	0	0
ENSG00000237041.1	AC007679.4	pseudogene	0	chr2:206854308-206951288	0.710748	0.183636	-1.95249	1	0	0	0	0	0	0	0	0	0
ENSG00000237374.1	AC007680.2	lincRNA	0	chr2:51259738-52635055	0	0	0	1	0	0	0	0	0	0	0	0	0
ENSG00000231918.1	AC007682.1	lincRNA	0	chr2:51259738-52635055	0	0	0	1	0	0	0	0	0	0	0	0	0
ENSG00000216011.1	AC007682.2	miRNA	0	chr2:50145642-51259674	0	0	0	1	0	0	0	0	0	0	0	0	0
ENSG00000272385.1	AC007682.3	miRNA	0	chr2:50145642-51259674	0	0	0	1	0	0	0	0	0	0	0	0	0
ENSG00000203632.3	AC007690.1	pseudogene	0	chr3:186648273-186796341	0.914305	0.302275	-1.59681	1	0	0	0	0	0	0	0	0	0
ENSG00000265300.1	AC007731.1	miRNA	0	chr22:20778873-20850170	0	0	0	1	0	0	0	0	0	0	0	0	0
ENSG00000237750.2	AC007740.1	antisense	0	chr2:163175349-163695240	0	0	0	1	0	0	0	0	0	0	0	0	0
ENSG00000225896.1	AC007742.3	pseudogene	0	chrY:19838631-19838960	0	0	0	1	0	0	0	0	0	0	0	0	0
ENSG00000250868.2	AC007742.7	pseudogene	0	chrY:19880861-19889280	0	0	0	1	0	0	0	0	0	0	0	0	0
ENSG00000233251.3	AC007743.1	antisense	0	chr2:56179292-56613308	0.0530753	0.0468234	-0.180812	1	0	0	0	0	0	0	0	0	0
ENSG00000236841.3	AC007750.5	antisense	0	chr2:163016271-163101661	0	0.136157	infinity	1	0	0	0	0	0	0	0	0	0
ENSG00000263960.1	AC007773.1	miRNA	0	chr19:32836499-32878573	0	0	0	1	0	0	0	0	0	0	0	0	0
ENSG00000267213.3	AC007773.2	antisense	0	chr19:32880955-32976801	0.479711	0.352711	-0.443677	1	0	0	0	0	0	0	0	0	0
ENSG00000269093.1	AC007773.3	protein_coding	0	chr19:32880955-32976801	0.632628	0.298844	-1.08197	1	0	0	0	0	0	0	0	0	0
ENSG00000267610.1	AC007787.2	antisense	0	chr19:13106421-13209610	0.174884	0	-infinity	1	0	0	0	0	0	0	0	0	0
ENSG00000226205.1	AC007790.4	pseudogene	0	chr7:132937828-133751342	2.14211	0.730065	-1.55293	0.39165	0	0	0	0	0	0	0	0	0
ENSG00000267617.1	AC007795.1	lincRNA	0	chr19:29360702-29370077	0	0	0	1	0	0	0	0	0	0	0	0	0
ENSG00000267662.1	AC007796.1	antisense	0	chr19:31765850-31908700	0.0896632	0.317631	1.82477	1	0	0	0	0	0	0	0	0	0
ENSG00000221233.2	AC007842.1	miRNA	0	chr19:40490040-40523514	0	0	0	1	0	0	0	0	0	0	0	0	0
ENSG00000231859.1	AC007875.2	pseudogene	0	chr7:97535740-97536134	0.684452	1.38347	1.01527	0.3002	0	0	0	0	0	0	0	0	0
ENSG00000235982.1	AC007875.3	pseudogene	0	chr7:97512593-97513107	2.08502	0.887453	-1.23232	0.085	0	0	0	0	0	0	0	0	0
ENSG00000224342.1	AC007879.1	lincRNA	0	chr2:208038357-208102599	0	0	0	1	0	0	0	0	0	0	0	0	0
ENSG00000234902.2	AC007879.2	lincRNA	0	chr2:208038357-208102599	0	0	0	1	0	0	0	0	0	0	0	0	0
ENSG00000240440.1	AC007879.3	lincRNA	0	chr2:208038357-208102599	0	0	0	1	0	0	0	0	0	0	0	0	0
ENSG00000225916.1	AC007879.4	lincRNA	0	chr2:208038357-208102599	0	0	0	1	0	0	0	0	0	0	0	0	0
ENSG00000223725.2	AC007879.5	antisense	0	chr2:208104373-208490652	0	0.285272	infinity	1	0	0	0	0	0	0	0	0	0
ENSG00000225064.1	AC007879.6	lincRNA	0	chr2:208104373-208490652	0.0437057	0	-infinity	1	0	0	0	0	0	0	0	0	0
ENSG00000229647.1	AC007879.7	lincRNA	0	chr2:208104373-208490652	0	0	0	1	0	0	0	0	0	0	0	0	0
ENSG00000234572.1	AC007880.1	lincRNA	0	chr2:65073263-65090760	0.011562	0.121895	3.39818	1	0	0	0	0	0	0	0	0	0
ENSG00000264051.1	AC007881.1	miRNA	0	chr2:71336813-71357369	0	0	0	1	0	0	0	0	0	0	0	0	0
ENSG00000264382.1	AC007881.2	miRNA	0	chr2:71163011-71306935	0	0	0	1	0	0	0	0	0	0	0	0	0
ENSG00000233870.1	AC007881.4	pseudogene	0	chr2:71405716-71405903	0	0	0	1	0	0	0	0	0	0	0	0	0
ENSG00000224891.1	AC007899.3	pseudogene	0	chr2:37311593-37384208	1.62883	2.70233	0.730363	0.53855	0	0	0	0	0	0	0	0	0
ENSG00000264711.1	AC007919.1	miRNA	0	chr3:172348038-172429008	0	0	0	1	0	0	0	0	0	0	0	0	0
ENSG00000224611.1	AC007919.18	pseudogene	0	chr3:172223297-172241297	0	0	0	1	0	0	0	0	0	0	0	0	0
ENSG00000231384.1	AC007919.19	pseudogene	0	chr3:172348038-172429008	0.179965	0	-infinity	1	0	0	0	0	0	0	0	0	0
ENSG00000269496.1	AC007919.2	protein_coding	0	chr3:172348038-172429008	0	0	0	1	0	0	0	0	0	0	0	0	0
ENSG00000263863.1	AC007948.1	lincRNA	0	chr18:62773108-62792946	0	0	0	1	0	0	0	0	0	0	0	0	0
ENSG00000259268.1	AC007950.1	lincRNA	0	chr15:63748492-63761550	0	0	0	1	0	0	0	0	0	0	0	0	0
ENSG00000214844.3	AC007952.1	protein_coding	0	chr17:19030781-19062489	0	0	0	1	0	0	0	0	0	0	0	0	0
ENSG00000266311.2	AC007952.4	lincRNA	0	chr17:19067521-19077749	0	0	0	1	0	0	0	0	0	0	0	0	0
ENSG00000228157.2	AC007952.5	protein_coding	0	chr17:18996286-19000150	0	0	0	1	0	0	0	0	0	0	0	0	0
ENSG00000197665.5	AC007952.6	protein_coding	0	chr17:19030781-19062489	0	0	0	1	0	0	0	0	0	0	0	0	0
ENSG00000214670.3	AC007956.1	protein_coding	0	chr14:75120139-75179818	3.1248e-38	8.19327e-199	-533.44	1	0	0	0	0	0	0	0	0	0
ENSG00000269393.1	AC007965.1	protein_coding	0	chrY:28111775-28114889	0	0	0	1	0	0	0	0	0	0	0	0	0
ENSG00000226747.2	AC007966.1	antisense	0	chr2:186584600-186698017	0.111506	0.105737	-0.0766379	1	0	0	0	0	0	0	0	0	0
ENSG00000228207.1	AC007967.2	pseudogene	0	chrY:8769243-8771317	0	0	0	1	0	0	0	0	0	0	0	0	0
ENSG00000173357.8	AC007967.3	pseudogene	0	chrY:8774264-8784114	0	0	0	1	0	0	0	0	0	0	0	0	0
ENSG00000230025.1	AC007967.4	pseudogene	0	chrY:8839791-8842136	0	0	0	1	0	0	0	0	0	0	0	0	0
ENSG00000234061.1	AC007969.4	pseudogene	0	chr2:172349414-172349605	0	0	0	1	0	0	0	0	0	0	0	0	0
ENSG00000167004.8	PDIA3	protein_coding	P30101	chr15:44019115-44095241	67.8009	1119.14	4.04495	5e-05	1	1	0	0	0	1	1	1	0
ENSG00000234281.1	AC007970.1	antisense	0	chr2:211189482-211342376	0.0290575	0	-infinity	1	0	0	0	0	0	0	0	0	0
ENSG00000221178.1	AC008045.1	miRNA	0	chr14:78708733-80330762	0	0	0	1	0	0	0	0	0	0	0	0	0
ENSG00000227365.1	AC008060.5	antisense	0	chr7:155266900-155326557	0.048842	0	-infinity	1	0	0	0	0	0	0	0	0	0
ENSG00000218672.1	AC008060.7	protein_coding	0	chr7:155174770-155189051	0	0	0	1	0	0	0	0	0	0	0	0	0
ENSG00000236544.1	AC008060.8	lincRNA	0	chr7:155213900-155249794	0	0.427107	infinity	1	0	0	0	0	0	0	0	0	0
ENSG00000230918.1	AC008063.2	antisense	0	chr2:162848750-162931679	0	0	0	1	0	0	0	0	0	0	0	0	0
ENSG00000233397.1	AC008063.3	lincRNA	0	chr2:162949938-162951364	0	0	0	1	0	0	0	0	0	0	0	0	0
ENSG00000264740.1	AC008064.1	miRNA	0	chr2:53759809-54087297	0	0	0	1	0	0	0	0	0	0	0	0	0
ENSG00000224553.1	AC008065.1	pseudogene	0	chr2:172173918-172341562	0.300696	0	-infinity	1	0	0	0	0	0	0	0	0	0
ENSG00000237031.3	AC008067.2	antisense	0	chr2:79384131-80875905	0	0	0	1	0	0	0	0	0	0	0	0	0
ENSG00000223536.1	AC008069.1	lincRNA	0	chr2:16909390-16948822	0	0	0	1	0	0	0	0	0	0	0	0	0
ENSG00000224604.1	AC008069.2	pseudogene	0	chr2:17035086-17036551	0	0	0	1	0	0	0	0	0	0	0	0	0
ENSG00000228681.1	AC008072.1	pseudogene	0	chr2:225159646-225160470	0	0	0	1	0	0	0	0	0	0	0	0	0
ENSG00000232642.1	AC008073.7	antisense	0	chr2:24299395-24424567	0.0555537	0	-infinity	1	0	0	0	0	0	0	0	0	0
ENSG00000223754.1	AC008073.9	antisense	0	chr2:24299395-24424567	0.173499	0	-infinity	1	0	0	0	0	0	0	0	0	0
ENSG00000223935.1	AC008074.3	antisense	0	chr2:64622353-64680932	0.083878	0	-infinity	1	0	0	0	0	0	0	0	0	0
ENSG00000223863.1	AC008074.4	lincRNA	0	chr2:64713486-64728038	0	0	0	1	0	0	0	0	0	0	0	0	0
ENSG00000237217.1	AC008074.5	pseudogene	0	chr2:64622353-64680932	0.209125	0.177215	-0.238868	1	0	0	0	0	0	0	0	0	0
ENSG00000187979.4	AC008079.9	antisense	0	chr22:18660804-18688682	0.185716	0.48458	1.38364	1	0	0	0	0	0	0	0	0	0
ENSG00000252811.1	AC008085.1	miRNA	0	chr7:131537438-131537533	0	0	0	1	0	0	0	0	0	0	0	0	0
ENSG00000260907.1	AC008088.4	lincRNA	0	chr17:20433354-20434194	0.263941	0	-infinity	1	0	0	0	0	0	0	0	0	0
ENSG00000238641.1	AC008122.1	miRNA	0	chr2:190744334-191236391	0	0	0	1	0	0	0	0	0	0	0	0	0
ENSG00000182824.6	AC008132.1	protein_coding	0	chr22:18721426-18745407	0	0	0	1	0	0	0	0	0	0	0	0	0
ENSG00000234764.2	AC008132.12	pseudogene	0	chr22:18761177-18830912	0	0	0	1	0	0	0	0	0	0	0	0	0
ENSG00000161103.7	AC008132.13	protein_coding	0	chr22:18834323-18848562	0.0147748	0.0256842	0.797736	1	0	0	0	0	0	0	0	0	0
ENSG00000239989.1	AC008132.14	pseudogene	0	chr22:18761177-18830912	0	0	0	1	0	0	0	0	0	0	0	0	0
ENSG00000203432.1	AC008147.1	pseudogene	0	chr12:50683976-50684073	0	0	0	1	0	0	0	0	0	0	0	0	0
ENSG00000203433.1	AC008147.2	pseudogene	0	chr12:50678448-50678545	0.23565	0	-infinity	1	0	0	0	0	0	0	0	0	0
ENSG00000231098.1	AC008154.4	antisense	0	chr7:133969251-133970807	0.0456349	0.214823	2.23494	1	0	0	0	0	0	0	0	0	0
ENSG00000229177.1	AC008154.5	lincRNA	0	chr7:134030822-134035543	0	0	0	1	0	0	0	0	0	0	0	0	0
ENSG00000213237.4	AC008155.1	pseudogene	0	chr7:138088939-138089268	0	0	0	1	0	0	0	0	0	0	0	0	0
ENSG00000213238.5	AC008155.2	pseudogene	0	chr7:137982832-137983229	0	0	0	1	0	0	0	0	0	0	0	0	0
ENSG00000234113.2	AC008163.4	lincRNA	0	chr7:81157718-81191099	0	0	0	1	0	0	0	0	0	0	0	0	0
ENSG00000232968.1	AC008163.6	pseudogene	0	chr7:81092351-81092929	0	0	0	1	0	0	0	0	0	0	0	0	0
ENSG00000266512.1	AC008166.1	miRNA	0	chr2:154728425-155313950	0	0	0	1	0	0	0	0	0	0	0	0	0
ENSG00000223890.1	AC008171.1	pseudogene	0	chr2:205410515-206484886	0.239819	0	-infinity	1	0	0	0	0	0	0	0	0	0
ENSG00000231570.1	AC008173.1	pseudogene	0	chr2:56977434-56977698	0	0	0	1	0	0	0	0	0	0	0	0	0
ENSG00000231646.1	AC008174.3	antisense	0	chr2:186584600-186698017	1.1592	0.957689	-0.275505	0.74005	0	0	0	0	0	0	0	0	0
ENSG00000235059.1	AC008175.1	lincRNA	0	chrY:24585086-24631739	0.0306819	0	-infinity	1	0	0	0	0	0	0	0	0	0
ENSG00000224545.1	AC008264.4	pseudogene	0	chr7:131185020-131242976	0.130691	0	-infinity	1	0	0	0	0	0	0	0	0	0
ENSG00000214815.2	AC008265.2	pseudogene	0	chr7:138125434-138126983	0	0	0	1	0	0	0	0	0	0	0	0	0
ENSG00000267941.1	AC008267.1	protein_coding	0	chr7:65670185-65955095	0.697883	0.522404	-0.417819	1	0	0	0	0	0	0	0	0	0
ENSG00000235584.2	AC008268.1	lincRNA	0	chr2:96331831-96334463	0	0	0	1	0	0	0	0	0	0	0	0	0
ENSG00000237510.3	AC008268.2	pseudogene	0	chr2:96455401-96465914	0	0	0	1	0	0	0	0	0	0	0	0	0
ENSG00000229321.1	AC008269.2	lincRNA	0	chr2:207731518-207733013	0.0584919	0.117686	1.00863	1	0	0	0	0	0	0	0	0	0
ENSG00000231031.2	AC008271.1	protein_coding	0	chr2:15830905-15884463	0	0	0	1	0	0	0	0	0	0	0	0	0
ENSG00000223642.3	AC008277.1	antisense	0	chr2:160175489-160473593	0.35921	0.761541	1.0841	1	0	0	0	0	0	0	0	0	0
ENSG00000234022.1	AC008278.2	antisense	0	chr2:15704293-15713992	0	0	0	1	0	0	0	0	0	0	0	0	0
ENSG00000224194.1	AC008278.3	antisense	0	chr2:15808807-15820608	0.0402431	0	-infinity	1	0	0	0	0	0	0	0	0	0
ENSG00000235937.1	AC008280.1	pseudogene	0	chr2:54091203-54532437	0.0609361	0	-infinity	1	0	0	0	0	0	0	0	0	0
ENSG00000241114.1	AC008280.3	pseudogene	0	chr2:54091203-54532437	0.0817775	0	-infinity	1	0	0	0	0	0	0	0	0	0
ENSG00000228909.1	AC008281.1	lincRNA	0	chr2:220768771-220769610	0	0	0	1	0	0	0	0	0	0	0	0	0
ENSG00000268208.1	AC008372.1	protein_coding	0	chr14:78174413-78236085	0	0	0	1	0	0	0	0	0	0	0	0	0
ENSG00000268217.1	AC008387.1	protein_coding	0	chr5:72894202-72896845	0	0	0	1	0	0	0	0	0	0	0	0	0
ENSG00000265665.1	AC008391.1	miRNA	0	chr5:55752864-55752965	0	0	0	1	0	0	0	0	0	0	0	0	0
ENSG00000233828.2	AC008394.1	protein_coding	0	chr5:86512422-86534822	0.0324852	0.0392692	0.273613	1	0	0	0	0	0	0	0	0	0
ENSG00000221167.1	AC008397.1	miRNA	0	chr19:18520503-18520592	0	0	0	1	0	0	0	0	0	0	0	0	0
ENSG00000221131.2	AC008410.1	miRNA	0	chr5:154404273-154404360	0	0	0	1	0	0	0	0	0	0	0	0	0
ENSG00000251583.1	AC008427.2	pseudogene	0	chr5:149237518-149324356	0	0	0	1	0	0	0	0	0	0	0	0	0
ENSG00000232324.1	AC008440.10	lincRNA	0	chr19:54357834-54379691	0.0452355	0.136982	1.59846	1	0	0	0	0	0	0	0	0	0
ENSG00000085563.10	ABCB1	protein_coding	P08183	chr7:87133174-87461611	2.03183	33.2478	4.03241	5e-05	1	0	1	0	0	1	1	1	0
ENSG00000268397.1	AC008443.1	protein_coding	0	chr5:180663908-180699308	14.1545	8.77319	-0.690091	0.5656	0	0	0	0	0	0	0	0	0
ENSG00000269267.1	AC008498.1	protein_coding	0	chr5:60240955-60448853	0.297141	0.337889	0.185405	1	0	0	0	0	0	0	0	0	0
ENSG00000266499.1	AC008536.1	miRNA	0	chr5:112043194-112258236	0	0	0	1	0	0	0	0	0	0	0	0	0
ENSG00000203442.2	AC008555.1	pseudogene	0	chr19:35328792-35351480	0.113159	0	-infinity	1	0	0	0	0	0	0	0	0	0
ENSG00000213084.1	AC008555.2	pseudogene	0	chr19:35328792-35351480	0.0534163	0	-infinity	1	0	0	0	0	0	0	0	0	0
ENSG00000251135.2	AC008565.1	pseudogene	0	chr5:120375784-120379727	0	0	0	1	0	0	0	0	0	0	0	0	0
ENSG00000222316.1	AC008581.1	miRNA	0	chr5:76367896-76462734	0	0	0	1	0	0	0	0	0	0	0	0	0
ENSG00000251000.1	AC008592.3	pseudogene	0	chr5:95170127-95170750	0.120123	0	-infinity	1	0	0	0	0	0	0	0	0	0
ENSG00000251409.1	AC008592.4	antisense	0	chr5:95171646-95195837	0.0507957	0	-infinity	1	0	0	0	0	0	0	0	0	0
ENSG00000250362.1	AC008592.5	processed_transcript	0	chr5:95197489-95210223	0.0342506	0.133734	1.96516	1	0	0	0	0	0	0	0	0	0
ENSG00000250955.1	AC008592.7	lincRNA	0	chr5:95220801-96143803	0.0439679	0.133144	1.59846	1	0	0	0	0	0	0	0	0	0
ENSG00000272021.1	AC008592.8	lincRNA	0	chr5:95171646-95195837	0.0345391	0	-infinity	1	0	0	0	0	0	0	0	0	0
ENSG00000221070.1	AC008625.1	miRNA	0	chr5:153369687-153825410	0	0	0	1	0	0	0	0	0	0	0	0	0
ENSG00000222732.1	AC008671.1	miRNA	0	chr5:171636643-171711075	0	0	0	1	0	0	0	0	0	0	0	0	0
ENSG00000263401.1	AC008674.1	miRNA	0	chr5:173134616-173173214	0	0	0	1	0	0	0	0	0	0	0	0	0
ENSG00000214109.3	AC008686.1	protein_coding	0	chr19:13890883-13900972	0	0	0	1	0	0	0	0	0	0	0	0	0
ENSG00000254199.1	AC008691.1	lincRNA	0	chr5:159175239-159188068	0	0	0	1	0	0	0	0	0	0	0	0	0
ENSG00000254336.1	AC008694.2	pseudogene	0	chr5:157031714-157032645	0	0	0	1	0	0	0	0	0	0	0	0	0
ENSG00000253798.1	AC008694.3	antisense	0	chr5:157109992-157117274	0	0	0	1	0	0	0	0	0	0	0	0	0
ENSG00000249738.2	AC008697.1	lincRNA	0	chr5:158737940-158789842	0.63454	0.465742	-0.446181	1	0	0	0	0	0	0	0	0	0
ENSG00000253298.1	AC008703.1	lincRNA	0	chr5:158875563-158893284	0.26287	0.126192	-1.05873	1	0	0	0	0	0	0	0	0	0
ENSG00000266432.1	AC008703.2	miRNA	0	chr5:158952945-158953018	0	0	0	1	0	0	0	0	0	0	0	0	0
ENSG00000239048.1	AC008706.1	miRNA	0	chr5:159556216-159556280	0	0	0	1	0	0	0	0	0	0	0	0	0
ENSG00000256439.1	AC008731.1	pseudogene	0	chr16:24930705-25026987	1.21954	1.43992	0.239655	0.7733	0	0	0	0	0	0	0	0	0
ENSG00000230259.2	AC008738.1	pseudogene	0	chr19:33790839-33793470	4.38794	5.48582	0.322164	0.10425	0	0	0	0	0	0	0	0	0
ENSG00000264355.1	AC008738.2	miRNA	0	chr19:33667977-33668061	0	0	0	1	0	0	0	0	0	0	0	0	0
ENSG00000237955.1	AC008746.10	pseudogene	0	chr19:54891092-54891564	0	0	0	1	0	0	0	0	0	0	0	0	0
ENSG00000108588.9	CCDC47	protein_coding	Q96A33	chr17:61780191-61896677	48.7979	797.703	4.03096	5e-05	1	1	0	0	0	1	1	1	0
ENSG00000227407.1	AC008746.3	antisense	0	chr19:54926392-54948080	0.889411	0.623674	-0.512057	1	0	0	0	0	0	0	0	0	0
ENSG00000235681.1	AC008746.5	pseudogene	0	chr19:54955990-54974894	1.95525	1.2239	-0.67587	0.7842	0	0	0	0	0	0	0	0	0
ENSG00000213016.3	AC008746.9	pseudogene	0	chr19:55032905-55033214	0	0	0	1	0	0	0	0	0	0	0	0	0
ENSG00000221584.2	AC008747.1	miRNA	0	chr19:35051690-35051801	0	0	0	1	0	0	0	0	0	0	0	0	0
ENSG00000216102.1	AC008752.1	miRNA	0	chr19:9920942-9938492	0	0	0	1	0	0	0	0	0	0	0	0	0
ENSG00000265379.1	AC008752.2	miRNA	0	chr19:9862668-9903856	0	0	0	1	0	0	0	0	0	0	0	0	0
ENSG00000266247.1	AC008752.3	miRNA	0	chr19:9962103-9962192	0	0	0	1	0	0	0	0	0	0	0	0	0
ENSG00000238150.1	AC008753.3	pseudogene	0	chr19:54278852-54279136	0.0665242	0	-infinity	1	0	0	0	0	0	0	0	0	0
ENSG00000269564.1	AC008753.4	lincRNA	0	chr19:54292035-54292422	0	0	0	1	0	0	0	0	0	0	0	0	0
ENSG00000228323.2	AC008753.6	antisense	0	chr19:54357834-54379691	0	0	0	1	0	0	0	0	0	0	0	0	0
ENSG00000221195.2	AC008780.1	miRNA	0	chr5:56938721-56938813	0	0	0	1	0	0	0	0	0	0	0	0	0
ENSG00000228737.2	AC008781.7	antisense	0	chr5:140894582-141016437	0	0	0	1	0	0	0	0	0	0	0	0	0
ENSG00000248901.1	AC008834.1	lincRNA	0	chr5:97421963-97496897	0	0	0	1	0	0	0	0	0	0	0	0	0
ENSG00000249101.1	AC008834.2	pseudogene	0	chr5:97361668-97361843	0	0	0	1	0	0	0	0	0	0	0	0	0
ENSG00000223200.1	AC008836.1	miRNA	0	chr5:60853109-60853194	0	0	0	1	0	0	0	0	0	0	0	0	0
ENSG00000227836.1	AC008850.3	pseudogene	0	chr5:96149730-96373219	0.115334	0	-infinity	1	0	0	0	0	0	0	0	0	0
ENSG00000213702.2	AC008865.1	pseudogene	0	chr5:96149730-96373219	0.638325	0.00749138	-6.41292	1	0	0	0	0	0	0	0	0	0
ENSG00000238335.1	AC008869.1	miRNA	0	chr5:37802072-37802167	0	0	0	1	0	0	0	0	0	0	0	0	0
ENSG00000268280.1	AC008914.1	protein_coding	0	chr5:55224467-55224569	0	0	0	1	0	0	0	0	0	0	0	0	0
ENSG00000237705.1	AC008937.2	antisense	0	chr5:56111400-56191979	0.574601	0.655814	0.190726	1	0	0	0	0	0	0	0	0	0
ENSG00000225230.1	AC008937.3	antisense	0	chr5:56195867-56267502	0.0274679	0	-infinity	1	0	0	0	0	0	0	0	0	0
ENSG00000264465.1	AC008938.1	miRNA	0	chr16:24450308-24450408	0	0	0	1	0	0	0	0	0	0	0	0	0
ENSG00000228650.2	AC008940.1	lincRNA	0	chr5:56066625-56068130	0.0240673	0	-infinity	1	0	0	0	0	0	0	0	0	0
ENSG00000134910.8	STT3A	protein_coding	P46977	chr11:125439111-125551018	85.7187	1390.03	4.01936	5e-05	1	0	1	0	0	1	1	1	0
ENSG00000222961.1	AC008949.1	miRNA	0	chr5:32354455-32444867	0	0	0	1	0	0	0	0	0	0	0	0	0
ENSG00000269215.1	AC008964.1	protein_coding	0	chr5:39105337-39274630	0	0	0	1	0	0	0	0	0	0	0	0	0
ENSG00000221310.1	AC008967.1	miRNA	0	chr5:110831730-111353006	0	0	0	1	0	0	0	0	0	0	0	0	0
ENSG00000269688.1	AC008982.2	sense_intronic	0	chr19:39306061-39342987	2.6983	2.18805	-0.302406	0.8551	0	0	0	0	0	0	0	0	0
ENSG00000248166.1	AC008984.2	processed_transcript	0	chr19:54818352-54850421	3.08381e-08	2.88569e-08	-0.095794	1	0	0	0	0	0	0	0	0	0
ENSG00000251431.1	AC008984.5	pseudogene	0	chr19:54799853-54809952	0	0	0	1	0	0	0	0	0	0	0	0	0
ENSG00000250507.1	AC008984.6	pseudogene	0	chr19:54818352-54850421	0	0	0	1	0	0	0	0	0	0	0	0	0
ENSG00000234436.1	AC008984.7	pseudogene	0	chr19:54813046-54817309	0	0	0	1	0	0	0	0	0	0	0	0	0
ENSG00000267683.1	AC008991.1	lincRNA	0	chr19:29374336-29444152	0	0	0	1	0	0	0	0	0	0	0	0	0
ENSG00000267636.1	AC008992.1	lincRNA	0	chr19:31912902-31918208	0	0	0	1	0	0	0	0	0	0	0	0	0
ENSG00000267751.1	AC009005.2	antisense	0	chr19:567211-583493	0.54292	0.185672	-1.54799	1	0	0	0	0	0	0	0	0	0
ENSG00000238393.1	AC009009.1	miRNA	0	chr5:135048807-135048905	0	0	0	1	0	0	0	0	0	0	0	0	0
ENSG00000271824.1	AC009014.3	lincRNA	0	chr5:135527155-135528822	1.40512	1.46112	0.0563847	0.8587	0	0	0	0	0	0	0	0	0
ENSG00000264935.1	AC009035.1	miRNA	0	chr16:26747549-26747638	0	0	0	1	0	0	0	0	0	0	0	0	0
ENSG00000181791.1	AC009041.1	pseudogene	0	chr16:1114092-1131454	0	0	0	1	0	0	0	0	0	0	0	0	0
ENSG00000269047.1	AC009041.2	protein_coding	0	chr16:903633-1031663	0	0	0	1	0	0	0	0	0	0	0	0	0
ENSG00000260345.1	AC009052.12	processed_transcript	0	chr16:57462080-57521239	0.0842473	0	-infinity	1	0	0	0	0	0	0	0	0	0
ENSG00000269746.1	AC009060.1	protein_coding	0	chr16:70239302-70239683	0.115482	0	-infinity	1	0	0	0	0	0	0	0	0	0
ENSG00000203401.4	AC009061.1	pseudogene	0	chr16:67464554-67471456	0.485016	0.286043	-0.761802	1	0	0	0	0	0	0	0	0	0
ENSG00000167970.6	AC009065.1	protein_coding	0	chr16:2303116-2323419	14.1449	12.4746	-0.181288	0.717	0	0	0	0	0	0	0	0	0
ENSG00000207715.1	AC009065.2	miRNA	0	chr16:2303116-2323419	0	0	0	1	0	0	0	0	0	0	0	0	0
ENSG00000252958.1	AC009065.3	miRNA	0	chr16:2254248-2261951	0	0	0	1	0	0	0	0	0	0	0	0	0
ENSG00000265127.1	AC009080.1	miRNA	0	chr16:60803882-60803987	0	0	0	1	0	0	0	0	0	0	0	0	0
ENSG00000265167.1	AC009081.1	miRNA	0	chr16:60393745-60476149	0	0	0	1	0	0	0	0	0	0	0	0	0
ENSG00000196927.4	AC009093.1	pseudogene	0	chr16:29259549-29261449	0.0625187	0	-infinity	1	0	0	0	0	0	0	0	0	0
ENSG00000237718.1	AC009095.4	antisense	0	chr16:67583116-67673086	1.98876	2.09123	0.0724788	0.9539	0	0	0	0	0	0	0	0	0
ENSG00000203343.2	AC009107.1	pseudogene	0	chr16:58265060-58328951	0.0468861	0.568499	3.59993	1	0	0	0	0	0	0	0	0	0
ENSG00000231589.1	AC009110.1	lincRNA	0	chr16:62630275-62632353	0	0	0	1	0	0	0	0	0	0	0	0	0
ENSG00000261248.1	AC009120.10	lincRNA	0	chr16:74088049-74330660	0.149099	0	-infinity	1	0	0	0	0	0	0	0	0	0
ENSG00000239763.2	AC009120.3	pseudogene	0	chr16:74330672-74403724	3.77667	4.07589	0.110002	0.9064	0	0	0	0	0	0	0	0	0
ENSG00000261404.1	AC009120.4	lincRNA	0	chr16:74088049-74330660	0.255564	0.181444	-0.49416	1	0	0	0	0	0	0	0	0	0
ENSG00000260884.1	AC009120.5	lincRNA	0	chr16:74330672-74403724	3.05178	3.83359	0.329043	0.6724	0	0	0	0	0	0	0	0	0
ENSG00000259972.1	AC009120.6	antisense	0	chr16:74330672-74403724	18.4651	21.2797	0.204672	0.5351	0	0	0	0	0	0	0	0	0
ENSG00000260471.1	AC009120.8	pseudogene	0	chr16:74088049-74330660	0	0	0	1	0	0	0	0	0	0	0	0	0
ENSG00000238774.1	AC009121.1	miRNA	0	chr16:11343475-11445619	0	0	0	1	0	0	0	0	0	0	0	0	0
ENSG00000263661.1	AC009132.1	miRNA	0	chr16:74746852-74808729	0	0	0	1	0	0	0	0	0	0	0	0	0
ENSG00000261690.1	AC009133.12	antisense	0	chr16:29817426-29859355	0.802453	0.39751	-1.01342	1	0	0	0	0	0	0	0	0	0
ENSG00000238045.5	AC009133.14	antisense	0	chr16:29817426-29859355	81.2102	86.5676	0.0921656	0.5831	0	0	0	0	0	0	0	0	0
ENSG00000259952.1	AC009133.15	antisense	0	chr16:29817426-29859355	47.5475	50.4287	0.0848738	0.85755	0	0	0	0	0	0	0	0	0
ENSG00000260719.1	AC009133.17	antisense	0	chr16:29753783-29759620	0	0.0537058	infinity	1	0	0	0	0	0	0	0	0	0
ENSG00000261962.1	AC009133.20	antisense	0	chr16:29817426-29859355	0.622897	0.852874	0.453339	1	0	0	0	0	0	0	0	0	0
ENSG00000262756.1	AC009133.21	lincRNA	0	chr16:29793245-29794294	0	0.144948	infinity	1	0	0	0	0	0	0	0	0	0
ENSG00000262116.1	AC009134.1	antisense	0	chr16:12995476-13334272	0	0	0	1	0	0	0	0	0	0	0	0	0
ENSG00000222299.1	AC009142.1	miRNA	0	chr16:82660407-83841439	0	0	0	1	0	0	0	0	0	0	0	0	0
ENSG00000231876.3	AC009158.1	lincRNA	0	chr16:26329427-26345749	0	0	0	1	0	0	0	0	0	0	0	0	0
ENSG00000221330.1	AC009159.1	miRNA	0	chr16:79703551-79703634	0	0	0	1	0	0	0	0	0	0	0	0	0
ENSG00000237901.1	AC009161.1	pseudogene	0	chr16:62391274-62391650	0	0	0	1	0	0	0	0	0	0	0	0	0
ENSG00000261238.1	AC009166.5	antisense	0	chr16:51169885-51185278	0.410759	0	-infinity	1	0	0	0	0	0	0	0	0	0
ENSG00000221157.1	AC009196.1	miRNA	0	chr7:36893960-37488852	0	0	0	1	0	0	0	0	0	0	0	0	0
ENSG00000224675.1	AC009227.2	antisense	0	chr2:154728425-155313950	0.64906	0.456693	-0.507128	1	0	0	0	0	0	0	0	0	0
ENSG00000238004.1	AC009227.3	lincRNA	0	chr2:155316368-155317332	0.212539	0	-infinity	1	0	0	0	0	0	0	0	0	0
ENSG00000242628.1	AC009228.1	antisense	0	chr2:24425732-24583583	0.362571	0.175984	-1.04282	1	0	0	0	0	0	0	0	0	0
ENSG00000227770.1	AC009229.4	pseudogene	0	chr2:38430504-38466732	0	0	0	1	0	0	0	0	0	0	0	0	0
ENSG00000227292.1	AC009229.5	lincRNA	0	chr2:38430504-38466732	0	0	0	1	0	0	0	0	0	0	0	0	0
ENSG00000229160.1	AC009229.6	lincRNA	0	chr2:38150329-38408997	0	0	0	1	0	0	0	0	0	0	0	0	0
ENSG00000225619.1	AC009232.2	lincRNA	0	chr2:1792884-2335032	0	0	0	1	0	0	0	0	0	0	0	0	0
ENSG00000230327.1	AC009234.1	pseudogene	0	chr2:50145642-51259674	0	0	0	1	0	0	0	0	0	0	0	0	0
ENSG00000216191.1	AC009234.2	miRNA	0	chr2:50145642-51259674	0	0	0	1	0	0	0	0	0	0	0	0	0
ENSG00000205054.2	AC009236.1	processed_transcript	0	chr2:45392008-45550434	0.183357	0.138859	-0.401036	1	0	0	0	0	0	0	0	0	0
ENSG00000231054.1	AC009236.2	lincRNA	0	chr2:45392008-45550434	0.0341643	0	-infinity	1	0	0	0	0	0	0	0	0	0
ENSG00000233037.2	AC009237.10	pseudogene	0	chr2:96208477-96208978	0	0	0	1	0	0	0	0	0	0	0	0	0
ENSG00000236431.1	AC009237.11	pseudogene	0	chr2:96201864-96202243	0	0	0	1	0	0	0	0	0	0	0	0	0
ENSG00000230083.1	AC009237.13	pseudogene	0	chr2:96256716-96256954	0	0	0	1	0	0	0	0	0	0	0	0	0
ENSG00000236026.1	AC009237.14	pseudogene	0	chr2:96272671-96282981	0	0	0	1	0	0	0	0	0	0	0	0	0
ENSG00000236750.1	AC009237.16	pseudogene	0	chr2:96307381-96307728	0	0	0	1	0	0	0	0	0	0	0	0	0
ENSG00000235959.1	AC009237.17	pseudogene	0	chr2:96305928-96306352	0	0	0	1	0	0	0	0	0	0	0	0	0
ENSG00000223917.1	AC009237.2	pseudogene	0	chr2:96152227-96154375	0	0	0	1	0	0	0	0	0	0	0	0	0
ENSG00000238162.1	AC009237.4	pseudogene	0	chr2:96151288-96151553	0	0	0	1	0	0	0	0	0	0	0	0	0
ENSG00000237308.1	AC009237.5	pseudogene	0	chr2:96161769-96162279	0	0	0	1	0	0	0	0	0	0	0	0	0
ENSG00000224719.1	AC009237.6	pseudogene	0	chr2:96168538-96170807	0	0	0	1	0	0	0	0	0	0	0	0	0
ENSG00000229689.2	AC009237.8	pseudogene	0	chr2:96190856-96198153	0	0.0249907	infinity	1	0	0	0	0	0	0	0	0	0
ENSG00000248821.1	AC009238.6	pseudogene	0	chr2:96068468-96082364	0	0	0	1	0	0	0	0	0	0	0	0	0
ENSG00000227120.1	AC009238.7	pseudogene	0	chr2:96101880-96102304	0	0	0	1	0	0	0	0	0	0	0	0	0
ENSG00000233275.1	AC009238.8	pseudogene	0	chr2:96100506-96100861	0	0	0	1	0	0	0	0	0	0	0	0	0
ENSG00000230383.1	AC009245.3	pseudogene	0	chr7:137065782-137531838	0.043835	0	-infinity	1	0	0	0	0	0	0	0	0	0
ENSG00000236212.1	AC009262.2	lincRNA	0	chr7:34249137-34295955	2.06715	1.0688	-0.951655	0.1336	0	0	0	0	0	0	0	0	0
ENSG00000234639.1	AC009263.2	pseudogene	0	chr7:137687069-137802732	0	0	0	1	0	0	0	0	0	0	0	0	0
ENSG00000226045.1	AC009274.6	pseudogene	0	chr7:130295819-130372268	0.654921	0.410946	-0.67237	1	0	0	0	0	0	0	0	0	0
ENSG00000224375.1	AC009276.4	lincRNA	0	chr7:134368895-134372742	0	0	0	1	0	0	0	0	0	0	0	0	0
ENSG00000212001.2	AC009297.1	miRNA	0	chr2:154728425-155313950	0	0	0	1	0	0	0	0	0	0	0	0	0
ENSG00000221590.1	AC009299.1	miRNA	0	chr2:162164548-162268228	0.158737	0	-infinity	1	0	0	0	0	0	0	0	0	0
ENSG00000235724.4	AC009299.2	antisense	0	chr2:161952741-162111179	0.661247	0.641366	-0.0440417	1	0	0	0	0	0	0	0	0	0
ENSG00000227403.1	AC009299.3	lincRNA	0	chr2:161952741-162111179	0.995627	0.606855	-0.714252	0.1749	0	0	0	0	0	0	0	0	0
ENSG00000225813.1	AC009299.4	pseudogene	0	chr2:162138412-162139129	0.195155	0.230072	0.237468	1	0	0	0	0	0	0	0	0	0
ENSG00000232320.5	AC009299.5	pseudogene	0	chr2:162164548-162268228	0.634078	2.80384	2.14467	0.45685	0	0	0	0	0	0	0	0	0
ENSG00000072274.8	TFRC	protein_coding	P02786	chr3:195754053-195809060	47.1428	764.276	4.01898	5e-05	1	0	1	0	0	1	1	1	0
ENSG00000226331.1	AC009302.4	pseudogene	0	chr2:222909243-222909713	0	0	0	1	0	0	0	0	0	0	0	0	0
ENSG00000235066.4	AC009303.1	antisense	0	chr2:118617002-118771709	1.64009	1.57829	-0.0554133	0.9638	0	0	0	0	0	0	0	0	0
ENSG00000224967.1	AC009303.3	pseudogene	0	chr2:118617002-118771709	0.487213	0.647941	0.41131	1	0	0	0	0	0	0	0	0	0
ENSG00000234579.1	AC009305.1	antisense	0	chr2:31133332-31378068	0	0	0	1	0	0	0	0	0	0	0	0	0
ENSG00000216093.1	AC009305.2	miRNA	0	chr2:31133332-31378068	0	0	0	1	0	0	0	0	0	0	0	0	0
ENSG00000225911.1	AC009310.1	pseudogene	0	chr2:220913542-220913993	0	0.16857	infinity	1	0	0	0	0	0	0	0	0	0
ENSG00000238207.1	AC009312.1	antisense	0	chr2:118515138-118561750	0	0	0	1	0	0	0	0	0	0	0	0	0
ENSG00000224467.1	AC009313.1	antisense	0	chr2:161952741-162111179	0.0375604	0	-infinity	1	0	0	0	0	0	0	0	0	0
ENSG00000232337.1	AC009313.2	pseudogene	0	chr2:161905116-161907057	0	0	0	1	0	0	0	0	0	0	0	0	0
ENSG00000216193.2	AC009336.1	miRNA	0	chr2:176968943-176984670	0	0	0	1	0	0	0	0	0	0	0	0	0
ENSG00000226363.3	AC009336.24	lincRNA	0	chr2:177037922-177055688	0.17491	0.147156	-0.249271	1	0	0	0	0	0	0	0	0	0
ENSG00000233287.1	AC009362.2	pseudogene	0	chr7:130626518-131182453	0	0	0	1	0	0	0	0	0	0	0	0	0
ENSG00000183470.5	AC009365.3	protein_coding	0	chr7:132333552-132413528	0.00945589	0	-infinity	1	0	0	0	0	0	0	0	0	0
ENSG00000225881.1	AC009365.4	antisense	0	chr7:132443729-132445392	0.0334297	0	-infinity	1	0	0	0	0	0	0	0	0	0
ENSG00000216895.4	AC009403.2	protein_coding	0	chr7:155403924-155574179	5.53869	5.01475	-0.143367	0.865	0	0	0	0	0	0	0	0	0
ENSG00000236255.1	AC009404.2	lincRNA	0	chr2:118591512-118599234	5.43096	4.04105	-0.42648	0.06555	0	0	0	0	0	0	0	0	0
ENSG00000232023.2	AC009410.1	lincRNA	0	chr2:229347976-229476111	0	0	0	1	0	0	0	0	0	0	0	0	0
ENSG00000228538.1	AC009411.1	lincRNA	0	chr2:21444046-22753977	0	0	0	1	0	0	0	0	0	0	0	0	0
ENSG00000235537.1	AC009411.2	lincRNA	0	chr2:21444046-22753977	0	0	0	1	0	0	0	0	0	0	0	0	0
ENSG00000236533.1	AC009413.2	pseudogene	0	chr2:42077342-42077741	0	0	0	1	0	0	0	0	0	0	0	0	0
ENSG00000233752.1	AC009414.1	pseudogene	0	chr2:36526530-36526973	0	0	0	1	0	0	0	0	0	0	0	0	0
ENSG00000256309.1	AC009469.1	pseudogene	0	chr2:218664511-218867718	0.159445	0.0958097	-0.734812	1	0	0	0	0	0	0	0	0	0
ENSG00000234141.1	AC009473.1	antisense	0	chr7:7676148-8133902	0.353423	0	-infinity	1	0	0	0	0	0	0	0	0	0
ENSG00000224071.1	AC009474.1	pseudogene	0	chr2:67047815-67049702	0	0	0	1	0	0	0	0	0	0	0	0	0
ENSG00000230355.1	AC009474.2	pseudogene	0	chr2:67108218-67108354	0	0	0	1	0	0	0	0	0	0	0	0	0
ENSG00000225448.1	AC009477.7	pseudogene	0	chr2:131862419-132111282	0	0	0	1	0	0	0	0	0	0	0	0	0
ENSG00000225258.1	AC009478.1	lincRNA	0	chr2:181436438-181557181	0	0	0	1	0	0	0	0	0	0	0	0	0
ENSG00000264976.1	AC009478.2	miRNA	0	chr2:181436438-181557181	0	0	0	1	0	0	0	0	0	0	0	0	0
ENSG00000265049.1	AC009480.1	miRNA	0	chr2:148602085-149275805	0	0.82636	infinity	1	0	0	0	0	0	0	0	0	0
ENSG00000223911.1	AC009480.3	antisense	0	chr2:148602085-149275805	0.198506	0.400393	1.01224	1	0	0	0	0	0	0	0	0	0
ENSG00000229143.1	AC009480.4	pseudogene	0	chr2:148567914-148568346	0	0	0	1	0	0	0	0	0	0	0	0	0
ENSG00000224076.1	AC009487.4	antisense	0	chr2:162272604-162841792	0.0468806	0	-infinity	1	0	0	0	0	0	0	0	0	0
ENSG00000251621.1	AC009487.5	3prime_overlapping_ncrna	0	chr2:162272604-162841792	0	0	0	1	0	0	0	0	0	0	0	0	0
ENSG00000233143.1	AC009492.1	lincRNA	0	chr2:218147461-218621316	0	0	0	1	0	0	0	0	0	0	0	0	0
ENSG00000216844.1	AC009494.3	pseudogene	0	chrY:23005141-23005596	0	0	0	1	0	0	0	0	0	0	0	0	0
ENSG00000221234.1	AC009495.1	miRNA	0	chr2:166651360-166702601	0	0	0	1	0	0	0	0	0	0	0	0	0
ENSG00000235192.1	AC009495.2	lincRNA	0	chr2:166651360-166702601	0	0	0	1	0	0	0	0	0	0	0	0	0
ENSG00000232411.1	AC009495.3	lincRNA	0	chr2:166651360-166702601	0	0	0	1	0	0	0	0	0	0	0	0	0
ENSG00000229195.1	AC009495.4	lincRNA	0	chr2:166651360-166702601	0	0	0	1	0	0	0	0	0	0	0	0	0
ENSG00000237271.1	AC009498.1	lincRNA	0	chr2:205092859-205099708	0	0.140527	infinity	1	0	0	0	0	0	0	0	0	0
ENSG00000203386.2	AC009499.1	lincRNA	0	chr2:33931952-34522820	0	0	0	1	0	0	0	0	0	0	0	0	0
ENSG00000237790.1	AC009499.2	lincRNA	0	chr2:33931952-34522820	0	0	0	1	0	0	0	0	0	0	0	0	0
ENSG00000236748.1	AC009500.2	pseudogene	0	chr7:8978416-8978999	0	0	0	1	0	0	0	0	0	0	0	0	0
ENSG00000231609.1	AC009501.4	antisense	0	chr2:62900985-63275775	0.553602	0.495717	-0.159331	1	0	0	0	0	0	0	0	0	0
ENSG00000231802.1	AC009502.1	pseudogene	0	chr2:220548751-220549517	0	0	0	1	0	0	0	0	0	0	0	0	0
ENSG00000227308.2	AC009502.4	lincRNA	0	chr2:220550102-220602659	0	0	0	1	0	0	0	0	0	0	0	0	0
ENSG00000235522.2	AC009505.2	antisense	0	chr2:106361353-106510730	2.62741	5.46989	1.05787	0.09775	0	0	0	0	0	0	0	0	0
ENSG00000234162.1	AC009505.4	lincRNA	0	chr2:106575539-106578462	0.0445587	0	-infinity	1	0	0	0	0	0	0	0	0	0
ENSG00000224152.1	AC009506.1	antisense	0	chr2:160175489-160473593	1.27899	1.29043	0.0128426	0.98725	0	0	0	0	0	0	0	0	0
ENSG00000225369.1	AC009506.2	pseudogene	0	chr2:160175489-160473593	1.24476e-131	0	-infinity	1	0	0	0	0	0	0	0	0	0
ENSG00000227930.1	AC009508.1	lincRNA	0	chr7:23931322-23936954	0.0378615	0	-infinity	1	0	0	0	0	0	0	0	0	0
ENSG00000224469.1	AC009517.2	pseudogene	0	chr7:136370305-136866854	0.0841469	0	-infinity	1	0	0	0	0	0	0	0	0	0
ENSG00000233263.1	AC009518.2	pseudogene	0	chr7:131577374-131578374	0	0	0	1	0	0	0	0	0	0	0	0	0
ENSG00000236386.1	AC009518.3	pseudogene	0	chr7:131578580-131578833	0	0	0	1	0	0	0	0	0	0	0	0	0
ENSG00000224865.3	AC009518.4	lincRNA	0	chr7:131582399-131633712	0.0807121	0	-infinity	1	0	0	0	0	0	0	0	0	0
ENSG00000227197.1	AC009518.8	antisense	0	chr7:132469628-132766848	0.788799	0.793522	0.00861246	1	0	0	0	0	0	0	0	0	0
ENSG00000226063.1	AC009531.2	lincRNA	0	chr7:35297991-35299340	0	0	0	1	0	0	0	0	0	0	0	0	0
ENSG00000226066.1	AC009541.1	pseudogene	0	chr7:136170403-136173065	0	0	0	1	0	0	0	0	0	0	0	0	0
ENSG00000231794.3	AC009542.2	antisense	0	chr7:134868589-134896316	0.452136	0.425973	-0.0859953	1	0	0	0	0	0	0	0	0	0
ENSG00000238870.1	AC009677.1	miRNA	0	chr15:70023078-70023161	0	0	0	1	0	0	0	0	0	0	0	0	0
ENSG00000266713.1	AC009695.1	miRNA	0	chr8:21351538-21351627	0	0	0	1	0	0	0	0	0	0	0	0	0
ENSG00000266016.1	AC009779.1	miRNA	0	chr12:55828520-55979255	0	0	0	1	0	0	0	0	0	0	0	0	0
ENSG00000220982.2	AC009784.1	miRNA	0	chr7:135777672-136122174	0	0	0	1	0	0	0	0	0	0	0	0	0
ENSG00000232053.2	AC009784.3	lincRNA	0	chr7:135777672-136122174	0	0	0	1	0	0	0	0	0	0	0	0	0
ENSG00000236503.1	AC009784.4	pseudogene	0	chr7:135777672-136122174	0	0	0	1	0	0	0	0	0	0	0	0	0
ENSG00000265835.1	AC009800.1	miRNA	0	chr8:53907921-53907993	0	0	0	1	0	0	0	0	0	0	0	0	0
ENSG00000268706.1	AC009802.1	protein_coding	0	chr18:61538925-61609601	0	0	0	1	0	0	0	0	0	0	0	0	0
ENSG00000265063.1	AC009831.1	miRNA	0	chr18:29598334-30050447	0	0	0	1	0	0	0	0	0	0	0	0	0
ENSG00000221621.1	AC009835.1	miRNA	0	chr18:30106104-30106185	0	0	0	1	0	0	0	0	0	0	0	0	0
ENSG00000235160.1	AC009878.2	lincRNA	0	chr15:26640218-26691921	0	0	0	1	0	0	0	0	0	0	0	0	0
ENSG00000264799.1	AC009892.1	miRNA	0	chr19:55084386-55150343	0	0	0	1	0	0	0	0	0	0	0	0	0
ENSG00000224730.1	AC009892.10	protein_coding	0	chr19:55084386-55150343	0	0	0	1	0	0	0	0	0	0	0	0	0
ENSG00000235181.1	AC009892.2	pseudogene	0	chr19:55063252-55063539	0.0874762	0	-infinity	1	0	0	0	0	0	0	0	0	0
ENSG00000238094.1	AC009892.5	pseudogene	0	chr19:55084386-55150343	0	0	0	1	0	0	0	0	0	0	0	0	0
ENSG00000237323.1	AC009892.9	pseudogene	0	chr19:55163534-55163680	0	0	0	1	0	0	0	0	0	0	0	0	0
ENSG00000264969.1	AC009941.1	miRNA	0	chr8:80009597-80009688	0	0	0	1	0	0	0	0	0	0	0	0	0
ENSG00000234356.1	AC009945.4	pseudogene	0	chr7:10516207-10516505	0	0	0	1	0	0	0	0	0	0	0	0	0
ENSG00000230073.1	AC009947.2	pseudogene	0	chrY:25669467-25671516	0	0	0	1	0	0	0	0	0	0	0	0	0
ENSG00000215540.6	AC009947.3	pseudogene	0	chrY:25683454-25693089	0	0	0	1	0	0	0	0	0	0	0	0	0
ENSG00000236647.1	AC009947.5	pseudogene	0	chrY:25695955-25697532	0	0	0	1	0	0	0	0	0	0	0	0	0
ENSG00000223960.2	AC009948.5	antisense	0	chr2:179278665-179326117	4.47419	3.17692	-0.493999	0.45	0	0	0	0	0	0	0	0	0
ENSG00000238082.1	AC009948.7	pseudogene	0	chr2:179278665-179326117	0.544824	0.319881	-0.768255	1	0	0	0	0	0	0	0	0	0
ENSG00000225963.3	AC009950.2	antisense	0	chr2:230990025-231268447	0	0	0	1	0	0	0	0	0	0	0	0	0
ENSG00000176824.2	AC009951.1	pseudogene	0	chr2:145141647-145282147	0.853332	0.453008	-0.913573	1	0	0	0	0	0	0	0	0	0
ENSG00000213410.2	AC009951.2	pseudogene	0	chr2:145141647-145282147	0	0.248448	infinity	1	0	0	0	0	0	0	0	0	0
ENSG00000228973.1	AC009955.8	antisense	0	chr2:220489780-220491415	0.0843471	0	-infinity	1	0	0	0	0	0	0	0	0	0
ENSG00000223619.1	AC009960.1	pseudogene	0	chr2:203478936-203479427	0	0	0	1	0	0	0	0	0	0	0	0	0
ENSG00000233888.2	AC009960.2	pseudogene	0	chr2:203479575-203480252	0.0279067	0	-infinity	1	0	0	0	0	0	0	0	0	0
ENSG00000233311.1	AC009960.3	pseudogene	0	chr2:203483907-203484619	0	0	0	1	0	0	0	0	0	0	0	0	0
ENSG00000235433.1	AC009960.4	pseudogene	0	chr2:203480491-203481163	0.034015	0	-infinity	1	0	0	0	0	0	0	0	0	0
ENSG00000237542.1	AC009960.5	pseudogene	0	chr2:203481422-203481935	0.0445576	0	-infinity	1	0	0	0	0	0	0	0	0	0
ENSG00000241221.2	AC009960.6	pseudogene	0	chr2:203482417-203483604	0	0.303538	infinity	1	0	0	0	0	0	0	0	0	0
ENSG00000233134.1	AC009960.7	pseudogene	0	chr2:203482006-203482350	0	0	0	1	0	0	0	0	0	0	0	0	0
ENSG00000230783.1	AC009961.2	pseudogene	0	chr2:160527218-160568946	0.22712	0.198758	-0.192437	1	0	0	0	0	0	0	0	0	0
ENSG00000226266.2	AC009961.3	lincRNA	0	chr2:160527218-160568946	0.921461	1.28844	0.483633	0.52285	0	0	0	0	0	0	0	0	0
ENSG00000227055.1	AC009961.5	pseudogene	0	chr2:160568999-160761260	0	0	0	1	0	0	0	0	0	0	0	0	0
ENSG00000233494.1	AC009963.3	pseudogene	0	chr2:108519452-108519590	0	0	0	1	0	0	0	0	0	0	0	0	0
ENSG00000227270.1	AC009963.4	pseudogene	0	chr2:108520419-108520697	0	0	0	1	0	0	0	0	0	0	0	0	0
ENSG00000237745.1	AC009963.5	pseudogene	0	chr2:108531403-108531742	0	0	0	1	0	0	0	0	0	0	0	0	0
ENSG00000235325.1	AC009963.6	pseudogene	0	chr2:108537218-108537704	0	0	0	1	0	0	0	0	0	0	0	0	0
ENSG00000235951.1	AC009965.1	pseudogene	0	chr2:204930428-204932086	0	0	0	1	0	0	0	0	0	0	0	0	0
ENSG00000234714.1	AC009965.2	lincRNA	0	chr2:204955179-204974572	0	0	0	1	0	0	0	0	0	0	0	0	0
ENSG00000214369.2	AC009967.3	pseudogene	0	chr2:170646602-170647395	0.893889	0.0958702	-3.22094	1	0	0	0	0	0	0	0	0	0
ENSG00000234932.2	AC009969.1	pseudogene	0	chr2:153707166-153707338	0	0	0	1	0	0	0	0	0	0	0	0	0
ENSG00000233953.1	AC009970.1	antisense	0	chr2:60678301-60780702	0.81631	0.7936	-0.0407046	1	0	0	0	0	0	0	0	0	0
ENSG00000232625.1	AC009974.11	pseudogene	0	chr2:219706321-219706788	0	0	0	1	0	0	0	0	0	0	0	0	0
ENSG00000269084.1	AC009977.1	protein_coding	0	chrY:21729198-21768160	0	0	0	1	0	0	0	0	0	0	0	0	0
ENSG00000221293.2	AC009987.1	miRNA	0	chr10:125465722-125699783	0	0	0	1	0	0	0	0	0	0	0	0	0
ENSG00000266566.1	AC009994.2	miRNA	0	chr17:62495733-62658186	0	0	0	1	0	0	0	0	0	0	0	0	0
ENSG00000221218.1	AC009997.1	miRNA	0	chr15:56053214-56053300	0	0	0	1	0	0	0	0	0	0	0	0	0
ENSG00000225000.1	AC010082.2	antisense	0	chr7:18126571-19042039	0	0	0	1	0	0	0	0	0	0	0	0	0
ENSG00000229308.1	AC010084.1	lincRNA	0	chrY:3904537-3968361	0	0	0	1	0	0	0	0	0	0	0	0	0
ENSG00000226918.1	AC010086.1	pseudogene	0	chrY:23473153-23480781	0	0	0	1	0	0	0	0	0	0	0	0	0
ENSG00000236615.1	AC010086.5	pseudogene	0	chrY:23567655-23567881	0	0	0	1	0	0	0	0	0	0	0	0	0
ENSG00000232606.1	AC010090.1	lincRNA	0	chr2:145324001-145337001	0.0631438	0	-infinity	1	0	0	0	0	0	0	0	0	0
ENSG00000233491.2	AC010091.1	lincRNA	0	chr7:81205701-81255532	0.00432941	0	-infinity	1	0	0	0	0	0	0	0	0	0
ENSG00000230196.1	AC010091.4	pseudogene	0	chr7:81205701-81255532	0	0	0	1	0	0	0	0	0	0	0	0	0
ENSG00000266020.1	AC010092.1	miRNA	0	chr2:171772718-171772804	0	0	0	1	0	0	0	0	0	0	0	0	0
ENSG00000228763.1	AC010095.5	antisense	0	chr2:109150856-109303702	0.171456	0	-infinity	1	0	0	0	0	0	0	0	0	0
ENSG00000233648.1	AC010095.6	pseudogene	0	chr2:109311205-109311349	0	0	0	1	0	0	0	0	0	0	0	0	0
ENSG00000235644.1	AC010095.7	pseudogene	0	chr2:109328717-109329356	0	0.139181	infinity	1	0	0	0	0	0	0	0	0	0
ENSG00000234597.1	AC010096.1	lincRNA	0	chr2:19657980-19668722	0.0978814	0	-infinity	1	0	0	0	0	0	0	0	0	0
ENSG00000237992.1	AC010096.2	lincRNA	0	chr2:19675210-19688611	0.0553726	0	-infinity	1	0	0	0	0	0	0	0	0	0
ENSG00000237498.2	AC010105.1	lincRNA	0	chr2:82706251-82765835	0	0	0	1	0	0	0	0	0	0	0	0	0
ENSG00000236107.3	AC010127.3	antisense	0	chr2:166813908-167232503	0.00819647	0.0771685	3.23494	1	0	0	0	0	0	0	0	0	0
ENSG00000224490.1	AC010127.5	processed_transcript	0	chr2:166713984-166810353	1.18666	1.30305	0.134992	0.8394	0	0	0	0	0	0	0	0	0
ENSG00000231539.1	AC010132.10	lincRNA	0	chr7:42869270-42884037	0	0	0	1	0	0	0	0	0	0	0	0	0
ENSG00000234983.1	AC010132.11	pseudogene	0	chr7:42948324-42988557	1.70664	1.33818	-0.350886	0.8007	0	0	0	0	0	0	0	0	0
ENSG00000223923.1	AC010136.2	antisense	0	chr2:218664511-218867718	0	0	0	1	0	0	0	0	0	0	0	0	0
ENSG00000264034.1	AC010139.1	miRNA	0	chr3:16628298-16711813	0	0	0	1	0	0	0	0	0	0	0	0	0
ENSG00000235719.3	AC010141.1	pseudogene	0	chrY:23627269-23629049	0	0	0	1	0	0	0	0	0	0	0	0	0
ENSG00000242393.1	AC010141.4	pseudogene	0	chrY:23670184-23672356	0	0	0	1	0	0	0	0	0	0	0	0	0
ENSG00000228257.1	AC010141.6	pseudogene	0	chrY:23673223-23711212	0	0	0	1	0	0	0	0	0	0	0	0	0
ENSG00000227989.1	AC010141.8	pseudogene	0	chrY:23717737-23719956	0	0	0	1	0	0	0	0	0	0	0	0	0
ENSG00000226764.2	AC010145.4	lincRNA	0	chr2:16137170-16245963	0	0	0	1	0	0	0	0	0	0	0	0	0
ENSG00000229568.1	AC010146.1	pseudogene	0	chr2:137302281-137303112	0	0	0	1	0	0	0	0	0	0	0	0	0
ENSG00000216081.1	AC010146.2	miRNA	0	chr2:137301940-137302050	0	0	0	1	0	0	0	0	0	0	0	0	0
ENSG00000235726.1	AC010148.1	processed_transcript	0	chr2:235742958-235822028	1.15439	0.76269	-0.597956	0.3007	0	0	0	0	0	0	0	0	0
ENSG00000235419.1	AC010149.4	antisense	0	chr2:231280656-231444721	0	0	0	1	0	0	0	0	0	0	0	0	0
ENSG00000218682.1	AC010150.1	pseudogene	0	chr2:25956621-26101385	1.14787	0.626506	-0.873562	0.73545	0	0	0	0	0	0	0	0	0
ENSG00000222070.1	AC010150.2	miRNA	0	chr2:25945060-25945165	0	0	0	1	0	0	0	0	0	0	0	0	0
ENSG00000240566.1	AC010153.3	pseudogene	0	chrY:26796954-26797681	0	0	0	1	0	0	0	0	0	0	0	0	0
ENSG00000235895.1	AC010154.2	pseudogene	0	chrY:6361016-6364798	0	0	0	1	0	0	0	0	0	0	0	0	0
ENSG00000178550.3	AC010170.1	pseudogene	0	chr3:45265957-45267770	1.39957e-07	8.67877e-07	2.6325	1	0	0	0	0	0	0	0	0	0
ENSG00000264077.1	AC010196.1	miRNA	0	chr12:86372515-87232775	0	0	0	1	0	0	0	0	0	0	0	0	0
ENSG00000221770.1	AC010203.1	miRNA	0	chr12:100550134-100660857	0	0	0	1	0	0	0	0	0	0	0	0	0
[truncated: 56,238 more rows]

## Sheet: C-Frac-Seq ER Data
Refseq_ID	Gene name	Cyto mRNA RPKM	Membrane mRNA RPKM	Total mRNA RPKM	%ER mRNA	ER fractionation enriched RNAs	Phobius	SignalP	TMHMM	MitoCarta	MitoGOCC	Jan et al ER proximal RNAs	GOCC secretome	True positive ER RNAs	False positive ER RNAs
[truncated: 5,035 more rows]

[truncated: 3 more sheets: D-Proximity RIboSeq ER Data, E-ER True Positive List, F-Column definitions]
