# Supplementary material for: Live-cell mapping of organelle-associated RNAs via proximity biotinylation combined with protein-RNA crosslinking
Source: eLife. 2017 Dec 14;6:e29224. doi: 10.7554/eLife.29224 (PMC5730372; doi:10.7554/eLife.29224)
Supplement: Supplementary file 4. — (A) Mitochondrial mRNAs (nuclear-encoded) enriched at the ER membrane. (B) RNAs that may be enriched at the nuclear lamina. (C) Column definitions. [file elife-29224-supp4.xlsx]

## Sheet: A-mito mRNAs at the ER
Ensemble Gene ID	Gene name	Gene type	Avg FPKM of pre-SA	Avg FPKM of post-SA	log2 enrichment (post- vs pre-SA)	p value (post- vs pre-SA)	MitoGOCC	TMHMM	OMM	IMS	IMM	matrix
ENSG00000155380.7	SLC16A1	protein_coding	97.3194	1745.67	4.16491	5e-05	1	1	0	0	0	0
ENSG00000152661.7	GJA1	protein_coding	14.2379	254.006	4.15705	5e-05	1	1	1	0	0	0
ENSG00000146250.5	PRSS35	protein_coding	0.645151	10.7837	4.06307	5e-05	1	0	0	0	0	0
ENSG00000140284.6	SLC27A2	protein_coding	3.35331	53.1919	3.98755	5e-05	1	1	0	0	0	0
ENSG00000197746.9	PSAP	protein_coding	76.5848	1181.76	3.94774	5e-05	1	0	0	0	0	0
ENSG00000051523.6	CYBA	protein_coding	30.9133	467.806	3.91961	5e-05	1	1	0	0	0	0
ENSG00000172270.14	BSG	protein_coding	185.582	2554.18	3.78274	5e-05	1	1	0	0	0	0
ENSG00000120885.15	CLU	protein_coding	4.01605	52.2926	3.70276	5e-05	1	0	0	0	0	0
ENSG00000168394.9	TAP1	protein_coding	4.38592	56.9461	3.69865	5e-05	1	1	0	0	0	0
ENSG00000117984.8	CTSD	protein_coding	37.0078	469.859	3.66633	5e-05	1	0	0	0	0	0
ENSG00000030582.12	GRN	protein_coding	37.4157	418.974	3.48515	5e-05	1	0	0	0	0	0
ENSG00000087245.8	MMP2	protein_coding	0.520383	5.65917	3.44294	5e-05	1	0	0	0	0	0
ENSG00000164694.12	FNDC1	protein_coding	0.408072	4.37741	3.42318	5e-05	1	0	0	0	0	0
ENSG00000116106.7	EPHA4	protein_coding	13.3885	139.03	3.37633	5e-05	1	1	1	0	0	0
ENSG00000143801.12	PSEN2	protein_coding	13.1578	131.993	3.32648	5e-05	1	1	0	0	1	0
ENSG00000127948.9	POR	protein_coding	27.1194	268.165	3.30572	5e-05	1	1	0	0	0	0
ENSG00000164733.16	CTSB	protein_coding	19.4336	189.794	3.28781	5e-05	1	0	0	0	0	0
ENSG00000143753.8	DEGS1	protein_coding	48.7341	443.689	3.18654	5e-05	1	1	0	0	0	0
ENSG00000123989.9	CHPF	protein_coding	7.86474	69.5113	3.14378	5e-05	1	0	0	0	0	1
ENSG00000170412.12	GPRC5C	protein_coding	2.80668	22.826	3.02374	5e-05	1	1	0	0	0	0
ENSG00000166340.10	TPP1	protein_coding	13.1778	106.895	3.02002	5e-05	1	0	0	0	0	0
ENSG00000184992.10	BRI3BP	protein_coding	15.5896	121.424	2.9614	5e-05	1	1	1	0	0	0
ENSG00000123983.9	ACSL3	protein_coding	44.4978	339.873	2.93319	5e-05	1	1	1	0	0	0
ENSG00000159348.8	CYB5R1	protein_coding	17.8855	136.033	2.9271	5e-05	1	1	0	0	0	0
ENSG00000054983.12	GALC	protein_coding	1.15303	8.7614	2.92574	5e-05	1	0	0	0	0	0
ENSG00000143554.9	SLC27A3	protein_coding	4.77491	35.7682	2.90513	5e-05	1	1	0	0	0	0
ENSG00000100596.2	SPTLC2	protein_coding	16.5692	118.92	2.84341	5e-05	1	0	0	0	0	0
ENSG00000070214.11	SLC44A1	protein_coding	12.9204	89.9223	2.79903	5e-05	1	1	1	0	0	0
ENSG00000104723.16	TUSC3	protein_coding	40.4488	270.882	2.74349	5e-05	1	1	0	0	0	0
ENSG00000197296.5	FITM2	protein_coding	2.94381	19.642	2.73819	5e-05	1	1	0	0	0	0
ENSG00000138138.9	ATAD1	protein_coding	28.2093	187.562	2.73312	5e-05	1	0	0	0	0	0
ENSG00000101290.9	CDS2	protein_coding	22.2534	146.726	2.72103	5e-05	1	1	0	0	1	0
ENSG00000123131.8	PRDX4	protein_coding	113.856	749.439	2.7186	5e-05	1	0	0	0	0	0
ENSG00000169814.8	BTD	protein_coding	9.70246	63.6946	2.71475	5e-05	1	0	0	0	0	1
ENSG00000169682.13	SPNS1	protein_coding	12.606	80.8587	2.68129	5e-05	1	1	0	0	1	0
ENSG00000115657.8	ABCB6	protein_coding	11.2592	68.838	2.6121	5e-05	1	1	1	0	0	0
ENSG00000126709.10	IFI6	protein_coding	2.81237	17.1679	2.60986	5e-05	1	1	0	0	0	0
ENSG00000162337.7	LRP5	protein_coding	14.5512	88.7767	2.60904	5e-05	1	1	0	0	0	0
ENSG00000133597.5	ADCK2	protein_coding	21.4011	130.207	2.60505	5e-05	1	0	0	0	0	0
ENSG00000090432.5	MUL1	protein_coding	10.323	61.3404	2.57098	5e-05	1	1	0	0	0	0
ENSG00000182372.6	CLN8	protein_coding	5.90737	34.9657	2.56535	5e-05	1	1	0	0	0	0
ENSG00000080815.14	PSEN1	protein_coding	17.7748	104.572	2.5566	5e-05	1	1	0	0	1	0
ENSG00000062282.10	DGAT2	protein_coding	1.29866	7.2724	2.4854	5e-05	1	1	0	0	0	0
ENSG00000093010.7	COMT	protein_coding	35.4684	193.668	2.44898	5e-05	1	1	0	0	0	0
ENSG00000152683.10	SLC30A6	protein_coding	13.6193	73.5182	2.43245	5e-05	1	1	0	0	0	0
ENSG00000112378.11	PERP	protein_coding	17.4471	91.5491	2.39156	5e-05	1	1	0	0	0	0
ENSG00000123191.9	ATP7B	protein_coding	9.30543	47.9235	2.36459	5e-05	1	1	0	0	0	0
ENSG00000213699.4	SLC35F6	protein_coding	13.3113	67.4496	2.34115	5e-05	1	1	0	0	0	0
ENSG00000185818.7	NAT8L	protein_coding	6.67148	32.8588	2.3002	5e-05	1	1	0	0	0	0
ENSG00000064601.12	CTSA	protein_coding	22.8394	110.638	2.27624	5e-05	1	0	0	0	0	0
ENSG00000162769.8	FLVCR1	protein_coding	19.48	93.6868	2.26586	5e-05	1	1	0	0	0	0
ENSG00000188603.12	CLN3	protein_coding	11.9091	56.4927	2.246	5e-05	1	1	0	0	0	0
ENSG00000155189.7	AGPAT5	protein_coding	14.5575	67.7813	2.21912	5e-05	1	1	1	0	0	0
ENSG00000089060.7	SLC8B1	protein_coding	5.29129	24.5625	2.21477	5e-05	1	1	0	0	1	0
ENSG00000163686.9	ABHD6	protein_coding	5.53732	25.5694	2.20716	5e-05	1	1	0	0	0	0
ENSG00000110090.8	CPT1A	protein_coding	5.40882	24.8542	2.2001	5e-05	1	1	1	0	0	0
ENSG00000103066.8	PLA2G15	protein_coding	4.97441	22.6253	2.18534	5e-05	1	0	0	0	0	0
ENSG00000171246.5	NPTX1	protein_coding	11.394	50.9905	2.16195	5e-05	1	0	0	0	0	0
ENSG00000170502.8	NUDT9	protein_coding	8.50065	37.9578	2.15875	5e-05	1	0	0	0	0	1
ENSG00000109180.10	OCIAD1	protein_coding	35.1185	153.818	2.13092	5e-05	1	0	0	0	0	0
ENSG00000131748.11	STARD3	protein_coding	11.2388	49.204	2.13029	5e-05	1	1	0	0	0	0
ENSG00000115652.10	UXS1	protein_coding	14.4008	62.5074	2.11788	5e-05	1	1	0	0	0	0
ENSG00000149485.12	FADS1	protein_coding	26.6299	111.647	2.06783	5e-05	1	1	0	0	0	0
ENSG00000178607.11	ERN1	protein_coding	4.39488	18.4235	2.06765	5e-05	1	1	0	0	0	0
ENSG00000118777.6	ABCG2	protein_coding	1.0466	4.34036	2.05211	5e-05	1	1	0	0	0	0
ENSG00000160179.14	ABCG1	protein_coding	1.43926	5.96759	2.05182	5e-05	1	1	0	0	0	0
ENSG00000184584.8	TMEM173	protein_coding	0.79937	3.30471	2.04759	5e-05	1	0	1	0	0	0
ENSG00000196743.4	GM2A	protein_coding	9.10924	37.0071	2.0224	5e-05	1	0	0	0	0	0
ENSG00000133687.11	TMTC1	protein_coding	7.32362	29.2096	1.99582	5e-05	1	1	0	0	0	0
ENSG00000133027.13	PEMT	protein_coding	10.5243	41.8905	1.9929	5e-05	1	1	0	0	0	0
ENSG00000113273.11	ARSB	protein_coding	5.16687	20.421	1.98269	5e-05	1	0	0	0	0	0
ENSG00000179598.5	PLD6	protein_coding	7.14821	27.3117	1.93386	5e-05	1	1	1	0	0	0
ENSG00000106591.3	MRPL32	protein_coding	31.4274	119.479	1.92665	5e-05	1	0	0	0	0	0
ENSG00000122378.9	FAM213A	protein_coding	16.5387	62.4348	1.91651	5e-05	1	1	0	0	0	0
ENSG00000102967.7	DHODH	protein_coding	7.19117	26.9744	1.90729	5e-05	1	1	0	0	1	0
ENSG00000103024.3	NME3	protein_coding	29.866	111.405	1.89923	5e-05	1	0	0	0	0	0
ENSG00000164398.8	ACSL6	protein_coding	2.12329	7.70046	1.85864	5e-05	1	1	1	0	0	0
ENSG00000121361.3	KCNJ8	protein_coding	4.05074	14.633	1.85296	0.0329	1	1	0	0	0	0
ENSG00000137824.11	RMDN3	protein_coding	12.0718	43.3594	1.8447	5e-05	1	1	1	0	0	0
ENSG00000145354.5	CISD2	protein_coding	1.35711	4.79603	1.82131	5e-05	1	1	1	0	0	0
ENSG00000049239.8	H6PD	protein_coding	5.54023	19.5269	1.81744	5e-05	1	0	0	0	0	0
ENSG00000183605.12	SFXN4	protein_coding	22.8516	80.1944	1.81121	5e-05	1	1	0	0	1	0
ENSG00000240857.1	RDH14	protein_coding	14.0054	48.3576	1.78776	5e-05	1	1	0	0	0	0
ENSG00000090020.6	SLC9A1	protein_coding	5.81901	20.0628	1.78568	5e-05	1	1	0	0	0	0
ENSG00000068615.12	REEP1	protein_coding	5.32585	18.0389	1.76003	5e-05	1	1	0	0	0	0
ENSG00000168140.4	VASN	protein_coding	1.03483	3.40567	1.71855	0.00025	1	1	0	0	0	0
ENSG00000075240.12	GRAMD4	protein_coding	8.74223	28.6417	1.71204	5e-05	1	1	0	0	0	0
ENSG00000184347.10	SLIT3	protein_coding	0.632798	2.06249	1.70457	5e-05	1	0	0	0	0	0
ENSG00000178700.3	DHFRL1	protein_coding	3.76789	12.267	1.70296	5e-05	1	0	0	0	1	0
ENSG00000110536.9	PTPMT1	protein_coding	29.9183	94.6165	1.66106	0.00015	1	0	0	0	1	0
ENSG00000144468.12	RHBDD1	protein_coding	13.4085	42.1983	1.65403	5e-05	1	1	0	0	0	0
ENSG00000102471.9	NDFIP2	protein_coding	34.8058	108.551	1.64098	5e-05	1	1	0	0	0	0
ENSG00000121057.8	AKAP1	protein_coding	35.667	111.058	1.63865	5e-05	1	1	1	0	0	0
ENSG00000008394.8	MGST1	protein_coding	4.0968	12.7309	1.63576	5e-05	1	1	1	0	0	0
ENSG00000187486.5	KCNJ11	protein_coding	3.45226	10.3912	1.58974	5e-05	1	1	0	0	0	0
ENSG00000186205.8	MARC1	protein_coding	31.9656	94.8366	1.56893	5e-05	1	0	1	0	0	0
ENSG00000105854.8	PON2	protein_coding	18.2568	54.0223	1.56512	5e-05	1	0	0	0	0	0
ENSG00000123689.5	G0S2	protein_coding	1.16001	3.38404	1.54461	0.0006	1	1	0	0	0	0
ENSG00000122643.14	NT5C3A	protein_coding	21.1887	61.8071	1.54448	5e-05	1	1	0	0	0	0
ENSG00000115841.15	RMDN2	protein_coding	1.48324	4.21392	1.50642	0.00085	1	1	0	0	0	0
ENSG00000258429.1	PDF	protein_coding	8.91312	24.532	1.46066	0.01815	1	0	0	0	0	0
ENSG00000103160.7	HSDL1	protein_coding	18.4085	49.6087	1.43022	5e-05	1	0	0	0	0	0
ENSG00000241878.5	PISD	protein_coding	17.9242	47.0741	1.39303	5e-05	1	0	0	0	0	0
ENSG00000119927.9	GPAM	protein_coding	9.26676	23.4361	1.33859	5e-05	1	0	1	0	0	0
ENSG00000075336.7	TIMM21	protein_coding	13.9712	34.6492	1.31036	5e-05	1	1	0	0	0	0
ENSG00000120942.9	UBIAD1	protein_coding	10.3318	25.4422	1.30012	5e-05	1	1	0	0	0	0
ENSG00000164038.10	SLC9B2	protein_coding	8.48577	20.1795	1.24978	5e-05	1	1	0	0	1	0
ENSG00000102078.11	SLC25A14	protein_coding	16.3852	38.1511	1.21933	5e-05	1	0	0	0	1	0
ENSG00000100678.14	SLC8A3	protein_coding	0.801649	1.85161	1.20774	5e-05	1	1	0	0	0	0
ENSG00000110719.5	TCIRG1	protein_coding	5.45009	12.5072	1.19841	0.0002	1	1	0	0	0	0
ENSG00000168569.7	TMEM223	protein_coding	11.7865	27.0007	1.19586	0.0001	1	1	0	0	0	0
ENSG00000178952.4	TUFM	protein_coding	116.626	266.902	1.19441	5e-05	1	0	0	0	0	0
ENSG00000124786.8	SLC35B3	protein_coding	8.94369	20.378	1.18807	5e-05	1	1	0	0	0	0
ENSG00000111843.9	TMEM14C	protein_coding	47.2667	106.067	1.16608	5e-05	1	1	0	0	0	0
ENSG00000135776.4	ABCB10	protein_coding	24.8292	54.5738	1.13617	5e-05	1	1	0	0	1	0
ENSG00000197448.9	GSTK1	protein_coding	4.02911	8.76004	1.12048	5e-05	1	0	0	0	1	0
ENSG00000142330.15	CAPN10	protein_coding	13.5619	29.3775	1.11515	5e-05	1	0	0	0	0	0
ENSG00000197150.8	ABCB8	protein_coding	23.5993	50.6456	1.10169	5e-05	1	1	0	0	1	0
ENSG00000173085.9	COQ2	protein_coding	11.6997	24.8046	1.08414	5e-05	1	1	0	0	1	0
ENSG00000163382.7	APOA1BP	protein_coding	63.9734	135.393	1.08161	5e-05	1	0	0	0	0	0
ENSG00000174099.6	MSRB3	protein_coding	6.84133	14.1012	1.04347	0.0003	1	0	0	0	0	0
ENSG00000137103.12	TMEM8B	protein_coding	3.73798	7.54617	1.01349	5e-05	1	1	0	0	0	0
ENSG00000165644.6	COMTD1	protein_coding	13.2332	26.5455	1.00431	5e-05	1	1	0	0	0	0
ENSG00000175110.7	MRPS22	protein_coding	34.0807	68.2985	1.0029	0.00085	1	0	0	0	0	0
ENSG00000177427.8	MIEF2	protein_coding	5.47058	10.8875	0.992911	5e-05	1	1	1	0	0	0
ENSG00000162670.8	BRINP3	protein_coding	1.94517	3.84984	0.984902	0.0281	1	0	0	0	0	0
ENSG00000130748.6	TMEM160	protein_coding	4.56685	8.91826	0.965562	0.0003	1	1	0	0	0	0
ENSG00000101986.8	ABCD1	protein_coding	1.613	3.10584	0.945234	0.00585	1	0	0	0	0	0
ENSG00000135093.8	USP30	protein_coding	7.30708	13.7305	0.910013	0.0071	1	1	1	0	0	0
ENSG00000139180.6	NDUFA9	protein_coding	46.3035	85.042	0.877053	5e-05	1	0	0	0	1	0
ENSG00000112964.9	GHR	protein_coding	1.10263	2.0189	0.872624	0.01585	1	1	0	0	0	0
ENSG00000151835.9	SACS	protein_coding	19.2717	35.1668	0.867733	5e-05	1	0	0	0	0	0
ENSG00000132142.15	ACACA	protein_coding	32.9222	59.3144	0.849319	5e-05	1	0	0	0	0	0
ENSG00000112234.4	FBXL4	protein_coding	9.19978	16.0887	0.806378	5e-05	1	0	0	1	0	0
ENSG00000213719.4	CLIC1	protein_coding	56.4438	98.2236	0.799255	5e-05	1	0	0	0	0	0
ENSG00000173726.6	TOMM20	protein_coding	146.171	248.702	0.766757	5e-05	1	1	0	0	0	0

## Sheet: B-Potential laminar RNAs
Ensemble gene ID	Gene name	Gene type	APEX-RIP enriched nuclear RNAs	APEX-RIP enriched ER RNAs	Potential lamina RNAs	Phobius	SignalP	TMHMM	MitoCarta	MitoGOCC	Jan et al ER proximal RNAs	GOCC secretome
ENSG00000229683.1	ASNSP5	pseudogene	1	0	0	0	0	0	0	0	0	0
ENSG00000200169.1	RNU5D-1	snRNA	1	0	0	0	0	0	0	0	0	0
ENSG00000264898.1	AL353626.2	miRNA	1	0	0	0	0	0	0	0	0	0
ENSG00000256579.1	AC135776.1	pseudogene	1	0	0	0	0	0	0	0	0	0
ENSG00000270236.1	RP11-265B8.5	pseudogene	1	0	0	0	0	0	0	0	0	0
ENSG00000252102.1	SNORA63	snoRNA	1	0	0	0	0	0	0	0	0	0
ENSG00000185631.7	AC017079.3	pseudogene	1	0	0	0	0	0	0	0	0	0
ENSG00000210176.1	MT-TH	Mt_tRNA	1	0	0	0	0	0	0	0	0	0
ENSG00000261170.1	RP11-252A24.5	antisense	1	0	0	0	0	0	0	0	0	0
ENSG00000263755.1	RN7SL498P	misc_RNA	1	0	0	0	0	0	0	0	0	0
ENSG00000234654.1	RP11-782C8.8	pseudogene	1	0	0	0	0	0	0	0	0	0
ENSG00000273399.1	RP11-408A13.3	lincRNA	1	0	0	0	0	0	0	0	0	0
ENSG00000209082.1	MT-TL1	Mt_tRNA	1	0	0	0	0	0	0	0	0	0
ENSG00000264767.1	RN7SL237P	misc_RNA	1	0	0	0	0	0	0	0	0	0
ENSG00000227842.1	AC093166.2	pseudogene	1	0	0	0	0	0	0	0	0	0
ENSG00000231812.1	AC005326.2	pseudogene	1	0	0	0	0	0	0	0	0	0
ENSG00000234650.1	PCCA-AS1	antisense	1	0	0	0	0	0	0	0	0	0
ENSG00000267084.1	RP11-666A8.11	pseudogene	1	0	0	0	0	0	0	0	0	0
ENSG00000199664.1	RNU6-1266P	snRNA	1	0	0	0	0	0	0	0	0	0
ENSG00000264318.1	RN7SL802P	misc_RNA	1	0	0	0	0	0	0	0	0	0
ENSG00000207116.1	RNU6-31P	snRNA	1	0	0	0	0	0	0	0	0	0
ENSG00000237306.1	RP11-118F2.3	pseudogene	1	0	0	0	0	0	0	0	0	0
ENSG00000260262.1	RP11-440L14.3	lincRNA	1	0	0	0	0	0	0	0	0	0
ENSG00000223660.1	AC012314.20	antisense	1	0	0	0	0	0	0	0	0	0
ENSG00000221743.1	Z95152.1	miRNA	1	0	0	0	0	0	0	0	0	0
ENSG00000235388.1	AC018696.7	pseudogene	1	0	0	0	0	0	0	0	0	0
ENSG00000270861.1	KB-1589B1.4	pseudogene	1	0	0	0	0	0	0	0	0	0
ENSG00000170803.4	OR2AG1	protein_coding	1	0	0	1	0	1	0	0	0	1
ENSG00000225867.1	RP5-1177I5.3	antisense	1	0	0	0	0	0	0	0	0	0
ENSG00000223142.1	RN7SKP252	misc_RNA	1	0	0	0	0	0	0	0	0	0
ENSG00000260932.1	RP11-483P21.6	antisense	1	0	0	0	0	0	0	0	0	0
ENSG00000266288.1	CTD-3096M3.2	lincRNA	1	0	0	0	0	0	0	0	0	0
ENSG00000224104.1	AC079809.2	pseudogene	1	0	0	0	0	0	0	0	0	0
ENSG00000270898.1	ASB3	protein_coding	1	0	0	0	0	1	0	0	0	0
ENSG00000227769.3	AC072062.3	antisense	1	0	0	0	0	0	0	0	0	0
ENSG00000117983.13	MUC5B	protein_coding	1	0	0	0	0	1	0	0	0	0
ENSG00000242507.2	RP3-477O4.5	pseudogene	1	0	0	0	0	0	0	0	0	0
ENSG00000147689.12	FAM83A	protein_coding	1	0	0	0	0	0	0	0	0	0
ENSG00000267560.1	RP11-173A16.1	antisense	1	0	0	0	0	0	0	0	0	0
ENSG00000263906.1	RP11-680F20.11	lincRNA	1	0	0	0	0	0	0	0	0	0
ENSG00000235833.1	AC159540.14	pseudogene	1	0	0	0	0	0	0	0	0	0
ENSG00000198685.2	C3orf27	protein_coding	1	0	0	0	0	0	0	0	0	0
ENSG00000174429.3	ABRA	protein_coding	1	0	0	0	0	0	0	0	0	1
ENSG00000256973.1	RP11-359J14.2	lincRNA	1	0	0	0	0	0	0	0	0	0
ENSG00000251323.2	RP11-452H21.4	lincRNA	1	0	0	0	0	0	0	0	0	0
ENSG00000232928.2	DDX3YP1	pseudogene	1	0	0	0	0	0	0	0	0	0
ENSG00000232342.3	RP11-46O21.2	antisense	1	0	0	0	0	0	0	0	0	0
ENSG00000235313.1	HM13-IT1	sense_intronic	1	0	0	0	0	0	0	0	0	0
ENSG00000151062.10	CACNA2D4	protein_coding	1	0	0	1	0	1	0	0	0	1
ENSG00000236562.3	RP11-396M11.1	pseudogene	1	0	0	0	0	0	0	0	0	0
ENSG00000237689.1	AC007064.24	lincRNA	1	0	0	0	0	0	0	0	0	0
ENSG00000267491.1	CTD-2373H9.5	antisense	1	0	0	0	0	0	0	0	0	0
ENSG00000250473.1	DUTP7	pseudogene	1	0	0	0	0	0	0	0	0	0
ENSG00000234187.1	AIMP1P1	pseudogene	1	0	0	0	0	0	0	0	0	0
ENSG00000211452.6	DIO1	protein_coding	1	0	0	1	0	1	0	0	0	1
ENSG00000253309.2	SERPINE3	protein_coding	1	0	0	1	1	1	0	0	0	0
ENSG00000238273.3	AC012360.6	antisense	1	0	0	0	0	0	0	0	0	0
ENSG00000227017.1	AC007036.6	lincRNA	1	0	0	0	0	0	0	0	0	0
ENSG00000235548.1	AC073551.1	pseudogene	1	0	0	0	0	0	0	0	0	0
ENSG00000213483.3	NDUFAF4P2	pseudogene	1	0	0	0	0	0	0	0	0	0
ENSG00000101850.8	GPR143	protein_coding	1	0	0	1	0	1	0	0	0	1
ENSG00000235790.3	RP11-73M7.6	antisense	1	0	0	0	0	0	0	0	0	0
ENSG00000249084.1	RP11-376O6.2	antisense	1	0	0	0	0	0	0	0	0	0
ENSG00000248846.2	CTD-2016O11.1	lincRNA	1	0	0	0	0	0	0	0	0	0
ENSG00000240751.1	RP11-553D4.2	pseudogene	1	0	0	0	0	0	0	0	0	0
ENSG00000234886.1	MTND5P26	pseudogene	1	0	0	0	0	0	0	0	0	0
ENSG00000223528.3	RP11-223P11.3	antisense	1	0	0	0	0	0	0	0	0	0
ENSG00000225673.3	RP11-641C17.3	pseudogene	1	0	0	0	0	0	0	0	0	0
ENSG00000182021.5	RP11-381O7.3	lincRNA	1	0	0	0	0	0	0	0	0	0
ENSG00000261019.1	RP11-111K18.2	lincRNA	1	0	0	0	0	0	0	0	0	0
ENSG00000231628.1	RP3-355L5.4	antisense	1	0	0	0	0	0	0	0	0	0
ENSG00000251287.4	ALG1L2	pseudogene	1	0	0	0	0	0	0	0	0	0
ENSG00000226056.1	MTND4P32	pseudogene	1	0	0	0	0	0	0	0	0	0
ENSG00000153802.7	TMPRSS11D	protein_coding	1	0	0	1	0	1	0	0	0	1
ENSG00000226010.1	RP11-403E24.1	pseudogene	1	0	0	0	0	0	0	0	0	0
ENSG00000224718.1	RP11-222A5.1	lincRNA	1	0	0	0	0	0	0	0	0	0
ENSG00000106809.6	OGN	protein_coding	1	0	0	1	1	0	0	0	0	1
ENSG00000257818.1	RP11-1143G9.2	pseudogene	1	0	0	0	0	0	0	0	0	0
ENSG00000256162.2	SMLR1	protein_coding	1	0	0	1	0	1	0	0	0	1
ENSG00000250530.1	RP11-436H11.3	antisense	1	0	0	0	0	0	0	0	0	0
ENSG00000228253.1	MT-ATP8	protein_coding	1	0	0	1	0	0	1	1	0	1
ENSG00000171060.6	C8orf74	protein_coding	1	0	0	0	0	0	0	0	0	0
ENSG00000250500.1	RP11-119H12.3	pseudogene	1	0	0	0	0	0	0	0	0	0
ENSG00000271889.1	RP11-493E12.1	lincRNA	1	0	0	0	0	0	0	0	0	0
ENSG00000241318.3	RP11-47K11.2	pseudogene	1	0	0	0	0	0	0	0	0	0
ENSG00000235784.2	HNRNPA1P29	pseudogene	1	0	0	0	0	0	0	0	0	0
ENSG00000272167.1	RP11-53A1.2	antisense	1	0	0	0	0	0	0	0	0	0
ENSG00000232422.1	KNOP1P4	pseudogene	1	0	0	0	0	0	0	0	0	0
ENSG00000261253.1	AC137932.6	antisense	1	0	0	0	0	0	0	0	0	0
ENSG00000266236.1	NARF-IT1	sense_intronic	1	0	0	0	0	0	0	0	0	0
ENSG00000233406.4	RP11-296A18.5	pseudogene	1	0	0	0	0	0	0	0	0	0
ENSG00000230946.3	HNRNPA1P68	pseudogene	1	0	0	0	0	0	0	0	0	0
ENSG00000186810.7	CXCR3	protein_coding	1	0	0	1	0	1	0	0	0	1
ENSG00000258230.2	RP11-511H9.3	pseudogene	1	0	0	0	0	0	0	0	0	0
ENSG00000229456.1	RLIMP1	pseudogene	1	0	0	0	0	0	0	0	0	0
ENSG00000169313.9	P2RY12	protein_coding	1	0	0	1	0	1	0	0	0	1
ENSG00000230262.2	MIRLET7DHG	lincRNA	1	0	0	0	0	0	0	0	0	0
ENSG00000198523.5	PLN	protein_coding	1	0	0	1	0	1	0	1	0	1
ENSG00000184956.11	MUC6	protein_coding	1	0	0	1	1	1	0	0	0	1
ENSG00000250280.2	RP11-305O6.3	sense_intronic	1	0	0	0	0	0	0	0	0	0
ENSG00000179219.5	LINC00311	lincRNA	1	0	0	0	0	0	0	0	0	0
ENSG00000132855.4	ANGPTL3	protein_coding	1	0	0	1	1	0	0	0	0	1
ENSG00000269942.1	RP11-29B2.5	lincRNA	1	0	0	0	0	0	0	0	0	0
ENSG00000229323.1	RP11-175B12.2	lincRNA	1	0	0	0	0	0	0	0	0	0
ENSG00000213731.2	RAB5CP1	pseudogene	1	0	0	0	0	0	0	0	0	0
ENSG00000169508.6	GPR183	protein_coding	1	0	0	1	0	1	0	0	0	1
ENSG00000261758.1	RP11-102M11.2	antisense	1	0	0	0	0	0	0	0	0	0
ENSG00000083814.8	ZNF671	protein_coding	1	0	0	0	0	1	0	0	0	0
ENSG00000234340.1	AP000705.8	pseudogene	1	0	0	0	0	0	0	0	0	0
ENSG00000186715.6	MST1L	pseudogene	1	0	0	0	0	0	0	0	0	0
ENSG00000229243.1	AC098973.1	lincRNA	1	0	0	0	0	0	0	0	0	0
ENSG00000264584.1	RN7SL600P	misc_RNA	1	0	0	0	0	0	0	0	0	0
ENSG00000255650.1	FAM222A-AS1	antisense	1	0	0	0	0	0	0	0	0	0
ENSG00000260831.1	GHc-362H12.3	sense_intronic	1	0	0	0	0	0	0	0	0	0
ENSG00000184144.5	CNTN2	protein_coding	1	0	0	1	1	0	0	0	0	1
ENSG00000273302.1	RP11-493E12.2	sense_intronic	1	0	0	0	0	0	0	0	0	0
ENSG00000251274.1	RP11-436H11.4	antisense	1	0	0	0	0	0	0	0	0	0
ENSG00000244578.1	RP11-548O1.3	lincRNA	1	0	0	0	0	0	0	0	0	0
ENSG00000196666.3	FAM180B	protein_coding	1	0	0	1	0	1	0	0	0	1
ENSG00000228972.1	RP1-86D1.2	sense_intronic	1	0	0	0	0	0	0	0	0	0
ENSG00000257221.1	RP11-689B22.2	antisense	1	0	0	0	0	0	0	0	0	0
ENSG00000269902.1	RP6-99M1.3	lincRNA	1	0	0	0	0	0	0	0	0	0
ENSG00000229794.2	RP11-522L3.11	pseudogene	1	0	0	0	0	0	0	0	0	0
ENSG00000267096.1	CTD-2537I9.13	sense_intronic	1	0	0	0	0	0	0	0	0	0
ENSG00000235066.4	AC009303.1	antisense	1	0	0	0	0	0	0	0	0	0
ENSG00000059378.8	PARP12	protein_coding	1	0	0	0	0	0	0	0	0	0
ENSG00000230928.1	RP11-34A14.3	antisense	1	0	0	0	0	0	0	0	0	0
ENSG00000271049.1	CTD-2553L13.7	pseudogene	1	0	0	0	0	0	0	0	0	0
ENSG00000230769.1	RP3-408N23.4	pseudogene	1	0	0	0	0	0	0	0	0	0
ENSG00000244676.1	AL109761.5	antisense	1	0	0	0	0	0	0	0	0	0
ENSG00000229954.1	MTND2P2	pseudogene	1	0	0	0	0	0	0	0	0	0
ENSG00000228389.1	AC068039.4	antisense	1	0	0	0	0	0	0	0	0	0
ENSG00000127831.6	VIL1	protein_coding	1	0	0	0	0	0	0	0	0	1
ENSG00000231201.1	AF127577.11	antisense	1	0	0	0	0	0	0	0	0	0
ENSG00000255414.1	LINC01059	lincRNA	1	0	0	0	0	0	0	0	0	0
ENSG00000228723.2	SRGAP3-AS2	antisense	1	0	0	0	0	0	0	0	0	0
ENSG00000242048.2	RP13-452N2.1	processed_transcript	1	0	0	0	0	0	0	0	0	0
ENSG00000217488.2	RP11-474L11.5	pseudogene	1	0	0	0	0	0	0	0	0	0
ENSG00000111305.14	GSG1	protein_coding	1	0	0	1	0	1	0	0	0	1
ENSG00000254419.1	RP11-261P9.4	sense_intronic	1	0	0	0	0	0	0	0	0	0
ENSG00000166363.4	OR10A5	protein_coding	1	0	0	1	0	1	0	0	0	1
ENSG00000269948.1	RP11-248J23.6	protein_coding	1	0	0	0	0	0	0	0	0	0
ENSG00000260171.1	RP11-95H11.1	lincRNA	1	0	0	0	0	0	0	0	0	0
ENSG00000248115.1	RP11-752D24.2	antisense	1	0	0	0	0	0	0	0	0	0
ENSG00000258837.1	CTD-2566J3.1	antisense	1	0	0	0	0	0	0	0	0	0
ENSG00000259192.1	AC109631.1	pseudogene	1	0	0	0	0	0	0	0	0	0
ENSG00000215066.3	C9orf38	protein_coding	1	0	0	0	0	0	0	0	0	0
ENSG00000256655.1	TMEM75	protein_coding	1	0	0	1	0	0	0	0	0	1
ENSG00000078795.12	PKD2L2	protein_coding	1	0	0	1	0	1	0	0	0	1
ENSG00000264924.1	RP11-799B12.2	antisense	1	0	0	0	0	0	0	0	0	0
ENSG00000106823.8	ECM2	protein_coding	1	0	0	1	1	0	0	0	0	0
ENSG00000237892.1	KLF7-IT1	sense_intronic	1	0	0	0	0	0	0	0	0	0
ENSG00000259216.2	RP11-227D13.2	pseudogene	1	0	0	0	0	0	0	0	0	0
ENSG00000272321.1	KB-1517D11.4	antisense	1	0	0	0	0	0	0	0	0	0
ENSG00000203871.4	C6orf164	protein_coding	1	0	0	0	0	0	0	0	0	0
ENSG00000236811.1	GAPDHP2	pseudogene	1	0	0	0	0	0	0	0	0	0
ENSG00000262119.1	RP11-483C6.1	sense_intronic	1	0	0	0	0	0	0	0	0	0
ENSG00000247270.2	AC132186.1	protein_coding	1	0	0	0	0	0	0	0	0	0
ENSG00000248544.2	CTB-47B11.3	antisense	1	0	0	0	0	0	0	0	0	0
ENSG00000236804.1	RPS3AP12	pseudogene	1	0	0	0	0	0	0	0	0	0
ENSG00000251011.1	RP11-402L6.1	antisense	1	0	0	0	0	0	0	0	0	0
ENSG00000259709.1	CTD-2184D3.7	antisense	1	0	0	0	0	0	0	0	0	0
ENSG00000187997.7	C17orf99	protein_coding	1	0	0	1	1	1	0	0	0	0
ENSG00000233273.1	AMMECR1LP1	pseudogene	1	0	0	0	0	0	0	0	0	0
ENSG00000174827.9	PDZK1	protein_coding	1	0	0	0	0	1	0	0	0	1
ENSG00000261471.1	RP11-61F12.1	antisense	1	0	0	0	0	0	0	0	0	0
ENSG00000259416.2	RP11-158M2.5	antisense	1	0	0	0	0	0	0	0	0	0
ENSG00000225815.2	AC092669.6	lincRNA	1	0	0	0	0	0	0	0	0	0
ENSG00000206531.6	CD200R1L	protein_coding	1	0	0	1	0	1	0	0	0	1
ENSG00000156486.7	KCNS2	protein_coding	1	0	0	1	0	1	0	0	0	1
ENSG00000270019.1	RP11-141B14.1	lincRNA	1	0	0	0	0	0	0	0	0	0
ENSG00000160838.9	LRRC71	protein_coding	1	0	0	0	0	1	0	0	0	0
ENSG00000235878.4	AP001468.1	protein_coding	1	0	0	0	0	0	0	0	0	0
ENSG00000267632.1	RP11-400F19.18	sense_intronic	1	0	0	0	0	0	0	0	0	0
ENSG00000225898.1	AC002075.3	pseudogene	1	0	0	0	0	0	0	0	0	0
ENSG00000227490.1	RP11-157L3.6	pseudogene	1	0	0	0	0	0	0	0	0	0
ENSG00000251596.1	HADHAP1	pseudogene	1	0	0	0	0	0	0	0	0	0
ENSG00000225572.1	DOCK4-AS1	antisense	1	0	0	0	0	0	0	0	0	0
ENSG00000263786.1	RP11-649A18.4	sense_intronic	1	0	0	0	0	0	0	0	0	0
ENSG00000269653.1	CTB-102L5.7	sense_intronic	1	0	0	0	0	0	0	0	0	0
ENSG00000242607.1	RPS3AP34	pseudogene	1	0	0	0	0	0	0	0	0	0
ENSG00000225133.1	MORF4L1P4	pseudogene	1	0	0	0	0	0	0	0	0	0
ENSG00000265142.2	MIR133A1	antisense	1	0	0	0	0	0	0	0	0	0
ENSG00000172209.4	GPR22	protein_coding	1	0	0	1	0	1	0	0	0	1
ENSG00000215833.3	QRSL1P1	pseudogene	1	0	0	0	0	0	0	0	0	0
ENSG00000116701.10	NCF2	protein_coding	1	0	0	0	0	0	0	0	0	0
ENSG00000205565.6	RP11-497H16.6	pseudogene	1	0	0	0	0	0	0	0	0	0
ENSG00000223770.1	MIR1255B1	antisense	1	0	0	0	0	0	0	0	0	0
ENSG00000230836.1	AC104135.4	lincRNA	1	0	0	0	0	0	0	0	0	0
ENSG00000233892.1	PAIP1P1	pseudogene	1	0	0	0	0	0	0	0	0	0
ENSG00000273291.1	KRBOX1	protein_coding	1	0	0	0	0	0	0	0	0	0
ENSG00000228784.3	LINC00954	lincRNA	1	0	0	0	0	0	0	0	0	0
ENSG00000256019.1	TAS2R63P	pseudogene	1	0	0	0	0	0	0	0	0	0
ENSG00000221962.3	TMEM14E	protein_coding	1	0	0	1	0	1	0	0	0	1
ENSG00000176824.2	AC009951.1	pseudogene	1	0	0	0	0	0	0	0	0	0
ENSG00000214359.3	RPL18P10	pseudogene	1	0	0	0	0	0	0	0	0	0
ENSG00000246851.1	RP11-544A12.8	antisense	1	0	0	0	0	0	0	0	0	0
ENSG00000182676.4	PPP1R27	protein_coding	1	0	0	0	0	1	0	0	0	0
ENSG00000270739.1	RP11-608O8.2	pseudogene	1	0	0	0	0	0	0	0	0	0
ENSG00000225015.1	SNX18P15	pseudogene	1	0	0	0	0	0	0	0	0	0
ENSG00000226761.3	TAS2R46	protein_coding	1	0	0	1	0	1	0	0	0	1
ENSG00000259986.1	RP11-382A20.4	antisense	1	0	0	0	0	0	0	0	0	0
ENSG00000228213.1	NLGN1-AS1	antisense	1	0	0	0	0	0	0	0	0	0
ENSG00000229992.1	HMGB3P9	pseudogene	1	0	0	0	0	0	0	0	0	0
ENSG00000269975.1	RP11-58B17.2	lincRNA	1	0	0	0	0	0	0	0	0	0
ENSG00000226253.1	MRPL35P3	pseudogene	1	0	0	0	0	0	0	0	0	0
ENSG00000176153.10	GPX2	protein_coding	1	0	0	0	0	1	0	0	0	0
ENSG00000106819.7	ASPN	protein_coding	1	0	0	1	1	0	0	0	0	0
ENSG00000170782.3	OR10A4	protein_coding	1	0	0	1	0	1	0	0	0	1
ENSG00000233783.3	AP001442.2	processed_transcript	1	0	0	0	0	0	0	0	0	0
ENSG00000271771.1	RP11-1250I15.3	lincRNA	1	0	0	0	0	0	0	0	0	0
ENSG00000271204.1	RP11-138A9.1	lincRNA	1	0	0	0	0	0	0	0	0	0
ENSG00000262470.2	TVP23CP2	pseudogene	1	0	0	0	0	0	0	0	0	0
ENSG00000267412.1	CTC-265F19.2	sense_intronic	1	0	0	0	0	0	0	0	0	0
ENSG00000185031.6	SLC2A3P2	pseudogene	1	0	0	0	0	0	0	0	0	0
ENSG00000231703.2	RP4-669H2.1	antisense	1	0	0	0	0	0	0	0	0	0
ENSG00000270926.1	RP11-551L14.7	pseudogene	1	0	0	0	0	0	0	0	0	0
ENSG00000232282.1	MTND1P32	pseudogene	1	0	0	0	0	0	0	0	0	0
ENSG00000251175.1	RP11-45L9.1	antisense	1	0	0	0	0	0	0	0	0	0
ENSG00000259664.1	CTD-2147F2.2	lincRNA	1	0	0	0	0	0	0	0	0	0
ENSG00000265100.1	RP11-147L13.2	antisense	1	0	0	0	0	0	0	0	0	0
ENSG00000183239.5	RP5-1120P11.4	pseudogene	1	0	0	0	0	0	0	0	0	0
ENSG00000261616.1	RP11-6O2.3	antisense	1	0	0	0	0	0	0	0	0	0
ENSG00000255040.1	RP11-677N16.1	pseudogene	1	0	0	0	0	0	0	0	0	0
ENSG00000142910.11	TINAGL1	protein_coding	1	0	0	1	0	0	0	0	0	0
ENSG00000272211.1	RP11-347P5.1	antisense	1	0	0	0	0	0	0	0	0	0
ENSG00000212124.2	TAS2R19	protein_coding	1	0	0	1	0	1	0	0	0	1
ENSG00000227456.3	LINC00310	lincRNA	1	0	0	0	0	0	0	0	0	0
ENSG00000230523.1	RP3-437I16.1	lincRNA	1	0	0	0	0	0	0	0	0	0
ENSG00000260278.1	RP11-109G23.3	antisense	1	0	0	0	0	0	0	0	0	0
ENSG00000214773.1	RP11-717D12.1	sense_intronic	1	0	0	0	0	0	0	0	0	0
ENSG00000257802.1	MRS2P2	pseudogene	1	0	0	0	0	0	0	0	0	0
ENSG00000106541.7	AGR2	protein_coding	1	0	0	1	1	1	1	1	0	1
ENSG00000225569.1	CCT4P2	pseudogene	1	0	0	0	0	0	0	0	0	0
ENSG00000121314.2	TAS2R8	protein_coding	1	0	0	1	0	1	0	0	0	1
ENSG00000197301.3	RP11-366L20.2	protein_coding	1	0	0	0	0	0	0	0	0	0
ENSG00000249112.1	RP11-43D2.2	lincRNA	1	0	0	0	0	0	0	0	0	0
ENSG00000236055.1	RP11-423O2.2	pseudogene	1	0	0	0	0	0	0	0	0	0
ENSG00000165694.5	FRMD7	protein_coding	1	0	0	0	0	0	0	0	0	0
ENSG00000247627.2	MTND4P12	pseudogene	1	0	0	0	0	0	0	0	0	0
ENSG00000259118.1	RP11-840I19.3	antisense	1	0	0	0	0	0	0	0	0	0
ENSG00000123500.5	COL10A1	protein_coding	1	0	0	1	1	0	0	0	0	1
ENSG00000260213.1	RP11-303E16.3	antisense	1	0	0	0	0	0	0	0	0	0
ENSG00000007933.8	FMO3	protein_coding	1	0	0	1	0	1	0	0	0	1
ENSG00000171659.9	GPR34	protein_coding	1	0	0	1	0	1	0	0	0	1
ENSG00000250039.3	RP11-17E2.2	antisense	1	0	0	0	0	0	0	0	0	0
ENSG00000225783.2	MIAT	lincRNA	1	0	0	0	0	0	0	0	0	0
ENSG00000257957.1	QRSL1P3	pseudogene	1	0	0	0	0	0	0	0	0	0
ENSG00000234883.2	MIR155HG	lincRNA	1	0	0	0	0	0	0	0	0	0
ENSG00000239254.1	RP11-365F18.3	pseudogene	1	0	0	0	0	0	0	0	0	0
ENSG00000256682.1	TAS2R12	pseudogene	1	0	0	0	0	0	0	0	0	0
ENSG00000164932.8	CTHRC1	protein_coding	1	0	0	1	1	1	0	0	0	0
ENSG00000269463.1	RP11-727F15.13	sense_intronic	1	0	0	0	0	0	0	0	0	0
ENSG00000116652.5	DLEU2L	protein_coding	1	0	0	0	0	0	0	0	0	0
ENSG00000236494.1	RP11-89N17.4	lincRNA	1	0	0	0	0	0	0	0	0	0
ENSG00000256629.1	TAS2R67P	pseudogene	1	0	0	0	0	0	0	0	0	0
ENSG00000117507.4	FMO6P	protein_coding	1	0	0	1	0	0	0	0	0	1
ENSG00000246422.2	CTD-2024I7.13	antisense	1	0	0	0	0	0	0	0	0	0
ENSG00000272729.1	RP11-387A1.5	antisense	1	0	0	0	0	0	0	0	0	0
ENSG00000163915.3	C3orf65	protein_coding	1	0	0	0	0	0	0	0	0	0
ENSG00000270264.1	NDUFB8P2	pseudogene	1	0	0	0	0	0	0	0	0	0
ENSG00000230224.1	PHBP9	pseudogene	1	0	0	0	0	0	0	0	0	0
ENSG00000270706.1	CTD-2301A4.5	pseudogene	1	0	0	0	0	0	0	0	0	0
ENSG00000267025.1	AC015849.19	antisense	1	0	0	0	0	0	0	0	0	0
ENSG00000173627.6	APOBEC4	protein_coding	1	0	0	0	0	1	0	0	0	0
ENSG00000100557.5	C14orf105	protein_coding	1	1	1	0	0	0	0	0	0	0
ENSG00000214188.5	ST7-OT4	protein_coding	1	0	0	0	0	0	0	0	0	0
ENSG00000176857.4	GJA1P1	pseudogene	1	0	0	0	0	0	0	0	0	0
ENSG00000172543.3	CTSW	protein_coding	1	0	0	1	1	1	0	0	0	1
ENSG00000182177.9	ASB18	protein_coding	1	0	0	0	0	0	0	0	0	0
ENSG00000248180.1	GAPDHP60	pseudogene	1	0	0	0	0	0	0	0	0	0
ENSG00000224822.1	THRB-IT1	sense_intronic	1	0	0	0	0	0	0	0	0	0
ENSG00000242094.1	FOXP1-IT1	sense_intronic	1	0	0	0	0	0	0	0	0	0
ENSG00000260417.1	CTD-2542L18.1	lincRNA	1	0	0	0	0	0	0	0	0	0
ENSG00000171840.7	NINJ2	protein_coding	1	0	0	1	0	1	0	0	0	1
ENSG00000252690.2	SCARNA15	processed_transcript	1	0	0	0	0	0	0	0	0	0
ENSG00000218823.1	PAPOLB	protein_coding	1	0	0	0	0	1	0	0	0	0
ENSG00000149571.6	KIRREL3	protein_coding	1	0	0	1	0	1	0	0	0	1
ENSG00000256657.1	RP11-144O23.20	pseudogene	1	0	0	0	0	0	0	0	0	0
ENSG00000250295.2	RP11-434I12.2	antisense	1	0	0	0	0	0	0	0	0	0
ENSG00000267284.1	RP11-397A16.1	lincRNA	1	0	0	0	0	0	0	0	0	0
ENSG00000162630.5	B3GALT2	protein_coding	1	0	0	1	0	1	0	0	0	1
ENSG00000187800.9	PEAR1	protein_coding	1	0	0	1	0	1	0	0	0	1
ENSG00000248401.2	RP11-576N17.3	pseudogene	1	0	0	0	0	0	0	0	0	0
ENSG00000256981.1	TAS2R18	pseudogene	1	0	0	0	0	0	0	0	0	0
ENSG00000269700.1	AC069547.2	protein_coding	1	0	0	0	0	0	0	0	0	0
ENSG00000256436.1	TAS2R31	protein_coding	1	0	0	1	0	1	0	0	0	1
ENSG00000165181.12	C9orf84	protein_coding	1	0	0	0	0	0	0	0	0	0
ENSG00000272145.1	RP4-739H11.4	antisense	1	0	0	0	0	0	0	0	0	0
ENSG00000260425.1	LA16c-316G12.2	antisense	1	0	0	0	0	0	0	0	0	0
ENSG00000272368.1	RP4-605O3.4	processed_transcript	1	0	0	0	0	0	0	0	0	0
ENSG00000216639.1	RP3-355L5.3	pseudogene	1	0	0	0	0	0	0	0	0	0
ENSG00000229989.3	MIR181A1HG	lincRNA	1	0	0	0	0	0	0	0	0	0
ENSG00000251791.1	SCARNA6	snoRNA	1	0	0	0	0	0	0	0	0	0
ENSG00000223650.1	UHRF2P1	pseudogene	1	0	0	0	0	0	0	0	0	0
ENSG00000261697.1	RP11-178L8.5	sense_intronic	1	0	0	0	0	0	0	0	0	0
ENSG00000152430.13	BOLL	protein_coding	1	0	0	0	0	1	0	0	0	0
ENSG00000267749.1	CTC-265F19.1	sense_intronic	1	0	0	0	0	0	0	0	0	0
ENSG00000197142.6	ACSL5	protein_coding	1	0	0	1	0	1	1	1	0	1
ENSG00000235244.3	RP11-761E20.1	lincRNA	1	0	0	0	0	0	0	0	0	0
ENSG00000205424.1	AL592528.1	antisense	1	0	0	0	0	0	0	0	0	0
ENSG00000230826.1	RP11-417B4.2	antisense	1	0	0	0	0	0	0	0	0	0
ENSG00000261425.1	RP11-709B3.2	lincRNA	1	0	0	0	0	0	0	0	0	0
ENSG00000116977.14	LGALS8	protein_coding	1	0	0	0	0	1	0	0	0	1
ENSG00000233061.1	TTLL7-IT1	sense_intronic	1	0	0	0	0	0	0	0	0	0
ENSG00000237641.1	RP11-690I21.1	pseudogene	1	0	0	0	0	0	0	0	0	0
ENSG00000218428.1	NIP7P3	pseudogene	1	0	0	0	0	0	0	0	0	0
ENSG00000217330.1	SSXP10	pseudogene	1	0	0	0	0	0	0	0	0	0
ENSG00000230832.3	RP11-325P15.2	pseudogene	1	0	0	0	0	0	0	0	0	0
ENSG00000213132.2	AC022498.1	protein_coding	1	0	0	0	0	0	0	0	0	0
ENSG00000233993.1	RP11-379J5.5	antisense	1	0	0	0	0	0	0	0	0	0
ENSG00000236581.4	STARD13-AS	processed_transcript	1	0	0	0	0	0	0	0	0	0
ENSG00000228056.2	CFL1P3	pseudogene	1	0	0	0	0	0	0	0	0	0
ENSG00000115474.6	KCNJ13	protein_coding	1	0	0	1	0	1	0	0	0	1
ENSG00000256651.1	RP11-144O23.8	pseudogene	1	0	0	0	0	0	0	0	0	0
ENSG00000240210.2	RP11-204K16.1	pseudogene	1	0	0	0	0	0	0	0	0	0
ENSG00000224986.2	PPP1R8P1	pseudogene	1	0	0	0	0	0	0	0	0	0
ENSG00000260288.2	RP11-24M17.4	processed_transcript	1	0	0	0	0	0	0	0	0	0
ENSG00000198695.2	MT-ND6	protein_coding	1	0	0	1	1	0	1	1	0	1
ENSG00000262691.1	CTC-277H1.7	processed_transcript	1	0	0	0	0	0	0	0	0	0
ENSG00000258796.1	CTD-2560C21.1	pseudogene	1	0	0	0	0	0	0	0	0	0
ENSG00000249068.1	CTC-287O8.1	pseudogene	1	0	0	0	0	0	0	0	0	0
ENSG00000217644.4	RP4-803A2.1	pseudogene	1	0	0	0	0	0	0	0	0	0
ENSG00000259314.1	CTD-3065B20.3	antisense	1	0	0	0	0	0	0	0	0	0
ENSG00000237016.1	AC013410.1	pseudogene	1	0	0	0	0	0	0	0	0	0
ENSG00000250155.1	CTD-2353F22.1	antisense	1	0	0	0	0	0	0	0	0	0
ENSG00000240132.1	ETF1P2	pseudogene	1	0	0	0	0	0	0	0	0	0
ENSG00000273165.1	RP11-1057B6.1	lincRNA	1	0	0	0	0	0	0	0	0	0
ENSG00000248196.1	RP11-476C8.2	pseudogene	1	0	0	0	0	0	0	0	0	0
ENSG00000145888.6	GLRA1	protein_coding	1	0	0	1	1	1	0	0	0	0
ENSG00000225399.3	RP11-3B7.1	protein_coding	1	0	0	0	0	0	0	0	0	0
ENSG00000222024.2	AC004945.1	pseudogene	1	0	0	0	0	0	0	0	0	0
ENSG00000213046.4	EEF1A1P32	pseudogene	1	0	0	0	0	0	0	0	0	0
ENSG00000182404.6	RP1-86D1.3	sense_intronic	1	0	0	0	0	0	0	0	0	0
ENSG00000144792.5	ZNF660	protein_coding	1	0	0	0	0	1	0	0	0	0
ENSG00000269999.1	CTD-3185P2.2	antisense	1	0	0	0	0	0	0	0	0	0
ENSG00000273369.1	RP11-700J17.1	antisense	1	0	0	0	0	0	0	0	0	0
ENSG00000259318.1	RP11-454L9.2	pseudogene	1	0	0	0	0	0	0	0	0	0
ENSG00000265845.2	RP11-20B24.5	antisense	1	0	0	0	0	0	0	0	0	0
ENSG00000227512.1	RP11-413M3.4	antisense	1	0	0	0	0	0	0	0	0	0
ENSG00000267272.1	RP5-1052I5.1	lincRNA	1	0	0	0	0	0	0	0	0	0
ENSG00000256274.1	TAS2R64P	pseudogene	1	0	0	0	0	0	0	0	0	0
ENSG00000244476.2	ERVFRD-1	protein_coding	1	0	0	1	1	1	0	0	0	1
ENSG00000224003.1	CTA-407F11.6	pseudogene	1	0	0	0	0	0	0	0	0	0
ENSG00000259165.1	DDX18P1	pseudogene	1	0	0	0	0	0	0	0	0	0
ENSG00000259735.1	RP11-356M20.3	sense_intronic	1	0	0	0	0	0	0	0	0	0
ENSG00000224019.1	RPL21P32	pseudogene	1	0	0	0	0	0	0	0	0	0
ENSG00000234841.3	RP11-119H12.4	pseudogene	1	0	0	0	0	0	0	0	0	0
ENSG00000258692.2	SALL4P7	pseudogene	1	0	0	0	0	0	0	0	0	0
ENSG00000239677.2	PDZRN3-AS1	antisense	1	0	0	0	0	0	0	0	0	0
ENSG00000197361.5	FBXL22	protein_coding	1	0	0	0	0	0	0	0	0	0
ENSG00000262652.1	RP13-638C3.2	sense_intronic	1	0	0	0	0	0	0	0	0	0
ENSG00000213659.4	RSU1P3	pseudogene	1	0	0	0	0	0	0	0	0	0
ENSG00000258548.1	LINC00645	lincRNA	1	0	0	0	0	0	0	0	0	0
ENSG00000215346.3	AF131215.5	protein_coding	1	0	0	0	0	0	0	0	0	0
ENSG00000259228.1	HNRNPA1P62	pseudogene	1	0	0	0	0	0	0	0	0	0
ENSG00000239207.2	GAPDHP39	pseudogene	1	0	0	0	0	0	0	0	0	0
ENSG00000238741.1	SCARNA7	snoRNA	1	0	0	0	0	0	0	0	0	0
ENSG00000261837.1	RP11-264L1.3	sense_intronic	1	0	0	0	0	0	0	0	0	0
ENSG00000168878.12	SFTPB	protein_coding	1	0	0	1	1	1	0	0	0	1
ENSG00000266538.1	RP11-385D13.3	lincRNA	1	0	0	0	0	0	0	0	0	0
ENSG00000224593.1	RP11-30B1.1	pseudogene	1	0	0	0	0	0	0	0	0	0
ENSG00000224238.2	WARS2-IT1	antisense	1	0	0	0	0	0	0	0	0	0
ENSG00000269821.1	KCNQ1OT1	antisense	1	0	0	0	0	0	0	0	0	0
ENSG00000256712.1	RP11-785H5.2	sense_intronic	1	0	0	0	0	0	0	0	0	0
ENSG00000186105.7	LRRC70	protein_coding	1	0	0	1	1	1	0	0	0	1
ENSG00000227722.1	RP5-1059H15.1	pseudogene	1	0	0	0	0	0	0	0	0	0
ENSG00000260597.1	AC012531.25	lincRNA	1	0	0	0	0	0	0	0	0	0
ENSG00000205500.4	AC013472.3	processed_transcript	1	0	0	0	0	0	0	0	0	0
ENSG00000256950.2	RP11-87C12.2	protein_coding	1	0	0	0	0	0	0	0	0	0
ENSG00000229046.1	HMGN1P2	pseudogene	1	0	0	0	0	0	0	0	0	0
ENSG00000268257.2	AIRN	antisense	1	0	0	0	0	0	0	0	0	0
ENSG00000197085.7	NPSR1-AS1	processed_transcript	1	0	0	0	0	0	0	0	0	0
ENSG00000256188.1	TAS2R30	protein_coding	1	0	0	1	0	1	0	0	0	1
ENSG00000255159.1	RP11-318C2.1	antisense	1	0	0	0	0	0	0	0	0	0
ENSG00000225996.2	AL356356.1	protein_coding	1	0	0	0	0	0	0	0	0	0
ENSG00000186451.1	SPATA12	protein_coding	1	0	0	0	0	0	0	0	0	0
ENSG00000225423.1	TNPO1P1	pseudogene	1	0	0	0	0	0	0	0	0	0
ENSG00000243433.1	RP11-148K1.10	antisense	1	0	0	0	0	0	0	0	0	0
ENSG00000112619.6	PRPH2	protein_coding	1	0	0	0	0	1	0	0	0	0
ENSG00000223599.1	RP11-216N14.7	pseudogene	1	0	0	0	0	0	0	0	0	0
ENSG00000273449.1	RP11-218F10.3	lincRNA	1	0	0	0	0	0	0	0	0	0
ENSG00000205037.2	RP11-863P13.4	lincRNA	1	0	0	0	0	0	0	0	0	0
ENSG00000139679.11	LPAR6	protein_coding	1	0	0	1	0	1	0	0	0	1
ENSG00000258951.1	KRT18P7	pseudogene	1	0	0	0	0	0	0	0	0	0
ENSG00000241772.2	AC092620.2	3prime_overlapping_ncrna	1	0	0	0	0	0	0	0	0	0
ENSG00000264508.1	RN7SL473P	misc_RNA	1	0	0	0	0	0	0	0	0	0
ENSG00000243101.1	RPS3P7	pseudogene	1	0	0	0	0	0	0	0	0	0
ENSG00000248863.2	RP11-83A24.1	pseudogene	1	0	0	0	0	0	0	0	0	0
ENSG00000273183.1	RP11-5C23.2	antisense	1	0	0	0	0	0	0	0	0	0
ENSG00000255647.1	AC093510.1	pseudogene	1	0	0	0	0	0	0	0	0	0
ENSG00000254936.3	AF131215.3	sense_intronic	1	0	0	0	0	0	0	0	0	0
ENSG00000213540.3	RP11-486G15.1	pseudogene	1	0	0	0	0	0	0	0	0	0
ENSG00000205682.2	RP11-798L4.1	lincRNA	1	0	0	0	0	0	0	0	0	0
ENSG00000251497.2	RP11-197N18.7	lincRNA	1	0	0	0	0	0	0	0	0	0
ENSG00000224488.1	RP11-492A12.2	pseudogene	1	0	0	0	0	0	0	0	0	0
ENSG00000246250.2	RP11-613D13.5	antisense	1	0	0	0	0	0	0	0	0	0
ENSG00000114757.14	PEX5L	protein_coding	1	0	0	0	0	1	0	0	0	1
ENSG00000260369.2	CTD-2526A2.2	lincRNA	1	0	0	0	0	0	0	0	0	0
ENSG00000174944.4	P2RY14	protein_coding	1	0	0	1	0	1	0	0	0	1
ENSG00000179902.8	C1orf194	protein_coding	1	0	0	0	0	0	0	0	0	0
ENSG00000144771.7	LRTM1	protein_coding	1	0	0	1	1	1	0	0	0	1
ENSG00000223787.2	RP4-593M8.1	pseudogene	1	0	0	0	0	0	0	0	0	0
ENSG00000256037.1	MRPL40P1	pseudogene	1	0	0	0	0	0	0	0	0	0
ENSG00000267702.1	RP11-53B2.2	sense_intronic	1	0	0	0	0	0	0	0	0	0
ENSG00000153086.9	ACMSD	protein_coding	1	0	0	1	0	1	0	0	0	0
ENSG00000204396.6	VWA7	protein_coding	1	0	0	1	0	0	0	0	0	0
ENSG00000261451.1	RP11-981G7.1	sense_overlapping	1	0	0	0	0	0	0	0	0	0
ENSG00000140368.8	PSTPIP1	protein_coding	1	0	0	0	0	0	0	0	0	1
ENSG00000237054.5	PRMT5-AS1	antisense	1	0	0	0	0	0	0	0	0	0
ENSG00000251348.1	HSPD1P11	pseudogene	1	0	0	0	0	0	0	0	0	0
ENSG00000238061.2	RP4-635A23.4	pseudogene	1	0	0	0	0	0	0	0	0	0
ENSG00000099937.6	SERPIND1	protein_coding	1	0	0	1	1	0	0	0	0	0
ENSG00000255374.1	TAS2R43	protein_coding	1	0	0	1	0	1	0	0	0	1
ENSG00000222724.1	RNU2-63P	snRNA	1	0	0	0	0	0	0	0	0	0
ENSG00000235724.4	AC009299.2	antisense	1	0	0	0	0	0	0	0	0	0
ENSG00000177993.3	ZNRF3-AS1	antisense	1	0	0	0	0	0	0	0	0	0
ENSG00000171722.7	C1orf111	protein_coding	1	0	0	1	0	1	0	0	0	0
ENSG00000261490.1	RP11-448G15.3	sense_overlapping	1	0	0	0	0	0	0	0	0	0
ENSG00000260316.1	LA16c-306A4.2	sense_intronic	1	0	0	0	0	0	0	0	0	0
ENSG00000258730.1	ITPK1-AS1	antisense	1	0	0	0	0	0	0	0	0	0
ENSG00000072315.3	TRPC5	protein_coding	1	0	0	1	0	1	0	0	0	1
ENSG00000231881.1	RP5-1120P11.3	lincRNA	1	0	0	0	0	0	0	0	0	0
ENSG00000244226.1	ILF2P1	pseudogene	1	0	0	0	0	0	0	0	0	0
ENSG00000212125.2	TAS2R15	pseudogene	1	0	0	0	0	0	0	0	0	0
ENSG00000241532.1	AGGF1P3	pseudogene	1	0	0	0	0	0	0	0	0	0
ENSG00000266934.1	RP11-332H18.3	sense_intronic	1	0	0	0	0	0	0	0	0	0
ENSG00000203446.2	AC004988.1	antisense	1	0	0	0	0	0	0	0	0	0
ENSG00000163032.7	VSNL1	protein_coding	1	0	0	0	0	0	0	0	0	1
ENSG00000249258.2	RP11-468H14.2	lincRNA	1	0	0	0	0	0	0	0	0	0
ENSG00000251484.3	RP5-1065J22.4	pseudogene	1	0	0	0	0	0	0	0	0	0
ENSG00000264546.1	RP11-464D20.6	sense_intronic	1	0	0	0	0	0	0	0	0	0
ENSG00000272506.1	RP4-535B20.4	lincRNA	1	0	0	0	0	0	0	0	0	0
ENSG00000245711.2	NADK2-AS1	antisense	1	0	0	0	0	0	0	0	0	0
ENSG00000234678.1	RP11-465N4.4	antisense	1	0	0	0	0	0	0	0	0	0
ENSG00000100767.11	PAPLN	protein_coding	1	0	0	1	1	0	0	0	0	0
ENSG00000232821.1	AC003986.6	antisense	1	0	0	0	0	0	0	0	0	0
ENSG00000267163.1	AC084219.3	antisense	1	0	0	0	0	0	0	0	0	0
ENSG00000256399.1	RP11-274J7.3	pseudogene	1	0	0	0	0	0	0	0	0	0
ENSG00000228995.1	MTND1P9	pseudogene	1	0	0	0	0	0	0	0	0	0
ENSG00000224072.1	RP11-75A9.3	pseudogene	1	0	0	0	0	0	0	0	0	0
ENSG00000228393.3	LINC01004	antisense	1	0	0	0	0	0	0	0	0	0
ENSG00000224675.1	AC009227.2	antisense	1	0	0	0	0	0	0	0	0	0
ENSG00000212128.2	TAS2R13	protein_coding	1	0	0	1	0	1	0	0	0	1
ENSG00000139797.7	RNF113B	protein_coding	1	0	0	0	0	0	0	0	0	0
ENSG00000237628.2	RP11-522L3.4	pseudogene	1	0	0	0	0	0	0	0	0	0
ENSG00000267203.1	SNRPGP4	pseudogene	1	0	0	0	0	0	0	0	0	0
ENSG00000260059.1	RP11-231E19.1	lincRNA	1	0	0	0	0	0	0	0	0	0
ENSG00000255837.1	TAS2R20	protein_coding	1	0	0	1	0	1	0	0	0	1
ENSG00000172296.8	SPTLC3	protein_coding	1	0	0	0	0	1	0	0	0	1
ENSG00000254708.1	RP1-145M24.1	pseudogene	1	0	0	0	0	0	0	0	0	0
ENSG00000181631.6	P2RY13	protein_coding	1	0	0	1	0	1	0	0	0	1
ENSG00000203589.2	RP5-886K2.1	pseudogene	1	0	0	0	0	0	0	0	0	0
ENSG00000224020.1	MIR181A2HG	antisense	1	0	0	0	0	0	0	0	0	0
ENSG00000237263.1	MAPK6PS3	pseudogene	1	0	0	0	0	0	0	0	0	0
ENSG00000186009.4	ATP4B	protein_coding	1	0	0	1	0	1	0	0	0	1
ENSG00000204706.10	MAMDC2-AS1	antisense	1	0	0	0	0	0	0	0	0	0
ENSG00000212907.2	MT-ND4L	protein_coding	1	0	0	1	0	0	1	1	0	1
ENSG00000234925.2	RP11-254B13.3	pseudogene	1	0	0	0	0	0	0	0	0	0
ENSG00000207501.1	RNVU1-14	snRNA	1	0	0	0	0	0	0	0	0	0
ENSG00000164406.7	LEAP2	protein_coding	1	0	0	1	1	0	0	0	0	0
ENSG00000214353.3	VAC14-AS1	antisense	1	0	0	0	0	0	0	0	0	0
ENSG00000267882.1	AL031666.2	protein_coding	1	0	0	0	0	0	0	0	0	0
ENSG00000272216.1	LL22NC03-2H8.5	lincRNA	1	0	0	0	0	0	0	0	0	0
ENSG00000231965.4	AF131215.1	pseudogene	1	0	0	0	0	0	0	0	0	0
ENSG00000241984.2	RPL7AP2	pseudogene	1	0	0	0	0	0	0	0	0	0
ENSG00000230221.2	RP11-173G21.1	pseudogene	1	0	0	0	0	0	0	0	0	0
ENSG00000229800.1	ATP8A2P2	pseudogene	1	0	0	0	0	0	0	0	0	0
ENSG00000171189.12	GRIK1	protein_coding	1	0	0	1	0	1	0	0	0	1
ENSG00000186118.7	TEX38	protein_coding	1	0	0	1	0	1	0	0	0	1
ENSG00000257896.1	RP11-210N13.1	pseudogene	1	0	0	0	0	0	0	0	0	0
ENSG00000212126.3	TAS2R50	protein_coding	1	0	0	1	0	1	0	0	0	1
ENSG00000243609.1	RPS2P44	pseudogene	1	0	0	0	0	0	0	0	0	0
ENSG00000137857.13	DUOX1	protein_coding	1	0	0	1	1	1	0	0	0	1
ENSG00000269591.1	AL354808.2	protein_coding	1	0	0	0	0	0	0	0	0	0
ENSG00000225026.1	AC091492.2	pseudogene	1	0	0	0	0	0	0	0	0	0
ENSG00000119608.8	PROX2	protein_coding	1	0	0	0	0	0	0	0	0	0
ENSG00000255423.1	EBLN2	protein_coding	1	0	0	0	0	0	0	0	0	0
ENSG00000204380.2	AC005042.4	antisense	1	0	0	0	0	0	0	0	0	0
ENSG00000154096.9	THY1	protein_coding	1	0	0	1	0	0	0	0	0	1
ENSG00000237021.2	RP3-486I3.7	lincRNA	1	0	0	0	0	0	0	0	0	0
ENSG00000265912.1	RP11-583F2.2	lincRNA	1	0	0	0	0	0	0	0	0	0
ENSG00000229473.2	RGS17P1	pseudogene	1	0	0	0	0	0	0	0	0	0
ENSG00000237833.1	RP11-432N13.2	pseudogene	1	0	0	0	0	0	0	0	0	0
ENSG00000239653.1	PSMD6-AS2	antisense	1	0	0	0	0	0	0	0	0	0
ENSG00000270909.1	RP11-24B13.2	pseudogene	1	0	0	0	0	0	0	0	0	0
ENSG00000140093.5	SERPINA10	protein_coding	1	0	0	1	1	1	0	0	0	0
ENSG00000134007.3	ADAM20	protein_coding	1	0	0	1	1	1	0	0	0	1
ENSG00000265261.1	RP11-162A12.3	pseudogene	1	0	0	0	0	0	0	0	0	0
ENSG00000203804.3	ADAMTSL4-AS1	protein_coding	1	0	0	0	0	0	0	0	0	0
ENSG00000268852.1	AC132872.2	protein_coding	1	0	0	0	0	0	0	0	0	0
ENSG00000224844.1	AC107079.1	lincRNA	1	0	0	0	0	0	0	0	0	0
ENSG00000259542.1	RP11-522B15.4	lincRNA	1	0	0	0	0	0	0	0	0	0
ENSG00000257298.1	RP3-405J10.3	sense_intronic	1	0	0	0	0	0	0	0	0	0
ENSG00000264895.1	RP11-421E14.2	sense_intronic	1	0	0	0	0	0	0	0	0	0
ENSG00000254509.1	RP11-677M14.6	pseudogene	1	0	0	0	0	0	0	0	0	0
ENSG00000228852.2	RP11-57H12.5	antisense	1	0	0	0	0	0	0	0	0	0
ENSG00000235786.1	ZNRF3-IT1	sense_intronic	1	0	0	0	0	0	0	0	0	0
ENSG00000184596.4	AF207550.1	pseudogene	1	0	0	0	0	0	0	0	0	0
ENSG00000203504.3	AC131571.2	pseudogene	1	0	0	0	0	0	0	0	0	0
ENSG00000256323.1	AL049542.1	pseudogene	1	0	0	0	0	0	0	0	0	0
ENSG00000272843.1	RP11-313P13.5	antisense	1	0	0	0	0	0	0	0	0	0
ENSG00000255790.1	RP11-711K1.7	sense_intronic	1	0	0	0	0	0	0	0	0	0
ENSG00000240270.1	RPL12P37	pseudogene	1	0	0	0	0	0	0	0	0	0
ENSG00000231615.2	RP11-296O14.2	pseudogene	1	0	0	0	0	0	0	0	0	0
ENSG00000198786.2	MT-ND5	protein_coding	1	0	0	1	1	0	1	1	0	1
ENSG00000235631.1	RNF148	protein_coding	1	0	0	1	1	1	0	0	0	1
ENSG00000171657.5	GPR82	protein_coding	1	0	0	1	0	1	0	0	0	1
ENSG00000144031.7	ANKRD53	protein_coding	1	0	0	0	0	1	0	0	0	0
ENSG00000264911.1	RP11-107K17.2	pseudogene	1	0	0	0	0	0	0	0	0	0
ENSG00000224660.1	SH3BP5-AS1	antisense	1	0	0	0	0	0	0	0	0	0
ENSG00000255445.1	RP11-573M3.3	pseudogene	1	0	0	0	0	0	0	0	0	0
ENSG00000198763.3	MT-ND2	protein_coding	1	0	0	1	0	0	1	1	0	1
ENSG00000250770.2	RP5-1063M23.1	lincRNA	1	0	0	0	0	0	0	0	0	0
ENSG00000163806.11	SPDYA	protein_coding	1	0	0	0	0	1	0	0	0	0
ENSG00000267656.1	RP11-807E13.3	pseudogene	1	0	0	0	0	0	0	0	0	0
ENSG00000100191.4	SLC5A4	protein_coding	1	0	0	1	0	1	0	0	0	1
ENSG00000230988.3	RP11-661D19.1	pseudogene	1	0	0	0	0	0	0	0	0	0
ENSG00000156413.9	FUT6	protein_coding	1	0	0	1	0	1	0	0	0	1
ENSG00000265194.1	RP11-70L8.4	antisense	1	0	0	0	0	0	0	0	0	0
ENSG00000238171.1	AC068196.1	lincRNA	1	0	0	0	0	0	0	0	0	0
ENSG00000111796.3	KLRB1	protein_coding	1	0	0	1	0	1	0	0	0	1
ENSG00000173421.12	CCDC36	protein_coding	1	0	0	0	0	0	0	0	0	0
ENSG00000232684.1	ATP11A-AS1	antisense	1	0	0	0	0	0	0	0	0	0
ENSG00000270562.1	RP11-154H23.3	lincRNA	1	0	0	0	0	0	0	0	0	0
ENSG00000221949.2	C12orf61	protein_coding	1	0	0	0	0	0	0	0	0	0
ENSG00000197815.3	AC122129.1	pseudogene	1	0	0	0	0	0	0	0	0	0
ENSG00000227064.1	RP3-363L9.1	pseudogene	1	0	0	0	0	0	0	0	0	0
ENSG00000235659.1	RP11-374M1.5	lincRNA	1	0	0	0	0	0	0	0	0	0
ENSG00000236064.1	RP6-191P20.4	antisense	1	0	0	0	0	0	0	0	0	0
ENSG00000215417.6	MIR17HG	processed_transcript	1	0	0	0	0	0	0	0	0	0
ENSG00000124091.5	GCNT7	protein_coding	1	0	0	1	0	0	0	0	0	1
ENSG00000250031.1	RP11-114M5.1	pseudogene	1	0	0	0	0	0	0	0	0	0
ENSG00000229427.1	ANKRD26P4	pseudogene	1	0	0	0	0	0	0	0	0	0
ENSG00000201558.1	RNVU1-6	snRNA	1	0	0	0	0	0	0	0	0	0
ENSG00000184984.8	CHRM5	protein_coding	1	0	0	1	0	1	0	0	0	1
ENSG00000271533.1	RP3-368A4.6	sense_intronic	1	0	0	0	0	0	0	0	0	0
ENSG00000229241.1	PNPT1P1	pseudogene	1	0	0	0	0	0	0	0	0	0
ENSG00000233821.1	ENOX1-AS1	lincRNA	1	0	0	0	0	0	0	0	0	0
ENSG00000269482.1	Z69720.2	antisense	1	0	0	0	0	0	0	0	0	0
ENSG00000260803.1	Z84812.4	processed_transcript	1	0	0	0	0	0	0	0	0	0
ENSG00000158220.9	ESYT3	protein_coding	1	0	0	1	0	1	0	0	0	1
ENSG00000248216.1	RP11-648M2.2	pseudogene	1	0	0	0	0	0	0	0	0	0
ENSG00000253837.1	RP11-177H13.2	processed_transcript	1	0	0	0	0	0	0	0	0	0
ENSG00000270069.1	RP6-99M1.2	lincRNA	1	0	0	0	0	0	0	0	0	0
ENSG00000241481.2	AC159540.2	lincRNA	1	0	0	0	0	0	0	0	0	0
ENSG00000271709.1	RP11-297J22.1	lincRNA	1	0	0	0	0	0	0	0	0	0
ENSG00000223949.2	RP11-24J23.2	antisense	1	0	0	0	0	0	0	0	0	0
ENSG00000248735.2	R3HDM2P1	pseudogene	1	0	0	0	0	0	0	0	0	0
ENSG00000261315.2	LARP4P	pseudogene	1	0	0	0	0	0	0	0	0	0
ENSG00000273327.1	OR6L2P	pseudogene	1	0	0	0	0	0	0	0	0	0
ENSG00000253372.1	RP11-44N11.1	sense_intronic	1	0	0	0	0	0	0	0	0	0
ENSG00000254165.1	RP11-503E24.2	antisense	1	0	0	0	0	0	0	0	0	0
ENSG00000258559.2	AC005519.4	sense_overlapping	1	0	0	0	0	0	0	0	0	0
ENSG00000205147.3	AC016586.1	protein_coding	1	0	0	0	0	0	0	0	0	0
ENSG00000256723.1	RP11-167N4.4	pseudogene	1	0	0	0	0	0	0	0	0	0
ENSG00000272235.1	RP11-22L13.1	lincRNA	1	0	0	0	0	0	0	0	0	0
ENSG00000267682.1	CTD-3220F14.2	sense_intronic	1	0	0	0	0	0	0	0	0	0
ENSG00000203630.3	AL136531.1	protein_coding	1	0	0	0	0	0	0	0	0	0
ENSG00000270174.1	RP1-256G22.2	antisense	1	0	0	0	0	0	0	0	0	0
ENSG00000271840.1	RP1-224A6.9	lincRNA	1	0	0	0	0	0	0	0	0	0
ENSG00000213304.3	CTC-398G3.1	pseudogene	1	0	0	0	0	0	0	0	0	0
ENSG00000224315.2	RP4-633I8.2	pseudogene	1	0	0	0	0	0	0	0	0	0
ENSG00000215893.3	RP4-635E8.1	pseudogene	1	0	0	0	0	0	0	0	0	0
ENSG00000100652.4	SLC10A1	protein_coding	1	0	0	1	0	1	0	0	0	1
ENSG00000232036.2	GS1-115G20.2	pseudogene	1	0	0	0	0	0	0	0	0	0
ENSG00000228697.1	RP5-968D22.1	lincRNA	1	0	0	0	0	0	0	0	0	0
ENSG00000224570.1	RP11-430H12.2	pseudogene	1	0	0	0	0	0	0	0	0	0
ENSG00000261997.1	RP11-212I21.4	lincRNA	1	0	0	0	0	0	0	0	0	0
ENSG00000125997.5	BPIFB9P	pseudogene	1	0	0	0	0	0	0	0	0	0
ENSG00000265967.1	AC100830.4	antisense	1	0	0	0	0	0	0	0	0	0
ENSG00000224885.1	TSSC1-IT1	sense_intronic	1	0	0	0	0	0	0	0	0	0
ENSG00000164591.9	MYOZ3	protein_coding	1	0	0	0	0	0	0	0	0	0
ENSG00000120471.10	TP53AIP1	protein_coding	1	0	0	0	0	0	0	1	0	0
ENSG00000234881.1	PIGFP2	pseudogene	1	0	0	0	0	0	0	0	0	0
ENSG00000258716.1	RP11-661G16.2	antisense	1	0	0	0	0	0	0	0	0	0
ENSG00000121381.2	TAS2R9	protein_coding	1	0	0	1	0	1	0	0	0	1
ENSG00000244378.1	RPS2P45	pseudogene	1	0	0	0	0	0	0	0	0	0
ENSG00000270115.1	RP11-415J8.7	lincRNA	1	0	0	0	0	0	0	0	0	0
ENSG00000184856.6	LINC00308	lincRNA	1	0	0	0	0	0	0	0	0	0
ENSG00000042062.7	FAM65C	protein_coding	1	0	0	0	0	0	1	0	0	0
ENSG00000257178.2	MIR10A	sense_intronic	1	0	0	0	0	0	0	0	0	0
ENSG00000231888.1	MTND5P15	pseudogene	1	0	0	0	0	0	0	0	0	0
ENSG00000231125.2	AF129075.5	sense_intronic	1	0	0	0	0	0	0	0	0	0
ENSG00000260884.1	AC009120.5	lincRNA	1	0	0	0	0	0	0	0	0	0
ENSG00000268947.1	AD000684.2	sense_intronic	1	0	0	0	0	0	0	0	0	0
ENSG00000235020.2	RP11-109I13.2	processed_transcript	1	0	0	0	0	0	0	0	0	0
ENSG00000229029.2	RP11-408A13.1	pseudogene	1	0	0	0	0	0	0	0	0	0
ENSG00000228817.3	BACH1-IT2	lincRNA	1	0	0	0	0	0	0	0	0	0
ENSG00000242950.2	ERVW-1	protein_coding	1	0	0	1	1	0	0	0	0	1
ENSG00000251682.1	RP11-631M6.3	pseudogene	1	0	0	0	0	0	0	0	0	0
ENSG00000266378.1	RP11-214O1.3	lincRNA	1	0	0	0	0	0	0	0	0	0
ENSG00000229152.1	ANKRD10-IT1	sense_intronic	1	0	0	0	0	0	0	0	0	0
ENSG00000261003.1	RP1-140C12.2	sense_overlapping	1	0	0	0	0	0	0	0	0	0
ENSG00000125245.8	GPR18	protein_coding	1	0	0	1	0	1	0	0	0	1
ENSG00000234709.2	UPF3AP3	pseudogene	1	0	0	0	0	0	0	0	0	0
ENSG00000234040.3	RP11-254B13.4	pseudogene	1	0	0	0	0	0	0	0	0	0
ENSG00000259512.3	HNRNPA1P5	pseudogene	1	0	0	0	0	0	0	0	0	0
ENSG00000259668.1	RP11-707P17.2	antisense	1	0	0	0	0	0	0	0	0	0
ENSG00000254363.2	CTB-131B5.5	processed_transcript	1	0	0	0	0	0	0	0	0	0
ENSG00000234643.1	EIF3FP1	pseudogene	1	0	0	0	0	0	0	0	0	0
ENSG00000258858.1	RP11-982M15.5	antisense	1	0	0	0	0	0	0	0	0	0
ENSG00000259548.1	RP11-38G5.2	lincRNA	1	0	0	0	0	0	0	0	0	0
ENSG00000233613.1	DCUN1D2-AS	antisense	1	0	0	0	0	0	0	0	0	0
ENSG00000267136.1	RP11-53B2.3	antisense	1	0	0	0	0	0	0	0	0	0
ENSG00000273451.1	RP4-569M23.4	sense_intronic	1	0	0	0	0	0	0	0	0	0
ENSG00000273319.1	RP11-138A9.2	lincRNA	1	0	0	0	0	0	0	0	0	0
ENSG00000124134.4	KCNS1	protein_coding	1	0	0	1	0	1	0	0	0	1
ENSG00000223356.1	RP11-66D17.5	antisense	1	0	0	0	0	0	0	0	0	0
ENSG00000272754.1	AL133245.2	lincRNA	1	0	0	0	0	0	0	0	0	0
ENSG00000240457.2	RN7SL472P	misc_RNA	1	0	0	0	0	0	0	0	0	0
ENSG00000242888.1	RP11-436M15.1	pseudogene	1	0	0	0	0	0	0	0	0	0
ENSG00000128604.14	IRF5	protein_coding	1	0	0	0	0	0	0	0	0	0
ENSG00000170482.12	SLC23A1	protein_coding	1	0	0	1	0	1	0	0	0	1
ENSG00000268211.1	AL359091.2	protein_coding	1	0	0	0	0	0	0	0	0	0
ENSG00000239552.2	HOXB-AS2	antisense	1	0	0	0	0	0	0	0	0	0
ENSG00000267404.1	RP11-49I11.2	pseudogene	1	0	0	0	0	0	0	0	0	0
ENSG00000223842.1	RP11-135J2.3	lincRNA	1	0	0	0	0	0	0	0	0	0
ENSG00000269924.1	RP11-697N18.4	sense_intronic	1	0	0	0	0	0	0	0	0	0
ENSG00000198768.6	APCDD1L	protein_coding	1	0	0	1	1	1	0	0	0	1
ENSG00000227201.2	CNN2P1	pseudogene	1	0	0	0	0	0	0	0	0	0
ENSG00000238168.4	RP11-686G8.1	pseudogene	1	0	0	0	0	0	0	0	0	0
ENSG00000270300.1	RP11-359E7.2	pseudogene	1	0	0	0	0	0	0	0	0	0
ENSG00000254556.1	AF131215.4	sense_intronic	1	0	0	0	0	0	0	0	0	0
ENSG00000232633.3	CTD-2201G3.1	antisense	1	0	0	0	0	0	0	0	0	0
ENSG00000243519.1	IGLVIVOR22-2	IG_V_pseudogene	1	0	0	0	0	0	0	0	0	0
ENSG00000121764.7	HCRTR1	protein_coding	1	0	0	1	0	1	0	0	0	1
ENSG00000217783.2	LDHAL6FP	pseudogene	1	0	0	0	0	0	0	0	0	0
ENSG00000232712.2	RP4-777D9.2	antisense	1	0	0	0	0	0	0	0	0	0
ENSG00000183562.2	AC131971.1	protein_coding	1	0	0	0	0	0	0	0	0	0
ENSG00000231865.1	SIK3-IT1	sense_intronic	1	0	0	0	0	0	0	0	0	0
ENSG00000271553.1	RP11-274B21.10	lincRNA	1	0	0	0	0	0	0	0	0	0
ENSG00000259163.1	RP11-1078H9.5	antisense	1	0	0	0	0	0	0	0	0	0
ENSG00000260612.1	RP11-432I5.4	lincRNA	1	0	0	0	0	0	0	0	0	0
ENSG00000215156.5	RP11-1023L17.2	pseudogene	1	0	0	0	0	0	0	0	0	0
ENSG00000227740.1	RP11-318C24.2	lincRNA	1	0	0	0	0	0	0	0	0	0
ENSG00000236212.1	AC009262.2	lincRNA	1	0	0	0	0	0	0	0	0	0
ENSG00000258648.1	UBE2CP1	pseudogene	1	0	0	0	0	0	0	0	0	0
ENSG00000253284.2	RP11-282K24.3	sense_intronic	1	0	0	0	0	0	0	0	0	0
ENSG00000216316.1	RP3-354N19.3	pseudogene	1	0	0	0	0	0	0	0	0	0
ENSG00000227331.1	AC005042.2	pseudogene	1	0	0	0	0	0	0	0	0	0
ENSG00000203709.5	C1orf132	processed_transcript	1	0	0	0	0	0	0	0	0	0
ENSG00000162267.8	ITIH3	protein_coding	1	0	0	1	1	1	0	0	0	0
ENSG00000109832.8	DDX25	protein_coding	1	0	0	0	0	0	0	0	0	0
ENSG00000235613.2	NSRP1P1	pseudogene	1	0	0	0	0	0	0	0	0	0
ENSG00000257534.1	RP11-834C11.10	lincRNA	1	0	0	0	0	0	0	0	0	0
ENSG00000251405.2	CTB-109A12.1	sense_overlapping	1	0	0	0	0	0	0	0	0	0
ENSG00000231119.2	RP4-569M23.2	antisense	1	0	0	0	0	0	0	0	0	0
ENSG00000179772.6	FOXS1	protein_coding	1	0	0	0	0	0	0	0	0	0
ENSG00000265817.1	FSBP	protein_coding	1	0	0	0	0	0	0	0	0	0
ENSG00000143552.5	NUP210L	protein_coding	1	0	0	1	0	1	0	0	0	1
ENSG00000188649.7	CC2D2B	protein_coding	1	0	0	0	0	1	0	0	0	0
ENSG00000173250.2	GPR151	protein_coding	1	0	0	1	0	1	0	0	0	1
ENSG00000264985.1	RP11-449L23.2	antisense	1	0	0	0	0	0	0	0	0	0
ENSG00000270084.1	GAS5-AS1	antisense	1	0	0	0	0	0	0	0	0	0
ENSG00000272304.1	RP11-19C24.1	lincRNA	1	0	0	0	0	0	0	0	0	0
ENSG00000259921.1	AC022819.3	sense_intronic	1	0	0	0	0	0	0	0	0	0
ENSG00000261072.2	RP11-5N19.3	pseudogene	1	0	0	0	0	0	0	0	0	0
ENSG00000188451.7	SRP72P2	pseudogene	1	0	0	0	0	0	0	0	0	0
ENSG00000108576.5	SLC6A4	protein_coding	1	0	0	1	0	1	0	0	0	1
ENSG00000132915.6	PDE6A	protein_coding	1	0	0	1	0	1	0	0	0	1
ENSG00000213842.2	SUGT1P2	pseudogene	1	0	0	0	0	0	0	0	0	0
ENSG00000198888.2	MT-ND1	protein_coding	1	0	0	1	1	0	1	1	0	1
ENSG00000271500.1	RP11-288K12.1	pseudogene	1	0	0	0	0	0	0	0	0	0
ENSG00000131730.11	CKMT2	protein_coding	1	0	0	1	0	0	1	1	0	1
ENSG00000231105.1	RP5-1071N3.1	antisense	1	0	0	0	0	0	0	0	0	0
ENSG00000115353.6	TACR1	protein_coding	1	0	0	1	0	1	0	0	0	1
ENSG00000162552.10	WNT4	protein_coding	1	0	0	1	0	1	0	0	0	1
ENSG00000227560.1	RP11-139K1.2	pseudogene	1	0	0	0	0	0	0	0	0	0
ENSG00000259087.1	RP11-356O9.2	lincRNA	1	0	0	0	0	0	0	0	0	0
ENSG00000163352.5	LENEP	protein_coding	1	0	0	0	0	1	0	0	0	0
ENSG00000269549.1	AL031663.2	protein_coding	1	0	0	0	0	0	0	0	0	0
ENSG00000163106.6	HPGDS	protein_coding	1	0	0	0	0	1	0	0	0	0
ENSG00000261114.1	RP11-325K4.2	sense_intronic	1	0	0	0	0	0	0	0	0	0
ENSG00000172215.5	CXCR6	protein_coding	1	0	0	1	0	1	0	0	0	1
ENSG00000145416.9	MARCH1	protein_coding	1	0	0	1	0	0	0	0	0	1
ENSG00000256533.1	RP11-212D19.5	pseudogene	1	0	0	0	0	0	0	0	0	0
ENSG00000236772.1	RP5-1184F4.5	antisense	1	0	0	0	0	0	0	0	0	0
ENSG00000171790.11	SLFNL1	protein_coding	1	0	0	0	0	0	0	0	0	0
ENSG00000239686.1	RP11-665C16.1	pseudogene	1	0	0	0	0	0	0	0	0	0
ENSG00000165376.6	CLDN2	protein_coding	1	0	0	1	0	1	0	0	0	1
ENSG00000260589.1	RP11-390B4.5	antisense	1	0	0	0	0	0	0	0	0	0
ENSG00000198886.2	MT-ND4	protein_coding	1	0	0	1	0	0	1	1	0	1
ENSG00000249717.1	RP11-44F21.3	antisense	1	0	0	0	0	0	0	0	0	0
ENSG00000160716.4	CHRNB2	protein_coding	1	0	0	1	1	1	0	0	0	1
ENSG00000250116.2	RP11-417F21.1	antisense	1	0	0	0	0	0	0	0	0	0
ENSG00000179909.11	ZNF154	protein_coding	1	0	0	0	0	0	0	0	0	0
ENSG00000236015.1	AC011290.5	pseudogene	1	0	0	0	0	0	0	0	0	0
ENSG00000232587.1	EEF1A1P3	pseudogene	1	0	0	0	0	0	0	0	0	0
ENSG00000226849.1	RP4-635E18.7	antisense	1	0	0	0	0	0	0	0	0	0
ENSG00000229743.2	AC018730.3	antisense	1	0	0	0	0	0	0	0	0	0
ENSG00000138964.12	PARVG	protein_coding	1	1	1	0	0	0	0	0	0	1
ENSG00000267898.1	CTD-2639E6.9	lincRNA	1	0	0	0	0	0	0	0	0	0
ENSG00000155714.9	PDZD9	protein_coding	1	0	0	0	0	0	0	0	0	0
ENSG00000241956.5	CTC-340A15.2	antisense	1	0	0	0	0	0	0	0	0	0
ENSG00000228290.2	RP11-132M7.3	antisense	1	0	0	0	0	0	0	0	0	0
ENSG00000241261.1	RPL17P19	pseudogene	1	0	0	0	0	0	0	0	0	0
ENSG00000268649.2	MIR296	lincRNA	1	0	0	0	0	0	0	0	0	0
ENSG00000198899.2	MT-ATP6	protein_coding	1	0	0	1	0	0	1	1	0	1
ENSG00000180189.9	HMGB1P14	pseudogene	1	0	0	0	0	0	0	0	0	0
ENSG00000254672.1	RP5-916O11.3	pseudogene	1	0	0	0	0	0	0	0	0	0
ENSG00000257474.1	RP11-359M6.1	lincRNA	1	0	0	0	0	0	0	0	0	0
ENSG00000266844.1	RP11-862L9.3	antisense	1	0	0	0	0	0	0	0	0	0
ENSG00000236095.1	RP11-49O14.2	sense_intronic	1	0	0	0	0	0	0	0	0	0
ENSG00000166368.2	OR2D2	protein_coding	1	0	0	1	0	1	0	0	0	1
ENSG00000222004.3	C7orf71	protein_coding	1	0	0	0	0	0	0	0	0	0
ENSG00000272255.1	CTD-3224K15.3	lincRNA	1	0	0	0	0	0	0	0	0	0
ENSG00000251562.3	MALAT1	lincRNA	1	0	0	0	0	0	0	0	0	0
ENSG00000236991.2	RP11-383C5.7	antisense	1	0	0	0	0	0	0	0	0	0
ENSG00000127083.7	OMD	protein_coding	1	0	0	1	1	0	0	0	0	1
ENSG00000271344.1	RP11-274B21.9	lincRNA	1	0	0	0	0	0	0	0	0	0
ENSG00000183324.6	C15orf60	protein_coding	1	0	0	0	0	1	0	0	0	0
ENSG00000126860.7	EVI2A	protein_coding	1	0	0	1	1	1	0	0	0	1
ENSG00000258274.1	RP11-887P2.5	antisense	1	0	0	0	0	0	0	0	0	0
ENSG00000232913.3	RP11-429H9.4	antisense	1	0	0	0	0	0	0	0	0	0
ENSG00000234367.1	PFN1P3	pseudogene	1	0	0	0	0	0	0	0	0	0
ENSG00000240395.1	RPL5P23	pseudogene	1	0	0	0	0	0	0	0	0	0
ENSG00000228810.1	PABPC1P11	pseudogene	1	0	0	0	0	0	0	0	0	0
ENSG00000233264.2	AC006042.8	pseudogene	1	0	0	0	0	0	0	0	0	0
ENSG00000269894.1	RP11-1020A11.1	sense_intronic	1	0	0	0	0	0	0	0	0	0
ENSG00000168131.2	OR2B2	protein_coding	1	0	0	1	0	1	0	0	0	1
ENSG00000213050.4	TPM3P1	pseudogene	1	0	0	0	0	0	0	0	0	0
ENSG00000260229.1	RP11-391L3.5	pseudogene	1	0	0	0	0	0	0	0	0	0
ENSG00000204577.7	LILRB3	protein_coding	1	0	0	1	1	1	0	0	0	1
ENSG00000226642.1	ACTG1P12	pseudogene	1	0	0	0	0	0	0	0	0	0
ENSG00000260895.1	RP11-554A11.7	lincRNA	1	0	0	0	0	0	0	0	0	0
ENSG00000229127.1	AC007038.7	antisense	1	0	0	0	0	0	0	0	0	0
ENSG00000273373.1	RP5-1074L1.4	antisense	1	0	0	0	0	0	0	0	0	0
ENSG00000272849.1	RP11-347I19.8	lincRNA	1	0	0	0	0	0	0	0	0	0
ENSG00000225745.4	PLAC4	antisense	1	0	0	0	0	0	0	0	0	0
ENSG00000261355.1	RP11-698N11.4	sense_overlapping	1	0	0	0	0	0	0	0	0	0
ENSG00000231136.1	AP000705.6	pseudogene	1	0	0	0	0	0	0	0	0	0
ENSG00000225140.1	RP11-809C18.3	antisense	1	0	0	0	0	0	0	0	0	0
ENSG00000259298.1	RP11-562A8.4	antisense	1	0	0	0	0	0	0	0	0	0
ENSG00000245205.3	EEF1A1P4	pseudogene	1	0	0	0	0	0	0	0	0	0
ENSG00000225991.1	RP11-731I19.1	pseudogene	1	0	0	0	0	0	0	0	0	0
ENSG00000263531.1	RP13-753N3.1	antisense	1	0	0	0	0	0	0	0	0	0
ENSG00000145920.10	CPLX2	protein_coding	1	0	0	0	0	0	0	0	0	0
ENSG00000231548.1	OR55B1P	pseudogene	1	0	0	0	0	0	0	0	0	0
ENSG00000230922.1	RP4-753M9.1	sense_intronic	1	0	0	0	0	0	0	0	0	0
ENSG00000236992.1	RPL12L3	pseudogene	1	0	0	0	0	0	0	0	0	0
ENSG00000160678.7	S100A1	protein_coding	1	0	0	0	0	0	0	0	0	1
ENSG00000010610.5	CD4	protein_coding	1	0	0	1	1	1	0	0	0	1
ENSG00000222076.1	RNU2-3P	snRNA	1	1	1	0	0	0	0	0	0	0
ENSG00000251455.1	RP11-164P12.3	antisense	1	0	0	0	0	0	0	0	0	0
ENSG00000266289.1	RP11-1C8.6	lincRNA	1	0	0	0	0	0	0	0	0	0
ENSG00000233844.1	KCNQ5-IT1	sense_intronic	1	0	0	0	0	0	0	0	0	0
ENSG00000267430.1	RP11-635N19.2	pseudogene	1	0	0	0	0	0	0	0	0	0
ENSG00000233602.1	ERI3-IT1	sense_intronic	1	0	0	0	0	0	0	0	0	0
ENSG00000269985.1	RP1-232P20.1	antisense	1	0	0	0	0	0	0	0	0	0
ENSG00000167117.4	LINC00483	processed_transcript	1	0	0	0	0	0	0	0	0	0
ENSG00000259224.1	SLC35G6	protein_coding	1	0	0	1	0	1	0	0	0	1
ENSG00000261970.1	RP11-342L8.2	pseudogene	1	0	0	0	0	0	0	0	0	0
ENSG00000122420.5	PTGFR	protein_coding	1	0	0	1	0	1	0	0	0	1
ENSG00000259820.1	AC083843.1	lincRNA	1	0	0	0	0	0	0	0	0	0
ENSG00000137869.9	CYP19A1	protein_coding	1	0	0	1	0	0	0	0	0	1
ENSG00000270110.1	RP5-1139B12.4	antisense	1	0	0	0	0	0	0	0	0	0
ENSG00000223899.1	SEC13P1	pseudogene	1	0	0	0	0	0	0	0	0	0
ENSG00000147896.3	IFNK	protein_coding	1	0	0	1	0	1	0	0	0	0
ENSG00000214727.2	RPL5P35	pseudogene	1	0	0	0	0	0	0	0	0	0
ENSG00000233538.1	AC017104.2	protein_coding	1	0	0	0	0	0	0	0	0	0
ENSG00000254512.1	RP11-472I20.2	pseudogene	1	0	0	0	0	0	0	0	0	0
ENSG00000273381.1	RP11-305L7.7	lincRNA	1	0	0	0	0	0	0	0	0	0
ENSG00000267032.1	RP11-807E13.2	pseudogene	1	0	0	0	0	0	0	0	0	0
ENSG00000232906.1	RP11-746P2.3	pseudogene	1	0	0	0	0	0	0	0	0	0
ENSG00000265727.1	RN7SL648P	misc_RNA	1	0	0	0	0	0	0	0	0	0
ENSG00000240097.1	RP11-641C17.4	pseudogene	1	0	0	0	0	0	0	0	0	0
ENSG00000176358.11	TAC4	protein_coding	1	0	0	1	1	0	0	0	0	0
ENSG00000232486.1	RP11-18B3.2	pseudogene	1	0	0	0	0	0	0	0	0	0
ENSG00000179256.2	SMCO3	protein_coding	1	0	0	0	0	1	0	0	0	1
ENSG00000221819.2	C16orf3	protein_coding	1	0	0	0	0	0	0	0	0	0
ENSG00000248152.1	RP11-650J17.1	antisense	1	0	0	0	0	0	0	0	0	0
ENSG00000260782.1	RP11-480G7.2	pseudogene	1	0	0	0	0	0	0	0	0	0
ENSG00000119457.7	SLC46A2	protein_coding	1	0	0	1	0	1	0	0	0	1
ENSG00000269535.1	CTD-2525I3.6	antisense	1	0	0	0	0	0	0	0	0	0
ENSG00000176349.7	AC110781.3	protein_coding	1	0	0	0	0	0	0	0	0	0
ENSG00000259915.1	RP11-410E4.1	lincRNA	1	0	0	0	0	0	0	0	0	0
ENSG00000213145.5	CRIP1	protein_coding	1	0	0	0	0	0	0	0	0	0
ENSG00000224973.1	LARGE-AS1	processed_transcript	1	0	0	0	0	0	0	0	0	0
ENSG00000249407.1	IL20RB-AS1	antisense	1	0	0	0	0	0	0	0	0	0
ENSG00000183773.11	AIFM3	protein_coding	1	0	0	0	0	1	1	1	0	1
ENSG00000204323.5	SMIM5	protein_coding	1	0	0	1	0	1	0	0	0	1
ENSG00000258212.1	RP11-624G19.1	pseudogene	1	0	0	0	0	0	0	0	0	0
ENSG00000203632.3	AC007690.1	pseudogene	1	0	0	0	0	0	0	0	0	0
ENSG00000265752.2	RP11-403A21.1	lincRNA	1	0	0	0	0	0	0	0	0	0
ENSG00000270387.1	RP11-315D13.1	pseudogene	1	0	0	0	0	0	0	0	0	0
ENSG00000169194.5	IL13	protein_coding	1	0	0	1	0	1	0	0	0	1
ENSG00000271991.1	RP11-79O8.1	lincRNA	1	0	0	0	0	0	0	0	0	0
ENSG00000249006.1	RP11-317B7.2	pseudogene	1	0	0	0	0	0	0	0	0	0
ENSG00000241527.1	CA15P1	pseudogene	1	0	0	0	0	0	0	0	0	0
ENSG00000247473.1	CARS-AS1	antisense	1	0	0	0	0	0	0	0	0	0
ENSG00000250138.3	RP11-848G14.5	pseudogene	1	0	0	0	0	0	0	0	0	0
ENSG00000165828.9	PRAP1	protein_coding	1	0	0	1	1	0	0	0	0	0
ENSG00000267481.1	CTC-559E9.5	sense_intronic	1	0	0	0	0	0	0	0	0	0
ENSG00000272610.1	MAGI1-IT1	sense_intronic	1	0	0	0	0	0	0	0	0	0
ENSG00000270813.2	NANOGNBP3	pseudogene	1	0	0	0	0	0	0	0	0	0
ENSG00000152931.7	PART1	lincRNA	1	0	0	0	0	0	0	0	0	0
ENSG00000270874.1	RP11-420K10.1	pseudogene	1	0	0	0	0	0	0	0	0	0
ENSG00000138079.9	SLC3A1	protein_coding	1	0	0	1	0	1	0	1	0	1
ENSG00000147059.7	SPIN2A	protein_coding	1	0	0	0	0	0	0	0	0	0
ENSG00000135960.5	EDAR	protein_coding	1	0	0	1	1	1	0	0	0	1
ENSG00000185862.5	EVI2B	protein_coding	1	0	0	1	0	1	0	0	0	1
ENSG00000268496.1	CTD-2587H19.2	sense_intronic	1	0	0	0	0	0	0	0	0	0
ENSG00000271806.1	RP5-892K4.1	antisense	1	0	0	0	0	0	0	0	0	0
ENSG00000228423.2	RP4-633I8.4	lincRNA	1	0	0	0	0	0	0	0	0	0
ENSG00000228808.1	HMGB3P4	pseudogene	1	0	0	0	0	0	0	0	0	0
ENSG00000241211.1	IQCJ-SCHIP1-AS1	antisense	1	0	0	0	0	0	0	0	0	0
ENSG00000243849.1	WDR52-AS1	antisense	1	0	0	0	0	0	0	0	0	0
ENSG00000228948.2	SLC25A6P5	pseudogene	1	0	0	0	0	0	0	0	0	0
ENSG00000260179.1	RP5-902P8.12	lincRNA	1	0	0	0	0	0	0	0	0	0
ENSG00000168126.3	OR2W6P	pseudogene	1	0	0	0	0	0	0	0	0	0
ENSG00000261026.1	CTD-3247F14.2	sense_overlapping	1	0	0	0	0	0	0	0	0	0
ENSG00000151967.14	SCHIP1	protein_coding	1	0	0	0	0	0	0	0	0	0
ENSG00000246526.2	RP11-539L10.2	lincRNA	1	0	0	0	0	0	0	0	0	0
ENSG00000260704.1	LINC00543	lincRNA	1	0	0	0	0	0	0	0	0	0
ENSG00000159588.10	CCDC17	protein_coding	1	0	0	1	0	0	0	0	0	0
ENSG00000246922.4	UBAP1L	protein_coding	1	0	0	0	0	0	0	0	0	0
ENSG00000268000.1	hsa-mir-150	protein_coding	1	0	0	0	0	0	0	0	0	0
ENSG00000167772.7	ANGPTL4	protein_coding	1	0	0	1	1	0	0	0	0	0
ENSG00000238109.1	AC004893.10	pseudogene	1	0	0	0	0	0	0	0	0	0
ENSG00000075886.10	TUBA3D	protein_coding	1	0	0	0	0	0	0	0	0	0
ENSG00000226261.1	AC064836.3	pseudogene	1	0	0	0	0	0	0	0	0	0
ENSG00000240219.1	RP11-430C7.5	lincRNA	1	0	0	0	0	0	0	0	0	0
ENSG00000196811.7	CHRNG	protein_coding	1	0	0	1	1	1	0	0	0	1
ENSG00000188916.4	FAM196A	protein_coding	1	0	0	0	0	0	0	0	0	0
ENSG00000243745.2	RN7SL844P	misc_RNA	1	0	0	0	0	0	0	0	0	0
ENSG00000254527.1	ENPP7P12	pseudogene	1	0	0	0	0	0	0	0	0	0
ENSG00000270810.1	RP11-274B21.8	lincRNA	1	0	0	0	0	0	0	0	0	0
ENSG00000215093.3	EEF1A1P29	pseudogene	1	0	0	0	0	0	0	0	0	0
ENSG00000204583.5	LRCOL1	lincRNA	1	0	0	0	0	0	0	0	0	0
ENSG00000241738.1	ZNF90P1	pseudogene	1	0	0	0	0	0	0	0	0	0
ENSG00000170075.8	GPR37L1	protein_coding	1	0	0	1	0	1	0	0	0	1
ENSG00000270540.1	RP11-785G17.1	antisense	1	0	0	0	0	0	0	0	0	0
ENSG00000140749.7	IGSF6	protein_coding	1	0	0	1	0	1	0	0	0	1
ENSG00000237971.1	RP11-231N9.1	pseudogene	1	0	0	0	0	0	0	0	0	0
ENSG00000223336.1	RNU2-6P	snRNA	1	0	0	0	0	0	0	0	0	0
ENSG00000031544.10	NR2E3	processed_transcript	1	0	0	0	0	0	0	0	0	0
ENSG00000271959.1	CTD-3064M3.7	antisense	1	0	0	0	0	0	0	0	0	0
ENSG00000234361.1	RP11-52J3.3	antisense	1	0	0	0	0	0	0	0	0	0
ENSG00000253726.1	RP11-313C15.1	sense_intronic	1	0	0	0	0	0	0	0	0	0
ENSG00000232792.2	FTH1P25	pseudogene	1	0	0	0	0	0	0	0	0	0
ENSG00000260698.1	RP11-439E19.9	lincRNA	1	0	0	0	0	0	0	0	0	0
ENSG00000259442.1	RP11-752G15.8	antisense	1	0	0	0	0	0	0	0	0	0
ENSG00000120215.5	MLANA	protein_coding	1	0	0	1	0	1	0	0	0	1
ENSG00000215493.3	XXbac-B562F10.11	pseudogene	1	0	0	0	0	0	0	0	0	0
ENSG00000146904.4	EPHA1	protein_coding	1	0	0	1	1	1	0	0	0	1
ENSG00000235674.2	LDHAP2	pseudogene	1	0	0	0	0	0	0	0	0	0
ENSG00000262003.1	RP11-676J12.7	protein_coding	1	0	0	0	0	0	0	0	0	0
ENSG00000188738.9	FSIP2	protein_coding	1	0	0	0	0	0	1	1	0	0
ENSG00000264112.1	RP11-159D12.2	lincRNA	1	0	0	0	0	0	0	0	0	0
ENSG00000262999.1	CTD-3088G3.6	antisense	1	0	0	0	0	0	0	0	0	0
ENSG00000203401.4	AC009061.1	pseudogene	1	0	0	0	0	0	0	0	0	0
ENSG00000203801.4	LINC00222	lincRNA	1	0	0	0	0	0	0	0	0	0
ENSG00000136859.5	ANGPTL2	protein_coding	1	0	0	1	1	0	0	0	0	0
ENSG00000226626.2	RP11-315I14.5	pseudogene	1	0	0	0	0	0	0	0	0	0
ENSG00000229816.1	DDX50P1	pseudogene	1	0	0	0	0	0	0	0	0	0
ENSG00000241959.2	RN7SL76P	misc_RNA	1	0	0	0	0	0	0	0	0	0
ENSG00000105697.3	HAMP	protein_coding	1	0	0	1	1	1	0	0	0	0
ENSG00000267724.1	RP11-49K24.8	antisense	1	0	0	0	0	0	0	0	0	0
ENSG00000245149.3	RNF139-AS1	lincRNA	1	0	0	0	0	0	0	0	0	0
ENSG00000206384.6	COL6A6	protein_coding	1	0	0	1	1	1	0	0	0	0
ENSG00000175463.7	TBC1D10C	protein_coding	1	0	0	0	0	1	0	0	0	1
ENSG00000267798.1	RP11-333J10.3	sense_intronic	1	0	0	0	0	0	0	0	0	0
ENSG00000260672.1	RP11-1006G14.1	lincRNA	1	0	0	0	0	0	0	0	0	0
ENSG00000272374.1	RP3-329A5.8	lincRNA	1	0	0	0	0	0	0	0	0	0
ENSG00000258872.2	FDPSP3	pseudogene	1	0	0	0	0	0	0	0	0	0
ENSG00000235701.1	PCBP2P1	pseudogene	1	0	0	0	0	0	0	0	0	0
ENSG00000267585.1	RP11-115P21.1	pseudogene	1	0	0	0	0	0	0	0	0	0
ENSG00000203334.3	AP003027.1	pseudogene	1	0	0	0	0	0	0	0	0	0
ENSG00000235990.2	RP11-323D18.5	pseudogene	1	0	0	0	0	0	0	0	0	0
ENSG00000238086.4	PPP1R26P1	pseudogene	1	0	0	0	0	0	0	0	0	0
ENSG00000236908.2	RP5-1063M23.2	lincRNA	1	0	0	0	0	0	0	0	0	0
ENSG00000270292.1	RP11-453E17.4	pseudogene	1	0	0	0	0	0	0	0	0	0
ENSG00000273035.1	RP11-449G16.1	sense_intronic	1	0	0	0	0	0	0	0	0	0
ENSG00000248019.2	FAM13A-AS1	antisense	1	0	0	0	0	0	0	0	0	0
ENSG00000223878.1	AC005517.3	pseudogene	1	0	0	0	0	0	0	0	0	0
ENSG00000179846.7	NKPD1	protein_coding	1	0	0	1	0	1	0	0	0	1
ENSG00000173862.3	RP11-89N17.1	protein_coding	1	0	0	0	0	0	0	0	0	0
ENSG00000226647.2	RP11-336A10.2	antisense	1	0	0	0	0	0	0	0	0	0
ENSG00000222005.4	AC016722.1	protein_coding	1	0	0	0	0	0	0	0	0	0
ENSG00000244482.5	LILRA6	protein_coding	1	0	0	1	1	1	0	0	0	1
ENSG00000198840.2	MT-ND3	protein_coding	1	0	0	1	0	0	1	1	0	1
ENSG00000238198.1	RP11-31F15.2	lincRNA	1	0	0	0	0	0	0	0	0	0
ENSG00000241158.2	ADAMTS9-AS1	antisense	1	0	0	0	0	0	0	0	0	0
ENSG00000199347.1	RNU5E-1	snRNA	1	0	0	0	0	0	0	0	0	0
ENSG00000260033.1	CTC-527H23.1	pseudogene	1	0	0	0	0	0	0	0	0	0
ENSG00000228061.1	Z83001.1	antisense	1	0	0	0	0	0	0	0	0	0
ENSG00000255176.1	AP002954.3	antisense	1	0	0	0	0	0	0	0	0	0
ENSG00000230010.1	RP4-568F9.6	lincRNA	1	0	0	0	0	0	0	0	0	0
ENSG00000218018.2	RP4-800J21.3	antisense	1	0	0	0	0	0	0	0	0	0
ENSG00000258515.1	RP11-203M5.7	antisense	1	0	0	0	0	0	0	0	0	0
ENSG00000119714.6	GPR68	protein_coding	1	0	0	1	0	1	0	0	0	1
ENSG00000260060.1	RP11-388M20.1	antisense	1	0	0	0	0	0	0	0	0	0
ENSG00000268838.1	AC027228.1	protein_coding	1	0	0	0	0	0	0	0	0	0
ENSG00000169075.7	BRD7P3	pseudogene	1	0	0	0	0	0	0	0	0	0
ENSG00000135318.7	NT5E	protein_coding	1	0	0	1	1	1	0	0	0	1
ENSG00000266237.1	RP11-25D3.1	sense_intronic	1	0	0	0	0	0	0	0	0	0
ENSG00000232775.2	AP000525.10	pseudogene	1	0	0	0	0	0	0	0	0	0
ENSG00000226380.3	MIR29B1	lincRNA	1	0	0	0	0	0	0	0	0	0
ENSG00000174038.8	C9orf131	protein_coding	1	0	0	0	0	0	0	0	0	0
ENSG00000223642.3	AC008277.1	antisense	1	0	0	0	0	0	0	0	0	0
ENSG00000145975.9	FAM217A	protein_coding	1	0	0	0	0	1	0	0	0	0
ENSG00000248100.2	RP11-709A23.1	lincRNA	1	0	0	0	0	0	0	0	0	0
ENSG00000227948.3	AC003989.4	pseudogene	1	0	0	0	0	0	0	0	0	0
ENSG00000264630.1	RP11-4F22.2	antisense	1	0	0	0	0	0	0	0	0	0
ENSG00000128271.15	ADORA2A	protein_coding	1	0	0	1	0	1	0	0	0	1
ENSG00000250582.1	RP11-301H24.3	antisense	1	0	0	0	0	0	0	0	0	0
ENSG00000086570.8	FAT2	protein_coding	1	0	0	1	0	1	0	0	0	1
ENSG00000224635.1	RP4-564F22.5	lincRNA	1	0	0	0	0	0	0	0	0	0
ENSG00000227692.1	MED28P3	pseudogene	1	0	0	0	0	0	0	0	0	0
ENSG00000232210.1	PHBP15	pseudogene	1	0	0	0	0	0	0	0	0	0
ENSG00000267651.1	RP11-95O2.1	lincRNA	1	0	0	0	0	0	0	0	0	0
ENSG00000259321.1	RP11-468E2.5	lincRNA	1	0	0	0	0	0	0	0	0	0
ENSG00000231556.1	RSL24D1P3	pseudogene	1	0	0	0	0	0	0	0	0	0
ENSG00000174946.5	GPR171	protein_coding	1	0	0	1	0	1	0	0	0	1
ENSG00000232526.1	AC025750.6	pseudogene	1	0	0	0	0	0	0	0	0	0
ENSG00000271141.1	RP11-171I2.4	lincRNA	1	0	0	0	0	0	0	0	0	0
ENSG00000236754.1	AC004019.13	antisense	1	0	0	0	0	0	0	0	0	0
ENSG00000230255.1	RP11-423O2.1	pseudogene	1	0	0	0	0	0	0	0	0	0
ENSG00000219902.1	RPL35P3	pseudogene	1	0	0	0	0	0	0	0	0	0
ENSG00000258952.1	RP11-1042B17.5	lincRNA	1	0	0	0	0	0	0	0	0	0
ENSG00000267083.1	KRT18P61	pseudogene	1	0	0	0	0	0	0	0	0	0
ENSG00000224490.1	AC010127.5	processed_transcript	1	0	0	0	0	0	0	0	0	0
ENSG00000226363.3	AC009336.24	lincRNA	1	0	0	0	0	0	0	0	0	0
ENSG00000084110.6	HAL	protein_coding	1	0	0	0	0	0	0	0	0	0
ENSG00000269510.1	FLJ00273	protein_coding	1	0	0	0	0	0	0	0	0	0
ENSG00000218422.2	AC016773.1	pseudogene	1	0	0	0	0	0	0	0	0	0
ENSG00000227304.3	RP11-791G16.2	pseudogene	1	0	0	0	0	0	0	0	0	0
ENSG00000241429.1	EEF1A1P25	pseudogene	1	0	0	0	0	0	0	0	0	0
ENSG00000213891.3	RPL3P6	pseudogene	1	0	0	0	0	0	0	0	0	0
ENSG00000263884.1	RP11-705O1.8	lincRNA	1	0	0	0	0	0	0	0	0	0
ENSG00000269974.1	RP11-932O9.10	lincRNA	1	0	0	0	0	0	0	0	0	0
ENSG00000261916.1	RP11-235E17.4	sense_intronic	1	0	0	0	0	0	0	0	0	0
ENSG00000273318.1	AC018755.2	pseudogene	1	0	0	0	0	0	0	0	0	0
ENSG00000260439.1	LA16c-366D3.1	antisense	1	0	0	0	0	0	0	0	0	0
ENSG00000063015.15	SEZ6	protein_coding	1	0	0	1	1	1	0	0	0	1
ENSG00000103490.13	PYCARD	protein_coding	1	0	0	0	0	0	0	1	0	1
ENSG00000203872.6	C6orf163	protein_coding	1	0	0	0	0	0	0	0	0	0
ENSG00000266900.1	RP11-173A16.2	sense_intronic	1	0	0	0	0	0	0	0	0	0
ENSG00000271862.1	RP11-343L5.2	lincRNA	1	0	0	0	0	0	0	0	0	0
ENSG00000108950.7	FAM20A	protein_coding	1	0	0	1	0	1	0	0	0	1
ENSG00000264273.1	CTD-2145A24.4	antisense	1	0	0	0	0	0	0	0	0	0
ENSG00000256282.1	RP11-504G3.4	pseudogene	1	0	0	0	0	0	0	0	0	0
ENSG00000259562.2	RP11-762H8.2	pseudogene	1	0	0	0	0	0	0	0	0	0
ENSG00000249852.1	AC145676.2	protein_coding	1	0	0	0	0	0	0	0	0	0
ENSG00000254593.1	OR7E126P	pseudogene	1	0	0	0	0	0	0	0	0	0
ENSG00000132321.12	IQCA1	protein_coding	1	0	0	0	0	0	0	0	0	0
ENSG00000239570.1	SETP11	pseudogene	1	0	0	0	0	0	0	0	0	0
ENSG00000223718.2	AC093107.7	pseudogene	1	0	0	0	0	0	0	0	0	0
ENSG00000254461.1	RP11-755F10.3	antisense	1	0	0	0	0	0	0	0	0	0
ENSG00000242062.1	MARK2P6	pseudogene	1	0	0	0	0	0	0	0	0	0
ENSG00000248340.2	RP11-293A21.2	pseudogene	1	0	0	0	0	0	0	0	0	0
ENSG00000204758.3	CTC-308K20.1	antisense	1	0	0	0	0	0	0	0	0	0
ENSG00000140932.5	CMTM2	protein_coding	1	0	0	1	0	1	0	0	0	1
ENSG00000178467.13	P4HTM	protein_coding	1	0	0	1	0	1	0	0	0	1
ENSG00000116299.12	KIAA1324	protein_coding	1	0	0	1	0	1	0	0	0	1
ENSG00000264853.1	RP11-16C1.2	sense_intronic	1	0	0	0	0	0	0	0	0	0
ENSG00000235397.1	EPN2-AS1	antisense	1	0	0	0	0	0	0	0	0	0
ENSG00000136918.3	WDR38	protein_coding	1	0	0	0	0	1	0	0	0	0
ENSG00000250980.1	RP11-529H22.1	pseudogene	1	0	0	0	0	0	0	0	0	0
ENSG00000228113.3	AC003991.3	antisense	1	0	0	0	0	0	0	0	0	0
ENSG00000272254.1	RP11-531A24.7	antisense	1	0	0	0	0	0	0	0	0	0
ENSG00000165923.11	AGBL2	protein_coding	1	0	0	0	0	1	0	0	0	0
ENSG00000179921.10	GPBAR1	protein_coding	1	0	0	1	0	1	0	0	0	1
ENSG00000260664.1	AC004158.3	lincRNA	1	0	0	0	0	0	0	0	0	0
ENSG00000126861.4	OMG	protein_coding	1	0	0	1	1	1	0	0	0	1
ENSG00000263089.1	RP11-166P13.4	antisense	1	0	0	0	0	0	0	0	0	0
ENSG00000215840.3	RP11-122G18.7	pseudogene	1	0	0	0	0	0	0	0	0	0
ENSG00000181322.9	NME9	protein_coding	1	0	0	0	0	0	0	0	0	0
ENSG00000109163.6	GNRHR	protein_coding	1	0	0	1	0	1	0	0	0	1
ENSG00000187889.8	C1orf168	protein_coding	1	0	0	0	0	1	0	0	0	0
ENSG00000075073.10	TACR2	protein_coding	1	0	0	1	0	1	0	0	0	1
ENSG00000091879.9	ANGPT2	protein_coding	1	0	0	1	1	0	0	0	0	1
ENSG00000240616.1	AD000092.3	pseudogene	1	0	0	0	0	0	0	0	0	0
ENSG00000178750.2	STX19	protein_coding	1	0	0	0	0	0	0	0	0	1
ENSG00000233626.2	RP11-565J7.1	pseudogene	1	0	0	0	0	0	0	0	0	0
ENSG00000196960.3	RP11-192P3.5	antisense	1	0	0	0	0	0	0	0	0	0
ENSG00000163632.8	C3orf49	protein_coding	1	0	0	0	0	0	0	0	0	1
ENSG00000272788.1	RP11-674N23.4	sense_intronic	1	0	0	0	0	0	0	0	0	0
ENSG00000223522.1	AC093690.1	antisense	1	0	0	0	0	0	0	0	0	0
ENSG00000259585.2	RP11-150L8.4	pseudogene	1	0	0	0	0	0	0	0	0	0
ENSG00000163810.7	TGM4	protein_coding	1	0	0	0	0	1	0	0	0	1
ENSG00000235982.1	AC007875.3	pseudogene	1	0	0	0	0	0	0	0	0	0
ENSG00000167992.8	VWCE	protein_coding	1	0	0	1	1	1	0	0	0	0
ENSG00000188050.2	RNF133	protein_coding	1	0	0	1	0	1	0	0	0	1
ENSG00000161281.6	COX7A1	protein_coding	1	0	0	1	0	1	1	1	0	1
ENSG00000197046.7	SIGLEC15	protein_coding	1	0	0	1	1	1	0	0	0	1
ENSG00000258565.1	BLZF2P	pseudogene	1	0	0	0	0	0	0	0	0	0
ENSG00000232116.2	RP11-187C18.2	lincRNA	1	0	0	0	0	0	0	0	0	0
ENSG00000241354.2	RP11-1042B17.2	pseudogene	1	0	0	0	0	0	0	0	0	0
ENSG00000271824.1	AC009014.3	lincRNA	1	0	0	0	0	0	0	0	0	0
ENSG00000178803.6	ADORA2A-AS1	antisense	1	0	0	0	0	0	0	0	0	0
ENSG00000240338.1	RP11-331F4.4	pseudogene	1	0	0	0	0	0	0	0	0	0
ENSG00000234050.1	LL0XNC01-237H1.3	antisense	1	0	0	0	0	0	0	0	0	0
ENSG00000228906.1	RP13-216E22.4	lincRNA	1	0	0	0	0	0	0	0	0	0
ENSG00000225549.3	RP11-210H10__A.1	pseudogene	1	0	0	0	0	0	0	0	0	0
ENSG00000267523.1	CTD-2537I9.12	antisense	1	0	0	0	0	0	0	0	0	0
ENSG00000235308.1	RP11-82K18.2	pseudogene	1	0	0	0	0	0	0	0	0	0
ENSG00000213137.3	ARF1P2	pseudogene	1	0	0	0	0	0	0	0	0	0
ENSG00000236062.1	GSTM5P1	pseudogene	1	0	0	0	0	0	0	0	0	0
ENSG00000214283.4	RP11-85F14.1	pseudogene	1	0	0	0	0	0	0	0	0	0
ENSG00000107147.7	KCNT1	protein_coding	1	0	0	1	0	1	0	0	0	0
ENSG00000255735.1	AC110619.1	pseudogene	1	0	0	0	0	0	0	0	0	0
ENSG00000273340.1	MICE	pseudogene	1	0	0	0	0	0	0	0	0	0
ENSG00000127951.5	FGL2	protein_coding	1	0	0	1	1	1	0	0	0	0
ENSG00000273338.1	RP11-386I14.4	antisense	1	0	0	0	0	0	0	0	0	0
ENSG00000230251.1	PHBP4	pseudogene	1	0	0	0	0	0	0	0	0	0
ENSG00000116194.8	ANGPTL1	protein_coding	1	0	0	1	1	1	0	0	0	0
ENSG00000240499.3	RP5-1101C3.1	antisense	1	0	0	0	0	0	0	0	0	0
ENSG00000233025.1	CRYZP1	pseudogene	1	0	0	0	0	0	0	0	0	0
ENSG00000243175.1	RP11-58H15.1	pseudogene	1	0	0	0	0	0	0	0	0	0
ENSG00000262352.1	AP005530.1	lincRNA	1	0	0	0	0	0	0	0	0	0
ENSG00000164690.3	SHH	protein_coding	1	0	0	1	0	1	0	0	0	1
ENSG00000187944.2	C2orf66	protein_coding	1	0	0	1	0	1	0	0	0	0
ENSG00000234653.1	AC079117.1	antisense	1	0	0	0	0	0	0	0	0	0
ENSG00000242457.1	RBBP4P2	pseudogene	1	0	0	0	0	0	0	0	0	0
ENSG00000148204.7	CRB2	protein_coding	1	0	0	1	0	1	0	0	0	1
ENSG00000261924.1	CTD-2561B21.5	antisense	1	0	0	0	0	0	0	0	0	0
ENSG00000255449.1	RP11-91P24.6	antisense	1	0	0	0	0	0	0	0	0	0
ENSG00000268307.1	CTD-2619J13.13	lincRNA	1	0	0	0	0	0	0	0	0	0
ENSG00000269845.1	RP11-420K14.6	pseudogene	1	0	0	0	0	0	0	0	0	0
ENSG00000250371.1	RP11-22A3.2	lincRNA	1	0	0	0	0	0	0	0	0	0
ENSG00000261324.2	RP11-174G6.5	sense_overlapping	1	0	0	0	0	0	0	0	0	0
ENSG00000229390.1	MICD	pseudogene	1	0	0	0	0	0	0	0	0	0
ENSG00000228748.2	RP13-39P12.3	antisense	1	0	0	0	0	0	0	0	0	0
ENSG00000223896.2	CCNJP2	pseudogene	1	0	0	0	0	0	0	0	0	0
ENSG00000197146.2	AL133458.1	pseudogene	1	0	0	0	0	0	0	0	0	0
ENSG00000272662.1	RP11-190C22.8	lincRNA	1	0	0	0	0	0	0	0	0	0
ENSG00000230914.2	AC004840.8	lincRNA	1	0	0	0	0	0	0	0	0	0
ENSG00000266960.1	FAM106DP	pseudogene	1	0	0	0	0	0	0	0	0	0
ENSG00000259690.1	CTD-3118D7.1	sense_intronic	1	0	0	0	0	0	0	0	0	0
ENSG00000243894.1	RP11-489M13.1	pseudogene	1	0	0	0	0	0	0	0	0	0
ENSG00000229999.2	RP5-1042K10.10	antisense	1	0	0	0	0	0	0	0	0	0
ENSG00000243022.1	RP11-221E20.4	pseudogene	1	0	0	0	0	0	0	0	0	0
ENSG00000212127.5	TAS2R14	protein_coding	1	0	0	1	0	1	0	0	0	1
ENSG00000156097.8	GPR61	protein_coding	1	0	0	1	0	1	0	0	0	1
ENSG00000259381.2	RP11-192M23.1	pseudogene	1	0	0	0	0	0	0	0	0	0
ENSG00000161180.6	CCDC116	protein_coding	1	0	0	0	0	1	0	0	0	0
ENSG00000260403.1	RP11-616M22.1	antisense	1	0	0	0	0	0	0	0	0	0
ENSG00000214629.3	RPSAP6	pseudogene	1	0	0	0	0	0	0	0	0	0
ENSG00000255893.1	RP11-685N10.1	antisense	1	0	0	0	0	0	0	0	0	0
ENSG00000234806.1	RP11-9E13.4	pseudogene	1	0	0	0	0	0	0	0	0	0
ENSG00000188981.6	MSANTD1	protein_coding	1	0	0	0	0	0	0	0	0	0
ENSG00000256222.1	MTRNR2L3	protein_coding	1	0	0	0	0	0	0	0	0	0
ENSG00000261326.2	RP5-1057J7.6	lincRNA	1	0	0	0	0	0	0	0	0	0
ENSG00000129467.9	ADCY4	protein_coding	1	0	0	1	0	1	0	0	0	1
ENSG00000249476.1	CTD-2587M2.1	lincRNA	1	0	0	0	0	0	0	0	0	0
ENSG00000236383.3	LINC00854	processed_transcript	1	0	0	0	0	0	0	0	0	0
ENSG00000216360.1	RP1-182O16.2	pseudogene	1	0	0	0	0	0	0	0	0	0
ENSG00000262410.1	RP11-388C12.8	sense_intronic	1	0	0	0	0	0	0	0	0	0
ENSG00000225499.1	RPL15P4	pseudogene	1	0	0	0	0	0	0	0	0	0
ENSG00000241651.3	RP11-214O14.1	pseudogene	1	0	0	0	0	0	0	0	0	0
ENSG00000223551.1	TMSB4XP4	pseudogene	1	0	0	0	0	0	0	0	0	0
ENSG00000204113.5	BMP2KL	pseudogene	1	0	0	0	0	0	0	0	0	0
ENSG00000226746.2	SMCR5	antisense	1	0	0	0	0	0	0	0	0	0
ENSG00000232457.3	SLC16A6P1	pseudogene	1	0	0	0	0	0	0	0	0	0
ENSG00000243137.3	PSG4	protein_coding	1	0	0	0	1	0	0	0	0	0
ENSG00000235076.2	GAPDHP52	pseudogene	1	0	0	0	0	0	0	0	0	0
ENSG00000239763.2	AC009120.3	pseudogene	1	0	0	0	0	0	0	0	0	0
ENSG00000073067.9	CYP2W1	protein_coding	1	0	0	1	1	1	0	0	0	1
ENSG00000253213.1	RP11-546B8.3	pseudogene	1	0	0	0	0	0	0	0	0	0
ENSG00000164106.3	SCRG1	protein_coding	1	0	0	1	0	1	0	0	0	1
ENSG00000262585.1	RP11-353N14.5	lincRNA	1	0	0	0	0	0	0	0	0	0
ENSG00000213413.2	PVRIG	protein_coding	1	0	0	1	0	1	0	0	0	1
ENSG00000272263.1	RP11-767C1.2	antisense	1	0	0	0	0	0	0	0	0	0
ENSG00000224533.3	TMLHE-AS1	antisense	1	0	0	0	0	0	0	0	0	0
ENSG00000213872.3	AC092798.2	pseudogene	1	0	0	0	0	0	0	0	0	0
ENSG00000270638.1	RP3-466P17.1	lincRNA	1	0	0	0	0	0	0	0	0	0
ENSG00000235033.3	RP11-61I13.3	antisense	1	0	0	0	0	0	0	0	0	0
ENSG00000254843.1	RP11-648O15.1	pseudogene	1	0	0	0	0	0	0	0	0	0
ENSG00000166856.1	GPR182	protein_coding	1	0	0	1	0	1	0	0	0	1
ENSG00000196644.8	GPR89C	protein_coding	1	0	0	1	0	1	0	0	0	1
ENSG00000273218.1	LLNLR-246C6.1	lincRNA	1	0	0	0	0	0	0	0	0	0
ENSG00000273448.1	RP11-166O4.6	lincRNA	1	0	0	0	0	0	0	0	0	0
ENSG00000189030.8	VHLL	protein_coding	1	0	0	0	0	1	0	0	0	0
ENSG00000215458.4	AP001053.11	antisense	1	0	0	0	0	0	0	0	0	0
ENSG00000259498.1	RP11-244F12.3	antisense	1	0	0	0	0	0	0	0	0	0
ENSG00000117834.8	SLC5A9	protein_coding	1	0	0	1	0	1	0	0	0	1
ENSG00000246350.1	RP5-1186N24.3	processed_transcript	1	0	0	0	0	0	0	0	0	0
ENSG00000205085.4	FAM71F2	protein_coding	1	0	0	0	0	0	0	0	0	0
ENSG00000252010.1	SCARNA5	snoRNA	1	0	0	0	0	0	0	0	0	0
ENSG00000271828.1	CTD-2310F14.1	antisense	1	0	0	0	0	0	0	0	0	0
ENSG00000272094.1	RP4-665J23.4	lincRNA	1	0	0	0	0	0	0	0	0	0
ENSG00000242428.1	RP11-147N17.1	antisense	1	0	0	0	0	0	0	0	0	0
ENSG00000153347.5	FAM81B	protein_coding	1	0	0	0	0	1	0	0	0	0
ENSG00000223730.1	RP1-127B20.4	pseudogene	1	0	0	0	0	0	0	0	0	0
ENSG00000236296.3	GUSBP5	pseudogene	1	0	0	0	0	0	0	0	0	0
ENSG00000259030.2	FPGT-TNNI3K	protein_coding	1	0	0	0	0	0	0	0	0	0
ENSG00000235091.1	WI2-85898F10.1	lincRNA	1	0	0	0	0	0	0	0	0	0
ENSG00000229057.1	RP11-106A1.3	pseudogene	1	0	0	0	0	0	0	0	0	0
ENSG00000125787.7	GNRH2	protein_coding	1	1	1	1	1	0	0	0	0	0
ENSG00000232354.3	VIPR1-AS1	antisense	1	0	0	0	0	0	0	0	0	0
ENSG00000225286.1	AC005105.2	pseudogene	1	0	0	0	0	0	0	0	0	0
ENSG00000269089.1	AP003733.1	protein_coding	1	0	0	0	0	0	0	0	0	0
ENSG00000196114.3	RP3-391O22.3	pseudogene	1	0	0	0	0	0	0	0	0	0
ENSG00000129151.4	BBOX1	protein_coding	1	0	0	0	0	0	1	1	0	0
ENSG00000225505.1	RP11-330C7.3	pseudogene	1	0	0	0	0	0	0	0	0	0
ENSG00000269189.1	RP11-573N10.1	sense_intronic	1	0	0	0	0	0	0	0	0	0
ENSG00000260977.1	RP11-333I13.1	lincRNA	1	0	0	0	0	0	0	0	0	0
ENSG00000254712.1	RP11-560B16.5	pseudogene	1	0	0	0	0	0	0	0	0	0
ENSG00000259581.3	TYRO3P	pseudogene	1	0	0	0	0	0	0	0	0	0
ENSG00000100884.5	CPNE6	protein_coding	1	0	0	0	0	1	0	0	0	1
ENSG00000203734.7	ECT2L	protein_coding	1	0	0	0	0	1	0	0	0	0
ENSG00000189129.9	PLAC9	protein_coding	1	0	0	1	1	1	0	0	0	0
ENSG00000175899.10	A2M	protein_coding	1	0	0	1	1	1	0	0	0	0
ENSG00000198574.4	SH2D1B	protein_coding	1	0	0	1	0	0	0	0	0	0
ENSG00000235370.5	DNM1P51	pseudogene	1	0	0	0	0	0	0	0	0	0
ENSG00000238082.1	AC009948.7	pseudogene	1	0	0	0	0	0	0	0	0	0
ENSG00000177736.3	RP11-474P12.3	pseudogene	1	0	0	0	0	0	0	0	0	0
ENSG00000174945.9	AMZ1	protein_coding	1	0	0	0	0	0	0	0	0	0
ENSG00000261537.1	RP11-319G9.5	sense_intronic	1	0	0	0	0	0	0	0	0	0
ENSG00000246451.2	RP11-894P9.1	antisense	1	0	0	0	0	0	0	0	0	0
ENSG00000224415.1	RPL19P12	pseudogene	1	0	0	0	0	0	0	0	0	0
ENSG00000181227.2	RP4-682C21.2	pseudogene	1	0	0	0	0	0	0	0	0	0
ENSG00000254141.1	RP11-642D21.1	sense_intronic	1	0	0	0	0	0	0	0	0	0
ENSG00000258469.1	CHMP4BP1	pseudogene	1	0	0	0	0	0	0	0	0	0
ENSG00000236474.1	GCNT1P1	pseudogene	1	0	0	0	0	0	0	0	0	0
ENSG00000237757.1	EEF1A1P30	pseudogene	1	0	0	0	0	0	0	0	0	0
ENSG00000233012.2	HDAC1P2	pseudogene	1	0	0	0	0	0	0	0	0	0
ENSG00000168386.14	FILIP1L	protein_coding	1	0	0	0	0	0	0	0	0	1
ENSG00000267941.1	AC008267.1	protein_coding	1	0	0	0	0	0	0	0	0	0
ENSG00000226367.1	ST7-AS2	antisense	1	0	0	0	0	0	0	0	0	0
ENSG00000260949.1	KB-1836B5.1	sense_overlapping	1	0	0	0	0	0	0	0	0	0
ENSG00000259055.1	RP11-1140I5.1	antisense	1	0	0	0	0	0	0	0	0	0
ENSG00000233231.1	HNRNPA1P49	pseudogene	1	0	0	0	0	0	0	0	0	0
ENSG00000157150.4	TIMP4	protein_coding	1	0	0	1	1	1	0	0	0	0
ENSG00000259378.1	DCAF13P3	pseudogene	1	0	0	0	0	0	0	0	0	0
ENSG00000228915.3	OR7E128P	pseudogene	1	0	0	0	0	0	0	0	0	0
ENSG00000197182.8	FLJ27365	protein_coding	1	0	0	0	0	0	0	0	0	0
ENSG00000178460.13	MCMDC2	protein_coding	1	0	0	0	0	1	0	0	0	0
ENSG00000170160.12	CCDC144A	protein_coding	1	0	0	1	0	0	0	0	0	0
ENSG00000173585.11	CCR9	protein_coding	1	0	0	1	0	1	0	0	0	1
ENSG00000166405.10	RIC3	protein_coding	1	0	0	1	0	1	0	0	0	1
ENSG00000273113.1	RP11-367H1.1	lincRNA	1	0	0	0	0	0	0	0	0	0
ENSG00000232915.1	AC097721.1	pseudogene	1	0	0	0	0	0	0	0	0	0
ENSG00000235703.1	LINC00894	antisense	1	0	0	0	0	0	0	0	0	0
ENSG00000273284.1	RP11-888D10.4	sense_intronic	1	0	0	0	0	0	0	0	0	0
ENSG00000253552.3	HOXA-AS2	antisense	1	0	0	0	0	0	0	0	0	0
ENSG00000204869.4	IGFL4	protein_coding	1	0	0	1	0	1	0	0	0	0
ENSG00000270820.1	RP11-355B11.2	antisense	1	0	0	0	0	0	0	0	0	0
ENSG00000262966.2	RP11-85B7.2	antisense	1	0	0	0	0	0	0	0	0	0
ENSG00000109625.14	CPZ	protein_coding	1	0	0	1	1	0	0	0	0	0
ENSG00000226469.1	ADAM1B	pseudogene	1	0	0	0	0	0	0	0	0	0
ENSG00000140506.12	LMAN1L	protein_coding	1	0	0	1	0	0	0	0	0	1
ENSG00000267405.1	CTC-296K1.4	lincRNA	1	0	0	0	0	0	0	0	0	0
ENSG00000187862.7	TTC24	protein_coding	1	0	0	0	0	0	0	0	0	0
ENSG00000257243.1	RP11-133N21.7	pseudogene	1	0	0	0	0	0	0	0	0	0
ENSG00000234832.1	RP3-322G13.7	antisense	1	0	0	0	0	0	0	0	0	0
ENSG00000259081.1	RP11-488C13.6	antisense	1	0	0	0	0	0	0	0	0	0
ENSG00000231536.1	AC123886.2	antisense	1	0	0	0	0	0	0	0	0	0
ENSG00000257246.1	RP11-416A17.6	pseudogene	1	0	0	0	0	0	0	0	0	0
ENSG00000260051.1	LA16c-390E6.4	antisense	1	0	0	0	0	0	0	0	0	0
ENSG00000226789.1	AC110926.4	pseudogene	1	0	0	0	0	0	0	0	0	0
ENSG00000161835.6	GRASP	protein_coding	1	0	0	0	0	0	0	0	0	1
ENSG00000226520.1	KIRREL-IT1	sense_intronic	1	0	0	0	0	0	0	0	0	0
ENSG00000139626.11	ITGB7	protein_coding	1	0	0	1	1	1	0	0	0	1
ENSG00000244945.1	RP11-1379J22.2	antisense	1	0	0	0	0	0	0	0	0	0
ENSG00000147437.5	GNRH1	protein_coding	1	0	0	1	1	0	0	0	0	1
ENSG00000108342.8	CSF3	protein_coding	1	0	0	1	0	0	0	0	0	0
ENSG00000256315.1	AP000462.1	processed_transcript	1	0	0	0	0	0	0	0	0	0
ENSG00000262202.3	SNORD3D	lincRNA	1	0	0	0	0	0	0	0	0	0
ENSG00000227973.1	PIN4P1	pseudogene	1	0	0	0	0	0	0	0	0	0
ENSG00000272918.1	CTB-152G17.6	antisense	1	0	0	0	0	0	0	0	0	0
ENSG00000265443.1	CTD-2349P21.6	lincRNA	1	0	0	0	0	0	0	0	0	0
ENSG00000198822.6	GRM3	protein_coding	1	0	0	1	0	1	0	0	0	1
ENSG00000268593.1	CTD-2611O12.6	pseudogene	1	0	0	0	0	0	0	0	0	0
ENSG00000104903.4	LYL1	protein_coding	1	0	0	0	0	0	0	0	0	0
ENSG00000132938.14	MTUS2	protein_coding	1	0	0	0	0	0	0	0	0	0
ENSG00000244513.2	CTD-2013N24.2	antisense	1	0	0	0	0	0	0	0	0	0
ENSG00000164411.6	GJB7	protein_coding	1	0	0	1	0	1	0	0	0	1
ENSG00000105131.3	EPHX3	protein_coding	1	0	0	1	0	1	0	0	0	0
ENSG00000181619.11	GPR135	protein_coding	1	0	0	1	0	1	0	0	0	1
ENSG00000180525.9	PRR26	protein_coding	1	0	0	0	0	0	0	0	0	0
ENSG00000141579.6	ZNF750	protein_coding	1	0	0	0	0	0	0	0	0	1
ENSG00000069764.5	PLA2G10	protein_coding	1	0	0	1	1	1	0	0	0	0
ENSG00000213365.3	AP000593.6	pseudogene	1	0	0	0	0	0	0	0	0	0
ENSG00000188206.5	HNRNPU-AS1	antisense	1	0	0	0	0	0	0	0	0	0
ENSG00000272320.1	RP11-506K6.4	antisense	1	0	0	0	0	0	0	0	0	0
ENSG00000255847.1	RP11-167N4.2	antisense	1	0	0	0	0	0	0	0	0	0
ENSG00000131634.9	TMEM204	protein_coding	1	0	0	1	1	1	0	0	0	1
ENSG00000164776.5	PHKG1	protein_coding	1	0	0	1	0	0	0	0	0	0
ENSG00000157335.15	CLEC18C	protein_coding	1	0	0	1	0	0	0	0	0	1
ENSG00000101306.6	MYLK2	protein_coding	1	0	0	0	0	0	0	0	0	0
ENSG00000187848.8	P2RX2	protein_coding	1	0	0	1	0	1	0	0	0	1
ENSG00000138271.4	GPR87	protein_coding	1	0	0	1	0	1	0	0	0	1
ENSG00000262777.1	RP11-818O24.3	antisense	1	0	0	0	0	0	0	0	0	0
ENSG00000232710.1	RP4-669P10.16	sense_intronic	1	0	0	0	0	0	0	0	0	0
ENSG00000159496.10	RGL4	protein_coding	1	0	0	1	1	0	0	0	0	1
ENSG00000232931.1	LINC00342	lincRNA	1	0	0	0	0	0	0	0	0	0
ENSG00000235530.2	AC087294.2	antisense	1	0	0	0	0	0	0	0	0	0
ENSG00000225951.1	RP11-339B21.9	antisense	1	0	0	0	0	0	0	0	0	0
ENSG00000267848.1	AL118506.1	protein_coding	1	0	0	0	0	0	0	0	0	0
ENSG00000180332.5	KCTD4	protein_coding	1	0	0	0	0	1	0	0	0	0
ENSG00000149527.13	PLCH2	protein_coding	1	1	1	0	0	0	0	0	0	1
ENSG00000172789.3	HOXC5	protein_coding	1	0	0	0	0	0	0	0	0	0
ENSG00000226318.1	RP11-474D14.2	pseudogene	1	0	0	0	0	0	0	0	0	0
ENSG00000142408.2	CACNG8	protein_coding	1	0	0	1	0	1	0	0	0	1
ENSG00000235672.1	AC090286.2	pseudogene	1	0	0	0	0	0	0	0	0	0
ENSG00000236867.1	RP3-522J7.5	pseudogene	1	0	0	0	0	0	0	0	0	0
ENSG00000272498.1	RP11-415F23.3	antisense	1	0	0	0	0	0	0	0	0	0
ENSG00000260368.1	RP11-521I2.3	sense_overlapping	1	0	0	0	0	0	0	0	0	0
ENSG00000271639.1	RP11-289A15.1	pseudogene	1	0	0	0	0	0	0	0	0	0
ENSG00000248610.1	HSPA8P4	pseudogene	1	0	0	0	0	0	0	0	0	0
ENSG00000172508.6	CARNS1	protein_coding	1	0	0	1	0	0	0	0	0	0
ENSG00000179141.5	MTUS2-AS1	antisense	1	0	0	0	0	0	0	0	0	0
ENSG00000270528.1	RP11-674I16.2	pseudogene	1	0	0	0	0	0	0	0	0	0
ENSG00000260034.1	RP11-266L9.2	antisense	1	0	0	0	0	0	0	0	0	0
ENSG00000225526.4	C3orf83	protein_coding	1	0	0	0	0	0	0	0	0	0
ENSG00000267199.1	RP11-861E21.2	antisense	1	0	0	0	0	0	0	0	0	0
ENSG00000215621.2	AC174470.1	protein_coding	1	0	0	0	0	0	0	0	0	0
ENSG00000178297.8	TMPRSS9	protein_coding	1	0	0	1	0	1	0	0	0	1
ENSG00000253226.1	HAUS1P3	pseudogene	1	0	0	0	0	0	0	0	0	0
ENSG00000169314.10	C22orf15	protein_coding	1	0	0	1	0	1	0	0	0	0
ENSG00000271918.1	CTD-2287O16.5	antisense	1	0	0	0	0	0	0	0	0	0
ENSG00000261270.1	RP11-325K4.3	sense_intronic	1	0	0	0	0	0	0	0	0	0
ENSG00000254911.2	SCARNA9	antisense	1	0	0	0	0	0	0	0	0	0
ENSG00000175920.11	DOK7	protein_coding	1	0	0	0	0	0	0	0	0	1
ENSG00000211454.9	AKR7L	polymorphic_pseudogene	1	0	0	0	0	0	0	0	0	0
ENSG00000237502.2	RP1-12G14.6	antisense	1	0	0	0	0	0	0	0	0	0
ENSG00000227541.1	RP3-525N14.2	pseudogene	1	0	0	0	0	0	0	0	0	0
ENSG00000100197.16	CYP2D6	protein_coding	1	0	0	1	0	1	0	1	0	1
ENSG00000005421.4	PON1	protein_coding	1	0	0	1	1	1	0	0	0	1
ENSG00000103056.7	SMPD3	protein_coding	1	0	0	1	0	1	0	0	0	1
ENSG00000241597.2	CTD-2007H13.1	pseudogene	1	0	0	0	0	0	0	0	0	0
ENSG00000260733.1	RP11-264L1.4	antisense	1	0	0	0	0	0	0	0	0	0
ENSG00000166126.6	AMN	protein_coding	1	0	0	1	1	1	0	0	0	1
ENSG00000265511.1	RP11-524F11.1	antisense	1	0	0	0	0	0	0	0	0	0
ENSG00000261766.1	RP11-22P6.2	antisense	1	0	0	0	0	0	0	0	0	0
ENSG00000250539.1	KRT8P33	pseudogene	1	0	0	0	0	0	0	0	0	0
ENSG00000240053.8	LY6G5B	protein_coding	1	0	0	1	1	0	0	0	0	0
ENSG00000229227.4	RP11-38L15.2	lincRNA	1	0	0	0	0	0	0	0	0	0
ENSG00000203930.6	LINC00632	protein_coding	1	0	0	0	0	0	0	0	0	0
ENSG00000265791.1	CTD-2349P21.10	sense_intronic	1	0	0	0	0	0	0	0	0	0
ENSG00000258459.1	CTD-2292M16.7	antisense	1	0	0	0	0	0	0	0	0	0
ENSG00000217684.2	RPS3AP24	pseudogene	1	0	0	0	0	0	0	0	0	0
ENSG00000184113.8	CLDN5	protein_coding	1	0	0	1	0	1	0	0	0	1
ENSG00000229841.1	RP11-361K17.2	antisense	1	0	0	0	0	0	0	0	0	0
ENSG00000250635.1	CTD-3224K15.2	lincRNA	1	0	0	0	0	0	0	0	0	0
ENSG00000102575.6	ACP5	protein_coding	1	0	0	1	1	1	0	0	0	1
ENSG00000140839.7	CLEC18B	protein_coding	1	0	0	1	0	0	0	0	0	1
ENSG00000185974.6	GRK1	protein_coding	1	0	0	0	0	0	0	0	0	1
ENSG00000227536.1	SOCS5P4	pseudogene	1	0	0	0	0	0	0	0	0	0
ENSG00000242795.2	RP11-3K16.2	sense_intronic	1	0	0	0	0	0	0	0	0	0
ENSG00000186594.8	MIR22HG	lincRNA	1	0	0	0	0	0	0	0	0	0
ENSG00000219163.2	HMGB1P20	pseudogene	1	0	0	0	0	0	0	0	0	0
ENSG00000222328.1	RNU2-2P	snRNA	1	0	0	0	0	0	0	0	0	0
ENSG00000233771.2	CICP5	pseudogene	1	0	0	0	0	0	0	0	0	0
ENSG00000268466.1	AL132989.1	protein_coding	1	0	0	0	0	0	0	0	0	0
ENSG00000172940.7	SLC22A13	protein_coding	1	0	0	1	0	1	0	0	0	1
ENSG00000272240.1	RP5-855D21.1	antisense	1	0	0	0	0	0	0	0	0	0
ENSG00000270036.1	RP11-685G9.4	lincRNA	1	0	0	0	0	0	0	0	0	0
ENSG00000196559.3	LINC00610	lincRNA	1	0	0	0	0	0	0	0	0	0
ENSG00000100678.14	SLC8A3	protein_coding	1	1	1	1	1	1	0	1	0	1
ENSG00000175928.5	LRRN1	protein_coding	1	0	0	1	1	1	0	0	0	1
ENSG00000225216.2	AC007362.3	antisense	1	0	0	0	0	0	0	0	0	0
ENSG00000233622.1	CYP2T2P	pseudogene	1	0	0	0	0	0	0	0	0	0
ENSG00000254739.1	RP13-46H24.1	antisense	1	0	0	0	0	0	0	0	0	0
ENSG00000234324.1	RPL9P2	pseudogene	1	0	0	0	0	0	0	0	0	0
ENSG00000234093.2	RPS15AP11	pseudogene	1	0	0	0	0	0	0	0	0	0
ENSG00000228686.2	RP11-492I21.1	antisense	1	0	0	0	0	0	0	0	0	0
ENSG00000176472.6	ZNF575	protein_coding	1	0	0	0	0	1	0	0	0	0
ENSG00000273362.1	KB-67B5.17	lincRNA	1	0	0	0	0	0	0	0	0	0
ENSG00000224430.2	MKRN5P	pseudogene	1	0	0	0	0	0	0	0	0	0
ENSG00000271002.1	RP11-599B13.8	pseudogene	1	0	0	0	0	0	0	0	0	0
ENSG00000236002.3	CTB-75G16.1	pseudogene	1	0	0	0	0	0	0	0	0	0
ENSG00000234737.1	KRT18P15	pseudogene	1	0	0	0	0	0	0	0	0	0
ENSG00000227117.2	CTA-85E5.10	antisense	1	0	0	0	0	0	0	0	0	0
ENSG00000053438.7	NNAT	protein_coding	1	0	0	1	0	1	0	0	0	1
ENSG00000213755.3	RP11-342F17.1	pseudogene	1	0	0	0	0	0	0	0	0	0
ENSG00000257954.1	RP11-161H23.10	pseudogene	1	0	0	0	0	0	0	0	0	0
ENSG00000240399.1	RP1-228P16.1	pseudogene	1	0	0	0	0	0	0	0	0	0
ENSG00000266897.1	AC005546.2	lincRNA	1	0	0	0	0	0	0	0	0	0
ENSG00000268670.1	CTD-2622I13.3	sense_intronic	1	0	0	0	0	0	0	0	0	0
ENSG00000188152.8	NUTM2G	protein_coding	1	0	0	0	0	0	0	0	0	0
ENSG00000225213.2	RP11-197M22.2	sense_intronic	1	0	0	0	0	0	0	0	0	0
ENSG00000260306.1	RP11-645C24.5	lincRNA	1	0	0	0	0	0	0	0	0	0
ENSG00000218233.1	NEPNP	pseudogene	1	0	0	0	0	0	0	0	0	0
ENSG00000142513.4	ACPT	protein_coding	1	0	0	1	1	1	0	0	0	1
ENSG00000188199.6	NUTM2B	protein_coding	1	0	0	0	0	1	0	0	0	0
ENSG00000182584.4	ACTL10	protein_coding	1	0	0	1	1	0	0	0	0	0
ENSG00000204584.1	RP11-304F15.3	antisense	1	0	0	0	0	0	0	0	0	0
ENSG00000227256.1	MIS18A-AS1	antisense	1	0	0	0	0	0	0	0	0	0
ENSG00000235278.2	ZNF652P1	pseudogene	1	0	0	0	0	0	0	0	0	0
ENSG00000184551.4	AC132872.1	pseudogene	1	0	0	0	0	0	0	0	0	0
ENSG00000233806.3	AC131097.3	antisense	1	1	1	0	0	0	0	0	0	0
ENSG00000124391.4	IL17C	protein_coding	1	0	0	1	0	0	0	0	0	0
ENSG00000245275.3	SAP30L-AS1	antisense	1	0	0	0	0	0	0	0	0	0
ENSG00000228727.4	SAPCD1	protein_coding	1	0	0	0	0	0	0	0	0	0
ENSG00000257354.1	RP11-631N16.2	antisense	1	0	0	0	0	0	0	0	0	0
ENSG00000272992.1	RP11-809C18.4	lincRNA	1	0	0	0	0	0	0	0	0	0
ENSG00000173114.8	LRRN3	protein_coding	1	0	0	1	1	1	0	0	0	1
ENSG00000213073.4	RP11-288H12.3	pseudogene	1	0	0	0	0	0	0	0	0	0
ENSG00000215912.7	TTC34	protein_coding	1	0	0	0	0	0	0	0	0	0
ENSG00000259488.1	RP11-154J22.1	antisense	1	0	0	0	0	0	0	0	0	0
ENSG00000263603.1	CTD-2349P21.5	lincRNA	1	0	0	0	0	0	0	0	0	0
ENSG00000125538.7	IL1B	protein_coding	1	0	0	0	0	1	0	0	0	0
ENSG00000183055.5	FAM133CP	pseudogene	1	0	0	0	0	0	0	0	0	0
ENSG00000229052.2	RP11-386I23.1	pseudogene	1	0	0	0	0	0	0	0	0	0
ENSG00000188305.4	C19orf35	protein_coding	1	1	1	0	0	0	0	0	0	0
ENSG00000226393.1	IFNA20P	pseudogene	1	0	0	0	0	0	0	0	0	0
ENSG00000184414.2	RP11-44M6.3	pseudogene	1	0	0	0	0	0	0	0	0	0
ENSG00000257803.2	RP11-575G13.2	pseudogene	1	0	0	0	0	0	0	0	0	0
ENSG00000260816.1	RP11-319G9.3	sense_intronic	1	0	0	0	0	0	0	0	0	0
ENSG00000271430.1	RP3-368A4.5	sense_intronic	1	0	0	0	0	0	0	0	0	0
ENSG00000228492.2	RAB11FIP1P1	pseudogene	1	0	0	0	0	0	0	0	0	0
ENSG00000233559.1	AC016831.7	lincRNA	1	0	0	0	0	0	0	0	0	0
ENSG00000224324.1	THAP5P1	pseudogene	1	0	0	0	0	0	0	0	0	0
ENSG00000255753.1	RP11-22B23.2	pseudogene	1	0	0	0	0	0	0	0	0	0
ENSG00000205702.6	CYP2D7P1	polymorphic_pseudogene	1	0	0	0	0	0	0	0	0	0
ENSG00000187695.6	RP11-723O4.6	protein_coding	1	0	0	0	0	0	0	0	0	0
ENSG00000237115.2	RP1-131F15.2	pseudogene	1	0	0	0	0	0	0	0	0	0
ENSG00000198106.7	SNX29P2	lincRNA	1	0	0	0	0	0	0	0	0	0
ENSG00000226891.2	RP11-182I10.3	lincRNA	1	0	0	0	0	0	0	0	0	0
ENSG00000182308.5	DCAF4L1	protein_coding	1	0	0	0	0	0	0	0	0	0
ENSG00000074966.6	TXK	protein_coding	1	0	0	0	0	0	0	0	0	1
ENSG00000267838.1	AC008746.12	lincRNA	1	0	0	0	0	0	0	0	0	0
ENSG00000259774.1	RP11-182J1.13	lincRNA	1	0	0	0	0	0	0	0	0	0
ENSG00000261468.1	RP11-1024P17.1	sense_overlapping	1	0	0	0	0	0	0	0	0	0
ENSG00000203506.3	RBMS3-AS2	antisense	1	0	0	0	0	0	0	0	0	0
ENSG00000234031.1	RPS3AP44	pseudogene	1	0	0	0	0	0	0	0	0	0
ENSG00000257272.1	RP11-317N8.3	lincRNA	1	0	0	0	0	0	0	0	0	0
ENSG00000227407.1	AC008746.3	antisense	1	0	0	0	0	0	0	0	0	0
ENSG00000261302.1	RP11-343H19.1	antisense	1	0	0	0	0	0	0	0	0	0
ENSG00000260645.1	RP11-250B2.5	lincRNA	1	0	0	0	0	0	0	0	0	0
ENSG00000231290.1	APCDD1L-AS1	processed_transcript	1	0	0	0	0	0	0	0	0	0
ENSG00000121380.8	BCL2L14	protein_coding	1	0	0	0	0	0	0	0	0	1
ENSG00000260141.1	RP11-19N8.4	lincRNA	1	0	0	0	0	0	0	0	0	0
ENSG00000162913.9	C1orf145	protein_coding	1	0	0	0	0	0	0	0	0	0
ENSG00000198133.4	TMEM229B	protein_coding	1	0	0	1	0	1	0	0	0	1
ENSG00000269165.1	AC069547.1	protein_coding	1	0	0	0	0	0	0	0	0	0
ENSG00000213197.3	AC012066.1	pseudogene	1	0	0	0	0	0	0	0	0	0
ENSG00000198590.7	C3orf35	protein_coding	1	0	0	1	0	1	0	0	0	1
ENSG00000273387.1	RP3-412A9.16	antisense	1	0	0	0	0	0	0	0	0	0
ENSG00000180422.3	LINC00304	lincRNA	1	0	0	0	0	0	0	0	0	0
ENSG00000164309.10	CMYA5	protein_coding	1	0	0	0	0	1	0	0	0	0
ENSG00000253330.1	RP11-697N18.3	pseudogene	1	0	0	0	0	0	0	0	0	0
ENSG00000229719.2	MIR194-2	lincRNA	1	0	0	0	0	0	0	0	0	0
ENSG00000271308.1	AP003900.6	lincRNA	1	0	0	0	0	0	0	0	0	0
ENSG00000196421.3	LINC00176	lincRNA	1	0	0	0	0	0	0	0	0	0
ENSG00000225180.2	AATK-AS1	antisense	1	0	0	0	0	0	0	0	0	0
ENSG00000259751.1	RP11-83J16.3	pseudogene	1	0	0	0	0	0	0	0	0	0
ENSG00000264057.1	RP11-583F2.1	pseudogene	1	0	0	0	0	0	0	0	0	0
ENSG00000223861.1	RP11-74C1.2	pseudogene	1	0	0	0	0	0	0	0	0	0
ENSG00000271997.1	RP11-97O12.6	sense_intronic	1	0	0	0	0	0	0	0	0	0
ENSG00000249661.1	TNRC18P1	pseudogene	1	0	0	0	0	0	0	0	0	0
ENSG00000238261.5	RP11-435B5.5	lincRNA	1	0	0	0	0	0	0	0	0	0
ENSG00000231697.3	NANOGP5	pseudogene	1	0	0	0	0	0	0	0	0	0
ENSG00000155657.19	TTN	protein_coding	1	0	0	0	0	0	0	0	0	0
ENSG00000229917.2	AC007014.1	pseudogene	1	0	0	0	0	0	0	0	0	0
ENSG00000233873.1	RPL7P44	pseudogene	1	0	0	0	0	0	0	0	0	0
ENSG00000234118.1	RPL13AP6	pseudogene	1	0	0	0	0	0	0	0	0	0
ENSG00000269832.1	AL627171.2	protein_coding	1	0	0	0	0	0	0	0	0	0
ENSG00000219395.2	HSPA8P15	pseudogene	1	0	0	0	0	0	0	0	0	0
ENSG00000231842.1	RP11-527F13.1	lincRNA	1	0	0	0	0	0	0	0	0	0
ENSG00000269855.1	AC012313.1	protein_coding	1	0	0	0	0	0	0	0	0	0
ENSG00000260475.1	RP11-85A1.3	antisense	1	0	0	0	0	0	0	0	0	0
ENSG00000251356.1	RAB5CP2	pseudogene	1	0	0	0	0	0	0	0	0	0
ENSG00000180638.13	SLC47A2	protein_coding	1	0	0	1	0	1	0	0	0	1
ENSG00000227056.2	RP11-418J17.2	pseudogene	1	0	0	0	0	0	0	0	0	0
ENSG00000184206.7	GOLGA6L4	protein_coding	1	0	0	0	0	1	0	0	0	1
ENSG00000268366.1	CTC-492K19.4	antisense	1	0	0	0	0	0	0	0	0	0
ENSG00000213090.2	AC007256.5	pseudogene	1	0	0	0	0	0	0	0	0	0
ENSG00000168060.10	NAALADL1	protein_coding	1	0	0	1	0	1	0	0	0	1
ENSG00000243304.3	CTC-428G20.1	pseudogene	1	0	0	0	0	0	0	0	0	0
ENSG00000248483.4	POU5F2	protein_coding	1	0	0	0	0	0	0	0	0	0
ENSG00000259895.1	RP11-715J22.2	antisense	1	0	0	0	0	0	0	0	0	0
ENSG00000183423.7	LRIT3	protein_coding	1	0	0	1	1	1	0	0	0	1
ENSG00000251566.1	HMGB1P35	pseudogene	1	0	0	0	0	0	0	0	0	0
ENSG00000256304.1	RP11-512M8.3	pseudogene	1	0	0	0	0	0	0	0	0	0
ENSG00000266456.1	RP11-806L2.2	antisense	1	0	0	0	0	0	0	0	0	0
ENSG00000261428.1	RP11-16P6.1	antisense	1	0	0	0	0	0	0	0	0	0
ENSG00000271327.1	RP11-1109F11.3	lincRNA	1	0	0	0	0	0	0	0	0	0
ENSG00000226317.2	LINC00351	lincRNA	1	0	0	0	0	0	0	0	0	0
ENSG00000225032.1	RP11-228B15.4	antisense	1	0	0	0	0	0	0	0	0	0
ENSG00000251354.3	RP11-697N18.1	pseudogene	1	0	0	0	0	0	0	0	0	0
ENSG00000172638.8	EFEMP2	protein_coding	1	0	0	1	1	0	0	0	0	1
ENSG00000254793.1	FDPSP4	pseudogene	1	0	0	0	0	0	0	0	0	0
ENSG00000257279.1	RP11-231I16.1	antisense	1	0	0	0	0	0	0	0	0	0
ENSG00000268058.1	CTD-2017D11.3	pseudogene	1	0	0	0	0	0	0	0	0	0
ENSG00000272512.1	RP11-54O7.17	lincRNA	1	0	0	0	0	0	0	0	0	0
ENSG00000234290.2	AC116366.6	antisense	1	0	0	0	0	0	0	0	0	0
ENSG00000204657.2	OR2H2	protein_coding	1	0	0	1	0	1	0	0	0	1
ENSG00000259158.1	ADAM20P1	lincRNA	1	0	0	0	0	0	0	0	0	0
ENSG00000233237.2	LINC00472	lincRNA	1	0	0	0	0	0	0	0	0	0
ENSG00000229659.1	RP11-345K20.2	pseudogene	1	0	0	0	0	0	0	0	0	0
ENSG00000232274.2	RP11-782C8.2	lincRNA	1	0	0	0	0	0	0	0	0	0
ENSG00000244183.1	RP11-641C17.1	pseudogene	1	0	0	0	0	0	0	0	0	0
ENSG00000129749.3	CHRNA10	protein_coding	1	0	0	1	1	1	0	0	0	1
ENSG00000213402.2	PTPRCAP	protein_coding	1	0	0	1	1	1	0	0	0	1
ENSG00000165985.8	C1QL3	protein_coding	1	0	0	1	1	1	0	0	0	0
ENSG00000243721.1	RP11-472I20.1	pseudogene	1	0	0	0	0	0	0	0	0	0
ENSG00000106624.4	AEBP1	protein_coding	1	0	0	1	1	1	0	0	0	0
ENSG00000255459.1	RP11-52B19.10	pseudogene	1	0	0	0	0	0	0	0	0	0
ENSG00000268518.1	CTD-2545M3.8	lincRNA	1	0	0	0	0	0	0	0	0	0
ENSG00000271998.1	CTD-2199O4.7	lincRNA	1	0	0	0	0	0	0	0	0	0
ENSG00000182578.9	CSF1R	protein_coding	1	0	0	1	1	1	0	0	0	1
ENSG00000269794.1	AC010642.2	pseudogene	1	0	0	0	0	0	0	0	0	0
ENSG00000246477.2	AF131216.6	antisense	1	0	0	0	0	0	0	0	0	0
ENSG00000258410.1	RP11-173D3.1	lincRNA	1	0	0	0	0	0	0	0	0	0
ENSG00000225194.2	LINC00092	lincRNA	1	0	0	0	0	0	0	0	0	0
ENSG00000215845.6	TSTD1	protein_coding	1	0	0	0	0	1	1	1	0	0
ENSG00000230590.3	FTX	lincRNA	1	0	0	0	0	0	0	0	0	0
ENSG00000181800.5	CELF2-AS1	antisense	1	0	0	0	0	0	0	0	0	0
ENSG00000267244.1	CTB-31O20.4	processed_transcript	1	0	0	0	0	0	0	0	0	0
ENSG00000230064.1	RP11-244N20.7	pseudogene	1	0	0	0	0	0	0	0	0	0
ENSG00000236184.1	TCEA1P4	pseudogene	1	0	0	0	0	0	0	0	0	0
ENSG00000116819.6	TFAP2E	protein_coding	1	0	0	0	0	1	0	0	0	0
ENSG00000272859.1	RP11-352E8.2	lincRNA	1	0	0	0	0	0	0	0	0	0
ENSG00000270480.1	RP11-57B24.1	pseudogene	1	0	0	0	0	0	0	0	0	0
ENSG00000214279.8	RP11-108K14.4	pseudogene	1	0	0	0	0	0	0	0	0	0
ENSG00000188660.3	LINC00319	lincRNA	1	0	0	0	0	0	0	0	0	0
ENSG00000117281.11	CD160	protein_coding	1	0	0	1	1	0	0	0	0	1
ENSG00000081985.6	IL12RB2	protein_coding	1	0	0	1	1	1	0	0	0	1
ENSG00000229180.4	GS1-124K5.11	lincRNA	1	0	0	0	0	0	0	0	0	0
ENSG00000232224.1	LINC00202-1	lincRNA	1	0	0	0	0	0	0	0	0	0
ENSG00000254238.1	RP11-300E4.2	antisense	1	0	0	0	0	0	0	0	0	0
ENSG00000261159.1	RP11-723O4.9	lincRNA	1	0	0	0	0	0	0	0	0	0
ENSG00000121318.2	TAS2R10	protein_coding	1	0	0	1	0	1	0	0	0	1
ENSG00000137877.8	SPTBN5	protein_coding	1	0	0	0	0	1	0	0	0	1
ENSG00000178404.5	DDC8	protein_coding	1	0	0	0	0	0	0	0	0	0
ENSG00000244065.1	RP11-221E20.5	pseudogene	1	0	0	0	0	0	0	0	0	0
ENSG00000151715.3	TMEM45B	protein_coding	1	0	0	1	0	1	0	0	0	1
ENSG00000238251.2	RP11-172F4.2	pseudogene	1	0	0	0	0	0	0	0	0	0
ENSG00000130377.9	ACSBG2	protein_coding	1	0	0	0	0	0	0	1	0	1
ENSG00000230201.4	ATP6V0CP1	pseudogene	1	0	0	0	0	0	0	0	0	0
ENSG00000145107.11	TM4SF19	protein_coding	1	0	0	1	0	1	0	0	0	1
ENSG00000010327.6	STAB1	protein_coding	1	0	0	1	1	1	0	0	0	1
ENSG00000143382.9	ADAMTSL4	protein_coding	1	0	0	1	1	0	0	0	0	1
ENSG00000156049.6	GNA14	protein_coding	1	0	0	1	1	1	0	0	0	1
ENSG00000147166.6	ITGB1BP2	protein_coding	1	0	0	0	0	0	0	0	0	0
ENSG00000177340.4	AC024940.1	protein_coding	1	0	0	0	0	0	0	0	0	0
ENSG00000225014.1	KCTD9P1	pseudogene	1	0	0	0	0	0	0	0	0	0
ENSG00000095464.9	PDE6C	protein_coding	1	0	0	1	0	0	0	0	0	1
ENSG00000229587.2	RP11-197P3.5	sense_intronic	1	0	0	0	0	0	0	0	0	0
ENSG00000271396.1	RP11-697E2.9	pseudogene	1	0	0	0	0	0	0	0	0	0
ENSG00000151006.7	PRSS53	protein_coding	1	0	0	1	1	0	0	0	0	0
ENSG00000237940.3	AC093642.3	lincRNA	1	0	0	0	0	0	0	0	0	0
ENSG00000232043.1	RP4-530I15.9	antisense	1	0	0	0	0	0	0	0	0	0
ENSG00000205959.3	RP11-689P11.2	lincRNA	1	0	0	0	0	0	0	0	0	0
ENSG00000203667.5	COX20	protein_coding	1	0	0	1	0	0	1	1	0	1
ENSG00000219951.4	RP11-378G13.2	pseudogene	1	0	0	0	0	0	0	0	0	0
ENSG00000198064.9	RP11-347C12.1	protein_coding	1	0	0	0	0	0	0	0	0	0
ENSG00000267197.1	CTC-429L19.3	sense_intronic	1	0	0	0	0	0	0	0	0	0
ENSG00000120049.14	KCNIP2	protein_coding	1	0	0	0	0	0	0	0	0	1
ENSG00000227954.2	RP3-323P13.2	antisense	1	0	0	0	0	0	0	0	0	0
ENSG00000230449.1	RPL7P4	pseudogene	1	0	0	0	0	0	0	0	0	0
ENSG00000257956.1	RP11-359M6.3	pseudogene	1	0	0	0	0	0	0	0	0	0
ENSG00000155465.14	SLC7A7	protein_coding	1	0	0	1	0	1	0	0	0	1
ENSG00000227337.1	AC139452.2	pseudogene	1	0	0	0	0	0	0	0	0	0
ENSG00000261770.1	CTC-459F4.1	lincRNA	1	1	1	0	0	0	0	0	0	0
ENSG00000099338.18	CATSPERG	protein_coding	1	0	0	1	0	1	0	0	0	1
ENSG00000099834.14	CDHR5	protein_coding	1	0	0	1	1	1	0	0	0	1
ENSG00000272720.1	CTA-228A9.3	lincRNA	1	0	0	0	0	0	0	0	0	0
ENSG00000231744.1	RP11-164H5.1	pseudogene	1	0	0	0	0	0	0	0	0	0
ENSG00000188107.9	EYS	protein_coding	1	0	0	1	0	0	0	0	0	0
ENSG00000260423.1	RP13-735L24.1	lincRNA	1	0	0	0	0	0	0	0	0	0
ENSG00000197165.6	SULT1A2	protein_coding	1	0	0	0	0	0	0	0	0	0
ENSG00000214626.2	POLR3DP1	pseudogene	1	0	0	0	0	0	0	0	0	0
ENSG00000198727.2	MT-CYB	protein_coding	1	0	0	1	0	0	1	1	0	1
ENSG00000228328.2	RP11-516A11.1	pseudogene	1	0	0	0	0	0	0	0	0	0
ENSG00000250546.1	RP11-8L2.1	processed_transcript	1	0	0	0	0	0	0	0	0	0
ENSG00000272800.1	RP11-438L19.1	lincRNA	1	0	0	0	0	0	0	0	0	0
ENSG00000273059.1	XXyac-YX155B6.7	lincRNA	1	0	0	0	0	0	0	0	0	0
ENSG00000235008.1	RP3-497J21.1	pseudogene	1	0	0	0	0	0	0	0	0	0
ENSG00000269694.1	AC005197.2	antisense	1	0	0	0	0	0	0	0	0	0
ENSG00000245719.1	RP11-34F13.2	lincRNA	1	0	0	0	0	0	0	0	0	0
ENSG00000272787.1	KB-226F1.2	lincRNA	1	0	0	0	0	0	0	0	0	0
ENSG00000267731.1	RP11-147L13.8	lincRNA	1	0	0	0	0	0	0	0	0	0
ENSG00000225406.1	AC080125.1	pseudogene	1	0	0	0	0	0	0	0	0	0
ENSG00000267672.1	CTD-2293H3.1	sense_intronic	1	0	0	0	0	0	0	0	0	0
ENSG00000224185.1	SNX18P9	pseudogene	1	0	0	0	0	0	0	0	0	0
ENSG00000236484.2	RRM2P2	pseudogene	1	0	0	0	0	0	0	0	0	0
ENSG00000267344.1	CTB-39G8.3	antisense	1	0	0	0	0	0	0	0	0	0
ENSG00000260388.1	LINC00562	lincRNA	1	0	0	0	0	0	0	0	0	0
ENSG00000232626.3	RP11-175B9.2	pseudogene	1	0	0	0	0	0	0	0	0	0
ENSG00000236430.1	KRT8P29	pseudogene	1	0	0	0	0	0	0	0	0	0
ENSG00000092929.7	UNC13D	protein_coding	1	0	0	0	0	0	0	0	0	1
ENSG00000269404.2	SPIB	protein_coding	1	0	0	0	0	1	0	0	0	0
ENSG00000229832.1	RP11-384C4.2	antisense	1	0	0	0	0	0	0	0	0	0
ENSG00000242294.2	STAG3L5P	pseudogene	1	0	0	0	0	0	0	0	0	0
ENSG00000251046.2	ZNF969P	pseudogene	1	0	0	0	0	0	0	0	0	0
ENSG00000259477.1	RP11-86K22.1	pseudogene	1	0	0	0	0	0	0	0	0	0
ENSG00000265293.2	ARGFXP2	pseudogene	1	0	0	0	0	0	0	0	0	0
ENSG00000272994.1	RP11-332H14.2	lincRNA	1	0	0	0	0	0	0	0	0	0
ENSG00000226801.2	OSTCP8	pseudogene	1	0	0	0	0	0	0	0	0	0
ENSG00000259656.1	RP11-325E5.1	lincRNA	1	0	0	0	0	0	0	0	0	0
ENSG00000237491.4	RP11-206L10.9	lincRNA	1	0	0	0	0	0	0	0	0	0
ENSG00000272379.1	RP1-257A7.5	lincRNA	1	0	0	0	0	0	0	0	0	0
ENSG00000253344.1	RP11-346L1.2	antisense	1	0	0	0	0	0	0	0	0	0
ENSG00000165972.8	CCDC38	protein_coding	1	0	0	0	0	1	0	0	0	0
ENSG00000257894.1	RP1-78O14.1	lincRNA	1	0	0	0	0	0	0	0	0	0
ENSG00000224997.1	AL049840.1	protein_coding	1	0	0	1	0	0	0	0	0	1
ENSG00000163879.9	DNALI1	protein_coding	1	0	0	0	0	0	0	0	0	0
ENSG00000134962.6	KLB	protein_coding	1	0	0	1	0	1	0	0	0	1
ENSG00000258611.2	RP11-368J22.2	pseudogene	1	0	0	0	0	0	0	0	0	0
ENSG00000206573.4	SETD5-AS1	antisense	1	0	0	0	0	0	0	0	0	0
ENSG00000203684.5	IBA57-AS1	protein_coding	1	0	0	0	0	0	0	0	0	0
ENSG00000235779.3	AC079779.5	lincRNA	1	0	0	0	0	0	0	0	0	0
ENSG00000100918.8	REC8	protein_coding	1	0	0	1	0	0	0	0	0	0
ENSG00000232536.1	RP11-74C1.4	sense_intronic	1	0	0	0	0	0	0	0	0	0
ENSG00000228002.2	DHX9P1	pseudogene	1	0	0	0	0	0	0	0	0	0
ENSG00000213513.3	RP13-39P12.2	pseudogene	1	0	0	0	0	0	0	0	0	0
ENSG00000259326.1	RP11-102L12.2	antisense	1	0	0	0	0	0	0	0	0	0
ENSG00000249965.2	CDC42P4	pseudogene	1	0	0	0	0	0	0	0	0	0
ENSG00000206262.4	C3orf72	protein_coding	1	0	0	0	0	0	0	0	0	0
ENSG00000259100.1	RP11-1074O12.1	pseudogene	1	0	0	0	0	0	0	0	0	0
ENSG00000115085.9	ZAP70	protein_coding	1	0	0	0	0	1	0	0	0	1
ENSG00000188888.7	GPR179	protein_coding	1	0	0	1	0	1	0	0	0	1
ENSG00000247982.2	LINC00926	lincRNA	1	0	0	0	0	0	0	0	0	0
ENSG00000253966.1	CTC-455F18.3	pseudogene	1	0	0	0	0	0	0	0	0	0
ENSG00000265683.1	RP11-173M1.5	pseudogene	1	0	0	0	0	0	0	0	0	0
ENSG00000120675.4	DNAJC15	protein_coding	1	0	0	1	0	1	1	1	0	1
ENSG00000229089.2	ANKRD20A8P	pseudogene	1	0	0	0	0	0	0	0	0	0
ENSG00000235746.1	CTBP2P2	pseudogene	1	0	0	0	0	0	0	0	0	0
ENSG00000259212.1	CTD-3065B20.2	antisense	1	0	0	0	0	0	0	0	0	0
ENSG00000272823.1	RP11-295M18.6	lincRNA	1	1	1	0	0	0	0	0	0	0
ENSG00000273151.1	RP11-449P15.2	antisense	1	0	0	0	0	0	0	0	0	0
ENSG00000233560.2	KRT8P39	pseudogene	1	0	0	0	0	0	0	0	0	0
ENSG00000204428.8	LY6G5C	protein_coding	1	0	0	1	0	1	0	0	0	0
ENSG00000261889.1	RP11-473M20.16	lincRNA	1	0	0	0	0	0	0	0	0	0
ENSG00000263321.1	RP11-388C12.5	lincRNA	1	0	0	0	0	0	0	0	0	0
ENSG00000232818.2	RPS2P32	pseudogene	1	0	0	0	0	0	0	0	0	0
ENSG00000268015.1	CTD-2525I3.3	antisense	1	0	0	0	0	0	0	0	0	0
ENSG00000243649.4	CFB	protein_coding	1	0	0	1	1	0	0	0	0	1
ENSG00000251667.1	RP11-844P9.3	pseudogene	1	0	0	0	0	0	0	0	0	0
ENSG00000228838.1	RP4-784A16.2	antisense	1	0	0	0	0	0	0	0	0	0
ENSG00000261207.1	LA16c-361A3.3	antisense	1	0	0	0	0	0	0	0	0	0
ENSG00000243404.2	RPL35AP32	pseudogene	1	0	0	0	0	0	0	0	0	0
ENSG00000250075.1	RP11-584P21.2	lincRNA	1	0	0	0	0	0	0	0	0	0
ENSG00000198712.1	MT-CO2	protein_coding	1	0	0	1	0	0	1	1	0	1
ENSG00000213693.4	SEC14L1P1	pseudogene	1	0	0	0	0	0	0	0	0	0
ENSG00000100342.16	APOL1	protein_coding	1	0	0	1	0	1	0	0	0	1
ENSG00000259182.1	RP11-424I19.2	lincRNA	1	0	0	0	0	0	0	0	0	0
ENSG00000246731.2	CTD-2514K5.2	antisense	1	0	0	0	0	0	0	0	0	0
ENSG00000235927.2	NEXN-AS1	antisense	1	0	0	0	0	0	0	0	0	0
ENSG00000237065.2	NANOGP4	pseudogene	1	0	0	0	0	0	0	0	0	0
ENSG00000197830.2	AC011385.1	pseudogene	1	0	0	0	0	0	0	0	0	0
ENSG00000262877.3	RP11-1055B8.4	lincRNA	1	0	0	0	0	0	0	0	0	0
ENSG00000163885.7	CCDC37	protein_coding	1	0	0	0	0	1	0	0	0	0
ENSG00000164418.15	GRIK2	protein_coding	1	0	0	1	0	1	0	0	0	1
ENSG00000234619.1	RP4-633I8.1	pseudogene	1	0	0	0	0	0	0	0	0	0
ENSG00000173080.4	RXFP4	protein_coding	1	0	0	1	0	1	0	0	0	1
ENSG00000245532.4	NEAT1	lincRNA	1	1	1	0	0	0	0	0	0	0
ENSG00000261067.2	RP11-264B17.3	processed_transcript	1	0	0	0	0	0	0	0	0	0
ENSG00000174501.10	ANKRD36C	protein_coding	1	0	0	0	0	0	0	0	0	0
ENSG00000231665.1	OGFOD1P1	pseudogene	1	0	0	0	0	0	0	0	0	0
ENSG00000266777.1	SH3GL1P1	pseudogene	1	0	0	0	0	0	0	0	0	0
ENSG00000050344.8	NFE2L3	protein_coding	1	1	1	1	0	1	0	0	0	0
ENSG00000229344.1	RP5-857K21.7	pseudogene	1	0	0	0	0	0	0	0	0	0
ENSG00000234982.1	RP11-280O24.3	pseudogene	1	0	0	0	0	0	0	0	0	0
ENSG00000239218.2	RPS20P22	pseudogene	1	0	0	0	0	0	0	0	0	0
ENSG00000269069.1	CTC-471F3.5	pseudogene	1	0	0	0	0	0	0	0	0	0
ENSG00000255222.1	SETP17	pseudogene	1	0	0	0	0	0	0	0	0	0
ENSG00000225880.4	LINC00115	lincRNA	1	0	0	0	0	0	0	0	0	0
ENSG00000231857.1	MORF4L1P5	pseudogene	1	0	0	0	0	0	0	0	0	0
ENSG00000204814.5	RP11-160N1.10	protein_coding	1	0	0	0	0	0	0	0	0	0
ENSG00000213057.4	C1orf220	protein_coding	1	0	0	0	0	0	0	0	0	0
ENSG00000101460.8	MAP1LC3A	protein_coding	1	0	0	0	0	1	0	0	0	1
ENSG00000227215.1	RP11-445L13__B.3	antisense	1	0	0	0	0	0	0	0	0	0
ENSG00000187753.8	C9orf153	protein_coding	1	0	0	0	0	0	0	0	0	0
ENSG00000240668.1	KRT8P36	pseudogene	1	0	0	0	0	0	0	0	0	0
ENSG00000066405.8	CLDN18	protein_coding	1	0	0	1	1	1	0	0	0	1
ENSG00000226383.1	AC093375.1	lincRNA	1	0	0	0	0	0	0	0	0	0
ENSG00000105523.3	FAM83E	protein_coding	1	0	0	0	0	0	0	0	0	0
ENSG00000270173.1	RP11-382B18.4	lincRNA	1	0	0	0	0	0	0	0	0	0
ENSG00000270863.1	RP11-434C1.3	pseudogene	1	0	0	0	0	0	0	0	0	0
ENSG00000126759.8	CFP	protein_coding	1	0	0	1	1	1	0	0	0	1
ENSG00000268066.1	FMR1-AS1	processed_transcript	1	0	0	0	0	0	0	0	0	0
ENSG00000273247.1	RP11-83A24.2	antisense	1	0	0	0	0	0	0	0	0	0
ENSG00000225123.2	RP11-255A11.4	pseudogene	1	0	0	0	0	0	0	0	0	0
ENSG00000268549.1	RP11-295P9.8	antisense	1	0	0	0	0	0	0	0	0	0
ENSG00000215068.3	AC025171.1	antisense	1	0	0	0	0	0	0	0	0	0
ENSG00000162877.8	PM20D1	protein_coding	1	1	1	1	1	1	0	0	0	0
ENSG00000244217.1	RPS4XP10	pseudogene	1	0	0	0	0	0	0	0	0	0
ENSG00000011590.9	ZBTB32	protein_coding	1	0	0	0	0	1	0	0	0	0
ENSG00000184274.3	LINC00315	lincRNA	1	0	0	0	0	0	0	0	0	0
ENSG00000267141.1	CTB-31O20.8	antisense	1	0	0	0	0	0	0	0	0	0
ENSG00000272909.1	CTD-2555O16.4	antisense	1	0	0	0	0	0	0	0	0	0
ENSG00000146006.7	LRRTM2	protein_coding	1	0	0	1	1	1	0	0	0	1
ENSG00000228653.2	HNRNPCP7	pseudogene	1	0	0	0	0	0	0	0	0	0
ENSG00000238188.1	RP5-875H3.2	pseudogene	1	0	0	0	0	0	0	0	0	0
ENSG00000068976.9	PYGM	protein_coding	1	0	0	0	0	0	0	0	0	1
ENSG00000248213.2	CICP16	pseudogene	1	0	0	0	0	0	0	0	0	0
ENSG00000262188.1	RP11-353N14.4	lincRNA	1	0	0	0	0	0	0	0	0	0
ENSG00000234345.2	LL0XNC01-116E7.1	pseudogene	1	0	0	0	0	0	0	0	0	0
ENSG00000271161.1	RP11-708J19.2	pseudogene	1	0	0	0	0	0	0	0	0	0
ENSG00000220744.1	RPL5P18	pseudogene	1	0	0	0	0	0	0	0	0	0
ENSG00000261408.1	TEN1-CDK3	processed_transcript	1	0	0	0	0	0	0	0	0	0
ENSG00000241769.3	LINC00893	antisense	1	0	0	0	0	0	0	0	0	0
ENSG00000144395.13	CCDC150	protein_coding	1	0	0	0	0	0	0	0	0	0
ENSG00000066923.13	STAG3	protein_coding	1	0	0	0	0	1	0	0	0	0
ENSG00000152487.6	ARL5B-AS1	lincRNA	1	0	0	0	0	0	0	0	0	0
ENSG00000108839.7	ALOX12	protein_coding	1	0	0	0	0	1	0	0	0	1
ENSG00000253667.2	RP11-30L15.4	pseudogene	1	0	0	0	0	0	0	0	0	0
ENSG00000166432.10	ZMAT1	protein_coding	1	0	0	0	0	1	0	0	0	0
ENSG00000233723.3	AC007092.1	lincRNA	1	0	0	0	0	0	0	0	0	0
ENSG00000226450.2	CYP2D8P1	pseudogene	1	0	0	0	0	0	0	0	0	0
ENSG00000262180.1	OCLM	protein_coding	1	0	0	1	0	1	0	0	0	0
ENSG00000260565.2	ERVK13-1	processed_transcript	1	0	0	0	0	0	0	0	0	0
ENSG00000260855.1	RP11-439E19.10	antisense	1	0	0	0	0	0	0	0	0	0
ENSG00000250656.2	ST3GAL1P1	pseudogene	1	0	0	0	0	0	0	0	0	0
ENSG00000260936.1	FTO-IT1	sense_intronic	1	0	0	0	0	0	0	0	0	0
ENSG00000212998.1	RBM12B-AS1	protein_coding	1	0	0	0	0	0	0	0	0	0
ENSG00000186919.8	ZACN	protein_coding	1	0	0	1	1	1	0	0	0	1
ENSG00000170807.11	LMOD2	protein_coding	1	0	0	0	0	1	0	0	0	0
ENSG00000260647.1	RP1-178F10.1	antisense	1	0	0	0	0	0	0	0	0	0
ENSG00000261193.1	RP11-863P13.5	lincRNA	1	0	0	0	0	0	0	0	0	0
ENSG00000270154.1	RP11-419I17.1	lincRNA	1	0	0	0	0	0	0	0	0	0
ENSG00000244053.1	RPL13AP2	pseudogene	1	0	0	0	0	0	0	0	0	0
ENSG00000229894.2	GK3P	pseudogene	1	0	0	0	0	0	0	0	0	0
ENSG00000149609.5	C20orf144	protein_coding	1	0	0	0	0	0	0	0	0	0
ENSG00000227693.1	GSTM3P1	pseudogene	1	0	0	0	0	0	0	0	0	0
ENSG00000223001.1	RNU2-61P	snRNA	1	0	0	0	0	0	0	0	0	0
ENSG00000257391.1	MIR3180-4	lincRNA	1	0	0	0	0	0	0	0	0	0
ENSG00000203392.2	AC105020.1	protein_coding	1	0	0	0	0	0	0	0	0	0
ENSG00000229660.1	RP5-1142J19.1	lincRNA	1	0	0	0	0	0	0	0	0	0
ENSG00000267804.1	RP11-665N17.4	lincRNA	1	0	0	0	0	0	0	0	0	0
ENSG00000273447.1	AC004067.5	antisense	1	0	0	0	0	0	0	0	0	0
ENSG00000184524.5	CEND1	protein_coding	1	0	0	1	0	1	0	0	0	1
ENSG00000230673.3	PABPC1P3	pseudogene	1	0	0	0	0	0	0	0	0	0
ENSG00000227953.2	RP11-439E19.3	processed_transcript	1	0	0	0	0	0	0	0	0	0
ENSG00000257839.1	RP11-290L1.2	processed_transcript	1	0	0	0	0	0	0	0	0	0
ENSG00000109771.11	LRP2BP	protein_coding	1	1	1	0	0	0	0	0	0	0
ENSG00000099994.10	SUSD2	protein_coding	1	0	0	1	1	1	0	0	0	1
ENSG00000033122.14	LRRC7	protein_coding	1	0	0	0	0	0	0	0	0	1
ENSG00000237307.2	SRRM1P3	pseudogene	1	0	0	0	0	0	0	0	0	0
ENSG00000185933.6	CALHM1	protein_coding	1	0	0	1	0	1	0	0	0	1
ENSG00000159915.8	ZNF233	protein_coding	1	0	0	0	0	0	0	0	0	0
ENSG00000235355.1	RP11-381O7.4	pseudogene	1	0	0	0	0	0	0	0	0	0
ENSG00000260190.1	RP11-229P13.25	sense_overlapping	1	0	0	0	0	0	0	0	0	0
ENSG00000185044.10	RP11-435B5.4	lincRNA	1	0	0	0	0	0	0	0	0	0
ENSG00000231672.2	DIRC3	protein_coding	1	0	0	0	0	0	0	0	0	0
ENSG00000236519.1	AL773604.8	antisense	1	0	0	0	0	0	0	0	0	0
ENSG00000205184.2	SLC10A5P1	pseudogene	1	0	0	0	0	0	0	0	0	0
ENSG00000106484.10	MEST	protein_coding	1	0	0	1	0	1	0	0	0	1
ENSG00000270195.1	RP11-572O17.1	lincRNA	1	0	0	0	0	0	0	0	0	0
ENSG00000225331.1	AP001055.6	lincRNA	1	0	0	0	0	0	0	0	0	0
ENSG00000242252.1	BGLAP	protein_coding	1	0	0	1	1	0	0	0	0	1
ENSG00000019582.10	CD74	protein_coding	1	0	0	1	0	1	0	0	0	1
ENSG00000170049.5	KCNAB3	protein_coding	1	0	0	0	0	0	0	0	0	1
ENSG00000226180.2	AC010536.1	protein_coding	1	0	0	0	0	0	0	0	0	0
ENSG00000253307.1	RP11-10J21.4	antisense	1	0	0	0	0	0	0	0	0	0
ENSG00000272578.1	AP000347.2	pseudogene	1	0	0	0	0	0	0	0	0	0
ENSG00000180353.6	HCLS1	protein_coding	1	0	0	0	0	1	0	1	0	1
ENSG00000234793.1	AC114730.7	antisense	1	0	0	0	0	0	0	0	0	0
ENSG00000224356.3	RP11-151A6.4	sense_intronic	1	0	0	0	0	0	0	0	0	0
ENSG00000259941.1	RP11-48G14.2	lincRNA	1	0	0	0	0	0	0	0	0	0
ENSG00000246334.2	PRR7-AS1	antisense	1	0	0	0	0	0	0	0	0	0
ENSG00000258414.1	RP11-356O9.1	lincRNA	1	0	0	0	0	0	0	0	0	0
ENSG00000157227.8	MMP14	protein_coding	1	0	0	1	0	1	0	0	0	1
ENSG00000271659.1	RP11-435O5.4	antisense	1	0	0	0	0	0	0	0	0	0
ENSG00000146094.9	DOK3	protein_coding	1	0	0	0	0	0	0	0	0	1
ENSG00000224950.1	RP5-1086K13.1	lincRNA	1	0	0	0	0	0	0	0	0	0
ENSG00000272658.1	LTB4R2	protein_coding	1	0	0	1	0	1	0	0	0	1
ENSG00000225171.2	DUTP6	pseudogene	1	0	0	0	0	0	0	0	0	0
ENSG00000235571.1	SNX18P14	pseudogene	1	0	0	0	0	0	0	0	0	0
ENSG00000225930.3	AC026150.5	lincRNA	1	0	0	0	0	0	0	0	0	0
ENSG00000204086.3	RPA4	protein_coding	1	0	0	0	0	0	0	0	0	0
ENSG00000167676.3	PLIN4	protein_coding	1	0	0	1	0	0	0	0	0	1
ENSG00000213997.3	PGAM1P7	pseudogene	1	0	0	0	0	0	0	0	0	0
ENSG00000229807.5	XIST	lincRNA	1	0	0	0	0	0	0	0	0	0
ENSG00000177757.1	FAM87B	lincRNA	1	0	0	0	0	0	0	0	0	0
ENSG00000235651.1	AC064850.4	pseudogene	1	0	0	0	0	0	0	0	0	0
ENSG00000187699.6	C2orf88	protein_coding	1	0	0	0	0	1	0	0	0	1
ENSG00000256897.1	RP11-17G12.2	antisense	1	0	0	0	0	0	0	0	0	0
ENSG00000272871.1	RP11-408A13.4	lincRNA	1	0	0	0	0	0	0	0	0	0
ENSG00000180096.7	SEPT1	protein_coding	1	0	0	0	0	0	0	0	0	0
ENSG00000230280.2	HNRNPA1P59	pseudogene	1	0	0	0	0	0	0	0	0	0
ENSG00000258526.1	RP11-111A21.1	lincRNA	1	0	0	0	0	0	0	0	0	0
ENSG00000226524.2	RP1-102H19.8	protein_coding	1	0	0	0	0	0	0	0	0	0
ENSG00000057468.6	MSH4	protein_coding	1	0	0	0	0	1	0	0	0	0
ENSG00000089280.14	FUS	protein_coding	1	0	0	0	0	0	0	0	0	0
ENSG00000271843.1	RP11-245J9.5	lincRNA	1	0	0	0	0	0	0	0	0	0
ENSG00000225920.2	RIMKLBP2	pseudogene	1	0	0	0	0	0	0	0	0	0
ENSG00000162931.7	TRIM17	protein_coding	1	0	0	0	0	0	0	0	0	0
ENSG00000132517.10	SLC52A1	protein_coding	1	0	0	1	0	1	0	0	0	1
ENSG00000271795.1	CTC-251D13.1	antisense	1	0	0	0	0	0	0	0	0	0
ENSG00000184163.3	FAM132A	protein_coding	1	0	0	1	1	1	0	0	0	0
ENSG00000129744.2	ART1	protein_coding	1	0	0	1	1	1	0	0	0	1
ENSG00000162997.11	PRORSD1P	pseudogene	1	0	0	0	0	0	0	0	0	0
ENSG00000225731.1	AP001627.1	antisense	1	0	0	0	0	0	0	0	0	0
ENSG00000270571.2	RP11-355F16.1	antisense	1	0	0	0	0	0	0	0	0	0
ENSG00000178201.3	VN1R1	protein_coding	1	0	0	1	0	1	0	0	0	1
ENSG00000247157.2	RP11-434C1.1	lincRNA	1	0	0	0	0	0	0	0	0	0
ENSG00000236986.2	RP11-544A12.4	antisense	1	0	0	0	0	0	0	0	0	0
ENSG00000143369.10	ECM1	protein_coding	1	0	0	1	1	1	0	0	0	0
ENSG00000214694.6	ARHGEF33	protein_coding	1	0	0	0	0	1	0	0	0	0
ENSG00000167588.8	GPD1	protein_coding	1	0	0	0	0	1	1	1	0	0
ENSG00000079385.17	CEACAM1	protein_coding	1	0	0	1	1	1	0	0	0	1
ENSG00000236255.1	AC009404.2	lincRNA	1	0	0	0	0	0	0	0	0	0
ENSG00000113555.4	PCDH12	protein_coding	1	0	0	1	1	1	0	0	0	1
ENSG00000167614.9	TTYH1	protein_coding	1	0	0	1	0	1	0	0	0	1
ENSG00000264943.1	SH3GL1P2	pseudogene	1	0	0	0	0	0	0	0	0	0
ENSG00000262074.3	SNORD3B-2	lincRNA	1	0	0	0	0	0	0	0	0	0
ENSG00000241278.1	ENPP7P4	pseudogene	1	0	0	0	0	0	0	0	0	0
ENSG00000262766.1	RP11-196G11.4	sense_intronic	1	0	0	0	0	0	0	0	0	0
ENSG00000227218.3	RP11-203J24.8	antisense	1	0	0	0	0	0	0	0	0	0
ENSG00000220785.3	MTMR9LP	pseudogene	1	0	0	0	0	0	0	0	0	0
ENSG00000237232.3	ZNF295-AS1	lincRNA	1	0	0	0	0	0	0	0	0	0
ENSG00000216809.1	RP11-57K17.1	pseudogene	1	0	0	0	0	0	0	0	0	0
ENSG00000213188.3	YBX1P4	pseudogene	1	0	0	0	0	0	0	0	0	0
ENSG00000272872.1	LL22NC03-N14H11.1	sense_intronic	1	0	0	0	0	0	0	0	0	0
ENSG00000230772.1	VN1R108P	pseudogene	1	0	0	0	0	0	0	0	0	0
ENSG00000249684.1	RP11-423H2.3	antisense	1	0	0	0	0	0	0	0	0	0
ENSG00000233186.2	RP11-307I14.3	pseudogene	1	0	0	0	0	0	0	0	0	0
ENSG00000270277.1	RP11-65L3.2	antisense	1	0	0	0	0	0	0	0	0	0
ENSG00000261359.2	C16orf98	protein_coding	1	0	0	0	0	0	0	0	0	0
ENSG00000260273.1	RP11-425D10.10	antisense	1	0	0	0	0	0	0	0	0	0
ENSG00000175749.11	EIF3KP1	pseudogene	1	1	1	0	0	0	0	0	0	0
ENSG00000272576.1	RP11-365H22.2	lincRNA	1	0	0	0	0	0	0	0	0	0
ENSG00000100156.6	SLC16A8	protein_coding	1	0	0	1	0	1	0	0	0	1
ENSG00000186765.7	FSCN2	protein_coding	1	0	0	0	0	0	0	0	0	0
ENSG00000215142.4	RP11-292B8.1	pseudogene	1	1	1	0	0	0	0	0	0	0
ENSG00000078814.11	MYH7B	protein_coding	1	0	0	0	0	0	0	0	0	1
ENSG00000170166.5	HOXD4	protein_coding	1	0	0	0	0	0	0	0	0	0
ENSG00000227934.1	RP11-423F24.3	pseudogene	1	0	0	0	0	0	0	0	0	0
ENSG00000235411.1	AC007041.2	pseudogene	1	0	0	0	0	0	0	0	0	0
ENSG00000214021.11	TTLL3	protein_coding	1	0	0	0	0	0	0	0	0	0
ENSG00000260470.1	RP11-834C11.11	lincRNA	1	0	0	0	0	0	0	0	0	0
ENSG00000160870.8	CYP3A7	protein_coding	1	0	0	1	0	1	0	0	0	1
ENSG00000198932.8	GPRASP1	protein_coding	1	0	0	0	0	0	0	0	0	0
ENSG00000235016.1	RP11-493K19.3	antisense	1	0	0	0	0	0	0	0	0	0
ENSG00000250989.1	RP11-392E22.5	pseudogene	1	0	0	0	0	0	0	0	0	0
ENSG00000218416.3	AC110619.2	protein_coding	1	0	0	0	0	0	0	0	0	0
ENSG00000228218.1	ATF4P3	pseudogene	1	0	0	0	0	0	0	0	0	0
ENSG00000231799.2	RP13-93L13.2	pseudogene	1	0	0	0	0	0	0	0	0	0
ENSG00000233198.2	RNF224	protein_coding	1	0	0	0	0	0	0	0	0	0
ENSG00000169583.12	CLIC3	protein_coding	1	0	0	0	0	1	0	0	0	0
ENSG00000175564.8	UCP3	protein_coding	1	0	0	0	0	0	1	1	0	1
ENSG00000228412.2	RP4-625H18.2	lincRNA	1	0	0	0	0	0	0	0	0	0
ENSG00000249363.1	CTB-78O21.1	pseudogene	1	0	0	0	0	0	0	0	0	0
ENSG00000254454.2	RCC2P6	pseudogene	1	0	0	0	0	0	0	0	0	0
ENSG00000261485.1	PAN3-AS1	antisense	1	0	0	0	0	0	0	0	0	0
ENSG00000269318.1	AC007292.3	antisense	1	0	0	0	0	0	0	0	0	0
ENSG00000271366.1	AC002128.5	antisense	1	0	0	0	0	0	0	0	0	0
ENSG00000154175.12	ABI3BP	protein_coding	1	0	0	1	1	1	0	0	0	0
ENSG00000198744.5	RP5-857K21.11	pseudogene	1	0	0	0	0	0	0	0	0	0
ENSG00000166667.8	SPDYE6	pseudogene	1	0	0	0	0	0	0	0	0	0
ENSG00000248309.1	MEF2C-AS1	antisense	1	0	0	0	0	0	0	0	0	0
ENSG00000169246.12	NPIPB3	protein_coding	1	0	0	1	0	1	0	0	0	1
ENSG00000167701.9	GPT	protein_coding	1	0	0	0	0	0	0	0	0	0
ENSG00000259039.1	RP11-409I10.2	antisense	1	0	0	0	0	0	0	0	0	0
ENSG00000270679.1	CTC-512J12.7	pseudogene	1	0	0	0	0	0	0	0	0	0
ENSG00000226410.1	AC104058.1	pseudogene	1	0	0	0	0	0	0	0	0	0
ENSG00000267018.1	AC010525.7	lincRNA	1	0	0	0	0	0	0	0	0	0
ENSG00000167363.9	FN3K	protein_coding	1	0	0	0	0	0	0	0	0	0
ENSG00000197119.8	SLC25A29	protein_coding	1	0	0	0	0	0	1	1	0	1
ENSG00000213509.4	PPIAP16	pseudogene	1	0	0	0	0	0	0	0	0	0
ENSG00000158023.5	WDR66	protein_coding	1	0	0	0	0	0	0	0	0	0
ENSG00000143127.8	ITGA10	protein_coding	1	0	0	1	1	1	0	0	0	1
ENSG00000259891.1	CTA-204B4.2	antisense	1	0	0	0	0	0	0	0	0	0
ENSG00000234409.4	AC006547.14	protein_coding	1	0	0	0	0	0	0	0	0	0
ENSG00000243872.2	RN7SL464P	misc_RNA	1	0	0	0	0	0	0	0	0	0
ENSG00000176236.4	C10orf111	protein_coding	1	0	0	1	0	1	0	0	0	1
ENSG00000232893.1	AC019068.2	antisense	1	0	0	0	0	0	0	0	0	0
ENSG00000223473.1	GS1-124K5.3	lincRNA	1	0	0	0	0	0	0	0	0	0
ENSG00000236375.3	POU5F1P5	pseudogene	1	0	0	0	0	0	0	0	0	0
ENSG00000177173.5	NAP1L4P1	pseudogene	1	0	0	0	0	0	0	0	0	0
ENSG00000272692.1	RP11-399K21.14	lincRNA	1	0	0	0	0	0	0	0	0	0
ENSG00000264098.1	CTD-2350C19.1	antisense	1	0	0	0	0	0	0	0	0	0
ENSG00000226617.1	RPL21P110	pseudogene	1	0	0	0	0	0	0	0	0	0
ENSG00000260655.1	CTA-250D10.23	lincRNA	1	0	0	0	0	0	0	0	0	0
ENSG00000270090.1	RP11-529E10.7	lincRNA	1	0	0	0	0	0	0	0	0	0
ENSG00000186166.4	CCDC84	protein_coding	1	0	0	0	0	0	0	0	0	0
ENSG00000269921.1	RP11-646I6.5	lincRNA	1	0	0	0	0	0	0	0	0	0
ENSG00000260300.1	RP11-505K9.4	protein_coding	1	0	0	0	0	0	0	0	0	0
ENSG00000248103.1	CTC-338M12.9	lincRNA	1	0	0	0	0	0	0	0	0	0
ENSG00000272892.1	RP11-57G10.8	lincRNA	1	0	0	0	0	0	0	0	0	0
ENSG00000236256.5	DIAPH2-AS1	antisense	1	0	0	0	0	0	0	0	0	0
ENSG00000258388.3	PPT2-EGFL8	protein_coding	1	0	0	0	0	0	0	0	0	0
ENSG00000270022.2	RNU12	lincRNA	1	0	0	0	0	0	0	0	0	0
ENSG00000226029.1	RP4-798A10.2	lincRNA	1	0	0	0	0	0	0	0	0	0
ENSG00000231646.1	AC008174.3	antisense	1	0	0	0	0	0	0	0	0	0
ENSG00000245522.2	RP11-540A21.2	lincRNA	1	0	0	0	0	0	0	0	0	0
ENSG00000135436.4	FAM186B	protein_coding	1	0	0	0	0	0	0	0	0	0
ENSG00000141526.10	SLC16A3	protein_coding	1	0	0	1	0	1	0	0	0	1
ENSG00000228434.1	AC004951.6	lincRNA	1	0	0	0	0	0	0	0	0	0
ENSG00000145623.8	OSMR	protein_coding	1	0	0	1	1	1	0	0	0	1
ENSG00000222489.1	SNORA79	snoRNA	1	0	0	0	0	0	0	0	0	0
ENSG00000233579.1	KRT8P15	pseudogene	1	0	0	0	0	0	0	0	0	0
ENSG00000272885.1	RP11-2H3.6	lincRNA	1	0	0	0	0	0	0	0	0	0
ENSG00000197580.7	BCO2	protein_coding	1	0	0	0	1	0	0	1	0	0
ENSG00000064205.6	WISP2	protein_coding	1	0	0	1	1	1	0	0	0	0
ENSG00000237950.1	RP11-7O11.3	antisense	1	0	0	0	0	0	0	0	0	0
ENSG00000232499.2	RP11-512F24.1	pseudogene	1	0	0	0	0	0	0	0	0	0
ENSG00000219085.1	NPM1P37	pseudogene	1	0	0	0	0	0	0	0	0	0
ENSG00000259910.1	RP11-616M22.2	antisense	1	0	0	0	0	0	0	0	0	0
ENSG00000257307.1	RP11-317N8.4	pseudogene	1	0	0	0	0	0	0	0	0	0
ENSG00000100146.12	SOX10	protein_coding	1	0	0	0	0	0	0	1	0	1
ENSG00000228649.4	AC005682.5	processed_transcript	1	0	0	0	0	0	0	0	0	0
ENSG00000270605.1	RP5-1092A3.4	antisense	1	0	0	0	0	0	0	0	0	0
ENSG00000234880.1	LINC00163	lincRNA	1	0	0	0	0	0	0	0	0	0
ENSG00000250397.2	RP11-1391J7.1	antisense	1	0	0	0	0	0	0	0	0	0
ENSG00000204653.5	ASPDH	protein_coding	1	0	0	0	0	0	0	0	0	0
ENSG00000266910.1	CTC-448F2.6	pseudogene	1	0	0	0	0	0	0	0	0	0
ENSG00000270361.1	RP11-307C12.13	lincRNA	1	0	0	0	0	0	0	0	0	0
ENSG00000152583.8	SPARCL1	protein_coding	1	0	0	1	1	1	0	0	0	0
ENSG00000261488.1	RP11-757F18.5	antisense	1	0	0	0	0	0	0	0	0	0
ENSG00000186628.8	FSD2	protein_coding	1	0	0	0	0	0	0	0	0	0
ENSG00000183091.15	NEB	protein_coding	1	0	0	0	0	0	0	0	0	0
ENSG00000184925.7	LCN12	protein_coding	1	0	0	1	1	0	0	0	0	0
ENSG00000187013.2	C17orf82	protein_coding	1	0	0	0	0	0	0	0	0	0
ENSG00000161594.6	KLHL10	protein_coding	1	0	0	0	0	0	0	0	0	0
ENSG00000249738.2	AC008697.1	lincRNA	1	0	0	0	0	0	0	0	0	0
ENSG00000260394.2	LA16c-313D11.9	antisense	1	0	0	0	0	0	0	0	0	0
ENSG00000214376.5	VSTM5	protein_coding	1	0	0	1	1	1	0	0	0	1
ENSG00000243716.6	NPIPB5	protein_coding	1	0	0	1	0	0	0	0	0	1
ENSG00000229007.1	EXOSC3P1	pseudogene	1	0	0	0	0	0	0	0	0	0
ENSG00000164849.7	GPR146	protein_coding	1	0	0	1	0	1	0	0	0	1
ENSG00000182873.4	RP11-181G12.2	antisense	1	0	0	0	0	0	0	0	0	0
ENSG00000228643.1	AC079779.4	processed_transcript	1	0	0	0	0	0	0	0	0	0
ENSG00000188263.6	IL17REL	protein_coding	1	0	0	0	0	0	0	0	0	1
ENSG00000223694.1	ADH5P3	pseudogene	1	0	0	0	0	0	0	0	0	0
ENSG00000226312.3	CFLAR-AS1	antisense	1	0	0	0	0	0	0	0	0	0
ENSG00000260361.1	CTD-2313J17.5	sense_intronic	1	0	0	0	0	0	0	0	0	0
ENSG00000230736.2	RP1-149A16.3	lincRNA	1	0	0	0	0	0	0	0	0	0
ENSG00000145040.3	UCN2	protein_coding	1	0	0	1	1	1	0	0	0	0
ENSG00000131096.6	PYY	protein_coding	1	0	0	1	1	1	0	0	0	0
ENSG00000177483.7	RBM44	protein_coding	1	0	0	0	0	1	0	0	0	0
ENSG00000204514.5	ZNF814	protein_coding	1	0	0	0	0	0	0	0	0	0
ENSG00000144182.12	LIPT1	protein_coding	1	0	0	0	0	0	1	1	0	0
ENSG00000163606.6	CD200R1	protein_coding	1	0	0	1	1	1	0	0	0	1
ENSG00000105982.12	RNF32	protein_coding	1	0	0	0	0	0	0	0	0	0
ENSG00000131233.8	GJA9	protein_coding	1	0	0	1	1	1	0	0	0	1
ENSG00000232732.5	AC073043.1	processed_transcript	1	0	0	0	0	0	0	0	0	0
ENSG00000230185.4	C9orf147	protein_coding	1	0	0	0	0	0	0	0	0	0
ENSG00000242600.2	MBL1P	pseudogene	1	0	0	0	0	0	0	0	0	0
ENSG00000158315.6	RHBDL2	protein_coding	1	0	0	1	0	1	0	0	0	1
ENSG00000260304.1	RP11-388M20.6	antisense	1	0	0	0	0	0	0	0	0	0
ENSG00000244560.2	RP4-800G7.2	pseudogene	1	0	0	0	0	0	0	0	0	0
ENSG00000215252.7	GOLGA8B	protein_coding	1	0	0	0	0	0	0	0	0	1
ENSG00000243107.1	AC000120.7	sense_overlapping	1	0	0	0	0	0	0	0	0	0
ENSG00000272983.1	RP11-508N22.12	lincRNA	1	0	0	0	0	0	0	0	0	0
ENSG00000259706.1	HSP90B2P	pseudogene	1	1	1	0	0	0	0	0	0	0
ENSG00000237586.3	RP11-383J24.2	pseudogene	1	0	0	0	0	0	0	0	0	0
ENSG00000269808.1	AC010327.2	protein_coding	1	0	0	0	0	0	0	0	0	0
ENSG00000232872.2	CTAGE3P	pseudogene	1	1	1	0	0	0	0	0	0	0
ENSG00000242357.1	RP11-809C18.5	sense_overlapping	1	0	0	0	0	0	0	0	0	0
ENSG00000135094.6	SDS	protein_coding	1	0	0	0	0	0	0	0	0	0
ENSG00000261008.2	AC004158.2	lincRNA	1	0	0	0	0	0	0	0	0	0
ENSG00000133246.7	PRAM1	protein_coding	1	0	0	0	0	0	0	0	0	0
ENSG00000135976.12	ANKRD36	protein_coding	1	0	0	0	0	0	0	0	0	0
ENSG00000273486.1	RP11-731C17.2	antisense	1	0	0	0	0	0	0	0	0	0
ENSG00000130720.8	FIBCD1	protein_coding	1	0	0	1	0	1	0	0	0	1
ENSG00000272316.1	XXbac-BPGBPG55C20.2	lincRNA	1	0	0	0	0	0	0	0	0	0
ENSG00000268945.1	CTD-2192J16.26	lincRNA	1	0	0	0	0	0	0	0	0	0
ENSG00000240401.4	AC012358.8	antisense	1	0	0	0	0	0	0	0	0	0
ENSG00000139540.7	SLC39A5	protein_coding	1	0	0	1	1	1	0	0	0	1
ENSG00000140009.14	ESR2	protein_coding	1	0	0	0	0	1	0	1	0	1
ENSG00000159958.3	TNFRSF13C	protein_coding	1	0	0	1	0	1	0	0	0	1
ENSG00000213658.6	LAT	protein_coding	1	0	0	1	0	1	0	0	0	1
ENSG00000213754.2	RP11-284B18.3	pseudogene	1	0	0	0	0	0	0	0	0	0
ENSG00000053702.10	NRIP2	protein_coding	1	0	0	0	0	0	0	0	0	0
ENSG00000196912.8	ANKRD36B	pseudogene	1	0	0	0	0	0	0	0	0	0
ENSG00000228510.2	RP11-339B21.8	pseudogene	1	0	0	0	0	0	0	0	0	0
ENSG00000225215.1	SMARCE1P1	pseudogene	1	0	0	0	0	0	0	0	0	0
ENSG00000187796.9	CARD9	protein_coding	1	0	0	0	0	0	0	0	0	1
ENSG00000128652.7	HOXD3	protein_coding	1	0	0	0	0	0	0	0	0	0
ENSG00000267370.1	CTD-2623N2.3	pseudogene	1	0	0	0	0	0	0	0	0	0
ENSG00000232334.1	RP11-47G11.2	pseudogene	1	0	0	0	0	0	0	0	0	0
ENSG00000092529.18	CAPN3	protein_coding	1	0	0	0	0	1	0	0	0	1
ENSG00000154898.11	CCDC144CP	pseudogene	1	0	0	0	0	0	0	0	0	0
ENSG00000248445.1	CTB-118N6.3	antisense	1	0	0	0	0	0	0	0	0	0
ENSG00000202077.1	RNU1-60P	snRNA	1	0	0	0	0	0	0	0	0	0
ENSG00000213590.2	RP11-229P13.2	pseudogene	1	0	0	0	0	0	0	0	0	0
ENSG00000133624.9	ZNF767	pseudogene	1	0	0	0	0	0	0	0	0	0
ENSG00000235090.1	RPL7L1P3	pseudogene	1	0	0	0	0	0	0	0	0	0
ENSG00000224448.1	GS1-259H13.7	pseudogene	1	0	0	0	0	0	0	0	0	0
ENSG00000169885.5	CALML6	protein_coding	1	0	0	0	0	1	0	0	0	0
ENSG00000008438.4	PGLYRP1	protein_coding	1	0	0	1	1	1	0	0	0	0
ENSG00000227370.1	RP4-669P10.19	pseudogene	1	0	0	0	0	0	0	0	0	0
ENSG00000242349.1	NPPA-AS1	antisense	1	0	0	0	0	0	0	0	0	0
ENSG00000104518.6	GSDMD	protein_coding	1	0	0	0	0	0	0	0	0	0
ENSG00000233056.1	ERVH48-1	lincRNA	1	0	0	0	0	0	0	0	0	0
ENSG00000237977.1	EIF4HP2	pseudogene	1	0	0	0	0	0	0	0	0	0
ENSG00000264365.1	RP11-621L6.2	antisense	1	0	0	0	0	0	0	0	0	0
ENSG00000118898.11	PPL	protein_coding	1	0	0	0	0	0	0	1	0	1
ENSG00000186481.11	ANKRD20A5P	pseudogene	1	0	0	0	0	0	0	0	0	0
ENSG00000220685.2	RP11-530A18.1	pseudogene	1	0	0	0	0	0	0	0	0	0
ENSG00000236670.1	KRT18P5	pseudogene	1	0	0	0	0	0	0	0	0	0
ENSG00000169962.4	TAS1R3	protein_coding	1	0	0	1	1	1	0	0	0	1
ENSG00000105270.10	CLIP3	protein_coding	1	0	0	0	0	0	0	0	0	1
ENSG00000205853.6	RFPL3S	protein_coding	1	0	0	0	0	0	0	0	0	0
ENSG00000179698.9	KIAA1875	protein_coding	1	0	0	0	0	0	0	0	0	0
ENSG00000223813.2	AC007255.8	antisense	1	0	0	0	0	0	0	0	0	0
ENSG00000185633.6	NDUFA4L2	protein_coding	1	0	0	1	0	1	0	0	0	0
ENSG00000225125.2	RANP4	pseudogene	1	0	0	0	0	0	0	0	0	0
ENSG00000213871.3	TAF9BP1	pseudogene	1	0	0	0	0	0	0	0	0	0
ENSG00000245105.1	A2M-AS1	antisense	1	0	0	0	0	0	0	0	0	0
ENSG00000242338.2	BMS1P4	pseudogene	1	0	0	0	0	0	0	0	0	0
ENSG00000253943.1	KRT18P37	pseudogene	1	0	0	0	0	0	0	0	0	0
ENSG00000167874.6	TMEM88	protein_coding	1	0	0	1	0	1	0	0	0	1
ENSG00000006534.11	ALDH3B1	protein_coding	1	0	0	0	0	1	0	0	0	1
ENSG00000198804.2	MT-CO1	protein_coding	1	0	0	1	0	0	1	1	0	1
ENSG00000257511.1	RP11-278C7.1	pseudogene	1	0	0	0	0	0	0	0	0	0
ENSG00000272589.1	ZSWIM8-AS1	antisense	1	0	0	0	0	0	0	0	0	0
ENSG00000232843.2	SNX18P2	pseudogene	1	0	0	0	0	0	0	0	0	0
ENSG00000242125.2	SNHG3	sense_intronic	1	0	0	0	0	0	0	0	0	0
ENSG00000198753.7	PLXNB3	protein_coding	1	0	0	1	1	1	0	0	0	1
ENSG00000271551.1	RP11-230C9.2	lincRNA	1	0	0	0	0	0	0	0	0	0
ENSG00000099769.5	IGFALS	protein_coding	1	0	0	1	1	1	0	0	0	0
ENSG00000205710.3	C17orf107	protein_coding	1	0	0	0	0	1	0	0	0	0
ENSG00000234473.1	ZNF101P2	pseudogene	1	0	0	0	0	0	0	0	0	0
ENSG00000149781.8	FERMT3	protein_coding	1	0	0	0	0	0	0	0	0	1
ENSG00000111215.7	PRR4	protein_coding	1	0	0	0	0	0	0	0	0	0
ENSG00000272934.1	RP11-392E22.10	processed_transcript	1	0	0	0	0	0	0	0	0	0
ENSG00000243302.3	RP11-274B21.2	pseudogene	1	0	0	0	0	0	0	0	0	0
ENSG00000130649.5	CYP2E1	protein_coding	1	0	0	1	1	1	0	1	0	1
ENSG00000245849.2	RAD51-AS1	processed_transcript	1	0	0	0	0	0	0	0	0	0
ENSG00000164850.10	GPER1	protein_coding	1	0	0	1	0	1	0	1	0	1
ENSG00000240305.1	RP11-1072C15.1	pseudogene	1	0	0	0	0	0	0	0	0	0
ENSG00000178852.11	EFCAB13	protein_coding	1	0	0	0	0	1	0	0	0	0
ENSG00000009724.12	MASP2	protein_coding	1	0	0	1	1	0	0	0	0	0
ENSG00000222018.1	AP000322.54	protein_coding	1	0	0	0	0	0	0	0	0	1
ENSG00000257576.1	RP11-153M3.1	pseudogene	1	0	0	0	0	0	0	0	0	0
ENSG00000272518.1	RP11-26J3.3	sense_intronic	1	0	0	0	0	0	0	0	0	0
ENSG00000189149.7	CRYM-AS1	lincRNA	1	0	0	0	0	0	0	0	0	0
ENSG00000187775.12	DNAH17	protein_coding	1	0	0	0	0	1	0	0	0	0
ENSG00000175886.9	RPL7AP66	pseudogene	1	0	0	0	0	0	0	0	0	0
ENSG00000242866.5	STRC	protein_coding	1	0	0	1	1	1	0	0	0	0
ENSG00000111077.13	TENC1	protein_coding	1	0	0	0	0	0	0	0	0	1
ENSG00000202058.1	RN7SKP80	misc_RNA	1	0	0	0	0	0	0	0	0	0
ENSG00000234353.2	AP000347.4	pseudogene	1	0	0	0	0	0	0	0	0	0
ENSG00000118849.5	RARRES1	protein_coding	1	0	0	1	1	0	0	0	0	1
ENSG00000261094.2	RP11-355O1.11	sense_overlapping	1	0	0	0	0	0	0	0	0	0
ENSG00000128191.9	DGCR8	protein_coding	1	0	0	0	0	0	0	0	0	0
ENSG00000232186.1	RP11-311P8.2	pseudogene	1	0	0	0	0	0	0	0	0	0
ENSG00000258439.1	RP11-173A8.2	pseudogene	1	0	0	0	0	0	0	0	0	0
ENSG00000270419.1	CAHM	lincRNA	1	0	0	0	0	0	0	0	0	0
ENSG00000183134.4	PTGDR2	protein_coding	1	0	0	1	0	1	0	0	0	1
ENSG00000235010.1	RP11-140A10.3	antisense	1	0	0	0	0	0	0	0	0	0
ENSG00000143512.8	HHIPL2	protein_coding	1	0	0	1	1	1	0	0	0	0
ENSG00000260837.1	RP11-434B12.1	lincRNA	1	0	0	0	0	0	0	0	0	0
ENSG00000260924.2	AC004463.6	antisense	1	0	0	0	0	0	0	0	0	0
ENSG00000273237.1	CTB-119C2.1	antisense	1	0	0	0	0	0	0	0	0	0
ENSG00000142347.12	MYO1F	protein_coding	1	0	0	0	0	0	0	0	0	0
ENSG00000258727.1	RP11-66N24.3	antisense	1	0	0	0	0	0	0	0	0	0
ENSG00000261505.1	LA16c-358B7.3	antisense	1	0	0	0	0	0	0	0	0	0
ENSG00000251288.2	RP11-10L12.2	pseudogene	1	0	0	0	0	0	0	0	0	0
ENSG00000259358.1	RP11-456J20.1	pseudogene	1	0	0	0	0	0	0	0	0	0
ENSG00000179532.8	DNHD1	protein_coding	1	0	0	0	0	0	0	0	0	0
ENSG00000267167.1	RP11-687F6.1	lincRNA	1	0	0	0	0	0	0	0	0	0
ENSG00000232374.4	GPR79	pseudogene	1	0	0	0	0	0	0	0	0	0
ENSG00000181085.10	MAPK15	protein_coding	1	1	1	0	0	0	0	0	0	0
ENSG00000232164.1	AC092669.3	lincRNA	1	0	0	0	0	0	0	0	0	0
ENSG00000138100.9	TRIM54	protein_coding	1	0	0	0	0	1	0	0	0	0
ENSG00000238133.2	MLK7-AS1	antisense	1	0	0	0	0	0	0	0	0	0
ENSG00000167183.2	PRR15L	protein_coding	1	0	0	1	1	1	0	0	0	0
ENSG00000237886.1	RP11-611D20.2	antisense	1	0	0	0	0	0	0	0	0	0
ENSG00000161929.10	SCIMP	protein_coding	1	0	0	1	0	1	0	0	0	1
ENSG00000241537.1	RP11-624D20.1	pseudogene	1	0	0	0	0	0	0	0	0	0
ENSG00000250133.2	HOXC-AS2	antisense	1	0	0	0	0	0	0	0	0	0
ENSG00000173531.11	MST1	protein_coding	1	0	0	1	1	0	0	0	0	0
ENSG00000188801.8	ZNF322P1	pseudogene	1	0	0	0	0	0	0	0	0	0
ENSG00000196337.6	CGB7	protein_coding	1	0	0	1	0	0	0	0	0	1
ENSG00000168961.12	LGALS9	protein_coding	1	0	0	0	0	1	0	0	0	0
ENSG00000251520.1	RP11-46A10.6	pseudogene	1	0	0	0	0	0	0	0	0	0
ENSG00000230373.4	GOLGA6L5	pseudogene	1	0	0	0	0	0	0	0	0	0
ENSG00000249437.3	NAIP	protein_coding	1	0	0	0	0	0	0	0	0	1
ENSG00000268605.1	CTB-50E14.4	sense_intronic	1	0	0	0	0	0	0	0	0	0
ENSG00000186517.9	ARHGAP30	protein_coding	1	0	0	0	0	1	0	0	0	1
ENSG00000139908.10	TSSK4	protein_coding	1	0	0	0	0	0	0	0	0	0
ENSG00000185507.15	IRF7	protein_coding	1	0	0	0	0	0	0	0	0	1
ENSG00000260637.1	RP11-46C24.5	lincRNA	1	0	0	0	0	0	0	0	0	0
ENSG00000180113.11	TDRD6	protein_coding	1	0	0	0	0	0	0	0	0	0
ENSG00000199568.1	RNU5A-1	snRNA	1	0	0	0	0	0	0	0	0	0
ENSG00000163072.10	NOSTRIN	protein_coding	1	1	1	0	0	0	0	0	0	1
ENSG00000198553.4	KCNRG	protein_coding	1	0	0	0	0	0	0	0	0	1
ENSG00000187513.8	GJA4	protein_coding	1	0	0	1	0	1	0	0	0	1
ENSG00000117425.9	PTCH2	protein_coding	1	0	0	1	0	1	0	0	0	1
ENSG00000090339.4	ICAM1	protein_coding	1	0	0	1	1	1	0	0	0	1
ENSG00000265218.1	RP11-927P21.1	antisense	1	0	0	0	0	0	0	0	0	0
ENSG00000273007.1	RP11-170N16.3	antisense	1	0	0	0	0	0	0	0	0	0
ENSG00000185245.6	GP1BA	protein_coding	1	0	0	1	1	1	0	0	0	1
ENSG00000270878.1	CTD-2302E22.5	pseudogene	1	1	1	0	0	0	0	0	0	0
ENSG00000185155.7	MIXL1	protein_coding	1	0	0	0	0	0	0	0	0	0
ENSG00000254995.4	STX16-NPEPL1	protein_coding	1	0	0	0	0	0	0	0	0	0
ENSG00000230982.1	DSTNP1	pseudogene	1	0	0	0	0	0	0	0	0	0
ENSG00000215187.5	FAM166B	protein_coding	1	0	0	0	0	1	0	0	0	0
ENSG00000256673.1	RP11-599J14.2	pseudogene	1	0	0	0	0	0	0	0	0	0
ENSG00000010379.11	SLC6A13	protein_coding	1	0	0	1	0	1	0	0	0	1
ENSG00000270127.1	RP11-526I2.5	lincRNA	1	0	0	0	0	0	0	0	0	0
ENSG00000230131.1	RP11-282I1.1	lincRNA	1	0	0	0	0	0	0	0	0	0
ENSG00000160781.11	PAQR6	protein_coding	1	0	0	1	0	1	0	0	0	1
ENSG00000206140.5	TMEM191C	lincRNA	1	0	0	0	0	0	0	0	0	0
ENSG00000246982.2	RP1-179N16.6	antisense	1	0	0	0	0	0	0	0	0	0
ENSG00000259244.1	RP11-182J1.12	processed_transcript	1	0	0	0	0	0	0	0	0	0
ENSG00000250461.1	RP11-631M6.2	pseudogene	1	0	0	0	0	0	0	0	0	0
ENSG00000240038.2	AMY2B	protein_coding	1	0	0	1	1	1	0	0	0	0
ENSG00000267281.2	RP11-793H13.10	protein_coding	1	0	0	0	0	0	0	0	0	0
ENSG00000187690.2	CXorf67	protein_coding	1	0	0	0	0	0	0	0	0	0
ENSG00000114378.12	HYAL1	protein_coding	1	0	0	1	1	1	0	0	0	0
ENSG00000176945.12	MUC20	protein_coding	1	0	0	1	0	0	0	0	0	1
ENSG00000182109.3	RP11-69E11.4	antisense	1	0	0	0	0	0	0	0	0	0
ENSG00000273329.1	RP11-448A19.1	lincRNA	1	0	0	0	0	0	0	0	0	0
ENSG00000170092.10	AC018720.10	pseudogene	1	0	0	0	0	0	0	0	0	0
ENSG00000269534.1	CTC-453G23.5	antisense	1	0	0	0	0	0	0	0	0	0
ENSG00000232273.1	FTH1P1	pseudogene	1	0	0	0	0	0	0	0	0	0
ENSG00000204717.4	AC073464.11	pseudogene	1	0	0	0	0	0	0	0	0	0
[truncated: 5,972 more rows]

## Sheet: C-Column definitions
A: Mitochondrial mRNAs (nuclear-encoded) enriched at the ER membrane
Ensemble Gene ID	Ensemble Gene ID
Gene name	Gene name
Gene type	Gene type
Locus	Position of gene on chromosome
Avg FPKM of pre-SA	Average RNA abundance (FPKM) of HRP-KDEL RIP before streptavidin enrichment
Avg FPKM of post-SA	Average RNA abundance (FPKM) of HRP-KDEL RIP after streptavidin enrichment
log2 enrichment (post- vs pre-SA)	log2 of RNA abundance ratio (post- vs pre- streptavidin enrichment)
p value (post- vs pre-SA)	p value comparing difference between pre- and post- streptavidin enrichment
MitoGOCC	Annotated by GOCC to be in mitochondria (1=yes, 0=no)
TMHMM	TMHMM predicted (1=yes, 0=no)
OMM	Localized at outer mitochondrial membrane (1=yes, 0=no)
IMS	Localized at intermitochondrial space (1=yes, 0=no)
IMM	Localized at inner mitochondrial membrane (1=yes, 0=no)
Matrix	Localized at mitochondrial matrix (1=yes, 0=no)
B: RNAs that may be enriched at the nuclear lamina
Ensemble Gene ID	Ensemble Gene ID
Gene name	Gene name
Gene type	Type of genes according to GENCODE hg19
APEX2-NLS enriched RNAs	APEX2-RIP enriched nuclear RNAs (1=yes, 0=no)
APEX-RIP ER-associated RNAs	APEX-RIP ER-associated RNAs (1=yes, 0=no)
Potential lamina RNAs	Potential lamina RNAs (1=yes, 0=no)
Phobius	Phobius predicted (1=yes, 0=no)
SignalP	SignalP predicted (1=yes, 0=no)
TMHMM	TMHMM predicted (1=yes, 0=no)
MitoCarta	MitoCarta predicted (1=yes, 0=no)
Jan et al ER proximal RNAs	Jan et al ER proximal enriched RNAs (1=yes, 0=no)
GOCC secretome	Secretory genes according to GOCC. This includes genes containing terms: endoplasmic reticulum, golgi, membrane, and extracellular. (1=yes, 0=no)
MitoGOCC	Annotated by GOCC to be in mitochondria (1=yes, 0=no)
