# Supplementary material for: Live-cell mapping of organelle-associated RNAs via proximity biotinylation combined with protein-RNA crosslinking
Source: eLife. 2017 Dec 14;6:e29224. doi: 10.7554/eLife.29224 (PMC5730372; doi:10.7554/eLife.29224)
Supplement: Supplementary file 5. — (A) Genetic constructs used in this study. (B) Antibodies used for immunofluorescence. RRID: Research Resource Identifier (https://scicrunch.org/resources). (C) qRT-PCR primers used in this study. (D) Column definitions. [file elife-29224-supp5.xlsx]

## Sheet: A-Genetic constructs
Name	Features	Promoter/Vector	Details
Mito-V5-APEX	NotI-mito-BamHI-V5-APEX-XhoI	CMV/pCDNA3	Mito is a 24-amino acid mitochondrial targeting sequence (MTS) derived from COX4. V5: GKPIPNPLLGLDST
mito-V5-APEX2	mito-BamHI-V5-APEX2	CMV/pLX304
Mito-GFP	NotI-mito-BamHI-BFP-XhoI	CMV/pCDNA3
V5-APEX2-NLS	NotI-V5-APEX2-EcoRI-3xNLS-NheI	CMV	NLS: DPKKKRKV
FLAG-APEX2-NES	BstBI-FLAG-APEX2-NES-NheI	CMV/pLX304	NES: LQLPPLERLTLD
HRP-V5-KDEL	NotI-IgK-HRP-V5-KDEL-IRES-puromycin-XbaI	CMV	IgK is N-terminal signaling sequence that brings protein to ER (METDTLLLWVLLLWVPGSTGD). KDEL is ER-retaining sequence
ERM-APEX2-V5	BstBI-ERM-APEX2-V5-NheI	CMV/pLX304	ERM is ER membrane targeting sequence derived from N-terminal 27 amino acids of rabbit P450 C1 (MDPVVVLGLCLSCLLLLSLWKQSYGGG)

## Sheet: B-Antibodies
Antibody	Source	Vendor	Catalog number	RRID	Dilution	Associated Figure
Anti V5	Mouse	Life Technologies	R960-25	AB_2556564	0.736111	Figure 1B, 2A, and 3A
Anti FLAG	Mouse	Agilent	200472		0.388889	Figure 2A
Anti Mouse-AlexaFluor488	Goat	Life Technologies	A-11029	AB_2534088	0.736111	Figure 1B, 2A, and 3A
Anti Mouse-AlexaFluor568	Goat	Life Technologies	A-11031	AB_144696	0.736111	Figure 2-figure supplement 1G.

## Sheet: C-qRT-PCR primers
Primer/probe name	Sequence (5’-3’)
MT-ND1 forward	CACCTCTAGCCTAGCCGTTT
MT-ND1 reverse	CCGATCAGGGCGTAGTTTGA
MT-ND2 forward	CTTAAACTCCAGCACCACGAC
MT-ND2 reverse	AGCTTGTTTCAGGTGCGAGA
MT-ND3 forward	CCGCGTCCCTTTCTCCATAA
MT-ND3 reverse	AGGGCTCATGGTAGGGGTAA
MT-ND4 forward	ACAACACAATGGGGCTCACT
MT-ND4 reverse	CCGGTAATGATGTCGGGGTT
MT-ND4L forward	TCGCTCACACCTCATATCCTC
MT-ND4L reverse	AGGCGGCAAAGACTAGTATGG
MT-ND5 forward	TCCATTGTCGCATCCACCTT
MT-ND5 reverse	GGTTGTTTGGGTTGTGGCTC
MT-ND6 forward	GGGTTGAGGTCTTGGTGAGT
MT-ND6 reverse	ACCAATCCTACCTCCATCGC
MT-CYTB forward	TCTTGCACGAAACGGGATCA
MT-CYTB reverse	CGAGGGCGTCTTTGATTGTG
MT-COX1 forward	TCCTTATTCGAGCCGAGCTG
MT-COX1 reverse	ACAAATGCATGGGCTGTGAC
MT-COX2 forward	AACCAAACCACTTTCACCGC
MT-COX2 reverse	CGATGGGCATGAAACTGTGG
MT-COX3 forward	CTAATGACCTCCGGCCTAGC
MT-COX3 reverse	AGGCCTAGTATGAGGAGCGT
MT-ATP6 forward	TTCGCTTCATTCATTGCCCC
MT-ATP6 reverse	GGGTGGTGATTAGTCGGTTGT
MT-ATP8 forward	ACTACCACCTACCTCCCTCAC
MT-ATP8 reverse	GGCAATGAATGAAGCGAACAGA
MT-RNR1 forward	CATCCCCGTTCCAGTGAGTT
MT-RNR1 reverse	TGGCTAGGCTAAGCGTTTTGA
MT-RNR2 forward	CAGCCGCTATTAAAGGTTCGT
MT-RNR2 reverse	AAGGCGCTTTGTGAAGTAGG
GAPDH forward	TTCGACAGTCAGCCGCATCTTCTT
GAPDH reverse	GCCCAATACGACCAAATCCGTTGA
XIST forward	CCCTACTAGCTCCTCGGACA
XIST reverse	ACACATGCAGCGTGGTATCT
EMC10 forward	TTCATTGAGCGCCTGGAGAT
EMC10 reverse	TTCATTGAGCGCCTGGAGAT
PCSK1N forward	GAGACACCCGACGTGGAC
PCSK1N reverse	AATCCGTCCCAGCAAGTACC
SSR2 forward	GTTTGGGATGCCAACGATGAG
SSR2 reverse	CTCCACGGCGTATCTGTTCA
TMX1 forward	ACGGACGAGAACTGGAGAGA
TMX1 reverse	ATTTTGACAAGCAGGGCACC
SFT2D2 forward	CCATCTTCCTCATGGGACCAG
SFT2D2 reverse	GCAGAACACAGGGTAAGTGC
EPT1 forward	TGGCTTTCTGCTGGTCGTAT
EPT1 reverse	AATCCAAACCCAGTCAGGCA
DRAP1 forward	ACATCCCACCTGAAGCAGTG
DRAP1 reverse	GATGCCACCAGGTCCTTCAA
FAU forward	TCCTAAGGTGGCCAAACAGG
FAU reverse	GTGGGCACAACGTTGACAAA
SUB1 forward	CGTCACTTCCGGTTCTCTGT
SUB1 reverse	TGATTTAGGCATCGCTTCGC
LSM6 forward	CGGACGACCAGTTGTGGTAA
LSM6 reverse	CCAGGACCCCTCGATAATCC
COPS2 forward	AGGAGGACTACGACCTGGAAT
COPS2 reverse	GCCGCTTTTGGGTCATCTTC
CGGBP1 forward	GCCTCGTCCACTTTCCCTAA
CGGBP1 reverse	TCATGCCTTTACGTAGGATCGAG
BCA53 forward	TCTTGCCTGCTCCACAGTTT
BCA53 reverse	CAAACACCAAGGAGGGGTCT
CEP128 forward	TACAGTAATGGACAGGCGGG
CEP128 reverse	TCCGGAGTTGGTCGATTGAT
MAD1L1 forward	CGAGTCTGCCATCGTCCAA
MAD1L1 reverse	GCACTCTCCACCTGCTTCTT
RAD51B forward	TTTGGACGAAGCCCTGCAT
RAD51B reverse	CACAACCTGGTGGACCTGTA
RBPMS forward	ACAGTCGCTCAGAAGCAGAG
RBPMS reverse	CGAAGCGGATGCCATTCAAA
TCF7 forward	TCAACAGCCCACATCCCAC
TCF7 reverse	AGAGGCCTGTGAACTTGCTT
HOOK2 forward	TTTGCTGAAAAGGAAGCTGGA
HOOK2 reverse	GCAACTCCAGATCTGCCTCA
MAN2C1 forward	ATGAGGCCCACAAGTTCCTG
MAN2C1 reverse	TCTCATAGGTGGCCTGGGAA

## Sheet: C-Column definitions
A. Genetic constructs used in this study
Name	Name of the construct
Features	Features of the construct
Promoter/Vector	Promoter and vector for the plasmid
Details	Additional explation and amino acid sequence for signal sequence
B. Antibodies used for immunofluorescence. RRID: Research Resource Identifier
Antibody	Name of the antibody
Source	Animal source that the antibody is raised in
Vendor	Name of the vendor
Catalog number	Catalog number
RRID	Research Resource Identification number
Dilution	Dilution that the antibody was used
Associated Figure	Associated figure that the antibody was used
C. qRT-PCR primers used in this study
Primer/probe name	Primer/probe name
Sequence (5’-3’)	Sequence of the primer from 5' to 3' end
